# Supplementary material for: Identification of retinol dehydrogenase 10 as a shared biomarker for metabolic dysfunction-associated steatotic liver disease and type 2 diabetes mellitus
Source: Front Pharmacol. 2025 Jan 24;16:1521416. doi: 10.3389/fphar.2025.1521416 (PMC11802817; doi:10.3389/fphar.2025.1521416)
Supplement: Supplementary file 2 [file DataSheet2.zip]

Archive with 21 entries (18 files):
- Bioinformatics data/
- Bioinformatics data/MASLD/
- Bioinformatics data/MASLD/allgene.txt
- Bioinformatics data/MASLD/bluegene+.txt
- Bioinformatics data/MASLD/diffgene.txt
- Bioinformatics data/MASLD/downgene.txt
- Bioinformatics data/MASLD/LASSO.txt
- Bioinformatics data/MASLD/MASLDdataset.txt
- Bioinformatics data/MASLD/purplegene-.txt
- Bioinformatics data/MASLD/upgene.txt
- Bioinformatics data/MASLD/wgcna.txt
- Bioinformatics data/T2DM/
- Bioinformatics data/T2DM/allgene.txt
- Bioinformatics data/T2DM/diffgene.txt
- Bioinformatics data/T2DM/downgene.txt
- Bioinformatics data/T2DM/LASSO.txt
- Bioinformatics data/T2DM/magentagene-.txt
- Bioinformatics data/T2DM/pinkgene+.txt
- Bioinformatics data/T2DM/T2DMdataset.txt
- Bioinformatics data/T2DM/upgene.txt
- Bioinformatics data/T2DM/wgcna.txt
