# Supplementary material for: Identification of retinol dehydrogenase 10 as a shared biomarker for metabolic dysfunction-associated steatotic liver disease and type 2 diabetes mellitus
Source: Front Pharmacol. 2025 Jan 24;16:1521416. doi: 10.3389/fphar.2025.1521416 (PMC11802817; doi:10.3389/fphar.2025.1521416)
Supplement: Supplementary file 2 [file DataSheet2.zip › Bioinformatics data/MASLD/allgene.txt]

Gene.symbol	logFC	AveExpr	t	P.Value	adj.P.Val	B
H2AFY2	1.198583878	6.865601509	11.83619686	3.23E-17	5.40E-13	28.34714098
GALNT18	0.6733768	6.313741842	8.982334467	1.23E-12	1.03E-08	18.41815065
MCEE	-0.682346993	7.655788596	-8.352812181	1.39E-11	6.26E-08	16.10878658
DNAJC12	-0.811354504	7.894133351	-8.334308502	1.50E-11	6.26E-08	16.04048022
TYW3	-0.367185174	6.646400386	-8.077289696	4.06E-11	1.36E-07	15.08968891
DNAJC19	-0.674137004	7.481706088	-8.013969867	5.20E-11	1.45E-07	14.85493598
IL1RAP	-0.924019285	8.040105246	-7.969630056	6.18E-11	1.48E-07	14.69044513
GSPT2	-0.475295667	7.312113386	-7.898730877	8.14E-11	1.70E-07	14.42725977
STMN2	1.467581144	5.180220018	7.697840079	1.78E-10	2.48E-07	13.68060162
CYSTM1	0.574256489	7.988628368	7.688247038	1.85E-10	2.48E-07	13.64491833
AP2M1	0.355007196	9.04664993	7.664398084	2.03E-10	2.48E-07	13.55619798
PMPCB	-0.488084707	9.098734053	-7.662549785	2.04E-10	2.48E-07	13.54932161
TTC33	-0.401963896	6.011261351	-7.656298972	2.09E-10	2.48E-07	13.52606565
HPRT1	-0.898602096	7.640787158	-7.648169244	2.16E-10	2.48E-07	13.495818
HSD17B11	-0.60356587	9.210084123	-7.641336786	2.22E-10	2.48E-07	13.47039592
KRCC1	-0.465975852	6.615440404	-7.531864076	3.40E-10	3.47E-07	13.06295696
TSPAN3	0.507655141	8.123512509	7.514353723	3.65E-10	3.47E-07	12.99776965
LGALS1	0.80418297	10.07963582	7.508613012	3.73E-10	3.47E-07	12.97639741
TMEM63A	0.661978252	8.497314421	7.461716518	4.48E-10	3.94E-07	12.80179247
ZNF830	-0.409995319	6.779287509	-7.437234362	4.93E-10	3.95E-07	12.71063313
ADAMTSL2	1.11148927	8.944308649	7.435655502	4.96E-10	3.95E-07	12.7047541
LARP1B	-0.463620878	7.663316789	-7.398588363	5.73E-10	4.36E-07	12.56672752
MRAS	0.527814826	5.932964351	7.373578231	6.31E-10	4.59E-07	12.47359465
CFHR4	-1.127136707	9.183343561	-7.350235999	6.92E-10	4.82E-07	12.3866718
GTF2A2	-0.550614356	7.60799386	-7.332708267	7.41E-10	4.92E-07	12.32140126
FLII	0.406549696	7.922917561	7.31772471	7.85E-10	4.92E-07	12.26560518
PTPRM	0.48775843	8.165533667	7.314792379	7.94E-10	4.92E-07	12.25468576
LGALS4	1.697683056	9.071209509	7.287536909	8.83E-10	5.28E-07	12.15319326
LYRM5	-0.663023837	9.519963789	-7.229076887	1.11E-09	6.40E-07	11.93551719
SIRT1	-0.525922474	7.296307439	-7.21929089	1.15E-09	6.42E-07	11.89908173
IGF1	-1.009500007	7.450335281	-7.211366551	1.19E-09	6.42E-07	11.86957835
CRADD	-0.556783607	6.98770107	-7.187971624	1.30E-09	6.72E-07	11.78248
TMED3	0.711644967	7.802948316	7.183747495	1.32E-09	6.72E-07	11.76675445
SPINT2	1.112962419	6.819316175	7.170969446	1.39E-09	6.85E-07	11.71918588
NDUFA4	-0.405428026	9.003789421	-7.159249966	1.46E-09	6.97E-07	11.67556004
CD151	0.638182015	8.986072789	7.141511659	1.56E-09	7.26E-07	11.60953302
RBM7	-0.512519759	6.123252018	-7.081147311	1.98E-09	8.94E-07	11.3848811
AEBP1	1.307597385	7.563598965	7.06274561	2.12E-09	8.95E-07	11.31641195
PYGB	0.59204587	7.118552719	7.06216635	2.13E-09	8.95E-07	11.31425676
IDNK	-0.843964756	9.042665579	-7.060945522	2.14E-09	8.95E-07	11.30971458
MYO1C	0.374955774	7.558043737	7.009013467	2.62E-09	1.05E-06	11.11653125
GCH1	-0.479105752	7.492231263	-7.006197948	2.65E-09	1.05E-06	11.10605973
EIF1B	-0.536221496	7.065708789	-6.99447555	2.77E-09	1.08E-06	11.062464
MSN	0.849522367	9.569707368	6.98151731	2.91E-09	1.11E-06	11.01427673
GPR88	-1.173412211	6.511993737	-6.964767478	3.11E-09	1.14E-06	10.95199723
SLC6A16	-0.736083648	6.947231368	-6.963277582	3.13E-09	1.14E-06	10.94645789
CDH23	-0.681403174	6.548772158	-6.945348142	3.35E-09	1.18E-06	10.87980289
PROX1	-0.846915559	8.691782228	-6.940401616	3.42E-09	1.18E-06	10.86141538
GSN	0.856334852	6.958497368	6.938239313	3.45E-09	1.18E-06	10.85337779
SLC35A3	-0.429861704	7.778301035	-6.928584025	3.58E-09	1.19E-06	10.81748965
SOCS2	-1.237591196	7.390344509	-6.925975278	3.62E-09	1.19E-06	10.80779364
SRC	0.320655074	5.759769421	6.90350521	3.95E-09	1.27E-06	10.72428828
CAPNS1	0.465754785	9.353716246	6.866242404	4.56E-09	1.44E-06	10.5858498
FNIP2	-0.821759052	8.395663421	-6.862156724	4.64E-09	1.44E-06	10.57067399
FAP	0.693755556	4.609439614	6.843000116	5.00E-09	1.52E-06	10.49952789
CHD4	0.451711878	8.467500982	6.803312246	5.83E-09	1.74E-06	10.35217988
SEC62	-0.466437859	8.157780316	-6.795882277	6.00E-09	1.76E-06	10.32460262
ZCCHC9	-0.364620452	8.007589351	-6.750180508	7.17E-09	2.04E-06	10.15503218
MET	-0.519320507	8.006801158	-6.746519738	7.27E-09	2.04E-06	10.14145379
DEFB1	1.275849033	9.356992491	6.744575703	7.32E-09	2.04E-06	10.13424333
CYP2C19	-1.75653473	9.031071333	-6.735618669	7.58E-09	2.04E-06	10.10102402
NDUFAB1	-0.446636893	9.019446877	-6.733901609	7.63E-09	2.04E-06	10.09465636
JAML	0.806275848	6.972307895	6.728179557	7.81E-09	2.04E-06	10.07343743
AKR1B10	3.303429481	6.747172614	6.726396149	7.86E-09	2.04E-06	10.06682441
TUBG2	0.594056956	7.05938	6.724721605	7.91E-09	2.04E-06	10.06061522
LAMC3	1.105411411	6.519116368	6.703240518	8.60E-09	2.16E-06	9.980976895
CMYA5	-0.63837943	6.192644123	-6.701923908	8.64E-09	2.16E-06	9.976096547
NDFIP2	-0.4252915	8.368749368	-6.69065293	9.03E-09	2.22E-06	9.934321716
PTPN6	0.307374074	6.870630088	6.68080674	9.38E-09	2.24E-06	9.897833534
FAM129B	0.513531433	6.869264035	6.680763826	9.38E-09	2.24E-06	9.897674515
ST3GAL6	-0.669186311	8.631501456	-6.676653654	9.54E-09	2.25E-06	9.882444599
SCTR	0.812133989	5.141371719	6.650752961	1.05E-08	2.43E-06	9.786494146
MYO1B	-0.430813333	9.835692474	-6.649064765	1.06E-08	2.43E-06	9.780241509
UBP1	0.37825547	8.783414456	6.639091208	1.10E-08	2.50E-06	9.743305546
SULF2	0.807534152	7.878826123	6.585035026	1.36E-08	3.02E-06	9.543222122
VPS18	0.416408756	6.835711281	6.58103506	1.38E-08	3.02E-06	9.528424135
SPTAN1	0.506653589	8.806376228	6.579789	1.39E-08	3.02E-06	9.523814516
SLC22A15	0.811077341	5.03787307	6.56978211	1.44E-08	3.10E-06	9.486799248
CFHR5	-0.927752663	8.893666088	-6.566108232	1.46E-08	3.10E-06	9.473211345
ARL2	0.567657474	7.854637351	6.540089817	1.62E-08	3.38E-06	9.377008287
RCL1	-0.922203944	8.790076614	-6.537753029	1.63E-08	3.38E-06	9.368370326
FAM96A	-0.531141767	8.787800368	-6.531122779	1.68E-08	3.42E-06	9.343863642
LGALS3BP	0.845344881	8.915918877	6.526254866	1.71E-08	3.44E-06	9.325872892
MMADHC	-0.40854917	9.468496491	-6.506164642	1.85E-08	3.64E-06	9.251641919
C6	-0.443019141	12.02086644	-6.505563607	1.85E-08	3.64E-06	9.249421623
SF3B2	0.363385296	8.417350789	6.488675446	1.98E-08	3.85E-06	9.18704568
THY1	1.326678859	6.107913439	6.481549275	2.03E-08	3.91E-06	9.160731815
BSG	0.359463081	8.984807947	6.475391079	2.08E-08	3.91E-06	9.137995384
APOF	-0.755218826	10.83630967	-6.47332038	2.10E-08	3.91E-06	9.130350891
IPO5	-0.318252022	7.967636158	-6.472492484	2.10E-08	3.91E-06	9.127294606
FOPNL	-0.356780359	8.082882789	-6.453203177	2.27E-08	4.17E-06	9.056100689
NR5A2	-0.41002297	8.36815114	-6.437592517	2.41E-08	4.37E-06	8.998505655
MAOA	-0.5572367	9.996107526	-6.435598006	2.43E-08	4.37E-06	8.991148381
EZR	0.709402163	9.05194793	6.42902557	2.49E-08	4.43E-06	8.966906524
C11orf71	-0.471900204	6.833326175	-6.409289491	2.69E-08	4.66E-06	8.894133058
ACADSB	-0.500009841	8.799591333	-6.409265486	2.69E-08	4.66E-06	8.894044561
SPP1	1.668246026	7.802421298	6.405039369	2.73E-08	4.66E-06	8.878465692
ALDOA	0.288436867	7.103256211	6.404994558	2.73E-08	4.66E-06	8.878300509
UFSP2	-0.364730444	7.207254053	-6.380696466	3.00E-08	4.99E-06	8.788759185
FAT1	0.974008763	7.987539561	6.379977753	3.01E-08	4.99E-06	8.786111419
MOXD1	1.211251696	5.485450596	6.379555857	3.01E-08	4.99E-06	8.784557154
C1GALT1	-0.376531141	6.593416123	-6.329310677	3.66E-08	6.00E-06	8.599567076
LAMP1	0.317239241	11.02294995	6.317904022	3.82E-08	6.21E-06	8.557602582
ADAP1	0.733589644	6.666975368	6.312222004	3.91E-08	6.29E-06	8.536703258
ABCA6	-0.562004559	8.565847386	-6.302811563	4.05E-08	6.40E-06	8.502096914
PPP2R1A	0.366373489	9.42922593	6.302797119	4.05E-08	6.40E-06	8.502043805
MICAL1	0.450493833	5.766124684	6.274426712	4.52E-08	7.07E-06	8.397764631
MRPL1	-0.411791163	6.759250105	-6.267934463	4.63E-08	7.18E-06	8.373912524
SMIM19	-0.540426644	9.246500702	-6.260678727	4.76E-08	7.32E-06	8.347260348
DCTN2	0.33792167	8.863328807	6.241459797	5.13E-08	7.81E-06	8.276689736
CDHR2	1.098727067	8.422188404	6.229208479	5.38E-08	8.06E-06	8.231723279
VPS45	0.401737385	7.621671877	6.227235303	5.42E-08	8.06E-06	8.224482504
MFAP4	1.297407374	8.269662579	6.224801212	5.47E-08	8.06E-06	8.2155509
MBNL3	-0.390748244	8.239823474	-6.223680907	5.49E-08	8.06E-06	8.211440283
CEP57	-0.408452526	7.473178579	-6.215299798	5.67E-08	8.26E-06	8.180692503
SOX9	0.915068319	6.806629719	6.205428836	5.89E-08	8.50E-06	8.14448832
DYNC1H1	0.415328974	8.574203456	6.174909425	6.63E-08	9.48E-06	8.032616462
F2RL1	0.83803547	6.36300193	6.169553435	6.76E-08	9.59E-06	8.012993953
ERGIC2	-0.43375387	7.355596526	-6.144976797	7.43E-08	1.04E-05	7.922994175
ACLY	0.656161533	8.170524175	6.144238895	7.45E-08	1.04E-05	7.920293014
PODN	1.187852904	7.748162368	6.137479012	7.65E-08	1.06E-05	7.895550688
ANXA5	0.725474656	9.744984211	6.128249559	7.93E-08	1.09E-05	7.861777678
P4HB	0.431292578	11.84622732	6.124214909	8.05E-08	1.10E-05	7.847016879
SH3KBP1	0.274989315	8.82381107	6.118176431	8.24E-08	1.11E-05	7.824928554
PIEZO1	0.581073056	8.169425035	6.116214399	8.30E-08	1.11E-05	7.817752484
SLC16A10	-0.973699985	7.840232842	-6.098493167	8.88E-08	1.18E-05	7.752957928
TMEM115	0.360839663	8.065227649	6.069413162	9.93E-08	1.31E-05	7.646712423
PDGFRB	0.774859793	8.093278684	6.061327674	1.02E-07	1.34E-05	7.61718969
NUP93	0.409211463	7.080836825	6.055294	1.05E-07	1.36E-05	7.595163984
CEBPZ	-0.333006367	7.649526158	-6.042912513	1.10E-07	1.41E-05	7.549979836
EEF1A2	1.663861063	5.712260386	6.039207381	1.11E-07	1.42E-05	7.536462273
ANXA10	-0.755376437	7.809705825	-6.036699848	1.13E-07	1.42E-05	7.527314921
LRRC1	0.690843863	5.051087404	6.035508001	1.13E-07	1.42E-05	7.522967399
USP6NL	-0.346332167	6.959060912	-6.024003241	1.18E-07	1.47E-05	7.48101044
RALGPS1	0.482694711	5.708968737	6.023931248	1.18E-07	1.47E-05	7.480747941
TFPI	-0.391680704	9.429296965	-5.992496953	1.33E-07	1.61E-05	7.366195616
GAPDH	0.470708256	11.80044763	5.991655154	1.34E-07	1.61E-05	7.363129695
PACSIN2	0.492097185	8.598748333	5.990196754	1.34E-07	1.61E-05	7.35781827
ENPP1	-0.453764711	8.911189912	-5.989467416	1.35E-07	1.61E-05	7.355162158
MBIP	-0.315836585	7.318144737	-5.989000781	1.35E-07	1.61E-05	7.3534628
ISOC1	-0.368374281	8.861535281	-5.979031739	1.40E-07	1.67E-05	7.317165013
PIGV	-0.525763322	7.880651351	-5.954182817	1.54E-07	1.82E-05	7.226746038
TRAM2	-0.495608781	8.324206088	-5.943333898	1.61E-07	1.87E-05	7.187295511
AQP11	-0.74169287	7.178804035	-5.940587047	1.62E-07	1.87E-05	7.177309517
ABAT	-0.419777763	8.961546298	-5.939866546	1.63E-07	1.87E-05	7.174690352
TP53I3	0.595125189	6.124961561	5.939252205	1.63E-07	1.87E-05	7.172457159
LARP4	-0.333161515	8.495373982	-5.93413389	1.67E-07	1.90E-05	7.153853542
ACTN4	0.468457744	10.1670616	5.922607278	1.74E-07	1.96E-05	7.11197076
ATP6V0D1	0.35886613	9.054029614	5.922022322	1.74E-07	1.96E-05	7.109845766
TMEM14B	-0.472621922	9.975474175	-5.910638821	1.82E-07	2.03E-05	7.068501962
ZNF827	0.507850381	5.887512526	5.905498107	1.86E-07	2.06E-05	7.049837304
SULT1C2	0.658656281	4.763173053	5.894833695	1.93E-07	2.13E-05	7.011129323
TATDN1	-0.337406456	6.304369211	-5.893593616	1.94E-07	2.13E-05	7.006629325
RNF114	-0.309335411	8.829143667	-5.88640166	2.00E-07	2.17E-05	6.980535474
CLDN11	0.856239396	6.650157018	5.885249429	2.01E-07	2.17E-05	6.976355637
PMEL	-0.446431367	5.874645456	-5.873461136	2.10E-07	2.25E-05	6.933603305
MPC2	-0.351890419	10.01683037	-5.849356729	2.30E-07	2.45E-05	6.846247091
AGTR1	-0.595687911	8.706690825	-5.847493875	2.32E-07	2.45E-05	6.839499508
UBE4A	-0.297389441	8.659392649	-5.837087495	2.41E-07	2.54E-05	6.801815221
RALY	0.296697759	8.222600123	5.832638575	2.45E-07	2.56E-05	6.785709403
DERA	-0.423495107	9.070715246	-5.829281231	2.48E-07	2.58E-05	6.773557224
PXMP2	-0.421347944	9.435114702	-5.821138291	2.56E-07	2.64E-05	6.744090222
N4BP2L1	-0.484126126	6.390480368	-5.818506864	2.59E-07	2.65E-05	6.734569966
FAM8A1	-0.43224093	7.959054404	-5.815183256	2.62E-07	2.67E-05	6.722546959
SYBU	-0.789852615	8.209512912	-5.809016061	2.68E-07	2.70E-05	6.700241841
SUSD2	0.958221822	6.434825386	5.808123392	2.69E-07	2.70E-05	6.697013772
PTGES3	-0.405987704	9.039239298	-5.808100047	2.69E-07	2.70E-05	6.696929355
LSM6	-0.304921385	5.729680912	-5.805922256	2.71E-07	2.70E-05	6.689054546
DBNL	0.312495748	7.941626632	5.800386382	2.77E-07	2.74E-05	6.669040301
GNB1	0.259656426	10.65148568	5.799450933	2.78E-07	2.74E-05	6.665658772
SBDS	-0.383613552	8.994164316	-5.793094554	2.85E-07	2.79E-05	6.642684812
MFSD6	0.421866859	5.97027793	5.787041415	2.91E-07	2.83E-05	6.620812657
SRD5A1	-0.6321622	8.315882053	-5.771168626	3.09E-07	2.99E-05	6.563485656
C18orf32	-0.404918152	7.257055035	-5.745490557	3.41E-07	3.28E-05	6.470829425
C3orf58	-0.621863267	7.045276877	-5.741425591	3.46E-07	3.29E-05	6.456171121
KLC1	0.359564959	7.435327789	5.740838737	3.47E-07	3.29E-05	6.45405514
NECTIN3	-0.345510807	7.898933281	-5.737527706	3.51E-07	3.29E-05	6.44211781
USP42	-0.384226256	7.163475211	-5.73678411	3.52E-07	3.29E-05	6.439437152
ACMSD	-0.736104293	9.335142614	-5.736518531	3.53E-07	3.29E-05	6.438479763
SNAP25	0.451085126	5.789953298	5.735540218	3.54E-07	3.29E-05	6.434953129
CPB2	-0.36792347	11.45680111	-5.733500613	3.57E-07	3.29E-05	6.427601234
TCP10L	-0.562424778	6.03278207	-5.732583883	3.58E-07	3.29E-05	6.424297039
METTL23	-0.354985426	6.525145491	-5.730064451	3.62E-07	3.31E-05	6.415216879
GNA12	0.32098917	6.741691298	5.727086546	3.66E-07	3.33E-05	6.404485687
GCAT	-0.6730378	7.238682912	-5.722191252	3.72E-07	3.36E-05	6.38684812
PCOLCE2	-1.14599287	6.588720561	-5.720944219	3.74E-07	3.36E-05	6.382355732
ARF3	0.294203759	8.524264158	5.719757771	3.76E-07	3.36E-05	6.378081833
ATMIN	-0.2794616	7.508651281	-5.710506665	3.89E-07	3.47E-05	6.344764831
TXNDC15	-0.266141741	6.911053807	-5.707589122	3.94E-07	3.49E-05	6.334260491
SGCA	0.470927604	5.66621693	5.705280508	3.97E-07	3.50E-05	6.325949539
PSMC6	-0.275613615	7.635672351	-5.700256114	4.05E-07	3.55E-05	6.3078649
DPM1	-0.522945022	8.831926333	-5.698385132	4.08E-07	3.55E-05	6.301131619
PIGM	-0.344534637	6.885558018	-5.694902559	4.13E-07	3.58E-05	6.288600106
CERCAM	0.400070615	5.133036667	5.690835253	4.19E-07	3.62E-05	6.273967078
CD52	0.930144674	7.053519421	5.68733685	4.25E-07	3.65E-05	6.261383021
ST13P4	-0.432235859	7.346156368	-5.680021622	4.37E-07	3.72E-05	6.235076158
CCDC3	0.645638019	8.030002632	5.679418367	4.38E-07	3.72E-05	6.232907147
CNBP	-0.328213374	9.577840193	-5.671689127	4.51E-07	3.81E-05	6.205122024
PSAP	0.208239715	11.60170937	5.669290912	4.55E-07	3.82E-05	6.196502965
GNPNAT1	-0.412444626	7.607222474	-5.668411859	4.56E-07	3.82E-05	6.193343939
NPLOC4	0.354786522	8.403107193	5.666016075	4.61E-07	3.83E-05	6.184734954
ANKRD46	-0.387989141	7.613956263	-5.66443975	4.63E-07	3.84E-05	6.179071138
C15orf52	0.577215156	6.115756895	5.657293134	4.76E-07	3.92E-05	6.153398308
RAB34	0.511834274	5.841116053	5.652229618	4.85E-07	3.98E-05	6.13521392
SDCBP2	0.579190604	6.148186789	5.640905615	5.06E-07	4.13E-05	6.094562524
GOLM1	0.809379033	6.912176632	5.634756318	5.18E-07	4.21E-05	6.072496841
TMEM246	0.282556941	5.124096439	5.629369767	5.29E-07	4.28E-05	6.053173568
ARL8B	-0.325645259	7.993726351	-5.627491307	5.32E-07	4.28E-05	6.046436127
HEBP2	-0.513300981	9.691007737	-5.625842744	5.36E-07	4.29E-05	6.040523764
SLC35A5	-0.375596759	8.010661754	-5.620008788	5.48E-07	4.37E-05	6.019604866
HPR	-0.714274815	11.24380504	-5.606805291	5.76E-07	4.55E-05	5.972283131
PIK3R4	-0.378799156	7.560492246	-5.606258545	5.77E-07	4.55E-05	5.970324245
AGMO	-0.620029822	8.789822737	-5.604462107	5.81E-07	4.55E-05	5.963888329
STK38	0.319273789	8.235471281	5.604150598	5.81E-07	4.55E-05	5.962772377
CCT6B	-0.503068304	5.872864912	-5.602969991	5.84E-07	4.55E-05	5.958543114
LSM5	-0.447883189	6.933041561	-5.600593708	5.89E-07	4.57E-05	5.950031365
NT5E	-0.535180089	7.813788491	-5.596392563	5.99E-07	4.62E-05	5.934985514
MBLAC2	-0.4075285	5.879197316	-5.594664276	6.03E-07	4.63E-05	5.928796799
TAX1BP3	0.687286356	7.431050772	5.592029433	6.09E-07	4.65E-05	5.919362889
ERICH1	-0.404035841	6.411910298	-5.584955583	6.25E-07	4.75E-05	5.894041557
GUK1	0.29951987	9.207866	5.577882419	6.42E-07	4.82E-05	5.86873175
TARBP1	0.357961507	6.191030386	5.577668271	6.42E-07	4.82E-05	5.86796561
EVA1A	-0.42526127	8.163602316	-5.577160543	6.44E-07	4.82E-05	5.866149182
P4HA2	0.4676773	6.391367614	5.576642799	6.45E-07	4.82E-05	5.864296972
ZFP1	-0.558879226	6.539928298	-5.573134751	6.53E-07	4.83E-05	5.851748341
CDK5RAP2	0.403696893	7.034128456	5.572653156	6.55E-07	4.83E-05	5.850025804
C1orf198	0.819231859	7.165769404	5.572262694	6.55E-07	4.83E-05	5.848629259
GNMT	-1.375906941	9.41018586	-5.565961875	6.71E-07	4.92E-05	5.826097275
PLOD1	0.357118222	9.657734404	5.564408235	6.75E-07	4.92E-05	5.820542513
ENG	0.610520378	9.040692404	5.563459296	6.78E-07	4.92E-05	5.817149972
AADAT	-0.468704633	8.152704018	-5.560740521	6.84E-07	4.92E-05	5.807431028
PHLDA3	0.44187883	5.303297509	5.56039087	6.85E-07	4.92E-05	5.806181211
LIN7C	-0.305210574	7.620341596	-5.558942595	6.89E-07	4.92E-05	5.801004637
CTSD	0.470763019	10.95822182	5.558303594	6.91E-07	4.92E-05	5.798720778
SMPDL3A	-0.515202367	7.838221193	-5.558301098	6.91E-07	4.92E-05	5.798711855
GYS2	-0.550359367	9.206971842	-5.5571645	6.94E-07	4.92E-05	5.794649717
RIDA	-0.580107207	10.98613282	-5.544450531	7.28E-07	5.14E-05	5.749227009
MPLKIP	-0.429175656	8.853335298	-5.543318941	7.31E-07	5.14E-05	5.745185679
RCC2	0.476634067	8.271242368	5.533134046	7.59E-07	5.32E-05	5.70882241
RAB25	0.934393048	4.961801333	5.523781137	7.86E-07	5.48E-05	5.675446778
PIK3IP1	0.520534019	6.529415421	5.520123734	7.97E-07	5.54E-05	5.662399925
GRTP1	-0.482584026	7.761058333	-5.51787292	8.04E-07	5.55E-05	5.654371981
GGT5	0.528547356	7.404216263	5.517212784	8.06E-07	5.55E-05	5.652017665
GNE	-0.663728293	9.913356246	-5.515769273	8.10E-07	5.56E-05	5.646869806
TTYH3	0.566327907	6.954580579	5.511228309	8.24E-07	5.63E-05	5.630678377
MPZL2	0.328870656	7.45002793	5.508878862	8.32E-07	5.66E-05	5.622302646
TIAM2	0.305252722	4.608311439	5.4990904	8.63E-07	5.84E-05	5.58741838
IKBKE	0.336705133	5.765938895	5.496293831	8.72E-07	5.88E-05	5.57745531
RPS6KA1	0.420898233	6.449282386	5.491975992	8.86E-07	5.95E-05	5.562075528
DYNLT1	0.440955237	8.386948667	5.486389701	9.05E-07	6.04E-05	5.542182985
MYL6	0.363699474	11.76637037	5.486036313	9.06E-07	6.04E-05	5.540924788
MRPS35	-0.332210426	8.081280333	-5.482824865	9.17E-07	6.09E-05	5.529491925
CA2	-0.718533319	9.988828088	-5.481647941	9.21E-07	6.09E-05	5.525302542
EFEMP1	1.586120007	7.302453596	5.480148232	9.26E-07	6.10E-05	5.519964561
GPX1	0.280984193	8.630870158	5.476795268	9.38E-07	6.15E-05	5.508031795
RRAS	0.475567415	8.514076158	5.473065151	9.51E-07	6.21E-05	5.494759381
PLVAP	0.652582715	6.174267439	5.472468185	9.53E-07	6.21E-05	5.492635524
TAGLN2	0.645761367	8.41003507	5.470474078	9.60E-07	6.23E-05	5.485541495
CACNB3	0.414544219	5.586376649	5.461313856	9.94E-07	6.42E-05	5.452964088
AHCY	-0.45787873	10.29527982	-5.457927018	1.01E-06	6.48E-05	5.44092334
PDGFC	-0.342063315	7.037280491	-5.454766671	1.02E-06	6.53E-05	5.429689856
SMG9	0.257916678	6.420524842	5.449308968	1.04E-06	6.64E-05	5.41029508
CLIP3	0.551917356	6.634951596	5.443482124	1.06E-06	6.76E-05	5.389595065
TMED6	-0.644343381	5.606730053	-5.439818768	1.08E-06	6.83E-05	5.376584377
COL6A2	0.391616415	7.262536754	5.437297858	1.09E-06	6.85E-05	5.367632741
MAPK13	0.689210607	6.138907684	5.436881696	1.09E-06	6.85E-05	5.366155089
YIPF4	-0.273884844	6.654803526	-5.435998947	1.09E-06	6.85E-05	5.363020865
TMEM126A	-0.431657381	7.519598386	-5.432588115	1.11E-06	6.91E-05	5.350912085
SPRYD3	0.437459159	6.988583737	5.426559916	1.13E-06	7.02E-05	5.329517145
NAT2	-0.819639081	7.814421825	-5.42638751	1.13E-06	7.02E-05	5.32890536
AGGF1	-0.231366085	7.170156228	-5.42304851	1.15E-06	7.08E-05	5.317058057
CIPC	-0.37987083	7.456718614	-5.415241119	1.18E-06	7.26E-05	5.289365048
PTGDS	1.041992307	6.692423596	5.404924023	1.23E-06	7.52E-05	5.252789159
IGFBP2	-1.258789022	10.10862302	-5.400110252	1.25E-06	7.63E-05	5.235730995
SOWAHC	-0.42272997	8.274616579	-5.393970396	1.28E-06	7.77E-05	5.213980631
CHP1	-0.507658433	9.946992018	-5.390892672	1.29E-06	7.84E-05	5.203080769
AASS	-0.7528013	8.021881123	-5.389558139	1.30E-06	7.85E-05	5.19835509
CFL2	-0.279512367	7.224218228	-5.384738504	1.32E-06	7.96E-05	5.181291488
F5	-0.402220519	10.66702284	-5.379521926	1.35E-06	8.09E-05	5.162827992
VKORC1L1	-0.33605243	6.95874593	-5.376205858	1.36E-06	8.16E-05	5.151094099
TMEM14A	-0.588960811	8.859616737	-5.372999018	1.38E-06	8.21E-05	5.139748906
GTPBP8	-0.249621089	6.415933702	-5.372739225	1.38E-06	8.21E-05	5.1388299
TMSB10	0.762011226	11.05869361	5.36404334	1.43E-06	8.45E-05	5.108076866
RAB18	-0.37873353	7.71617186	-5.361259827	1.44E-06	8.50E-05	5.098236333
WDR54	0.472026574	5.633208965	5.353786262	1.48E-06	8.71E-05	5.071823226
EHD1	0.402362378	7.510700228	5.349706913	1.51E-06	8.79E-05	5.057410984
RPA3	-0.406743807	7.473547053	-5.349546132	1.51E-06	8.79E-05	5.056843023
BCAP31	0.385839044	9.271627737	5.343392341	1.54E-06	8.96E-05	5.035108765
CDC14B	-0.43592697	7.611407789	-5.340273862	1.56E-06	9.03E-05	5.024097866
ARPC1B	0.564787948	8.182641667	5.328793415	1.63E-06	9.39E-05	4.983580103
EEF1AKMT1	-0.326309448	6.042282	-5.326858488	1.64E-06	9.43E-05	4.976753995
XRCC6	0.283802626	9.000994211	5.318584627	1.69E-06	9.67E-05	4.947574339
RAB5B	0.244926652	9.708102912	5.31797408	1.69E-06	9.67E-05	4.945421698
CFH	-0.333891593	10.98928184	-5.31725332	1.70E-06	9.67E-05	4.942880572
C5	-0.301299081	12.31604235	-5.313154951	1.73E-06	9.78E-05	4.92843345
SLCO1B3	-1.098863889	9.589470807	-5.311863127	1.73E-06	9.78E-05	4.923880415
KYNU	-0.4991698	8.974982386	-5.310932283	1.74E-06	9.78E-05	4.920599877
PLPP3	-0.373103674	9.569898719	-5.310215029	1.74E-06	9.78E-05	4.918072219
MOAP1	-0.372425496	7.146115544	-5.309740074	1.75E-06	9.78E-05	4.916398502
CTNNA1	0.285910637	9.503920579	5.300861894	1.81E-06	0.000100654	4.885121378
CHCHD7	-0.300860844	5.459189632	-5.300164066	1.81E-06	0.000100654	4.882663721
CCND3	0.445298633	8.320517035	5.294731554	1.85E-06	0.000102361	4.86353481
SLC35E3	-0.33179417	7.388160193	-5.293769125	1.85E-06	0.000102388	4.860146591
GAS6	0.445505285	7.228633281	5.283603509	1.92E-06	0.000105967	4.824371255
YEATS4	-0.448453567	6.618684807	-5.280076509	1.95E-06	0.000107008	4.811964238
PABPN1	0.40924017	8.77830186	5.278582183	1.96E-06	0.00010725	4.806708446
LAMA2	0.795118778	6.704490789	5.277363779	1.97E-06	0.000107384	4.802423487
ACIN1	0.332650241	7.956445333	5.272268946	2.01E-06	0.000109073	4.784509267
HEY2	-0.618850548	7.236493333	-5.267703099	2.04E-06	0.000109872	4.768459996
ZNF329	-0.294528652	6.330624772	-5.266338138	2.05E-06	0.000109872	4.763662972
TKT	0.545021681	8.675653702	5.265898882	2.06E-06	0.000109872	4.762119338
DKK3	0.453926837	5.810788158	5.265752186	2.06E-06	0.000109872	4.761603828
SATB2	0.394412467	6.703264175	5.26543464	2.06E-06	0.000109872	4.760487946
ITCH	-0.410954111	9.080199474	-5.26508178	2.06E-06	0.000109872	4.759247997
ZNF181	-0.316098178	5.624317982	-5.260537363	2.10E-06	0.00011138	4.743281401
SEC61A1	0.428615889	10.74377742	5.253858521	2.15E-06	0.000113803	4.719824087
EFHD1	-1.103309093	9.134099596	-5.250230165	2.18E-06	0.000114976	4.707084882
MAN2B1	0.361168852	7.790091351	5.243742795	2.23E-06	0.000117395	4.684315118
MTHFD1	-0.510743963	9.444989684	-5.237484649	2.28E-06	0.000119625	4.662359018
PCGF6	-0.31674887	6.690454772	-5.236952428	2.29E-06	0.000119625	4.660492186
CYBA	0.651914526	7.547814649	5.233357081	2.32E-06	0.000120846	4.647882762
MBTPS2	-0.250666015	7.188060333	-5.225163647	2.39E-06	0.000124171	4.619158281
NDUFC1	-0.407021081	8.145637193	-5.223524605	2.40E-06	0.000124388	4.613414003
FXYD2	0.675346663	5.955596316	5.223011706	2.41E-06	0.000124388	4.611616594
TRAPPC11	-0.24680433	7.198048614	-5.21778193	2.45E-06	0.000126421	4.593292808
POLA2	0.373852041	6.215634158	5.216662902	2.47E-06	0.000126555	4.589372847
ACKR1	0.443921181	5.036935912	5.209881865	2.53E-06	0.000129363	4.565625082
LGR4	-0.385875289	7.961174965	-5.208471223	2.54E-06	0.000129641	4.560686239
MYO9B	0.263050763	7.61484114	5.19833108	2.64E-06	0.00013417	4.525198003
DPYSL2	0.525729311	9.356207526	5.196117127	2.66E-06	0.000134859	4.517452875
PDHX	-0.389768144	7.894753982	-5.193372864	2.69E-06	0.000135749	4.507854151
UBL3	-0.389338774	8.018459596	-5.19269068	2.69E-06	0.000135749	4.505468324
C11orf1	-0.35275263	6.991417018	-5.189713459	2.72E-06	0.000136834	4.495057264
C8A	-0.388700189	11.83079018	-5.18575523	2.76E-06	0.000138427	4.48121896
PTRF	0.693661452	7.380019123	5.182624595	2.79E-06	0.000139233	4.470276624
FGD3	0.455723878	6.377765561	5.182558031	2.80E-06	0.000139233	4.47004399
CCL21	1.359628344	7.802989754	5.164702467	2.98E-06	0.00014802	4.407679358
STX3	0.378880681	6.81855207	5.164312231	2.99E-06	0.00014802	4.406317224
CCL23	-0.630244856	5.522286737	-5.155709876	3.09E-06	0.000152325	4.376299629
FTH1P3	-0.438216693	6.889003895	-5.152817153	3.12E-06	0.0001535	4.366209592
ADRB2	-0.518412185	6.438027667	-5.150998373	3.14E-06	0.000154077	4.359866587
TOMM20	-0.313074748	8.492945965	-5.14855894	3.17E-06	0.000155009	4.351360308
GSTP1	0.757671126	8.375289018	5.146358351	3.19E-06	0.000155812	4.343688116
NUDCD2	-0.384031415	5.891311351	-5.140594228	3.26E-06	0.000158683	4.323597501
VAMP4	-0.274242241	6.678744719	-5.132899478	3.35E-06	0.000162756	4.296790396
CD164	-0.326252685	8.788430579	-5.130957315	3.38E-06	0.000163447	4.290026544
FAM50A	0.373833137	8.727156579	5.129775762	3.39E-06	0.000163553	4.285912074
IGFALS	-1.011076778	8.607974439	-5.129209192	3.40E-06	0.000163553	4.283939254
CCDC90B	-0.373555115	7.667500526	-5.127214069	3.43E-06	0.000163631	4.276992781
IRS2	-0.785119493	7.53525014	-5.12699468	3.43E-06	0.000163631	4.276228987
CHPT1	-0.408056822	9.67577214	-5.125837818	3.44E-06	0.000163631	4.27220162
WRB	-0.363516244	7.517760439	-5.125376256	3.45E-06	0.000163631	4.270594883
PPM1K	-0.6010135	5.640940439	-5.124534886	3.46E-06	0.000163631	4.267666136
FBLN5	1.06738033	8.150407158	5.124420152	3.46E-06	0.000163631	4.267266768
TMSB4X	0.255409081	8.764074684	5.116311789	3.57E-06	0.000168095	4.239051332
PPDPF	0.530685363	7.948130789	5.108524349	3.67E-06	0.000172477	4.211967952
NDUFAF7	-0.222223811	6.622313211	-5.105285564	3.71E-06	0.000174047	4.200708449
FASN	1.221915241	10.19481554	5.102108363	3.76E-06	0.000175593	4.189665578
TIMP1	0.961657859	11.29130912	5.099560689	3.79E-06	0.000176745	4.180812548
RUSC1	0.354553096	6.499267263	5.097879425	3.81E-06	0.000177343	4.174971136
PLEKHM2	0.316803415	8.172533825	5.09560439	3.85E-06	0.000178331	4.167067841
CTSK	0.609062156	6.63639114	5.093426585	3.88E-06	0.000179262	4.159503528
CLIC6	0.819710537	5.525201228	5.091433572	3.91E-06	0.000179848	4.15258211
IL34	0.388797107	5.866563649	5.091031108	3.91E-06	0.000179848	4.151184537
YRDC	-0.357470167	7.657168474	-5.089072632	3.94E-06	0.000180645	4.144384232
ZFAND6	-0.278472411	7.664412018	-5.08797862	3.96E-06	0.000180875	4.140585975
COL27A1	0.459079652	6.485733684	5.08690703	3.97E-06	0.00018109	4.136865855
BCHE	-1.083386015	9.000624316	-5.084786311	4.00E-06	0.000182005	4.129504446
CD74	0.640734	10.65677742	5.084007848	4.01E-06	0.00018203	4.12680254
TNFRSF21	0.501875289	7.650492667	5.082971545	4.03E-06	0.000182228	4.123205956
ZMYND12	-0.428878407	6.138964263	-5.077195602	4.11E-06	0.000185617	4.103164986
PLSCR4	-0.437774119	8.152614088	-5.076172274	4.13E-06	0.000185665	4.099615193
ARL2BP	0.288998911	8.509933579	5.074955643	4.15E-06	0.000185665	4.095395204
MRPL46	-0.3348269	8.931732982	-5.074923341	4.15E-06	0.000185665	4.095283166
PRKRA	-0.325359548	7.589116281	-5.072037869	4.19E-06	0.000187133	4.08527618
HIST1H2AC	0.42358153	8.170475351	5.07092638	4.21E-06	0.000187396	4.081422036
LCMT2	-0.340704222	6.664133544	-5.069877992	4.23E-06	0.000187616	4.077786986
KBTBD11	-0.567390263	6.808240509	-5.065984418	4.29E-06	0.000189736	4.064289338
ACTR6	-0.362121926	6.267762105	-5.06535617	4.30E-06	0.000189736	4.062111786
FOCAD	0.261338793	6.40338714	5.06004579	4.38E-06	0.000192945	4.043709658
TMEM45B	0.870855581	7.874699561	5.053480711	4.49E-06	0.000197109	4.02096958
ANO10	0.365244252	6.668253298	5.051974719	4.51E-06	0.000197677	4.015754695
NIPAL1	-0.577014	6.547773754	-5.047472243	4.59E-06	0.000200428	4.000167193
SPRYD7	-0.345117589	6.985709386	-5.043929869	4.65E-06	0.000202508	3.987907222
NDUFS4	-0.332713996	7.548173	-5.03909584	4.73E-06	0.00020516	3.97118213
SAP30L	-0.262393607	7.093138842	-5.03894011	4.73E-06	0.00020516	3.970643426
LGALS3	0.621281033	6.127234351	5.038206589	4.74E-06	0.000205178	3.968106098
EBAG9	-0.220615152	7.150992614	-5.034347009	4.81E-06	0.000207551	3.954757708
RAB9A	-0.252629504	7.58357614	-5.032322663	4.85E-06	0.000208551	3.947758034
PRKAB1	0.254458041	7.600201211	5.02927468	4.90E-06	0.000210341	3.937220898
WFS1	0.498461589	7.367739649	5.02818132	4.92E-06	0.000210641	3.933441648
SLCO2A1	0.635708163	6.471926947	5.021049753	5.05E-06	0.000215637	3.908798714
ISYNA1	0.338503189	6.355698684	5.018326374	5.10E-06	0.00021684	3.899391665
PIGP	-0.325007296	6.662821825	-5.017853043	5.11E-06	0.00021684	3.897756889
CFL1	0.351754444	9.987328474	5.017429429	5.12E-06	0.00021684	3.896293878
PRKX	0.284323678	6.132823596	5.014628258	5.17E-06	0.000218511	3.886620806
SIRT5	-0.386588152	7.552322404	-5.006839627	5.32E-06	0.000224231	3.859735773
SFXN1	-0.582842556	8.949802982	-5.003446369	5.38E-06	0.000226447	3.848027823
ENO1	0.380134926	11.46506775	5.001592256	5.42E-06	0.000226634	3.841631759
PEA15	0.454355263	8.640274053	5.001436293	5.42E-06	0.000226634	3.841093781
LYRM7	-0.320376278	6.002365018	-5.001156436	5.43E-06	0.000226634	3.840128461
SEPN1	0.276276285	7.242728053	4.999851837	5.46E-06	0.000227032	3.835628732
GUCY1A3	0.453633063	7.135558614	4.998799824	5.48E-06	0.000227032	3.83200053
CNST	-0.418136411	7.956582982	-4.998625975	5.48E-06	0.000227032	3.831400985
ADI1	-0.567114211	9.640287281	-4.995521605	5.54E-06	0.000229043	3.820696438
HBP1	-0.334607744	7.985314105	-4.991608264	5.62E-06	0.000231754	3.807206032
LLPH	-0.321014989	6.054830632	-4.989070455	5.67E-06	0.000233328	3.798459659
CLCN7	0.407262226	8.761934614	4.981006424	5.84E-06	0.00023968	3.770678976
HEYL	0.694905304	6.666125596	4.979642252	5.87E-06	0.000239872	3.765981111
PON3	-0.407339559	12.02574768	-4.979000018	5.89E-06	0.000239872	3.763769588
THBS2	1.218778837	7.868968509	4.978770306	5.89E-06	0.000239872	3.762978608
COL1A2	0.815541922	7.544419368	4.977062027	5.93E-06	0.000240779	3.757096825
RHOT2	0.325799596	7.526482509	4.974078032	5.99E-06	0.000242814	3.746824501
PTP4A1	-0.462042448	9.746174579	-4.973012843	6.01E-06	0.000243167	3.743158193
GPC3	1.064430711	6.092847912	4.971413178	6.05E-06	0.000243994	3.737652832
SIAH2	-0.542649607	7.420787351	-4.970374068	6.07E-06	0.000244328	3.734077034
EXOSC6	-0.431562274	7.882988035	-4.968498675	6.11E-06	0.000245408	3.727624139
EFEMP2	0.522710315	7.051973877	4.966444222	6.16E-06	0.000246653	3.720556222
LUM	1.006600693	8.004923579	4.962706961	6.24E-06	0.000249426	3.707701875
TMEM173	0.432765933	7.134842544	4.959934394	6.31E-06	0.000251348	3.698168051
CDC5L	-0.263336759	7.566813632	-4.952980351	6.47E-06	0.000257028	3.674264865
SLITRK3	-1.128985781	5.688200105	-4.951834588	6.50E-06	0.000257028	3.670327788
F11	-0.461296174	9.539252947	-4.951619333	6.50E-06	0.000257028	3.669588165
IGFBP4	0.316570322	11.9179304	4.951161664	6.51E-06	0.000257028	3.668015647
PEPD	0.395869681	10.82465732	4.950438028	6.53E-06	0.000257097	3.665529402
TMEM56	-0.430679263	8.888797333	-4.947422864	6.60E-06	0.000259313	3.655171534
MCCC2	-0.353788004	8.052787491	-4.944512681	6.67E-06	0.000261114	3.645176663
MRPL45	-0.293386048	8.861388105	-4.943638906	6.69E-06	0.000261114	3.642176178
CCL19	1.329255604	7.495759175	4.943577412	6.69E-06	0.000261114	3.641965018
FAAH2	-0.409767344	5.620822421	-4.941151998	6.75E-06	0.000262807	3.633637451
ADCY1	-0.531825015	6.097790912	-4.940087567	6.78E-06	0.000263211	3.629983277
ZBTB33	0.358535444	8.779100088	4.936057915	6.88E-06	0.000266463	3.616152359
ANXA13	0.728019537	5.87736014	4.933108767	6.95E-06	0.000268703	3.606032869
IL32	1.052452133	8.789797842	4.93169979	6.99E-06	0.000269244	3.601199056
MRPL15	-0.334795911	8.206039737	-4.931281207	7.00E-06	0.000269244	3.599763117
UQCRQ	0.368982993	11.11104798	4.930595561	7.02E-06	0.000269294	3.597411131
NUP85	0.265253759	7.932719982	4.92920215	7.05E-06	0.000270037	3.592631681
SERPINH1	0.589471433	7.816433456	4.928072444	7.08E-06	0.000270525	3.588757144
PACSIN3	-0.451763241	7.014951947	-4.9255102	7.15E-06	0.000272424	3.579970752
COL1A1	0.952274567	7.710475474	4.92317319	7.21E-06	0.000274114	3.571958316
MVP	0.593827156	7.237365386	4.91886163	7.32E-06	0.000277793	3.557180102
USP35	0.360608796	6.188853807	4.91651598	7.38E-06	0.000278539	3.549142369
SDE2	-0.392978544	6.975632298	-4.916512163	7.38E-06	0.000278539	3.549129289
CUEDC1	0.351765781	6.242531404	4.916246186	7.39E-06	0.000278539	3.548217974
FOXO1	-0.566306644	8.167064316	-4.911688955	7.51E-06	0.000282207	3.532606633
C1orf53	-0.545080944	7.33855307	-4.911386758	7.52E-06	0.000282207	3.531571623
PIP5K1C	0.243132052	6.963297386	4.908285648	7.60E-06	0.000284751	3.52095197
UBXN4	-0.206644244	8.295371316	-4.907076012	7.64E-06	0.00028478	3.516810338
GPC1	0.355673196	6.568322123	4.906823865	7.65E-06	0.00028478	3.515947071
EPDR1	0.452157422	7.296404702	4.906407376	7.66E-06	0.00028478	3.514521192
NUDT3	0.223445804	7.949235351	4.905310597	7.69E-06	0.000285277	3.510766525
MYO7A	0.456988496	7.505910965	4.901109062	7.80E-06	0.000289002	3.49638628
COL5A1	0.565297833	6.496673842	4.900290309	7.83E-06	0.000289218	3.493584581
FOXJ3	-0.250901589	8.730406088	-4.896217142	7.94E-06	0.000292859	3.479649354
KLHL2	-0.293137893	7.099254158	-4.893316598	8.03E-06	0.000295293	3.469728779
SCPEP1	0.459509285	7.848413474	4.891533799	8.08E-06	0.000296549	3.463632343
METTL7A	-0.627341041	9.983679246	-4.886146144	8.24E-06	0.000301712	3.445214237
LZTR1	0.302329444	8.036077316	4.884613555	8.28E-06	0.000302723	3.439976465
BGN	0.473246833	12.06469495	4.880258223	8.42E-06	0.000306806	3.425095321
STK10	0.346970015	6.397221649	4.879605676	8.43E-06	0.000306806	3.422866184
AP1G2	0.460974411	6.648511333	4.878811945	8.46E-06	0.000306806	3.42015492
GPC4	0.675274948	5.432975719	4.878308309	8.47E-06	0.000306806	3.418434665
IBTK	-0.40522807	8.975220439	-4.877391774	8.50E-06	0.000306806	3.415304273
NADSYN1	0.357851989	7.33388693	4.877293477	8.51E-06	0.000306806	3.414968559
HKDC1	1.58869913	5.86545214	4.871993795	8.67E-06	0.000311747	3.39687252
MRPL13	-0.346480296	6.430488912	-4.871671263	8.68E-06	0.000311747	3.395771476
PER2	-0.677278963	8.127126351	-4.86143408	9.01E-06	0.00032226	3.360839714
RMDN1	-0.269314344	7.707031386	-4.861281904	9.01E-06	0.00032226	3.360320677
CHMP1A	0.310979944	7.570180544	4.857608701	9.13E-06	0.000325544	3.347794291
GMCL1	-0.266774693	6.885372526	-4.856984716	9.15E-06	0.000325544	3.345666756
MAPK3	0.326064689	7.676653105	4.856694049	9.16E-06	0.000325544	3.344675739
PAIP2	-0.187567796	8.105109737	-4.855849436	9.19E-06	0.000325844	3.341796203
IGFBP7	0.802875281	10.69075012	4.853879428	9.25E-06	0.000327471	3.335080655
LMNA	0.402330133	8.039770368	4.849251996	9.41E-06	0.000331745	3.319310635
MAP3K6	0.334805359	6.384882421	4.84910602	9.41E-06	0.000331745	3.318813258
QARS	0.252813881	9.998810123	4.846918972	9.49E-06	0.000332661	3.311362165
CTSA	0.412209063	9.914154509	4.846624039	9.50E-06	0.000332661	3.310357459
ITGB5	0.362710026	8.643484421	4.84659067	9.50E-06	0.000332661	3.310243786
GLS	0.604454437	6.565284211	4.843891651	9.59E-06	0.000334568	3.301050611
ABCG2	-0.534408159	6.86064714	-4.843380247	9.61E-06	0.000334568	3.299308948
IL13RA2	-0.719526315	5.647150421	-4.843264009	9.62E-06	0.000334568	3.298913092
S100A4	0.663507719	7.03956207	4.840213484	9.72E-06	0.000337558	3.288525744
CLEC4M	-0.934110319	7.509359175	-4.837727611	9.81E-06	0.000339885	3.280063086
COX6A2	-0.38039657	6.145174649	-4.835418936	9.89E-06	0.000342011	3.272205272
NFX1	-0.226185507	7.50998907	-4.833538341	9.96E-06	0.000342436	3.265805616
HSP90AB1	0.334162037	10.57287839	4.83345493	9.96E-06	0.000342436	3.265521794
SVEP1	0.877883715	7.197565579	4.833354976	9.96E-06	0.000342436	3.265181681
RPF1	-0.262993733	7.064923912	-4.828667465	1.01E-05	0.000347542	3.24923484
THNSL1	-0.438742989	7.436286526	-4.828008697	1.02E-05	0.000347654	3.246994236
TDO2	-0.58412547	10.76219725	-4.827024363	1.02E-05	0.000348174	3.24364655
PNPLA8	-0.405390993	6.910688579	-4.824519546	1.03E-05	0.00034977	3.235129031
SMOC2	0.804385696	5.383604596	4.824428948	1.03E-05	0.00034977	3.234820991
FAM162A	-0.6286051	8.133001877	-4.824053281	1.03E-05	0.00034977	3.233543718
TNFRSF14	0.4316534	8.875771	4.822635804	1.04E-05	0.000350232	3.228724657
ENY2	-0.256010637	8.929010596	-4.822559246	1.04E-05	0.000350232	3.228464399
SERPINE2	0.706288	7.409427526	4.821760701	1.04E-05	0.00035053	3.225749823
C4BPA	-0.283660093	12.42033514	-4.820207133	1.04E-05	0.000351782	3.220469164
NKIRAS1	-0.388284804	7.172749947	-4.818155292	1.05E-05	0.000353673	3.213495928
ABCB11	-0.538278181	8.648236509	-4.813481584	1.07E-05	0.000358938	3.197616828
SDHD	-0.379888059	9.020067509	-4.806887486	1.10E-05	0.000366102	3.17522407
SNX2	-0.3480997	8.770500298	-4.806810508	1.10E-05	0.000366102	3.174962737
ZBTB8OS	-0.239278396	6.049171965	-4.80630601	1.10E-05	0.000366102	3.173250062
SMARCAL1	0.201547463	6.994628982	4.804681448	1.10E-05	0.00036751	3.167735493
VWF	1.186056385	7.048941684	4.803393055	1.11E-05	0.00036848	3.163362607
FAM122A	-0.224708381	6.849029579	-4.798707367	1.13E-05	0.000373984	3.147463223
CD248	0.669782356	5.73342214	4.795604881	1.14E-05	0.00037742	3.136939513
HERC5	-0.608713107	6.877856421	-4.791289176	1.16E-05	0.000382548	3.12230529
CNPPD1	0.375409681	7.589959561	4.789562088	1.17E-05	0.000384166	3.116450422
SGK3	-0.283380485	7.143657561	-4.788260838	1.17E-05	0.000385203	3.112039741
CDKN1B	-0.299401448	8.098461772	-4.787160081	1.18E-05	0.000385967	3.108309041
XPO6	0.282622111	8.367900035	4.786384978	1.18E-05	0.000386283	3.105682267
CCNG1	-0.361564663	8.349912105	-4.785453769	1.18E-05	0.000386817	3.102526701
RBMS1	-0.433489656	6.961609772	-4.784483559	1.19E-05	0.000387271	3.099239243
MRPS30	-0.286417156	8.276807351	-4.78403798	1.19E-05	0.000387271	3.097729541
CENPV	-0.445544126	8.039418684	-4.781596106	1.20E-05	0.000389915	3.08945708
TMEM60	-0.364973326	7.532995368	-4.779465357	1.21E-05	0.00039214	3.082240089
EIF4G3	0.371365748	7.827520842	4.776745926	1.22E-05	0.000394538	3.073031172
PTPRCAP	0.363798552	6.289456737	4.776682693	1.22E-05	0.000394538	3.072817069
SNX4	-0.284763848	7.874837105	-4.775176607	1.23E-05	0.000395906	3.067717933
ACE2	0.667108389	6.038194456	4.774353872	1.23E-05	0.00039631	3.064932698
COL4A1	0.902515311	7.473763947	4.772149777	1.24E-05	0.000398683	3.057472098
HINT2	-0.274125359	10.18800409	-4.771354249	1.24E-05	0.000399053	3.054779686
NECAP2	0.266186996	8.302217123	4.769388631	1.25E-05	0.000401102	3.048128006
GAREM1	-0.469793707	6.763333561	-4.768662304	1.26E-05	0.000401378	3.0456704
CCDC59	-0.488865378	7.452435211	-4.766354924	1.27E-05	0.000403934	3.037864183
CLPX	-0.284093678	8.822705789	-4.764944496	1.27E-05	0.000404611	3.033093282
SNAP29	-0.236069252	8.018714877	-4.764824035	1.27E-05	0.000404611	3.032685836
SH3D19	-0.283067496	8.223866737	-4.763171411	1.28E-05	0.000406239	3.027096511
VIM	0.6612344	9.591171105	4.761963384	1.29E-05	0.000406664	3.023011376
PGRMC1	-0.353965226	11.87092211	-4.761413845	1.29E-05	0.000406664	3.021153169
PON1	-0.594792122	10.45637674	-4.760797642	1.29E-05	0.000406664	3.019069652
CFAP20	-0.44595493	8.269262509	-4.760768638	1.29E-05	0.000406664	3.018971586
ABCA7	0.249920133	5.467397912	4.75811369	1.30E-05	0.000409772	3.009995966
LGSN	-0.479035033	5.337417632	-4.756289825	1.31E-05	0.00041168	3.003831239
WIPI1	0.400530578	7.827717456	4.75406229	1.32E-05	0.000413495	2.996303466
RDH10	-0.379507515	9.293677684	-4.754012985	1.32E-05	0.000413495	2.996136858
WDR37	-0.190984567	7.132081474	-4.752652522	1.33E-05	0.000414737	2.991540046
PLAU	0.445981307	5.751494263	4.747991885	1.35E-05	0.000420917	2.975796676
P4HA1	-0.831645707	7.295307474	-4.74624396	1.36E-05	0.000422767	2.96989399
DUSP14	-0.34353513	6.962245667	-4.74282909	1.38E-05	0.000427162	2.958364777
F13B	-0.591979178	9.214043456	-4.739308631	1.40E-05	0.000431765	2.946482806
PSMA2	-0.403250648	9.153619965	-4.73723738	1.41E-05	0.000434166	2.939493857
EIF5	-0.291960785	8.449944947	-4.735460139	1.41E-05	0.000436106	2.933498027
CERS5	0.358270878	6.530714175	4.734956486	1.42E-05	0.000436106	2.931799041
KLHL29	0.485080296	5.147564456	4.734143744	1.42E-05	0.00043657	2.929057565
TNFAIP2	0.593373641	6.972907509	4.730159596	1.44E-05	0.000442009	2.915621483
FABP4	1.016216044	5.941953772	4.727367785	1.46E-05	0.000444906	2.906209333
LZTFL1	-0.314551196	6.527155035	-4.727302729	1.46E-05	0.000444906	2.905990034
RBM47	-0.294455407	8.204399877	-4.724651264	1.47E-05	0.000448314	2.897053313
MPZL1	0.334326185	7.069306298	4.721807294	1.49E-05	0.000452059	2.887470169
SENP2	-0.218803656	7.09062107	-4.721146796	1.49E-05	0.000452303	2.885244891
CNOT8	-0.191966926	6.792928035	-4.715070556	1.52E-05	0.000461366	2.864779796
UAP1	-0.429458678	8.626219561	-4.713009729	1.53E-05	0.000463925	2.857841422
GAL3ST1	0.453838081	5.951075	4.709859853	1.55E-05	0.000468313	2.847238997
NBEAL2	0.254856367	6.301749596	4.708107735	1.56E-05	0.000469662	2.841342733
GATC	-0.258891619	6.586170439	-4.7080397	1.56E-05	0.000469662	2.841113801
ARMC10	-0.210662919	7.437713965	-4.705181055	1.58E-05	0.000473615	2.831495946
MCFD2	-0.310050289	8.454569193	-4.701583844	1.60E-05	0.000478859	2.81939682
SEC24C	0.253987359	7.626106298	4.699216704	1.61E-05	0.000482045	2.811437209
EPHB6	0.310091507	5.520119316	4.697639577	1.62E-05	0.000483294	2.806135026
STK40	-0.316583407	7.367681228	-4.697485819	1.62E-05	0.000483294	2.805618144
SEC11C	-0.39844473	7.979840877	-4.696386619	1.63E-05	0.000484324	2.801923228
FAM179B	-0.287045252	6.671729737	-4.695009701	1.63E-05	0.000485838	2.797295306
ACADM	-0.491904393	10.60373421	-4.69352631	1.64E-05	0.000487542	2.792310189
SH3GLB2	0.361622322	8.015937316	4.692273848	1.65E-05	0.000488852	2.788101674
PACS1	0.3291926	6.73425993	4.688854786	1.67E-05	0.000493082	2.776615471
CD24	1.100411107	6.601198333	4.688819708	1.67E-05	0.000493082	2.776497646
CNDP2	0.232771604	10.49506667	4.688361182	1.67E-05	0.000493082	2.774957529
IL27	-0.584906707	6.035050772	-4.685773319	1.69E-05	0.000495926	2.766266553
INMT	0.949576156	8.535735368	4.685754607	1.69E-05	0.000495926	2.766203719
ITM2C	0.423005307	8.331089965	4.684758532	1.69E-05	0.000496813	2.762859107
USP15	-0.302559237	7.322771667	-4.681039674	1.72E-05	0.000502542	2.750374724
TMED9	0.446354174	9.486325175	4.673710606	1.76E-05	0.000514896	2.725783487
TMCO6	-0.384921419	7.041386298	-4.670407557	1.78E-05	0.000520062	2.714706321
MAT1A	-0.486379374	11.40544126	-4.668349782	1.80E-05	0.000522963	2.70780708
ID2	-0.429386007	10.27579444	-4.666502555	1.81E-05	0.000525489	2.701614904
DPYD	-0.589572411	8.698093842	-4.661406083	1.84E-05	0.00053415	2.684536413
AHCYL1	0.26808457	10.07978744	4.658617793	1.86E-05	0.000537471	2.675196241
NPC2	0.372311919	10.85281912	4.658483046	1.86E-05	0.000537471	2.674744931
SSBP1	-0.268215485	8.652734474	-4.658196396	1.86E-05	0.000537471	2.673784867
CYP39A1	-0.589878122	8.117306719	-4.654635705	1.89E-05	0.000543363	2.661861409
TOR1AIP1	-0.326072552	7.943065053	-4.652632594	1.90E-05	0.000546294	2.655155504
SOX4	0.323689659	5.791617053	4.65037723	1.91E-05	0.000549734	2.647606659
LRRC47	-0.307030022	7.927111807	-4.649021063	1.92E-05	0.000551437	2.643068266
ARHGEF16	0.315473252	5.314348702	4.64770762	1.93E-05	0.000553062	2.638673411
C1orf116	0.415115337	5.012388386	4.644116635	1.96E-05	0.000559046	2.626660607
POLR3GL	-0.353484748	7.712670211	-4.64370615	1.96E-05	0.000559046	2.625287689
TESK2	-0.342223033	6.887453614	-4.63944541	1.99E-05	0.000565964	2.611040318
SUMO2	-0.248722856	8.747703789	-4.639273023	1.99E-05	0.000565964	2.610464001
LCMT1	0.223240589	7.010865825	4.638600062	2.00E-05	0.000566352	2.608214281
TMEM127	0.276104044	7.740365474	4.637759627	2.00E-05	0.000566531	2.605404893
HLA-B	0.472609878	11.65301826	4.637554826	2.00E-05	0.000566531	2.604720323
SLC35G1	0.597301644	6.292723175	4.634737415	2.02E-05	0.000570519	2.595304199
ZNF330	-0.287270578	7.481941404	-4.634170781	2.03E-05	0.000570519	2.593410751
TTF2	0.329707915	5.633991667	4.634145292	2.03E-05	0.000570519	2.593325577
FAM84B	-0.338019511	6.944575772	-4.633243634	2.03E-05	0.000571382	2.590312844
CDNF	-0.356621985	6.248477737	-4.631146845	2.05E-05	0.000574673	2.583307804
BCAR1	0.350754589	6.798677456	4.628729522	2.07E-05	0.000578371	2.575233679
ADGRA2	0.425091341	6.514663877	4.627838085	2.07E-05	0.000578371	2.572256656
HAAO	-0.519327641	8.961692737	-4.627837452	2.07E-05	0.000578371	2.572254546
EMILIN1	0.387930711	6.836689281	4.626201647	2.09E-05	0.000578371	2.566792323
TM2D2	-0.287928741	6.759275632	-4.626093236	2.09E-05	0.000578371	2.566430353
NOD1	0.308098496	5.88573814	4.626068437	2.09E-05	0.000578371	2.566347551
SLC12A4	0.337859522	6.908194912	4.626038279	2.09E-05	0.000578371	2.56624686
DMGDH	-0.47303557	9.159198614	-4.623811422	2.10E-05	0.000580758	2.558812534
PPP6R1	0.260807556	7.357704579	4.623548706	2.11E-05	0.000580758	2.557935566
EIF3E	-0.337486419	9.532120421	-4.623472532	2.11E-05	0.000580758	2.557681296
SYAP1	-0.287837541	7.716729632	-4.619233477	2.14E-05	0.000586906	2.543534208
MED1	-0.223975974	6.662145316	-4.619113299	2.14E-05	0.000586906	2.543133221
NDUFB6	-0.285114759	8.000777193	-4.619099161	2.14E-05	0.000586906	2.54308605
UBE2Q2	0.415723144	6.894007877	4.617473895	2.15E-05	0.000589321	2.537663637
APPBP2	-0.262750019	7.032632368	-4.615119641	2.17E-05	0.000593273	2.529810616
DNAJC24	-0.249166456	6.112918316	-4.612791555	2.19E-05	0.000597197	2.522046663
ATF1	-0.22496583	6.790919561	-4.61030088	2.21E-05	0.000601493	2.513742451
TRIT1	-0.287934219	6.90417786	-4.606586584	2.24E-05	0.000607962	2.501362316
COL4A2	0.526774733	6.499932526	4.606350749	2.24E-05	0.000607962	2.500576407
MNAT1	-0.210661585	6.141308667	-4.605193388	2.25E-05	0.000609462	2.496719818
NME7	-0.30778377	5.576029579	-4.604027796	2.26E-05	0.000610985	2.492836244
MYRF	0.463773156	6.406147912	4.603343426	2.26E-05	0.000611097	2.490556234
COPRS	-0.355625778	6.858393982	-4.60306051	2.26E-05	0.000611097	2.489613732
MRGBP	0.237440919	6.629372719	4.602072669	2.27E-05	0.000612244	2.486323061
TSEN2	-0.217906044	6.481449053	-4.599748527	2.29E-05	0.000615226	2.478582204
CA12	0.754010674	4.950127982	4.599501094	2.29E-05	0.000615226	2.477758201
PSMC3	0.306272481	8.451471561	4.599330076	2.29E-05	0.000615226	2.477188687
CD2BP2	0.341425041	7.566680649	4.596698205	2.32E-05	0.000619972	2.468425405
SLC1A1	-0.46591537	7.693486421	-4.594941716	2.33E-05	0.000622829	2.462578137
KTN1	-0.29826117	8.397618807	-4.592224457	2.35E-05	0.000627109	2.453534513
CSTF2T	-0.255083507	6.384780263	-4.591925521	2.35E-05	0.000627109	2.452539738
ARMCX6	0.276092978	6.201676982	4.591644416	2.36E-05	0.000627109	2.451604326
FAM111A	0.313976293	7.505078421	4.591091007	2.36E-05	0.000627336	2.449762866
PRICKLE1	0.514228589	6.45054307	4.590085978	2.37E-05	0.000628565	2.44641891
ADAMTSL5	0.230004678	5.623370649	4.586790614	2.40E-05	0.000634904	2.435456833
FMC1	-0.403661115	7.42254593	-4.585111831	2.41E-05	0.000637663	2.429873722
GADD45G	-1.229245959	8.784810368	-4.583873531	2.42E-05	0.000639441	2.425756119
MRPS36	-0.297943474	5.880887719	-4.582991959	2.43E-05	0.000640421	2.422825021
PCCA	-0.362696767	8.770093632	-4.579038263	2.46E-05	0.000648064	2.409682731
TBCA	-0.33700653	9.886855772	-4.578354084	2.47E-05	0.000648064	2.407409009
ASPA	-0.669115444	6.529348088	-4.578286361	2.47E-05	0.000648064	2.407183955
SMARCD3	0.21613057	5.450462895	4.577546379	2.48E-05	0.000648738	2.404724979
NXT2	-0.280555978	6.06456907	-4.576539327	2.49E-05	0.000650026	2.401378817
MRPL9	-0.223663259	7.551527088	-4.576076229	2.49E-05	0.000650071	2.399840183
COL3A1	0.644355852	8.506187807	4.575393658	2.50E-05	0.000650086	2.397572479
UBC	0.163970626	12.0322204	4.575185037	2.50E-05	0.000650086	2.396879411
USP8	-0.249823844	7.378340877	-4.572756054	2.52E-05	0.000654652	2.388811041
ZMAT3	0.564057711	8.203375702	4.565436446	2.58E-05	0.000670693	2.364509365
HTRA1	0.600873115	9.51354686	4.564547185	2.59E-05	0.000671753	2.361558172
SDHAF4	-0.245445196	5.755945281	-4.563633723	2.60E-05	0.000672248	2.358526936
DPT	1.087837733	7.383775175	4.563459215	2.60E-05	0.000672248	2.357947878
CLIC1	0.416455656	8.951418298	4.562300208	2.61E-05	0.000673954	2.354102298
JCHAIN	1.18525433	7.661855105	4.560022952	2.63E-05	0.000678328	2.34654768
PPCS	-0.331492378	8.022323439	-4.558070626	2.65E-05	0.000681952	2.340072377
C19orf53	0.236579959	8.988731175	4.556214735	2.67E-05	0.000685363	2.333918111
PTCD2	-0.229395111	6.394803509	-4.554236151	2.69E-05	0.000689089	2.327358266
SLIT2	0.556243996	5.942099702	4.553677608	2.69E-05	0.000689388	2.325506695
MTFMT	-0.17676337	6.641811018	-4.552753229	2.70E-05	0.000690575	2.322442611
SERPINB6	0.315703867	8.710743263	4.548813737	2.74E-05	0.000699133	2.309387418
ZDHHC19	-0.361514181	5.342477193	-4.543481129	2.79E-05	0.000710224	2.291723888
ITGAV	0.578709978	7.976087421	4.543465812	2.79E-05	0.000710224	2.291673165
INF2	0.282031189	7.552666912	4.541830063	2.81E-05	0.000713231	2.286256909
MRPS33	-0.275227581	6.891980193	-4.540558671	2.82E-05	0.000715336	2.28204773
MCM6	0.679516744	6.993733281	4.539381882	2.83E-05	0.00071721	2.278152241
PMM1	-0.477736819	8.350079421	-4.538249867	2.84E-05	0.000718978	2.274405406
ABHD17B	-0.254113707	6.272894018	-4.537396566	2.85E-05	0.00071967	2.271581374
C11orf54	-0.459745415	10.05561854	-4.537116033	2.86E-05	0.00071967	2.270652991
PLD2	0.272104541	6.308613509	4.535704826	2.87E-05	0.000722155	2.26598322
ABT1	-0.206414033	6.069542035	-4.535143916	2.87E-05	0.000722492	2.264127321
CD63	0.344161326	8.626443947	4.533438841	2.89E-05	0.000725737	2.258486351
BSN	-0.318379337	5.257438632	-4.53288183	2.90E-05	0.000726068	2.256643782
PDLIM5	-0.293901244	8.104026579	-4.531538899	2.91E-05	0.000728406	2.252201861
IFT74	-0.26337963	6.261188439	-4.53075959	2.92E-05	0.00072931	2.249624473
NGLY1	-0.221963322	7.749675754	-4.52793675	2.95E-05	0.000735468	2.240290307
SNRNP48	-0.33494067	6.459053807	-4.52686127	2.96E-05	0.000736048	2.23673478
SEL1L3	0.619391674	7.241588211	4.526840301	2.96E-05	0.000736048	2.236665459
TTC30A	-0.214982	5.518399246	-4.526439641	2.96E-05	0.000736048	2.235340986
MUT	-0.267815093	9.276585614	-4.525495993	2.97E-05	0.000737393	2.232221751
SCLY	-0.323181048	7.31749586	-4.52435123	2.99E-05	0.000738494	2.228438141
IL7R	0.859659522	6.552462158	4.524226581	2.99E-05	0.000738494	2.228026185
LEF1	0.402769807	5.020750702	4.521580337	3.01E-05	0.000744276	2.219281788
SOD1	-0.267027426	12.03652718	-4.519198973	3.04E-05	0.000749407	2.211414725
MTHFD1L	0.507239074	6.117451526	4.514016436	3.10E-05	0.000760541	2.194300438
BAX	0.326552389	6.518854456	4.513948038	3.10E-05	0.000760541	2.194074627
DFNA5	0.479181574	6.298415754	4.513730433	3.10E-05	0.000760541	2.193356237
LRRC32	0.566244456	7.702984509	4.512693234	3.11E-05	0.00076219	2.189932307
RNF170	-0.32469897	6.879815842	-4.509632817	3.14E-05	0.000769275	2.179831618
CORO1A	0.582112974	7.252423175	4.508589555	3.16E-05	0.000770963	2.176389144
SNW1	-0.187268844	6.613070561	-4.506796508	3.18E-05	0.000774494	2.170473462
RPL8	0.256215481	10.97423477	4.506450798	3.18E-05	0.000774494	2.169333012
SGK223	0.3387158	6.207272474	4.505569336	3.19E-05	0.000775758	2.166425376
MAP3K1	0.314849044	7.863874246	4.498302683	3.27E-05	0.000794576	2.142465433
MRPL16	-0.296014844	7.579236491	-4.497609277	3.28E-05	0.000795351	2.140180058
SELM	0.521859359	7.425689228	4.496217043	3.29E-05	0.000798076	2.13559194
DCN	0.49169583	9.269327649	4.488301093	3.39E-05	0.000818444	2.109517647
GYPC	0.360004907	6.672375526	4.488006394	3.39E-05	0.000818444	2.10854736
ATP1A1	0.467138	9.654297105	4.487767085	3.39E-05	0.000818444	2.107759468
CTSG	0.551314904	5.092432035	4.483485006	3.44E-05	0.000829583	2.093664636
NTN4	-0.395528985	6.945246035	-4.481743996	3.47E-05	0.000833443	2.087935779
JTB	-0.264210952	10.55663779	-4.481143151	3.47E-05	0.000833995	2.085958923
YWHAZ	0.293523941	8.660413211	4.478692033	3.50E-05	0.000839957	2.077895738
NAAA	-0.397351181	8.388752614	-4.476550893	3.53E-05	0.000845048	2.070853976
CCNYL1	-0.259345774	6.355874298	-4.475011595	3.55E-05	0.000848386	2.065792537
TM7SF3	-0.406757285	8.177771404	-4.46790876	3.64E-05	0.00086843	2.042448127
LOXL4	1.524632885	6.623782842	4.467398729	3.64E-05	0.000868736	2.040772524
VIL1	-0.839221244	6.470493719	-4.466904617	3.65E-05	0.000868997	2.039149307
MPC1	-0.326435352	10.21840211	-4.465722499	3.67E-05	0.000871346	2.035266253
EPCAM	1.068329219	5.872895351	4.464700564	3.68E-05	0.000873216	2.031909774
RBP1	0.571591937	9.261817158	4.462393534	3.71E-05	0.00087902	2.024333828
NOTCH3	0.441789693	6.297978632	4.458879573	3.75E-05	0.000888593	2.012798106
ST14	0.654039741	6.545510702	4.458451548	3.76E-05	0.000888662	2.011393272
MAP2K4	-0.195022993	7.070079912	-4.457625238	3.77E-05	0.000889967	2.008681398
C1orf106	0.397120204	4.995818263	4.456780852	3.78E-05	0.000891056	2.00591045
EIF4EBP2	-0.294843307	9.631109719	-4.456465702	3.79E-05	0.000891056	2.004876314
15-Sep	-0.28920523	9.990427018	-4.454911053	3.81E-05	0.000894636	1.999775387
NSUN2	-0.265498393	8.65424093	-4.453501391	3.82E-05	0.000897779	1.995150916
BTBD6	-0.249632115	7.374240825	-4.450652209	3.86E-05	0.00090546	1.985806165
UBD	1.269567881	7.52739514	4.450012764	3.87E-05	0.000906209	1.983709309
C9orf152	0.505119078	4.556463702	4.446352136	3.92E-05	0.000916549	1.971708233
SARAF	-0.252301074	10.63187737	-4.44485104	3.94E-05	0.000919553	1.966788387
USP25	-0.198905107	7.185065175	-4.44461042	3.94E-05	0.000919553	1.965999826
SOCS6	-0.271476404	6.331618386	-4.443255432	3.96E-05	0.000922613	1.961559653
BCKDHB	-0.387740274	8.400159912	-4.441958128	3.98E-05	0.0009255	1.957309113
FBLN2	0.3306969	6.030233	4.441555871	3.99E-05	0.00092551	1.955991266
EPB41L4B	-0.2995761	6.574674368	-4.440485803	4.00E-05	0.000927675	1.952485858
PPP1R13L	0.287629385	6.189476035	4.439266291	4.02E-05	0.000929356	1.948491386
ETV4	0.250837144	4.917867439	4.439170148	4.02E-05	0.000929356	1.948176494
EDF1	0.234632963	10.99883774	4.43665446	4.06E-05	0.000936211	1.939938204
RPN1	0.319719152	10.68398072	4.436263637	4.06E-05	0.000936211	1.938658551
GGTLC2	0.534326711	6.787951474	4.435487483	4.07E-05	0.000937449	1.936117392
GLRX5	-0.395109381	9.246141509	-4.433621502	4.10E-05	0.000942061	1.930008972
WBP2	-0.317515493	10.07175451	-4.433285529	4.10E-05	0.000942061	1.928909276
FAM150A	0.275032067	4.453450053	4.432700036	4.11E-05	0.000942688	1.92699295
UGT2A3	0.42535787	6.889206526	4.431162779	4.13E-05	0.000946441	1.921962076
RNFT1	-0.332797185	7.976169772	-4.427562198	4.19E-05	0.000957048	1.91018201
ARV1	-0.260533422	7.840480368	-4.426144308	4.21E-05	0.000960461	1.905544359
ZCWPW1	-0.377419141	5.968923754	-4.42564325	4.21E-05	0.000960824	1.903905663
ATP5S	-0.332613022	6.131131404	-4.420319339	4.29E-05	0.000977421	1.886499543
CDC37L1	-0.306587293	7.037907526	-4.419455155	4.31E-05	0.000979026	1.883675119
SLC35A1	-0.231029922	7.612384193	-4.416999201	4.34E-05	0.000986068	1.875649764
CHST4	0.970601193	6.468603807	4.415748136	4.36E-05	0.000989017	1.871562476
NMRK1	-0.446483904	6.739661509	-4.415342769	4.37E-05	0.000989069	1.870238243
NAB1	-0.356480781	7.316426018	-4.414400366	4.38E-05	0.000990968	1.867159878
USP5	0.277230478	8.409799	4.411294196	4.43E-05	0.001000353	1.857015825
HNRNPL	0.239453178	8.759850211	4.408060708	4.48E-05	0.001010271	1.846459682
ACTR10	-0.262428285	7.456056035	-4.406984491	4.50E-05	0.001012683	1.842947071
CYP2J2	-0.4217047	10.38777616	-4.402242589	4.57E-05	0.001028084	1.827475204
H2AFJ	0.312011778	6.657643281	4.401218894	4.59E-05	0.001030353	1.824136163
SNAP23	-0.26766387	7.350533982	-4.400161966	4.60E-05	0.001032748	1.820689122
DCAF6	-0.326661044	8.831229912	-4.397241647	4.65E-05	0.001040661	1.811166978
EBPL	-0.381782285	9.990410474	-4.397185997	4.65E-05	0.001040661	1.810985552
PDCL3	0.396732022	6.233026439	4.394898415	4.69E-05	0.001047539	1.803528752
ARHGEF2	0.346227422	7.002725737	4.394467186	4.69E-05	0.001047706	1.802123294
EAF1	-0.277282778	7.274912807	-4.392815434	4.72E-05	0.001052313	1.796740543
SYK	0.361634844	6.478571351	4.391693101	4.74E-05	0.001055005	1.79308364
GSS	0.303599533	8.081005561	4.390287647	4.76E-05	0.001058743	1.788504888
YWHAH	0.444148341	9.193139544	4.389649163	4.77E-05	0.001059679	1.786425042
EXOSC3	-0.334755252	6.731631544	-4.389179782	4.78E-05	0.001059996	1.784896141
FMO2	0.879377441	6.056344158	4.379173269	4.95E-05	0.001095327	1.752321371
CAP1	0.326304481	10.31699339	4.378938231	4.95E-05	0.001095327	1.751556679
AIG1	-0.267502081	9.386352246	-4.371662809	5.08E-05	0.001121741	1.727896258
RAP2A	0.351994689	7.501055807	4.3696141	5.12E-05	0.00112652	1.721237157
CH25H	1.0213178	6.009282018	4.369293157	5.12E-05	0.00112652	1.720194108
CNPY3	-0.370511581	7.889257053	-4.369289124	5.12E-05	0.00112652	1.720181003
DTNA	0.815686426	5.517087719	4.367773915	5.15E-05	0.001130946	1.715257159
C16orf58	-0.314399685	8.701988667	-4.366129365	5.18E-05	0.001133867	1.709913969
MTOR	0.324038381	8.546852368	4.365977273	5.18E-05	0.001133867	1.709419868
KCNN2	-0.751270007	6.76403814	-4.365889418	5.18E-05	0.001133867	1.709134456
MED30	-0.285564556	6.425779088	-4.363560371	5.22E-05	0.00114119	1.701569226
LAMA5	0.459176826	7.922925421	4.363120454	5.23E-05	0.00114119	1.700140509
VAT1	0.267366893	7.477110158	4.362868077	5.24E-05	0.00114119	1.699320898
CHAMP1	-0.296984007	7.019578035	-4.362514842	5.24E-05	0.00114119	1.698173783
XPNPEP1	0.241358456	8.124941877	4.361578445	5.26E-05	0.001142312	1.695133096
NKD2	0.527816015	6.051127421	4.361477637	5.26E-05	0.001142312	1.694805769
BAIAP2L2	0.693868578	5.943171211	4.358776022	5.31E-05	0.001151521	1.686034954
DTD1	0.255335774	6.518979509	4.35613653	5.36E-05	0.001160554	1.67746843
NEO1	0.322587689	7.157350105	4.355334498	5.37E-05	0.001161776	1.674865933
ANAPC16	-0.327221148	8.105014825	-4.354726602	5.39E-05	0.001161776	1.67289354
PKP4	0.271385659	7.778194632	4.354708617	5.39E-05	0.001161776	1.672835186
PHAX	-0.286345207	6.909809404	-4.353758048	5.40E-05	0.001163268	1.669751231
HDAC4	-0.207501978	6.036243877	-4.353590339	5.41E-05	0.001163268	1.669207165
ATP6V1B2	0.257299704	9.59503586	4.352918944	5.42E-05	0.001164469	1.667029184
CXCL6	0.697865311	5.432715754	4.35141024	5.45E-05	0.001169043	1.662135618
CNEP1R1	-0.228497763	6.491393316	-4.3442045	5.59E-05	0.001196913	1.638775065
AP3M2	0.377278033	6.020237386	4.343647518	5.60E-05	0.001197679	1.636970169
MAST4	0.322018752	7.150568035	4.342900692	5.61E-05	0.001199232	1.634550269
MYO5A	0.351500485	5.968743737	4.341144517	5.64E-05	0.001204971	1.628860646
ANKRA2	-0.25545067	6.499196982	-4.334488881	5.78E-05	0.00123134	1.607308301
LSM4	0.314566422	8.587109386	4.333688175	5.79E-05	0.001232167	1.604716564
CSTB	0.413607893	9.408698772	4.333554753	5.79E-05	0.001232167	1.604284722
DISP1	-0.444844919	6.675456614	-4.332977358	5.81E-05	0.001233052	1.60241598
TMEM154	0.852918126	6.705986351	4.331126337	5.84E-05	0.00123936	1.596425982
DNAAF2	-0.270436359	6.373436667	-4.329598727	5.87E-05	0.001244316	1.591483524
PKM	0.391534293	6.768736421	4.328821658	5.89E-05	0.00124607	1.588969715
ZNF23	-0.168370919	5.472724246	-4.328232149	5.90E-05	0.001247024	1.587062815
ARMC5	-0.276910181	5.648494947	-4.326896539	5.93E-05	0.001251187	1.582742961
GRIA3	0.458309381	5.461011649	4.324349787	5.98E-05	0.001260607	1.574507687
DAXX	0.274506256	6.211933421	4.321425299	6.04E-05	0.001271747	1.565053961
ACOT4	-0.358373656	6.898026842	-4.32056929	6.06E-05	0.001273893	1.562287431
DEF6	0.220004159	5.65978907	4.314648054	6.18E-05	0.001297362	1.543158175
FBXL3	-0.246287707	6.784115298	-4.314527688	6.19E-05	0.001297362	1.542769457
SLC39A8	-0.405126744	8.109015842	-4.312121103	6.24E-05	0.001306496	1.534998594
SASH3	0.300539985	5.934835088	4.311152082	6.26E-05	0.001309213	1.531870244
CMTM8	-0.482114404	8.317779947	-4.310234681	6.28E-05	0.001311706	1.528908869
CETN2	0.264114748	8.724899614	4.308560559	6.31E-05	0.001317624	1.523505619
AGRN	0.316326952	6.531806018	4.305166918	6.39E-05	0.001331405	1.512555857
ADCY10	-0.414952159	5.602483719	-4.301936332	6.46E-05	0.001344576	1.502136261
JAG1	0.678613663	7.294673456	4.300769528	6.48E-05	0.001348293	1.498373948
VPS33B	0.192259967	6.350203456	4.295731202	6.60E-05	0.001368603	1.482134019
MCM2	0.602961919	6.228522193	4.295436369	6.60E-05	0.001368603	1.48118399
RTCB	0.270929207	8.823435579	4.295326446	6.61E-05	0.001368603	1.480829796
KCNJ8	-0.483709796	8.318855526	-4.294660941	6.62E-05	0.001370034	1.478685515
RUNDC3B	-0.493911741	7.088122526	-4.293263971	6.65E-05	0.001374913	1.474184974
SERINC3	-0.169828933	9.054705351	-4.29186683	6.69E-05	0.001379811	1.469684628
CXCL2	-0.840770259	8.74784493	-4.288326177	6.77E-05	0.001394649	1.45828313
TMEM98	0.466044148	6.943085246	4.287711204	6.78E-05	0.001394649	1.456303301
DDX59	-0.231171152	5.399688491	-4.287668658	6.78E-05	0.001394649	1.456166337
PCDH20	-0.694679344	4.79747107	-4.286597383	6.81E-05	0.00139806	1.452717863
ADAMTSL3	-0.341498115	7.320391632	-4.285783484	6.83E-05	0.001400246	1.45009819
PITHD1	0.23029383	8.032124316	4.285134024	6.84E-05	0.001401647	1.448007971
TRIM47	0.326453196	6.324634175	4.282803511	6.90E-05	0.001409961	1.440508793
COPG1	0.321202433	9.342926912	4.28254876	6.90E-05	0.001409961	1.439689177
NDUFC2	-0.17052483	8.660745053	-4.282337276	6.91E-05	0.001409961	1.439008784
ADH5	-0.344230644	5.976490088	-4.280933247	6.94E-05	0.001415031	1.434492124
PCSK7	0.275310663	7.269528053	4.278538013	7.00E-05	0.001424948	1.426788579
COL5A2	0.435084056	6.428741719	4.277982374	7.01E-05	0.001425926	1.425001848
CAPZB	0.141747196	8.249554158	4.277002714	7.04E-05	0.001428979	1.421851912
TMEM170A	-0.357493763	7.204870351	-4.276043994	7.06E-05	0.001431938	1.418769661
IGFBP1	-1.470430319	10.87572316	-4.275272298	7.08E-05	0.001433987	1.416288945
CYP1A2	-1.51662827	11.68180963	-4.272733128	7.14E-05	0.001444644	1.408128068
ATP8B4	0.499967007	6.977399789	4.272401614	7.15E-05	0.001444644	1.40706277
RFX1	-0.33333503	6.433884474	-4.271917965	7.16E-05	0.001445291	1.405508666
C1RL	-0.410505426	9.833167772	-4.271529986	7.17E-05	0.001445467	1.404262047
DAGLA	0.298816907	5.158874649	4.271045951	7.18E-05	0.001445522	1.402706866
DNAJC9	0.24250763	6.858550632	4.270815188	7.19E-05	0.001445522	1.40196547
MYB	0.18991237	4.538588509	4.269985809	7.21E-05	0.001447889	1.399301002
RHBDF2	0.226619311	5.701219877	4.264085353	7.35E-05	0.001475626	1.380352834
VAMP8	0.33144993	10.11372637	4.26336876	7.37E-05	0.001477139	1.378052552
FBXO28	-0.2913767	7.506241842	-4.26283833	7.38E-05	0.001477139	1.376349986
CWC25	-0.275842611	6.554110456	-4.262734998	7.39E-05	0.001477139	1.376018324
HAT1	-0.258427119	6.761563579	-4.261109632	7.43E-05	0.001483594	1.370801993
OVOL2	0.262684244	4.837492421	4.259209505	7.48E-05	0.001491478	1.36470516
FITM1	-0.646929893	6.797643175	-4.258829344	7.49E-05	0.001491639	1.363485525
CCNT1	-0.252931159	7.264925596	-4.257130946	7.53E-05	0.001498534	1.358037402
IER3IP1	-0.286387811	6.024878684	-4.255239023	7.58E-05	0.001505095	1.351969808
CTBS	-0.290050274	8.124063368	-4.255156358	7.58E-05	0.001505095	1.351704726
TAF7	-0.252057715	6.703866193	-4.252697266	7.64E-05	0.001515988	1.34382032
UBALD1	-0.438390522	7.992985702	-4.252129521	7.66E-05	0.001517132	1.342000334
NAPEPLD	-0.402897156	6.924473088	-4.251532398	7.68E-05	0.001518431	1.34008631
ZFAND1	-0.249445359	7.425955561	-4.24868721	7.75E-05	0.001531439	1.330968216
SMOC1	-0.364081415	8.151999684	-4.248117873	7.77E-05	0.001532608	1.329144019
SAV1	-0.255622922	6.957416175	-4.246173289	7.82E-05	0.001540994	1.322914374
FAM50B	-0.356432096	7.057502456	-4.244602242	7.86E-05	0.001547453	1.317882464
CYP20A1	-0.20526903	7.052158632	-4.243085014	7.90E-05	0.001553655	1.313023849
PDGFRA	0.731958081	7.799741947	4.240693757	7.96E-05	0.001564538	1.305368154
TGDS	-0.423565496	7.331409421	-4.239649678	7.99E-05	0.001568277	1.302026201
RPL7	-0.324936667	9.441362702	-4.236683459	8.07E-05	0.001582361	1.292534063
PPP1R1A	-0.814720874	7.855337281	-4.233690217	8.16E-05	0.001596715	1.282958945
SH3RF3	0.2193748	6.111330754	4.231321533	8.22E-05	0.001607772	1.275384224
KSR1	0.231216863	5.699379123	4.229119465	8.28E-05	0.001617987	1.268344292
HECA	-0.251449374	6.576981298	-4.227475866	8.33E-05	0.001625172	1.263091008
SNX13	-0.237473052	6.988296035	-4.227132718	8.34E-05	0.001625178	1.26199437
SETMAR	0.264190396	7.086526947	4.225574057	8.39E-05	0.001631926	1.257013759
DHTKD1	-0.387678793	8.966109789	-4.224940295	8.40E-05	0.001633251	1.25498888
GRHPR	-0.455490893	9.946555877	-4.224420511	8.42E-05	0.001633251	1.253328284
QRICH1	0.156473704	7.685353211	4.224312751	8.42E-05	0.001633251	1.252984026
C15orf61	-0.306093378	6.945977667	-4.22150072	8.50E-05	0.001646867	1.244002159
CNKSR3	-0.469014552	8.660464088	-4.22119323	8.51E-05	0.001646867	1.243020199
APLP2	0.187401881	9.555382421	4.219502091	8.56E-05	0.001654458	1.237620262
APH1B	0.366553704	5.949423298	4.217062442	8.63E-05	0.001666322	1.229832266
PLAT	0.610759848	6.50972607	4.216718459	8.64E-05	0.001666351	1.228734372
ISLR	0.360927615	5.875358088	4.214075275	8.72E-05	0.001679463	1.220299653
CDH15	0.939321711	5.402177737	4.213312176	8.74E-05	0.00168189	1.217865026
CALCOCO2	-0.22515013	7.987717561	-4.212309085	8.77E-05	0.001685699	1.214665068
MYO5C	0.369648007	6.558260175	4.20843493	8.89E-05	0.001706084	1.202309881
ABCB7	-0.225550696	7.60680107	-4.207116912	8.93E-05	0.001711779	1.198107904
CASK	0.250187411	7.505944474	4.205759695	8.97E-05	0.001717723	1.193781679
RNF150	0.442112226	6.220178386	4.203502725	9.04E-05	0.001728965	1.186589049
TMLHE	-0.208697311	6.912310754	-4.201462137	9.10E-05	0.001739001	1.180087739
XPC	-0.259860052	7.47856107	-4.20089371	9.12E-05	0.001740374	1.178277025
CLIP2	0.236757333	5.774681456	4.200020783	9.15E-05	0.001743552	1.175496585
STK39	0.3444607	6.325453439	4.196081433	9.27E-05	0.001765014	1.162952772
BFAR	-0.221998589	7.44538386	-4.195334663	9.29E-05	0.001767481	1.160575579
CLDN15	-0.449048611	7.40467107	-4.19404346	9.33E-05	0.001772949	1.156465818
SNRPG	-0.281599926	8.284868439	-4.193524254	9.35E-05	0.001772949	1.154813429
AMHR2	-0.344905596	5.379189368	-4.193149945	9.36E-05	0.001772949	1.153622245
LAPTM5	0.668427619	8.905308825	4.193087748	9.36E-05	0.001772949	1.153424318
TMC6	0.300304207	6.368742105	4.191630322	9.41E-05	0.001779724	1.148786843
HIC2	-0.249932978	6.328231772	-4.18954175	9.48E-05	0.001790353	1.142142565
PRPF18	-0.186424578	6.918831912	-4.18894484	9.50E-05	0.001791958	1.140243964
PIGR	0.637770474	8.19617393	4.187464172	9.54E-05	0.00179895	1.135534994
PRKCD	0.237545067	6.565605053	4.184770839	9.63E-05	0.001813409	1.126971633
RPS5	0.321736074	10.78753537	4.182547141	9.70E-05	0.001825075	1.119903655
LXN	0.656844563	5.531476368	4.182018438	9.72E-05	0.001826295	1.118223476
SPAG9	-0.291585315	8.358102526	-4.181679606	9.73E-05	0.001826344	1.117146751
UFM1	-0.286275644	7.950790719	-4.180680077	9.77E-05	0.001828511	1.113970763
TMEM125	0.350608567	5.022652158	4.180426902	9.77E-05	0.001828511	1.113166369
CCR7	0.384035407	5.485654491	4.179843744	9.79E-05	0.001828511	1.111313637
PREX1	0.317886989	6.412339719	4.179822389	9.79E-05	0.001828511	1.111245794
WDFY1	0.241955589	8.456336158	4.179679814	9.80E-05	0.001828511	1.110792846
UBE2B	-0.19392273	6.647388368	-4.175356477	9.94E-05	0.001853416	1.097061871
TESC	0.67192553	6.215564386	4.174837895	9.96E-05	0.001854359	1.095415354
SLC9A1	0.26178293	6.631269526	4.174376009	9.98E-05	0.001854359	1.093948939
PRRG2	0.286988681	5.745765526	4.174221254	9.98E-05	0.001854359	1.093457637
PLCD1	0.250439348	6.250066702	4.172469075	0.000100419	0.001863324	1.087895636
MTFR1	-0.316304719	8.469703018	-4.171166003	0.000100863	0.001869488	1.083760054
VCAN	0.825732063	6.13617786	4.170126004	0.000101219	0.001874005	1.080459885
BLMH	-0.361109641	6.458544368	-4.168778109	0.000101682	0.001880492	1.076183332
TRNP1	0.590816752	6.313488667	4.168407398	0.000101809	0.001880774	1.075007282
EEF1B2	-0.276729189	8.086023614	-4.166877872	0.000102337	0.001888448	1.070155578
GPAT3	-0.73122233	6.906892772	-4.164738484	0.000103081	0.001900069	1.063370957
ACAA2	-0.427272063	9.682348263	-4.164207431	0.000103266	0.00190139	1.061687122
MAN1B1	0.314956756	7.818891825	4.163865702	0.000103385	0.001901497	1.060603642
DEK	-0.2940977	8.31640007	-4.16271494	0.000103789	0.00190496	1.056955415
TRPV2	0.288115204	5.894370544	4.162678497	0.000103801	0.00190496	1.05683989
MRPL2	-0.329428552	7.831299404	-4.161387921	0.000104255	0.001911195	1.052749069
DEPDC7	-0.40622913	6.957083825	-4.160836166	0.00010445	0.001912669	1.051000343
CPA3	0.534251148	5.106525667	4.159473461	0.000104932	0.001919401	1.046681927
CFHR2	-0.380333581	11.92736025	-4.156600513	0.000105956	0.001936013	1.037580019
EGFLAM	-0.402974696	5.751440684	-4.155996147	0.000106173	0.001937855	1.035665724
DENND5B	-0.379483007	7.582553509	-4.155106718	0.000106492	0.00194157	1.032848784
HOXB5	0.282821744	5.012330772	4.153073976	0.000107226	0.001952822	1.026412025
CXCL12	0.428407996	9.742522596	4.151903539	0.000107651	0.001958426	1.02270655
EMC4	-0.188225311	9.751449825	-4.15026946	0.000108247	0.001967126	1.017534169
MZB1	0.4238108	5.743211316	4.149725407	0.000108446	0.001968606	1.015812311
ACSS1	0.376627411	6.053763842	4.148629092	0.000108848	0.001973766	1.012342976
SDHAF3	-0.247932893	6.243502263	-4.147352344	0.000109318	0.001980084	1.008303269
LYPLA1	-0.216323181	7.577216175	-4.147041177	0.000109433	0.001980084	1.007318821
TRMT10A	-0.2942743	5.842015123	-4.146576473	0.000109605	0.001980838	1.005848693
NAALADL1	0.192293874	5.225782228	4.146104727	0.000109779	0.001980838	1.004356378
AMDHD1	-0.521971807	9.720151737	-4.145969203	0.00010983	0.001980838	1.003927682
ATG7	0.238231022	7.355936193	4.144216631	0.000110481	0.001990444	0.998384511
PECR	-0.437129426	9.585038807	-4.142427506	0.00011115	0.002000344	0.992727023
ICK	-0.154321959	6.756186175	-4.141016621	0.00011168	0.002006285	0.98826651
ILDR1	0.246809481	5.163896246	4.140911644	0.00011172	0.002006285	0.987934658
PHPT1	0.30007733	7.598958807	4.139953158	0.000112082	0.002010625	0.984904912
FBXO38	-0.246636567	7.574204614	-4.137610693	0.000112971	0.002024402	0.977502022
ERRFI1	-0.500835722	11.73879914	-4.135629719	0.000113728	0.00203579	0.971243307
SHD	-0.481842933	5.908214123	-4.133037612	0.000114726	0.002051462	0.963056201
XPR1	0.229944007	6.804492088	4.132657581	0.000114873	0.002051899	0.961856113
SMU1	-0.185778107	7.337866789	-4.131963533	0.000115142	0.002054512	0.959664555
MPP1	0.288894937	8.311221263	4.129332623	0.000116167	0.002070598	0.951358869
CMIP	0.203269937	7.622218807	4.128688699	0.00011642	0.002072887	0.949326456
ZNF470	-0.275260807	5.765174965	-4.127661501	0.000116823	0.002077862	0.946084672
LRIG1	-0.429086641	7.915826	-4.127142673	0.000117027	0.002079287	0.944447442
MYO1G	0.332351011	5.786020474	4.126504268	0.000117279	0.002081553	0.942433025
APOM	-0.324696693	10.93189626	-4.126103391	0.000117438	0.002082157	0.941168189
TTC36	-0.602108985	7.559198053	-4.122540715	0.000118855	0.002105055	0.929930216
HLF	-0.648081307	8.654583982	-4.121986937	0.000119077	0.002106754	0.92818387
TNFAIP8L1	-0.534589267	7.224611561	-4.121161317	0.000119408	0.002110386	0.925580498
C9	-0.484817689	10.87221635	-4.118037068	0.00012067	0.002130112	0.915731566
SRRM1	0.22657957	8.804001368	4.117769949	0.000120779	0.002130112	0.914889685
SET	-0.242458233	8.37422907	-4.116516897	0.000121289	0.002136859	0.910940812
ORC3	-0.219853896	7.393978719	-4.115321604	0.000121778	0.002142466	0.907174569
GSTA5	-0.675754463	5.214295719	-4.115112777	0.000121863	0.002142466	0.906516637
TSR3	-0.355427363	6.35055693	-4.114299206	0.000122197	0.002146082	0.903953568
MAD2L2	0.362368207	8.107487035	4.112646738	0.000122878	0.002154983	0.898748484
INTS9	0.225801307	6.541180719	4.11244513	0.000122962	0.002154983	0.898113519
TMEM5	-0.242472344	7.486976088	-4.111689657	0.000123274	0.002158095	0.895734307
SLC9A3R1	0.347078874	9.838426684	4.111189697	0.000123482	0.002158095	0.894159909
BACE2	0.398247859	6.374654211	4.110294046	0.000123854	0.002158095	0.891339727
MINPP1	-0.264083111	7.822441667	-4.110267341	0.000123865	0.002158095	0.891255645
ACTR1A	0.193453433	8.178825263	4.110042618	0.000123959	0.002158095	0.890548102
ZNF69	-0.521109519	8.169255018	-4.109932699	0.000124005	0.002158095	0.890202026
SFXN2	-0.348985111	7.660489737	-4.109843812	0.000124042	0.002158095	0.889922176
LAPTM4A	-0.208927826	9.514102912	-4.108295703	0.000124689	0.002165518	0.885048632
TIMM21	-0.24398633	7.447108439	-4.108204402	0.000124727	0.002165518	0.884761244
CD81	0.193458215	12.76721996	4.107371238	0.000125077	0.002169112	0.882138836
EXOSC2	-0.236703115	7.206320228	-4.107094401	0.000125193	0.002169112	0.881267545
PLAC9	0.475236174	5.803849895	4.105072736	0.000126047	0.002181639	0.874905725
FAM188B	0.382622059	6.015908105	4.104136132	0.000126444	0.002182861	0.871958972
SLC38A4	-0.625063563	10.74110747	-4.104112512	0.000126454	0.002182861	0.871884666
PLCH2	0.3914596	6.503608702	4.103824441	0.000126577	0.002182861	0.870978411
TCEB1	-0.280274315	7.805980018	-4.103677332	0.000126639	0.002182861	0.870515627
ZMIZ1	0.252566748	8.198236386	4.102924357	0.00012696	0.002184041	0.868147017
RHBDF1	0.3879847	7.110134474	4.102903938	0.000126969	0.002184041	0.86808279
METTL5	-0.324258633	7.396416895	-4.0999121	0.000128251	0.002203832	0.85867382
SERPING1	-0.163845789	11.08299226	-4.097037042	0.000129495	0.002222926	0.849635616
GGH	-0.515536889	8.662985018	-4.096471475	0.000129741	0.002224868	0.847858071
ARHGEF3	0.413685422	6.755006614	4.095400605	0.000130208	0.002230594	0.844492753
TXNL1	-0.258593744	7.296335807	-4.093925044	0.000130854	0.002239375	0.839856438
SCG5	-0.599034193	6.041223105	-4.090745361	0.000132258	0.00226108	0.829868738
BRPF3	-0.276194344	7.566536667	-4.088860781	0.000133096	0.002272514	0.82395108
ARGLU1	0.394396726	9.095701632	4.088633026	0.000133198	0.002272514	0.823236021
EIF1AX	-0.288477693	7.788318228	-4.087138672	0.000133867	0.002278195	0.818544886
CTSO	-0.406124411	8.452310088	-4.086580968	0.000134118	0.002278195	0.816794359
EFTUD2	0.283393596	8.343423561	4.086492331	0.000134158	0.002278195	0.816516156
S1PR1	-0.301814881	6.266198211	-4.086483124	0.000134162	0.002278195	0.816487258
NOL7	-0.300974307	6.456476877	-4.08637225	0.000134212	0.002278195	0.816139266
MAP2K2	0.389685015	7.796602228	4.085714606	0.000134508	0.002280911	0.814075269
SERINC1	-0.271448111	9.207365351	-4.085405944	0.000134647	0.002280961	0.813106609
SPOCK2	0.427347359	6.237753737	4.084458506	0.000135075	0.002285903	0.810133543
CYP46A1	-0.229974644	5.246438158	-4.079860995	0.000137173	0.00231905	0.795711882
SLC27A5	-0.470182726	10.36583867	-4.079023197	0.000137558	0.002323221	0.793084799
PIP4K2A	0.332779852	7.845764105	4.077081064	0.000138456	0.002336027	0.786995987
PRKAG1	0.221586274	8.201696947	4.071218871	0.0001412	0.00237993	0.768626946
RASL11B	0.507175119	5.110393754	4.070097429	0.000141731	0.002385869	0.765114585
ZNF281	-0.355213367	7.723170263	-4.069872865	0.000141838	0.002385869	0.76441131
MCOLN1	0.278961404	8.211760088	4.067011178	0.000143202	0.002406405	0.755451166
RBCK1	0.242403152	7.355447754	4.065882044	0.000143744	0.002413088	0.751916718
RBM34	-0.233148985	6.145314526	-4.065513028	0.000143922	0.002413648	0.750761731
TMEM116	-0.342083167	7.610035228	-4.063286991	0.000144997	0.002425156	0.74379565
NUP153	-0.238194044	7.851391158	-4.063207281	0.000145036	0.002425156	0.743546246
BICC1	0.674396667	6.247137281	4.063193257	0.000145043	0.002425156	0.743502367
OLFML1	0.55694	6.665994316	4.061841537	0.0001457	0.00243371	0.739273419
CARM1	0.338589981	8.461838105	4.060360189	0.000146423	0.002442804	0.734639808
RPS3	0.328283796	11.80675432	4.060129393	0.000146536	0.002442804	0.733917972
MFSD7	0.410209607	5.857196053	4.05857304	0.0001473	0.002453101	0.729050899
CYP3A4	-0.945005144	12.11662098	-4.057731818	0.000147715	0.002457562	0.726420632
MPRIP	0.252067626	7.953363579	4.056811942	0.00014817	0.002461813	0.72354478
ATP6AP1	0.256201367	9.549544491	4.056620135	0.000148265	0.002461813	0.722945172
OAT	-0.878607089	8.802677105	-4.055731236	0.000148706	0.002466689	0.720166576
ALDH18A1	0.428381689	7.357500825	4.054815095	0.000149162	0.0024718	0.71730318
EXOC7	0.168729641	7.960918667	4.053410659	0.000149863	0.002480967	0.712914306
NDST2	0.239062985	7.341884772	4.050720099	0.000151216	0.002500886	0.704508624
EIF3J	-0.282888004	7.360450947	-4.050014877	0.000151572	0.002504307	0.702305924
UBA1	0.176086389	8.818943491	4.049419612	0.000151874	0.002506814	0.700446827
RAB7A	0.146418674	10.75524605	4.049059439	0.000152056	0.002507357	0.699322031
MRPS11	0.189722015	9.320136877	4.047789412	0.000152702	0.002515532	0.695356256
ADHFE1	-0.493619248	8.974582877	-4.046753086	0.000153231	0.002521766	0.692120747
CD3D	0.481403241	5.818949386	4.045243598	0.000154005	0.002532011	0.687408793
BET1	-0.299734033	6.858305246	-4.043843617	0.000154726	0.00254137	0.683039541
ZYX	0.350769207	7.779838632	4.042590237	0.000155375	0.002549517	0.679128529
SGSH	0.3237531	7.710190702	4.042030731	0.000155665	0.00255056	0.677382878
RCN3	0.364013474	6.497783965	4.041847161	0.00015576	0.00255056	0.67681017
SORT1	0.947564719	7.421256088	4.041011776	0.000156195	0.00255056	0.674204096
TMEM181	0.208670722	8.53741214	4.040862616	0.000156273	0.00255056	0.673738808
ARL6IP1	-0.259211956	10.57279854	-4.040749625	0.000156332	0.00255056	0.67338635
ADGRV1	-0.335803467	4.778214333	-4.040709186	0.000156353	0.00255056	0.67326021
EHD4	0.450576726	7.759095386	4.039875867	0.000156788	0.002555168	0.670660982
PPP2R2A	-0.295363819	7.725843544	-4.038998637	0.000157247	0.00256016	0.667925116
PCNX3	0.323675722	7.345807088	4.038146139	0.000157695	0.002564953	0.665266693
TXLNG	-0.247570322	6.613004053	-4.037538469	0.000158015	0.002567659	0.663371932
TXNRD1	0.379489796	7.349706175	4.03648388	0.000158571	0.002574177	0.660084019
SND1	0.262550596	9.460235228	4.036196051	0.000158723	0.002574177	0.659186731
ACTB	0.300440163	11.91091077	4.029142779	0.000162498	0.002632839	0.637209702
COL4A3	0.267904178	5.073947088	4.028170277	0.000163025	0.002638826	0.634181192
HSD17B14	-0.854319933	6.76385193	-4.02782312	0.000163213	0.002639326	0.633100192
ARG1	-0.431951726	10.84575225	-4.025233912	0.000164627	0.002659608	0.625039394
PTGIS	0.47823513	7.28880807	4.024279824	0.00016515	0.002665496	0.622069828
TNPO2	0.229945196	8.093146491	4.023505287	0.000165577	0.002669802	0.619659391
FOXC1	0.500887819	6.557801649	4.019303777	0.000167908	0.002704458	0.606588385
MED6	-0.238230674	7.555523175	-4.019050851	0.000168049	0.002704458	0.605801769
CYB5D2	-0.338575	8.258601965	-4.017742222	0.000168782	0.002713647	0.601732285
IMP3	-0.252776393	8.127047719	-4.016462041	0.000169502	0.00272261	0.59775198
NFIL3	-0.82162737	7.405127579	-4.015781841	0.000169886	0.002726159	0.595637409
H2AFY	0.185544733	7.654648123	4.015228259	0.000170199	0.002728566	0.59391661
PFN1	0.244061004	11.11451012	4.014594531	0.000170558	0.002731705	0.591946837
MMP7	1.004160485	5.91441	4.013120472	0.000171396	0.002742501	0.587365799
BHLHE22	0.377426767	5.398221667	4.012627635	0.000171677	0.002744121	0.585834382
PAH	-0.381988415	11.52246261	-4.012368188	0.000171825	0.002744121	0.585028232
C2orf42	-0.299704119	7.458666842	-4.012080513	0.00017199	0.002744128	0.584134407
SWAP70	0.297210793	7.083249807	4.011495483	0.000172324	0.00274685	0.58231679
DAPK3	0.265195381	6.436845702	4.009727665	0.00017334	0.002760407	0.576825294
TRAPPC5	0.284116037	8.841387386	4.008035543	0.000174317	0.002773331	0.571570202
PTPN3	-0.325006233	7.929663421	-4.00760151	0.000174569	0.002774696	0.570222459
TUG1	0.347127607	9.744824	4.006731991	0.000175074	0.00277794	0.56752271
GABARAPL2	-0.211434293	8.689418386	-4.00649537	0.000175211	0.00277794	0.566788084
HNMT	-0.338942311	8.414305421	-4.00639328	0.000175271	0.00277794	0.566471139
ANKRD33	0.3431498	6.098734158	4.005643158	0.000175708	0.002782236	0.564142474
FAM134B	-0.563541122	7.444530965	-4.004558114	0.000176342	0.00278964	0.560774515
ZCCHC6	-0.405082956	7.66695	-4.001944501	0.000177879	0.002811298	0.552663997
PDGFD	0.645648796	5.59778286	4.001127532	0.000178362	0.002816273	0.550129403
C14orf180	-0.216427641	5.685049789	-4.000533723	0.000178714	0.002819171	0.548287327
MAF1	0.268992437	6.667054596	3.999864013	0.000179112	0.002822784	0.546209984
MARCKS	0.369097493	8.360100579	3.997205741	0.000180699	0.002844627	0.537966323
ERGIC3	0.198520344	9.460904614	3.996770222	0.00018096	0.002844627	0.536616015
MIOS	-0.28138943	7.263826263	-3.99669101	0.000181008	0.002844627	0.53637043
MAP1A	0.230029589	4.846961649	3.995873681	0.000181499	0.002849676	0.533836582
RTCA	-0.233546626	7.550204316	-3.995282325	0.000181856	0.002851778	0.532003469
OLR1	0.480580707	4.61664914	3.995086336	0.000181974	0.002851778	0.531395964
TPMT	-0.237295844	7.929167228	-3.994441357	0.000182364	0.002855212	0.529396855
MTHFS	-0.231014104	8.669228333	-3.99317492	0.000183131	0.002864551	0.525472067
LTBP4	0.413727363	6.954153614	3.988038511	0.000186277	0.002911029	0.509561101
PPP1R7	0.158914448	8.403855035	3.987604638	0.000186545	0.002912498	0.508217629
RAC1	0.158545478	8.565460211	3.986416021	0.000187281	0.002919509	0.504537535
UBR7	-0.221977615	5.944340491	-3.986316731	0.000187343	0.002919509	0.504230149
SLC44A3	0.512696174	6.302230684	3.98400527	0.000188783	0.002939217	0.497075471
TXLNA	0.287269844	8.658073877	3.982885367	0.000189484	0.002947399	0.493609869
SLC31A2	-0.419277778	7.871159596	-3.98250498	0.000189723	0.002947912	0.492432863
SPG11	-0.184803289	8.357233	-3.982272201	0.00018987	0.002947912	0.491712624
HSPA2	0.621002848	6.216359456	3.979634401	0.000191535	0.002971019	0.483552681
MCM3	0.416282463	7.34740607	3.979103709	0.000191872	0.002973488	0.481911373
SLC43A2	0.282865648	6.256722509	3.978807096	0.000192061	0.002973656	0.480994069
MID1IP1	0.488601693	7.650116193	3.978237121	0.000192424	0.002975645	0.479231478
TSHZ2	0.348943211	7.446793544	3.977822376	0.000192688	0.002975645	0.477949012
RPL22	-0.274038607	7.477444561	-3.977767965	0.000192723	0.002975645	0.477780767
SPAG4	0.233903607	4.927219421	3.976585614	0.000193478	0.002983084	0.474125162
NAXE	0.213176304	9.289000684	3.976456737	0.000193561	0.002983084	0.473726737
PHF5A	-0.27335427	6.771391702	-3.975694992	0.00019405	0.002987863	0.471371933
KRT19	0.614053967	5.720217965	3.97438751	0.000194891	0.00299806	0.46733067
IFNGR2	0.29896473	8.691360895	3.97295517	0.000195817	0.003009536	0.462904351
RIPPLY3	-0.191587689	4.81692793	-3.971381953	0.000196838	0.003022464	0.45804372
SORD	-0.479386181	10.4905713	-3.969324573	0.000198182	0.003040311	0.451688856
AKR1B1	0.503758304	7.875199912	3.968937922	0.000198436	0.003041413	0.450494773
LTB	0.358677037	6.167944684	3.968656768	0.000198621	0.003041456	0.449626532
FNDC1	0.415374193	5.405729737	3.966435933	0.000200084	0.00306107	0.442769528
APOH	-0.219228348	12.81909847	-3.965249605	0.00020087	0.003070291	0.439107537
MITD1	-0.171785444	6.214771719	-3.963879655	0.000201782	0.003081409	0.43487951
NKX3-1	-0.269257593	5.831493404	-3.960773179	0.000203864	0.003110362	0.425295168
ABCB10	-0.284980896	7.091789351	-3.960374098	0.000204133	0.003111629	0.424064199
ISCA1	-0.255027311	7.338376877	-3.959422248	0.000204775	0.003118587	0.4211285
UQCC2	0.312956807	8.423685035	3.95908204	0.000205006	0.003119255	0.420079323
MKL1	0.168233011	6.348911579	3.95769564	0.000205946	0.003130723	0.415804307
UNC45A	0.197080722	6.84962714	3.956308641	0.000206892	0.00314224	0.411528291
ZSCAN18	-0.301484556	7.088538474	-3.951354986	0.000210302	0.003190054	0.39626349
FBXO4	-0.202661219	5.942173719	-3.951183852	0.000210421	0.003190054	0.395736331
DPP7	0.209953933	7.99913107	3.949780393	0.000211398	0.003201959	0.39141362
METTL2A	-0.245303985	6.061859825	-3.946765289	0.000213511	0.003231037	0.382129938
WDR33	-0.20877507	7.176338088	-3.945391464	0.00021448	0.003242776	0.377901191
ECM2	-0.324659159	7.229700351	-3.945056778	0.000214717	0.003243426	0.376871126
CDO1	-0.407240781	10.38013089	-3.944248441	0.00021529	0.003248494	0.374383508
ZNF75A	-0.206404948	5.908951632	-3.944036275	0.000215441	0.003248494	0.373730625
WDR13	0.363632578	8.164221123	3.943673728	0.000215698	0.003249451	0.372615033
ELL2	-0.383829489	8.749465368	-3.940235653	0.000218156	0.003283526	0.362038653
TRAF2	0.26477913	6.146471807	3.939140939	0.000218945	0.00329243	0.358672143
CDK12	0.273356411	7.561661684	3.938846192	0.000219157	0.00329267	0.357765817
PRKCDBP	0.4103206	6.670805877	3.937516839	0.000220119	0.003304156	0.353678628
PSMD8	0.2180142	8.969725982	3.935547972	0.000221551	0.003322672	0.347626653
MRPL32	-0.296243878	8.135441947	-3.934860649	0.000222053	0.00332722	0.345514343
GLRB	0.263097333	4.484876281	3.93370278	0.000222901	0.003334779	0.341956406
HMGB1	-0.254484152	6.882626491	-3.933628155	0.000222956	0.003334779	0.341727119
GTF3C1	0.185057378	7.257318175	3.932633461	0.000223688	0.00334273	0.338671102
ID3	0.491896252	7.670697579	3.930909573	0.00022496	0.003358754	0.333375818
FAM210B	-0.369801344	8.209162491	-3.930600153	0.00022519	0.003359179	0.332425511
PEX7	-0.2827803	6.066364263	-3.929970848	0.000225657	0.003363146	0.330492887
RASSF7	0.378029711	7.717228228	3.929348476	0.000226119	0.003366575	0.328581729
ITPK1	0.344177907	7.59455586	3.928924225	0.000226435	0.003366575	0.327279052
SPEN	-0.212158226	8.506618702	-3.928850498	0.00022649	0.003366575	0.327052678
MCU	0.228449604	6.835684263	3.92835031	0.000226863	0.003369128	0.325516956
ZNF770	-0.220124422	6.741388263	-3.927087946	0.000227807	0.003380151	0.321641628
NUDT15	-0.212274137	5.752526474	-3.925334093	0.000229125	0.003395211	0.316258665
PTPRK	-0.195334207	8.70456193	-3.925197955	0.000229228	0.003395211	0.315840882
CNNM3	-0.342992444	8.060069772	-3.924146611	0.000230022	0.003403958	0.312614799
9-Sep	0.311076422	9.212235544	3.923341583	0.000230632	0.003409967	0.31014488
CCDC130	0.295122752	8.438810912	3.921759048	0.000231835	0.003424731	0.305290326
FBXO15	-0.278027604	4.800491719	-3.921090657	0.000232345	0.003429237	0.30324032
PRIM1	-0.321278637	6.281392684	-3.920197401	0.000233028	0.003436291	0.300500949
KIAA1551	-0.334748889	7.78996793	-3.919216623	0.00023378	0.003443475	0.297493584
CHST10	0.256585778	5.294885368	3.918886123	0.000234035	0.003443475	0.296480267
SLAIN1	-0.224779074	6.289866298	-3.918580161	0.00023427	0.003443475	0.295542227
STIP1	0.341091289	8.030305509	3.918491563	0.000234338	0.003443475	0.295270608
SLC1A7	0.517451981	5.170897667	3.916841693	0.000235612	0.003456566	0.290213116
RABEPK	-0.463024344	7.702767088	-3.916802914	0.000235642	0.003456566	0.290094256
MFSD10	0.300695778	7.521099825	3.914928267	0.000237098	0.003474874	0.284349253
PHLDB1	0.491201285	6.623347807	3.913293394	0.000238374	0.003490527	0.279340346
ENPP2	0.709290148	8.234885789	3.912767195	0.000238787	0.003493507	0.27772844
RBM14	0.387980641	7.65349493	3.911460701	0.000239813	0.003499861	0.273726795
MR1	0.249850185	6.803495246	3.911434358	0.000239834	0.003499861	0.273646117
C8B	-0.285537233	11.42710291	-3.911377217	0.000239879	0.003499861	0.273471119
C9orf142	0.328104085	8.112300842	3.911150884	0.000240057	0.003499861	0.272777971
CLEC4G	-0.683580007	8.970185456	-3.909096396	0.000241682	0.003519045	0.266487143
SOAT1	-0.190375552	6.534429193	-3.908955504	0.000241794	0.003519045	0.266055804
TUBGCP4	-0.199991619	7.206827105	-3.908184809	0.000242406	0.003524893	0.263696482
RPAP2	-0.216151278	6.697700947	-3.907279825	0.000243127	0.003532308	0.260926404
FHL2	0.454537952	6.009318982	3.907012162	0.000243341	0.003532346	0.260107179
CLDN23	-0.328806322	6.80058793	-3.906205982	0.000243985	0.003538634	0.257639941
C8orf4	-0.736928833	7.863870053	-3.90489063	0.000245041	0.003546315	0.25361506
DYNC1LI2	0.240385726	8.783520211	3.904773061	0.000245135	0.003546315	0.253255344
RWDD4	-0.218166567	7.408330491	-3.904753833	0.000245151	0.003546315	0.253196515
HCN4	-0.212267111	5.577196579	-3.904466195	0.000245382	0.003546597	0.252316485
RNASE1	0.524451237	7.914569596	3.9036074	0.000246074	0.003553534	0.249689221
UPF1	0.195668026	7.857445579	3.903247383	0.000246365	0.003554666	0.24858794
TRIP6	0.284528467	8.208531491	3.902542858	0.000246935	0.00355982	0.246432989
STRAP	-0.286897763	8.00158014	-3.901162579	0.000248055	0.003572893	0.24221174
CP	-0.304604881	11.10994146	-3.900571533	0.000248537	0.003576746	0.240404435
NFKBIB	-0.228901885	6.650311175	-3.900174463	0.00024886	0.003578329	0.239190358
CXorf57	-0.262609956	5.332801789	-3.899135796	0.000249709	0.003587453	0.236014881
PPM1F	0.299046507	7.196205825	3.898314621	0.000250382	0.003594039	0.233504677
ARHGEF17	0.298503519	6.203758596	3.896963622	0.000251494	0.003606896	0.229375553
MRPS22	-0.210240674	7.937789754	-3.896622653	0.000251775	0.003607837	0.228333563
OXSM	-0.231974707	6.586879789	-3.894850946	0.000253241	0.00362574	0.222920136
CYP4F22	0.574180385	7.142437018	3.893989811	0.000253956	0.003632877	0.220289463
UBE2D4	-0.316058826	8.341201509	-3.891719166	0.000255852	0.003656873	0.213354507
VTCN1	0.659093322	5.31829	3.888588912	0.000258488	0.003688996	0.203797992
ARL4D	-0.558725611	6.639133	-3.888527264	0.00025854	0.003688996	0.203609829
EPC2	-0.206613807	6.436598965	-3.885468426	0.000261142	0.003722944	0.194275735
TERF1	-0.226443641	6.135671211	-3.884429627	0.000262031	0.003732337	0.191106791
PTK6	0.419078322	5.943308316	3.884178202	0.000262247	0.003732337	0.190339872
CAMK1G	0.315440359	4.663267982	3.883763445	0.000262603	0.003732592	0.189074805
OSGEPL1	-0.272158256	5.823755368	-3.883638001	0.000262711	0.003732592	0.1886922
PLA2G4C	0.481765311	6.151867579	3.88186557	0.000264239	0.003751115	0.183287028
UBE2N	-0.229375022	7.811133526	-3.881325011	0.000264706	0.003754348	0.181638831
FMO5	-0.426005233	10.42460672	-3.880865329	0.000265105	0.003754348	0.180237341
ADGRG1	0.517963881	6.383024421	3.88082522	0.00026514	0.003754348	0.180115061
THOC7	-0.215594915	8.321042474	-3.879151986	0.000266594	0.003771758	0.175014506
PSMA6	-0.229271619	9.653362246	-3.878755145	0.000266941	0.003773466	0.173804995
KRT23	1.01786643	5.414939877	3.878353631	0.000267291	0.003775235	0.172581314
IKZF5	-0.245929537	6.564443105	-3.877220337	0.000268283	0.003786054	0.169127807
CD163L1	0.465750041	6.049656193	3.876443312	0.000268966	0.003792486	0.166760306
UBA3	-0.203839063	6.972955579	-3.874674705	0.000270525	0.003811262	0.161372601
MCTS1	-0.259532004	6.569432246	-3.874127662	0.000271009	0.003814871	0.159706437
GATAD2B	-0.247222119	7.440734614	-3.872944689	0.000272059	0.003826428	0.156103843
IGFBP6	0.56152537	6.424268965	3.870698252	0.000274063	0.003851378	0.14926437
PTPN9	-0.174375896	6.490691509	-3.867153033	0.000277254	0.00389296	0.138475343
ALDH7A1	-0.428176641	9.907385947	-3.864896837	0.000279304	0.003918452	0.131612153
SMNDC1	-0.229667993	7.386288035	-3.864059524	0.000280068	0.003923054	0.129065702
VSIG2	0.637063148	6.082569579	3.864023987	0.000280101	0.003923054	0.128957633
COL16A1	0.326798981	5.636304316	3.863424803	0.000280649	0.003927447	0.127135589
ALKBH7	-0.450292067	7.748500509	-3.86289121	0.000281138	0.003931005	0.125513141
WDR81	-0.296323693	6.714426421	-3.862287437	0.000281693	0.00393547	0.123677457
ITGB7	0.398475752	6.318131228	3.861897308	0.000282052	0.003936016	0.122491417
MPP5	-0.261908422	7.276129684	-3.861733684	0.000282202	0.003936016	0.121994002
ESPNL	-0.367970463	5.470312298	-3.85973149	0.000284052	0.003956224	0.115908337
THAP11	-0.26915713	7.194501316	-3.859653513	0.000284124	0.003956224	0.115671363
KLHL22	0.230632859	6.715797789	3.857209068	0.000286398	0.003974213	0.108244068
IARS2	-0.283416985	8.684172684	-3.857129879	0.000286472	0.003974213	0.108003503
CXADR	-0.292712748	9.296873474	-3.857030519	0.000286565	0.003974213	0.107701665
KLF9	-0.513601826	9.504025842	-3.856994463	0.000286599	0.003974213	0.107592135
DUSP10	-0.565105956	7.452768368	-3.856989675	0.000286603	0.003974213	0.10757759
ORC4	-0.201490804	6.161874912	-3.856404417	0.000287151	0.003978508	0.105799787
RAPGEF4	-0.378993822	7.322445123	-3.854425347	0.000289009	0.004000949	0.099789255
ARHGAP4	0.301173193	6.665462281	3.853239206	0.000290129	0.004013128	0.096187751
ATP6V1E1	0.309145352	8.955492561	3.852899192	0.00029045	0.004013343	0.095155482
DPP3	0.239044422	6.731265298	3.852715995	0.000290624	0.004013343	0.094599323
TBC1D10C	0.389463574	6.001273754	3.852295853	0.000291022	0.004013373	0.093323895
DNASE1L3	-0.517438219	9.672888614	-3.852151095	0.000291159	0.004013373	0.092884471
UTP18	-0.204456463	6.726374298	-3.851955162	0.000291345	0.004013373	0.092289717
FMOD	0.427992452	6.216083	3.850747218	0.000292494	0.004025887	0.088623395
YES1	-0.27359787	8.069270491	-3.847977711	0.000295145	0.004056258	0.080220004
BLCAP	0.317652833	8.447913035	3.847935651	0.000295186	0.004056258	0.080092412
MTMR11	0.446597493	5.895206053	3.844323404	0.000298678	0.004100884	0.069137332
CPS1	-0.244602407	12.82551096	-3.842685515	0.000300275	0.004118188	0.064171999
MAP7D1	0.237200411	7.487602211	3.842279786	0.000300672	0.004118188	0.062942204
DAB2	0.406787333	8.162371263	3.842152387	0.000300796	0.004118188	0.062556067
HIP1R	0.265781581	6.426186228	3.841941672	0.000301003	0.004118188	0.061917417
F13A1	0.622356493	5.839520123	3.84177217	0.000301169	0.004118188	0.061403693
EMC2	-0.179235459	6.928527807	-3.839745221	0.000303162	0.004142056	0.055261487
ROR2	0.339141659	4.788921018	3.838229733	0.00030466	0.004159133	0.050670388
SHKBP1	0.187238215	6.544069947	3.836003669	0.000306874	0.004185941	0.043928571
KLHDC2	-0.309706922	9.335846579	-3.834115972	0.000308763	0.004208283	0.038213332
BEX2	0.372954215	4.715510211	3.832799725	0.000310087	0.00422289	0.034229206
NADK2	-0.466329296	9.222975158	-3.832334665	0.000310556	0.004224243	0.032821717
RPL4	0.265933367	9.624851263	3.83220092	0.000310692	0.004224243	0.032416963
NSRP1	-0.240024319	6.633977596	-3.830948501	0.000311959	0.004238031	0.028627136
CAPZA2	0.3250602	9.022737316	3.830292957	0.000312624	0.004242782	0.026643748
ATPAF1	-0.215322578	7.157231105	-3.829899386	0.000313024	0.004242782	0.025453069
SLC25A38	0.2550524	7.531228105	3.829632713	0.000313295	0.004242782	0.02464634
ADH1B	-0.610683344	11.38929649	-3.82960617	0.000313322	0.004242782	0.024566045
SLC30A7	0.3747559	8.860881614	3.82892769	0.000314014	0.004248708	0.022513691
CSNK1G2	0.422365367	7.251981895	3.828456378	0.000314495	0.004251781	0.021088131
RAVER2	0.302996493	5.758222246	3.826433805	0.000316568	0.004276354	0.014971704
PANX2	-0.435062107	6.419322018	-3.826052917	0.00031696	0.004278194	0.013820081
DENND2D	0.324287422	7.327292368	3.824033068	0.000319046	0.004302877	0.007714156
AZIN1	-0.232529148	7.769056053	-3.823090469	0.000320024	0.004312591	0.004865368
PPTC7	-0.252451033	7.292721035	-3.822725599	0.000320403	0.004314229	0.003762744
TPM1	0.316201937	6.896481035	3.822153204	0.000320999	0.004318778	0.002033114
CLDN12	-0.262100241	8.676262246	-3.821387242	0.000321798	0.004326052	-0.00028119
DMKN	0.274504756	5.435821965	3.819607746	0.000323662	0.004347616	-0.005656758
NFE2L2	-0.359498067	9.407228491	-3.819004453	0.000324296	0.004352642	-0.007478874
CDV3	-0.179106407	8.184478211	-3.818713189	0.000324603	0.004353266	-0.008358511
FOXO4	-0.326430774	6.528838737	-3.817104698	0.000326301	0.004372539	-0.013215555
NSMCE4A	-0.191704667	8.24235414	-3.81509545	0.000328435	0.004397607	-0.019281033
AHCYL2	-0.192694674	6.907557158	-3.811865069	0.000331893	0.004440359	-0.029028879
MYOZ1	0.203329411	4.249583368	3.811371652	0.000332424	0.004443915	-0.030517359
NFU1	-0.248084456	7.462581789	-3.810623008	0.000333232	0.004449494	-0.03277556
GCLC	-0.30456277	8.396572509	-3.810492087	0.000333373	0.004449494	-0.033170441
PCK1	-0.783708807	10.74632509	-3.808059068	0.000336012	0.004481142	-0.040507405
MAP7	-0.212943193	7.722795895	-3.80676769	0.000337421	0.004496347	-0.044400528
TCEA3	-0.556622415	9.578646649	-3.80579018	0.000338491	0.004507018	-0.047346912
ARFRP1	0.16309537	5.627114965	3.805037732	0.000339317	0.004514029	-0.049614613
VGLL4	0.244751815	7.324482263	3.80481948	0.000339557	0.004514029	-0.050272323
PTGIR	0.318252444	5.874376842	3.804373499	0.000340048	0.004516966	-0.051616234
ACER3	0.376253407	6.208183368	3.797074774	0.000348177	0.004614739	-0.073596757
SYT13	0.279289393	4.413847491	3.797053221	0.000348201	0.004614739	-0.073661628
NELL2	0.261824063	4.580991509	3.797023121	0.000348235	0.004614739	-0.073752224
AUH	-0.2458598	7.881785439	-3.796655626	0.00034865	0.004616573	-0.074858282
S100A16	0.253433019	8.714943281	3.796027306	0.000349359	0.00462231	-0.076749205
CD96	0.512140804	5.769780754	3.793126047	0.000352653	0.004662203	-0.085478099
NFXL1	-0.342906544	6.693254316	-3.792817744	0.000353004	0.00466317	-0.086405443
ADGRF5	-0.410435059	7.333099474	-3.792377073	0.000353508	0.004666136	-0.087730859
PITPNA	0.216574093	7.866732439	3.790704167	0.000355425	0.004687745	-0.092761656
CFHR1	-0.558319237	10.65043614	-3.790295942	0.000355894	0.004690239	-0.093989081
IDH3G	0.190843689	8.240333491	3.786201264	0.000360635	0.004748975	-0.106296305
TMED10	-0.317833152	9.694865246	-3.785075683	0.000361949	0.004762528	-0.109678032
ELAC1	-0.191837059	6.222073053	-3.783619667	0.000363655	0.004781219	-0.114051633
HYOU1	0.525472444	8.347093	3.782068196	0.000365481	0.004801462	-0.118710859
ABCA8	-0.330345674	8.212451263	-3.77843902	0.000369788	0.004854235	-0.12960518
FOLH1	-0.405621526	7.944120579	-3.777314659	0.000371133	0.00486618	-0.132979099
PIGT	0.180489944	8.58778593	3.777191738	0.00037128	0.00486618	-0.133347915
CDKN1A	0.572145707	7.454611579	3.775592357	0.000373201	0.004887529	-0.138146117
OSTC	-0.260350107	9.680418368	-3.77532034	0.000373528	0.004887995	-0.138962058
CYYR1	0.308164148	6.543171175	3.771255828	0.000378457	0.004948623	-0.151149733
TMEM128	-0.21038937	5.731876123	-3.7703412	0.000379575	0.004959363	-0.153891214
ANGPTL3	-0.237350289	10.16494368	-3.769811504	0.000380224	0.004963964	-0.155478727
IRF6	-0.260404919	6.951900965	-3.769282783	0.000380872	0.004968556	-0.157063185
LRRCC1	-0.220627433	5.844526298	-3.768741371	0.000381537	0.004973358	-0.158685539
CTH	-0.550727889	8.993941105	-3.765197485	0.00038592	0.005026564	-0.169301406
MYL12B	0.369711459	10.29344139	3.764698699	0.00038654	0.005030733	-0.17079506
SLC35B3	-0.234098974	7.388148754	-3.764340318	0.000386987	0.005031673	-0.17186819
MMP9	0.73362723	5.448441632	3.763928721	0.0003875	0.005031673	-0.173100589
MMP14	0.215237467	6.259303877	3.763917315	0.000387514	0.005031673	-0.173134739
WNT4	0.3329551	4.987664526	3.763064965	0.00038858	0.005041595	-0.175686575
DRAP1	0.257862493	8.955134509	3.761615678	0.000390397	0.005060331	-0.180024773
TMEM184B	0.248037422	7.258089456	3.761065267	0.00039109	0.005060331	-0.181672072
PARVG	0.367118456	6.865421351	3.760961539	0.000391221	0.005060331	-0.181982498
UMPS	-0.223963244	6.639718719	-3.760794194	0.000391431	0.005060331	-0.1824833
BNIP3	-0.261634596	10.95106988	-3.760711718	0.000391535	0.005060331	-0.182730115
SH3YL1	0.405775622	6.167088895	3.757061008	0.000396164	0.005116197	-0.193651867
ST3GAL1	-0.394277267	8.933598316	-3.756782744	0.000396519	0.005116832	-0.194484081
TMEM268	0.231596307	6.376175719	3.755932534	0.000397605	0.005126897	-0.197026607
ANKRD13C	-0.196743056	6.675204579	-3.752621018	0.000401863	0.005177816	-0.20692628
B3GAT3	0.3621648	7.215017719	3.751437018	0.000403396	0.00519188	-0.210464532
IFI27L2	0.281810319	6.073390368	3.75129919	0.000403575	0.00519188	-0.210876374
CCNC	-0.237629011	7.732109211	-3.750561555	0.000404533	0.005200211	-0.213080323
ACSL1	-0.3397078	11.11988475	-3.749758142	0.00040558	0.00520966	-0.215480515
MCRS1	0.184601119	7.120796965	3.748141103	0.000407693	0.005232528	-0.220310463
AMPD1	0.432927552	4.286304088	3.747918507	0.000407985	0.005232528	-0.220975239
NRBP1	0.182662581	7.451689719	3.747465762	0.000408579	0.005236135	-0.222327273
RHBDD2	0.306434285	9.699268018	3.745169953	0.000411605	0.005270871	-0.22918174
MT1X	-0.683984222	12.49477386	-3.744803817	0.000412089	0.005273041	-0.230274657
ECHDC1	-0.261685774	7.438896386	-3.744536394	0.000412443	0.005273236	-0.231072873
RPS13	-0.227302233	9.427624912	-3.744242968	0.000412832	0.005273236	-0.231948666
LARS	0.264741441	7.810161193	3.743920371	0.00041326	0.005273236	-0.23291148
FIG4	0.230206444	6.533854842	3.743841821	0.000413365	0.005273236	-0.23314591
MANBAL	0.23932457	7.30838093	3.740070422	0.000418402	0.005333428	-0.244398035
AGMAT	-0.629312452	9.581451439	-3.739286982	0.000419456	0.005342791	-0.2467346
THOP1	-0.432486067	7.797438754	-3.738358424	0.000420708	0.005352055	-0.249503587
DGCR5	0.390831063	6.306473263	3.738273512	0.000420822	0.005352055	-0.249756777
DCAF11	-0.373074148	8.402988667	-3.737191003	0.000422287	0.005364196	-0.252984279
UCHL5	-0.282354241	6.930521246	-3.737094412	0.000422418	0.005364196	-0.253272239
CCT3	0.244865793	8.491605474	3.73659659	0.000423093	0.0053687	-0.254756282
ORC2	-0.385636852	6.893902754	-3.736140693	0.000423713	0.005372487	-0.25611524
CARMIL3	-0.227158111	5.203248544	-3.735720422	0.000424285	0.005375665	-0.257367914
OGDH	0.156406989	7.980302579	3.735477334	0.000424616	0.00537579	-0.258092431
SMARCA4	0.220059696	7.514909596	3.734640847	0.000425757	0.005386163	-0.26058534
RNF11	-0.169029893	6.969723491	-3.733491716	0.000427329	0.005401973	-0.264009441
ERLIN1	-0.242579019	8.338939351	-3.732641233	0.000428497	0.005412642	-0.266543241
IP6K3	0.687829248	5.757619246	3.732118127	0.000429216	0.005415359	-0.268101528
RAB31	0.544265596	8.030437281	3.732014455	0.000429359	0.005415359	-0.268410342
LYL1	0.31973033	6.372264158	3.729652254	0.000432624	0.005452426	-0.275445369
ZNF791	-0.22209667	7.155602386	-3.728376506	0.000434397	0.005464882	-0.279243634
KRT7	0.779701374	6.634597404	3.72825522	0.000434566	0.005464882	-0.279604697
CYP4F3	-0.286462278	9.461967158	-3.728236586	0.000434592	0.005464882	-0.27966017
PPARGC1A	-0.723294456	9.13520593	-3.727890855	0.000435073	0.005466835	-0.280689349
EPO	0.622548967	6.009305684	3.725505931	0.000438412	0.005504647	-0.28778727
TATDN2	0.190493326	6.902740053	3.724327712	0.00044007	0.005521324	-0.29129282
HOOK1	-0.308249348	8.244307982	-3.723486807	0.000441257	0.005532071	-0.293794351
TMEM106B	-0.239555793	7.830456596	-3.721103282	0.000444638	0.005570293	-0.300883013
ZNF507	-0.244605559	6.316837825	-3.719915563	0.000446333	0.005587337	-0.304414286
KIAA1958	-0.204767219	6.084465632	-3.719462813	0.00044698	0.005588401	-0.305760203
TACSTD2	0.699218967	5.926790316	3.71938922	0.000447085	0.005588401	-0.305978968
SMIM11A	-0.2504197	6.484571158	-3.716397487	0.000451387	0.005637964	-0.314870048
BRD3	0.242864552	7.30238293	3.715929214	0.000452064	0.005642209	-0.316261308
SMG8	-0.212738537	5.534288053	-3.713533994	0.000455542	0.005681378	-0.323375933
MFGE8	0.543285533	7.425108088	3.711870056	0.000457973	0.005707444	-0.328316755
JMJD1C	-0.350787822	8.265181719	-3.711130233	0.000459058	0.005716707	-0.330513117
CYBRD1	0.637977126	8.380261175	3.709775838	0.000461051	0.005737251	-0.33453331
CLSTN3	0.236217396	6.758759982	3.708611794	0.00046277	0.005754364	-0.337987774
RPL39L	0.365380248	5.057896246	3.706893212	0.000465319	0.005781766	-0.343086699
COX7A1	0.488212359	5.813057281	3.706431185	0.000466006	0.005784455	-0.344457259
KDELR3	0.529300463	6.798247561	3.706214211	0.00046633	0.005784455	-0.345100855
PKDCC	0.383950152	6.645935842	3.706051637	0.000466572	0.005784455	-0.345583073
PDE1A	0.440310263	5.545311614	3.705303595	0.000467689	0.005794007	-0.347801708
FNDC3A	-0.211799933	8.014142351	-3.70502273	0.000468108	0.005794919	-0.348634661
NT5C2	-0.240852778	7.928578158	-3.702091394	0.000472513	0.005845117	-0.357325738
DCUN1D4	-0.232357648	8.129561982	-3.701471954	0.000473448	0.005852367	-0.35916177
HSD17B1	-0.194476537	5.244701632	-3.700196996	0.00047538	0.005871907	-0.362940176
MED22	0.197641063	5.971368982	3.699523389	0.000476403	0.00588021	-0.364936123
C17orf53	0.222153133	5.505257035	3.698151649	0.000478494	0.005898639	-0.369000003
COL4A5	0.190769926	4.790691298	3.698081554	0.000478601	0.005898639	-0.369207641
WDR45B	0.192581459	8.173296404	3.697235744	0.000479895	0.005908335	-0.371712927
BAG5	-0.153705881	5.928470316	-3.697105978	0.000480094	0.005908335	-0.37209726
RRAD	0.227795037	4.622900088	3.695022937	0.000483296	0.005943371	-0.378265591
IFT88	-0.2715131	6.432542368	-3.690153482	0.000490861	0.006031974	-0.392676768
HSPA1A	-0.558150007	9.992408912	-3.688042008	0.000494177	0.006068261	-0.398922062
CYB5R2	0.409814496	5.803128877	3.687508109	0.000495019	0.006074141	-0.400500877
ZNF684	-0.369218033	6.338710719	-3.68715693	0.000495573	0.006076489	-0.401539285
HIVEP1	-0.391531148	7.598525789	-3.686492658	0.000496623	0.006082064	-0.403503317
SCRN1	0.400985348	6.041734105	3.686409785	0.000496755	0.006082064	-0.40374833
SLK	-0.179976037	7.692021807	-3.686111951	0.000497226	0.00608339	-0.404628844
DGCR2	0.285001937	7.553666316	3.68499405	0.000499001	0.006100639	-0.407933407
PROM1	0.624683978	6.29773593	3.684198518	0.000500267	0.006111658	-0.410284659
TIAL1	-0.180227756	6.864063842	-3.681476245	0.000504624	0.006160389	-0.418328169
C16orf87	-0.313388852	6.966650351	-3.680408183	0.000506343	0.006176872	-0.421482978
G6PC3	0.21738853	6.858097386	3.679488402	0.000507828	0.006190477	-0.424199347
ANXA2	0.594071604	7.923766895	3.679208846	0.000508281	0.00619148	-0.425024872
ACOX2	-0.51152323	10.95871888	-3.678687529	0.000509125	0.006197254	-0.426564208
DBN1	0.223311167	5.43246586	3.678022299	0.000510204	0.006204151	-0.428528293
TRAPPC1	0.276777111	8.667284719	3.677881515	0.000510433	0.006204151	-0.428943928
DAG1	0.310460844	8.334870333	3.675300716	0.000514643	0.00625078	-0.436561461
PSAT1	-0.383993204	8.432887351	-3.672028844	0.000520027	0.006311602	-0.446214042
CDH1	0.281839059	10.62407442	3.67140382	0.000521062	0.006319578	-0.448057367
ALDH5A1	-0.378853885	9.178567737	-3.671113938	0.000521543	0.006320826	-0.448912222
RNPEP	0.281130396	7.907996737	3.669831995	0.000523673	0.006341775	-0.452692148
RIPK3	0.190567404	5.399087263	3.66961825	0.000524029	0.006341775	-0.453322314
ATP9A	0.228227004	7.409873439	3.666635641	0.000529021	0.006397562	-0.462113332
CYTH4	0.395283781	6.868691614	3.66517848	0.000531476	0.006422614	-0.4664066
WWP1	-0.13743703	7.318137018	-3.664272852	0.000533008	0.006436474	-0.469074344
GTF2H1	-0.183674315	7.058749456	-3.660105392	0.00054011	0.006517533	-0.48134533
NHP2	-0.191933652	7.13972314	-3.658353864	0.000543122	0.006549154	-0.486500085
DLEU1	-0.360258148	5.93431393	-3.657951918	0.000543815	0.006552794	-0.487682799
CCDC102A	0.2270976	5.449170053	3.655274765	0.000548455	0.006603951	-0.495558183
TCF25	0.218587785	9.068791018	3.654698241	0.000549459	0.006611286	-0.497253675
VPS4B	-0.210329078	8.079267263	-3.653443546	0.000551651	0.006632885	-0.500943022
ABLIM2	0.290932633	5.747966439	3.652970905	0.000552478	0.0066341	-0.50233259
KRT8	0.489050222	10.36547796	3.652933215	0.000552544	0.0066341	-0.502443394
CAMK1D	0.294894685	6.743992544	3.652259286	0.000553727	0.00664353	-0.504424539
FXN	-0.191695626	7.505243825	-3.647492887	0.000562158	0.006739858	-0.518429838
MASP2	-0.255259207	9.668595789	-3.646553545	0.000563834	0.006755114	-0.521188603
CFTR	0.731716144	5.714852649	3.645161681	0.000566327	0.006779318	-0.525275575
NUP54	-0.176397915	6.91845614	-3.644973295	0.000566665	0.006779318	-0.525828665
EDEM1	-0.265851611	7.135335211	-3.644636124	0.00056727	0.006781717	-0.526818532
C5orf46	0.158132285	3.983558	3.640837525	0.000574137	0.006858903	-0.537966539
FH	-0.227014904	9.163962509	-3.638760631	0.000577924	0.006899228	-0.54405868
LBX2	-0.3693268	5.82661414	-3.637776234	0.000579728	0.006915825	-0.546945451
CPZ	0.205886193	5.280954895	3.637188164	0.000580808	0.006923774	-0.548669752
HOPX	0.17772897	4.649467526	3.636776404	0.000581565	0.006927868	-0.549876984
GLTP	0.26907143	7.998138912	3.636390051	0.000582277	0.00693141	-0.551009648
GRAMD1A	0.282568093	6.634266456	3.635798551	0.000583367	0.00693946	-0.552743593
CBS	-0.339609941	10.547474	-3.635277447	0.00058433	0.006945974	-0.55427103
PLCXD3	0.707578663	5.475741193	3.634174857	0.000586372	0.006965299	-0.557502443
LZTS2	0.163949233	6.20142007	3.63377483	0.000587114	0.006969172	-0.55867467
AMER1	-0.350057026	6.649086719	-3.633119899	0.000588332	0.006978675	-0.56059369
NMI	-0.276361778	7.161462211	-3.632294374	0.00058987	0.006987418	-0.563012257
DDX39A	0.30184713	7.028320614	3.632276216	0.000589904	0.006987418	-0.563065451
RMI1	-0.256257715	5.936458333	-3.631926232	0.000590557	0.006989198	-0.564090705
L3MBTL3	-0.251516907	6.057479088	-3.631748404	0.000590889	0.006989198	-0.564611617
SPDEF	-0.142836648	4.700621632	-3.6308663	0.00059254	0.00700377	-0.567195324
ETFDH	-0.317127904	10.02493695	-3.629522178	0.000595063	0.00702077	-0.571131545
HSPB1	0.307298196	10.96915093	3.629471378	0.000595159	0.00702077	-0.571280294
YAE1D1	-0.278877533	6.641613351	-3.629051273	0.00059595	0.00702077	-0.572510362
DNAJC30	-0.249886315	6.582448035	-3.629016881	0.000596014	0.00702077	-0.572611059
EXOSC9	-0.148714722	6.462840982	-3.628984531	0.000596075	0.00702077	-0.572705773
CREBBP	-0.187216922	7.962663667	-3.626427893	0.000600911	0.007058391	-0.580189606
CFHR3	-0.824593878	8.719443333	-3.626355892	0.000601048	0.007058391	-0.580400322
TRIB2	0.299457626	6.753727684	3.626300985	0.000601152	0.007058391	-0.580561009
FRZB	0.585925274	5.756661316	3.626202507	0.000601339	0.007058391	-0.580849203
DEFB112	0.12240553	3.835053333	3.626182183	0.000601378	0.007058391	-0.580908679
ME1	0.58900443	6.694918702	3.625308203	0.000603041	0.007071586	-0.583466147
ZFAND3	0.185303207	8.091336263	3.625147441	0.000603347	0.007071586	-0.583936531
PIK3R2	0.304072444	7.857895684	3.624742066	0.000604121	0.007075694	-0.585122586
CNOT11	0.256553778	8.42847286	3.623322135	0.000606836	0.007102531	-0.589276401
RAB11FIP5	0.224251544	6.629712018	3.622684649	0.000608059	0.007111872	-0.591140951
GCDH	-0.45462223	8.395951439	-3.619915861	0.000613399	0.007169311	-0.599236845
SCFD1	-0.229023452	7.37735386	-3.619397298	0.000614404	0.007176046	-0.600752688
CHCHD1	-0.274081989	6.901969211	-3.619143104	0.000614897	0.007176798	-0.601495685
FMO4	-0.417216515	8.981518509	-3.617308299	0.000618468	0.007213448	-0.60685778
TP53BP1	0.240505115	6.299308158	3.61401481	0.000624928	0.007281267	-0.616478503
CRYL1	-0.282666207	9.520526386	-3.613804488	0.000625343	0.007281267	-0.617092695
CAND1	-0.202844181	7.351668053	-3.613680228	0.000625588	0.007281267	-0.617455557
CDH11	0.5460826	6.102281561	3.612701133	0.000627522	0.00729871	-0.6203144
BATF	0.290006207	5.304389105	3.611675145	0.000629556	0.007309548	-0.623309643
ABCC9	-0.291162515	7.715988053	-3.611607323	0.000629691	0.007309548	-0.623507625
SLC25A17	-0.162966941	6.761502	-3.611570131	0.000629764	0.007309548	-0.62361619
FBXO33	-0.244542359	6.189930088	-3.611306169	0.000630289	0.007310045	-0.624386694
ISM1	0.51426417	6.488802316	3.611108967	0.000630681	0.007310045	-0.624962302
LAP3	-0.302590537	8.879435193	-3.610858714	0.000631179	0.007310752	-0.625692733
ATF6	-0.235567119	8.922767158	-3.609718502	0.000633452	0.00733128	-0.629020343
YOD1	-0.183975604	6.279057772	-3.609530538	0.000633827	0.00733128	-0.629568835
C1orf43	-0.175957641	8.881478789	-3.60882911	0.00063523	0.007342432	-0.631615499
VAV2	0.236800515	7.441113035	3.608334928	0.00063622	0.007348802	-0.633057297
PPP6R3	0.195629274	8.308806368	3.607580134	0.000637735	0.00735331	-0.635259205
DNAH2	0.234388281	4.647031772	3.607505595	0.000637885	0.00735331	-0.635476637
HPF1	-0.2256628	6.405617772	-3.607484015	0.000637928	0.00735331	-0.635539587
ALOX5AP	0.579368856	7.137859088	3.605830785	0.00064126	0.007386627	-0.640361349
C19orf43	-0.263954633	8.411646842	-3.604132982	0.000644699	0.00742113	-0.645311666
PPP1R15B	-0.217424822	7.375837439	-3.60318192	0.000646633	0.007438277	-0.648084053
INO80B	-0.219430722	6.381827702	-3.601867636	0.000649314	0.007463995	-0.651914496
SEMA4D	0.252254967	6.104902772	3.601388289	0.000650295	0.007470138	-0.653311319
REM1	0.176463063	4.767529667	3.601026769	0.000651036	0.007472686	-0.654364717
TOR1AIP2	-0.236137393	7.596675421	-3.600450561	0.000652218	0.007472686	-0.656043533
SLC16A3	0.392024956	6.160926368	3.600397708	0.000652326	0.007472686	-0.656197516
YY1	-0.189593111	7.713950596	-3.600355991	0.000652412	0.007472686	-0.656319054
PFKL	0.2140657	8.147853825	3.600089441	0.00065296	0.007472686	-0.657095594
ESAM	-0.2344648	6.598712807	-3.599974513	0.000653196	0.007472686	-0.657430403
CD2	0.518181159	5.950419	3.59917569	0.00065484	0.007486382	-0.65975735
SPON1	0.661940004	6.072219439	3.598553623	0.000656124	0.007495933	-0.661569187
SNX24	-0.183124463	5.987354	-3.59716973	0.000658987	0.007523512	-0.665599216
CYGB	0.369166011	7.518884123	3.596214327	0.000660971	0.007541017	-0.668380873
ST6GAL1	-0.171871796	9.921887789	-3.595803056	0.000661827	0.007545324	-0.669578144
NIPSNAP1	-0.345219478	9.578501649	-3.595599744	0.00066225	0.007545324	-0.670169986
KLRB1	0.500456678	6.51469514	3.594917336	0.000663673	0.007556394	-0.672156319
MTIF2	-0.165828844	6.829681772	-3.594132349	0.000665314	0.007569924	-0.674440942
UBALD2	0.259674526	6.429035877	3.593365676	0.00066692	0.007583043	-0.676671958
ASAP3	0.365381089	6.251555947	3.591584785	0.000670665	0.007620448	-0.681853194
CYP4A11	-0.455970026	12.7371287	-3.589675585	0.000674702	0.007661118	-0.687405927
PGM1	-0.273632467	11.27933391	-3.589087584	0.00067595	0.007670086	-0.689115698
SRSF11	-0.312147152	7.975764211	-3.588563007	0.000677065	0.007677535	-0.690640896
KIAA1683	-0.423368944	5.969587351	-3.587693914	0.000678917	0.007693319	-0.693167462
CABIN1	0.229013633	6.875675491	3.586591216	0.000681273	0.007714795	-0.696372591
PGD	0.294585259	9.260563281	3.583889053	0.00068708	0.007775292	-0.704224135
ZNF557	-0.207274559	5.521269386	-3.583358434	0.000688226	0.007782996	-0.70576549
LAYN	0.232599937	4.880817982	3.582406429	0.000690286	0.007801024	-0.708530534
EXOC2	0.155640204	7.18786686	3.581886999	0.000691413	0.007806034	-0.710038993
NUDCD3	0.194311293	7.658581842	3.581719459	0.000691776	0.007806034	-0.710525513
PBDC1	-0.214295344	6.878536421	-3.581373279	0.000692529	0.007806034	-0.711530736
KLHL28	-0.234254581	7.158580263	-3.581342767	0.000692595	0.007806034	-0.711619333
CPEB3	-0.337804522	7.557561702	-3.580694814	0.000694005	0.00781149	-0.713500658
SLU7	-0.184847526	6.901822088	-3.580691407	0.000694012	0.00781149	-0.713510548
HCP5	0.471195485	7.554637439	3.579845453	0.000695858	0.007826995	-0.715966441
WDR41	0.17717223	7.439055579	3.579175124	0.000697323	0.00783821	-0.717912216
KDM3B	0.155232974	7.210618825	3.576818904	0.000702497	0.007891073	-0.724749821
SMG5	0.368270741	7.432553632	3.575519032	0.000705368	0.007917999	-0.728520752
SLC35A4	0.228000378	8.302862088	3.573720855	0.000709356	0.007954813	-0.733735833
TSPAN15	0.26051623	6.414494842	3.573434636	0.000709993	0.007954813	-0.734565773
PROS1	-0.191566896	11.27640228	-3.573312042	0.000710266	0.007954813	-0.734921241
SPP2	-0.556354733	10.68390372	-3.573185489	0.000710548	0.007954813	-0.735288181
ANO9	0.178007281	5.225744895	3.572119933	0.000712926	0.007976096	-0.738377435
ZFP36L1	-0.289539289	8.864909123	-3.571888972	0.000713442	0.007976541	-0.739046959
ZNF76	0.213590159	7.015987281	3.570365574	0.000716857	0.00800937	-0.743462389
SMPD2	0.212675148	5.98111314	3.569889951	0.000717926	0.00801175	-0.744840692
C16orf86	-0.244075493	5.500974474	-3.569845042	0.000718027	0.00801175	-0.744970829
PIK3CD	0.277076926	5.747452035	3.569578604	0.000718627	0.0080131	-0.74574288
VHL	-0.156257356	6.970379509	-3.567004207	0.000724447	0.008072615	-0.753200777
CD82	-0.255330907	7.730706386	-3.56435473	0.000730483	0.008134463	-0.760872608
RANBP6	-0.226075285	6.785285526	-3.563283126	0.000732938	0.008156375	-0.763974519
MRPL39	-0.258855985	7.73857886	-3.562204846	0.000735417	0.008178516	-0.767095156
TMEM167A	-0.217235189	6.869625246	-3.561845391	0.000736244	0.008182286	-0.768135318
HES4	0.493793815	6.704218333	3.560883135	0.000738465	0.008201521	-0.770919488
ZNF24	-0.216021119	6.901928193	-3.560042975	0.000740409	0.00821766	-0.773349993
FKBP3	-0.211302852	6.147491158	-3.559512174	0.00074164	0.008225865	-0.774885365
PPP1R11	-0.218278741	8.89933986	-3.558610017	0.000743736	0.008243654	-0.777494573
CREB3L2	0.216744567	8.376862088	3.557716606	0.000745818	0.008261255	-0.780078069
MACROD1	-0.310690504	6.822375719	-3.556931085	0.000747653	0.008276102	-0.782349235
PLPPR2	0.28016993	6.422500228	3.555621461	0.000750721	0.008304576	-0.786135025
POMP	-0.150756178	8.362919088	-3.553815326	0.000754973	0.008346091	-0.791354648
LASP1	0.2529157	8.759951193	3.553174377	0.000756487	0.008357311	-0.793206544
JAM3	0.348471656	6.414492912	3.552312252	0.000758529	0.008374336	-0.795697154
PCED1B	0.249846456	5.770736579	3.551089883	0.000761432	0.008400848	-0.799227816
NTHL1	-0.447698019	7.854736982	-3.550490089	0.00076286	0.008411064	-0.800959964
ETV6	0.298989648	7.476494158	3.550217367	0.000763511	0.008412693	-0.801747498
RING1	-0.215173604	8.627856772	-3.549067578	0.000766259	0.008437414	-0.805067293
RND2	-0.64471533	6.289583105	-3.54777449	0.00076936	0.008465995	-0.80880002
RAB5C	0.165125452	9.268006947	3.547074075	0.000771045	0.008478961	-0.810821528
VAMP5	0.368922981	8.993017175	3.545818367	0.000774074	0.008506687	-0.814445062
PCSK6	0.211245252	8.895273193	3.545317606	0.000775286	0.008509027	-0.815889857
DACT3	0.301283715	6.011657228	3.545309989	0.000775304	0.008509027	-0.815911831
INSR	-0.167529974	7.471260404	-3.543978905	0.000778533	0.008525946	-0.819751631
PDPK1	-0.132842678	7.370744246	-3.543928816	0.000778655	0.008525946	-0.819896103
CYP3A43	-0.940367819	8.040270754	-3.543918393	0.00077868	0.008525946	-0.819926169
CXXC5	0.2565329	9.943021982	3.543756957	0.000779072	0.008525946	-0.820391797
KLKB1	-0.400687741	10.76702146	-3.543625232	0.000779393	0.008525946	-0.82077172
BRMS1	0.226816256	6.409945088	3.542743325	0.000781541	0.008543864	-0.823315103
CLDN1	-0.241598533	11.37953521	-3.541806128	0.000783831	0.008563297	-0.826017494
PCK2	-0.339849219	9.904018509	-3.540946634	0.000785936	0.008577478	-0.82849543
TMEM176A	-0.427895259	11.26743189	-3.540857793	0.000786154	0.008577478	-0.828751536
CCAR2	0.164353722	6.43019807	3.538095248	0.000792958	0.008641432	-0.836713267
IQGAP2	-0.280069619	9.885393456	-3.538058944	0.000793048	0.008641432	-0.836817871
AS3MT	-0.345850085	8.101194825	-3.535796986	0.000798661	0.008696939	-0.843333891
ARL3	-0.233358959	6.191152088	-3.532689009	0.000806436	0.008775895	-0.85228269
TMEM204	0.372977267	7.632299825	3.532306329	0.000807399	0.008780658	-0.853384193
PRPS1	-0.254545115	8.345394702	-3.529821862	0.000813673	0.008843144	-0.860533597
SLC35B4	-0.262313711	6.758755596	-3.529366074	0.000814829	0.008849961	-0.861844841
LYSMD4	0.297703567	5.566311421	3.528500362	0.000817029	0.008868101	-0.864335086
SLC38A2	-0.478038796	10.10496926	-3.527835842	0.000818721	0.008880714	-0.866246331
TSPO	0.376589759	7.870210211	3.525838095	0.00082383	0.00892813	-0.871990718
PARM1	0.476239959	5.343548018	3.52570956	0.00082416	0.00892813	-0.872360239
RORA	-0.318544344	7.445879526	-3.5254157	0.000824914	0.008930521	-0.873205017
MAT2B	-0.209752304	7.049893088	-3.524842739	0.000826387	0.00894068	-0.874852018
RTN4	-0.253257044	8.06610193	-3.52404082	0.000828452	0.008957234	-0.877156876
MFSD8	-0.242814381	7.538404439	-3.52309735	0.000830888	0.008977773	-0.879868146
ZC3H10	-0.181557774	5.865820018	-3.522153446	0.000833332	0.008998371	-0.882580198
HAL	-0.551933252	9.150625	-3.518758506	0.000842179	0.009088038	-0.892330773
DMRTA1	-0.316392663	6.322760509	-3.516204485	0.000848893	0.009154591	-0.899662172
HAX1	-0.252872922	7.521622211	-3.515347381	0.000851158	0.009173103	-0.902121748
RPS19	0.240908285	11.14981998	3.514179229	0.000854254	0.009200542	-0.905473297
NSMCE3	-0.149489993	5.965525649	-3.513728992	0.00085545	0.009207499	-0.906764881
LSM3	-0.265287963	9.034928386	-3.512476797	0.000858784	0.009236044	-0.910356468
GPR137	0.269329615	7.377833281	3.512319071	0.000859205	0.009236044	-0.910808804
CDC26	-0.183709096	8.132054965	-3.511486768	0.00086143	0.009254012	-0.913195517
C11orf31	-0.207044744	6.108078526	-3.509478655	0.000866819	0.009305937	-0.918952482
FCN2	-0.356770148	7.372197053	-3.507356403	0.00087255	0.009361455	-0.925034361
CHD9	0.238562222	7.311543509	3.506490559	0.000874898	0.009380637	-0.927514985
TPM2	0.435721056	6.608883982	3.505536006	0.000877494	0.009402447	-0.930249302
NUDT21	-0.165912889	7.827874316	-3.504544938	0.000880197	0.009425376	-0.933087708
GLIPR2	0.4698604	7.010150614	3.503327648	0.000883528	0.009454993	-0.936573305
SDF2L1	0.532110004	8.42198486	3.502668327	0.000885337	0.009467632	-0.938460882
ENPP5	0.444311396	4.704095474	3.502485112	0.00088584	0.009467632	-0.938985368
MGAT2	-0.180327019	6.501341561	-3.500876388	0.000890272	0.009508919	-0.943589883
GBP6	-0.162701437	4.132209035	-3.498133694	0.000897875	0.009584014	-0.951436912
NSMF	0.383629126	6.803525807	3.496967223	0.000901127	0.009612599	-0.954773058
AP2A2	0.16999073	7.338067842	3.496103011	0.000903544	0.009631076	-0.957244271
ELL	-0.263164644	6.43215807	-3.495936592	0.00090401	0.009631076	-0.9577201
ZZZ3	-0.183026981	8.143078158	-3.493592801	0.000910599	0.0096951	-0.964419967
RAB8A	0.239772137	8.772013491	3.493241703	0.00091159	0.009697184	-0.965423354
CCDC146	0.453438433	6.652862474	3.493042888	0.000912152	0.009697184	-0.965991507
LAT2	0.159124619	5.842667281	3.492770233	0.000912922	0.009697184	-0.96677064
PDDC1	0.248704448	6.651081596	3.492703038	0.000913112	0.009697184	-0.966962649
MTCL1	0.20191987	5.492569912	3.491912579	0.000915351	0.00971479	-0.969221194
GLRX2	-0.172242748	6.24394607	-3.491095467	0.00091767	0.009729603	-0.971555548
MYH4	0.243973726	3.953362965	3.491011289	0.000917909	0.009729603	-0.97179601
TMEM41A	0.237725881	7.65697707	3.490796565	0.00091852	0.009729913	-0.972409373
ACKR3	0.692368715	5.735780439	3.489989277	0.000920818	0.00974779	-0.974715186
C9orf72	-0.36674847	6.22444386	-3.489795138	0.000921372	0.00974779	-0.975269643
PLCG1	0.193092896	6.800669211	3.488371993	0.00092544	0.009784645	-0.979333507
APBB3	0.473786815	7.821073333	3.486233482	0.000931585	0.0098434	-0.985438116
HK1	0.187987633	5.796782193	3.485816753	0.000932787	0.009849882	-0.98662743
TPK1	-0.210756096	5.673067368	-3.484785058	0.00093577	0.009875142	-0.989571419
MMACHC	-0.31514923	8.021664281	-3.48421639	0.000937417	0.009886296	-0.991193895
BTF3	-0.147782596	9.118829982	-3.483962364	0.000938154	0.009887837	-0.991918607
GIT1	0.130255074	6.368630895	3.482543212	0.000942281	0.009925083	-0.995966677
RPL27	0.217738422	11.16675761	3.480785526	0.000947416	0.009972897	-1.000978916
ARF5	0.24769797	8.594591316	3.48057422	0.000948035	0.009973142	-1.001581367
BCL11A	0.212724485	4.595094737	3.47994199	0.00094989	0.009986377	-1.003383769
PRDX6	-0.250641685	11.23508484	-3.477334422	0.000957576	0.010060864	-1.010815346
TRAPPC8	-0.188959063	7.931132491	-3.476890361	0.000958891	0.010062343	-1.012080562
NEB	0.329709859	5.101149246	3.476787035	0.000959197	0.010062343	-1.012374941
ZNF704	0.223795156	6.840428702	3.476445401	0.00096021	0.010062343	-1.013348232
SLC38A6	-0.302247567	6.043254333	-3.476423947	0.000960274	0.010062343	-1.013409349
PRR14	0.205593356	7.443561474	3.476249043	0.000960793	0.010062343	-1.013907612
TPGS2	0.258677733	7.461766175	3.476070105	0.000961324	0.010062343	-1.014417351
EPHA3	0.422824307	6.063573035	3.475399017	0.00096332	0.010076924	-1.016328915
NME2	0.190930707	8.530329439	3.472919865	0.000970724	0.010148036	-1.02338859
PITPNM1	0.322102915	7.031875702	3.471202801	0.000975884	0.01019561	-1.02827621
LMTK2	-0.14749617	6.773832807	-3.470777798	0.000977165	0.010202627	-1.029485739
NAP1L4	0.184005333	7.981737912	3.469855893	0.00097995	0.010225322	-1.032109082
TUBB4B	0.394900074	9.83463007	3.468617965	0.000983701	0.010258067	-1.035630975
TNS1	0.277994452	8.115099018	3.467195768	0.000988027	0.010296765	-1.039676104
LEAP2	0.349225907	10.37688237	3.465942931	0.000991853	0.010330206	-1.043238629
PNMA2	0.249786411	4.467504754	3.465198313	0.000994133	0.010347519	-1.045355602
LGALS13	-0.186456552	4.620779158	-3.46408976	0.000997538	0.010376502	-1.048506704
PARVB	0.240264611	6.811827614	3.463232203	0.001000179	0.010397514	-1.05094389
CYP1A1	-1.051705056	6.744184912	-3.46249461	0.001002456	0.010414717	-1.053039822
ASAP1	0.325184111	7.620604421	3.461202001	0.001006459	0.010443875	-1.056712174
MTMR7	-0.153009652	4.620157789	-3.461185188	0.001006511	0.010443875	-1.056759936
RAB11FIP3	0.236765096	7.495371246	3.459437703	0.001011946	0.010493766	-1.061723172
ENTPD5	-0.365481522	8.58449886	-3.45872956	0.001014156	0.010510176	-1.063733986
MKX	-0.403105693	5.079319702	-3.458343263	0.001015364	0.010515933	-1.064830788
CHAC2	-0.188417115	4.859292246	-3.458150121	0.001015968	0.010515933	-1.065379137
EIF3D	0.306262419	9.612580561	3.457109507	0.001019231	0.010543178	-1.068333212
LAMP3	0.226886741	4.978903667	3.456871651	0.001019978	0.010544388	-1.069008352
TMEM51	0.363196215	6.338464088	3.456642989	0.001020696	0.010545304	-1.069657366
IFI30	0.467615315	8.679504509	3.456068285	0.001022505	0.010557469	-1.071288432
LDLR	-0.674489541	10.32011158	-3.454003987	0.001029025	0.010618242	-1.077145645
CD4	-0.471995933	7.478956421	-3.45250704	0.001033778	0.010660715	-1.081391635
CACNA2D4	-0.173692307	4.66702607	-3.452011486	0.001035356	0.010664645	-1.082796976
FERMT2	-0.280480474	9.590117772	-3.451987163	0.001035433	0.010664645	-1.08286595
MT1B	-0.561609404	5.237435474	-3.451784543	0.001036079	0.010664735	-1.083440518
PSMD6	-0.224036822	8.133608439	-3.449843533	0.001042286	0.010717928	-1.088943516
CALM1	-0.197435052	9.723995	-3.449768264	0.001042528	0.010717928	-1.089156873
SAE1	0.211640293	8.560819035	3.449481033	0.001043449	0.010720818	-1.089971024
TTL	0.234023237	7.197798421	3.448257663	0.001047384	0.01075464	-1.093438146
ACTR3	-0.232437978	8.043344667	-3.447832875	0.001048753	0.010762099	-1.094641839
NSA2	-0.264342304	9.795658175	-3.447529397	0.001049733	0.010765548	-1.095501723
CADM2	-0.314118804	4.744962351	-3.446601256	0.001052733	0.010788788	-1.098131245
CLEC1B	-0.64472893	8.603280614	-3.446429997	0.001053288	0.010788788	-1.098616388
PPP6C	0.192707381	9.554877456	3.445977573	0.001054754	0.0107972	-1.099897943
G6PD	0.181754907	6.22193707	3.445608193	0.001055953	0.010802863	-1.100944181
ADAM15	0.181643633	6.687839912	3.444896561	0.001058266	0.010819911	-1.102959614
CLEC11A	0.287347548	6.112205737	3.444231094	0.001060433	0.010828516	-1.104844056
ANXA2R	0.279232515	4.732917667	3.444144772	0.001060714	0.010828516	-1.105088481
FZD5	-0.2506362	7.825362211	-3.444042399	0.001061048	0.010828516	-1.105378352
HLA-DMA	0.508369859	9.197780158	3.439820019	0.001074905	0.010963248	-1.117329114
MIEF1	-0.193157585	7.343256298	-3.439543662	0.001075818	0.010965877	-1.118110964
MORC3	-0.22245217	6.799932281	-3.438900003	0.001077947	0.010974794	-1.119931795
SGMS1	-0.185266144	7.019227947	-3.438882736	0.001078004	0.010974794	-1.119980639
B4GAT1	-0.335736019	6.526685018	-3.437678289	0.001081999	0.011008769	-1.123387257
TGFA	0.205290359	5.613229298	3.437182959	0.001083646	0.011018828	-1.124788006
MGLL	0.254062259	8.061445719	3.436042973	0.001087446	0.01105075	-1.128011281
SLC17A8	-0.218001011	4.633747737	-3.435256419	0.001090075	0.011070744	-1.130234826
GMIP	0.243095396	5.849712649	3.43494438	0.00109112	0.011074633	-1.131116853
ABTB2	-0.339607263	6.710827965	-3.433314255	0.001096592	0.011123434	-1.13572379
VOPP1	0.241697396	6.93971286	3.432784455	0.001098377	0.011134784	-1.137220762
RAB2B	-0.21755633	8.074320965	-3.431837495	0.001101573	0.011160424	-1.139896058
F9	-0.171564033	11.72908981	-3.431387862	0.001103093	0.011169069	-1.141166164
SLC17A4	0.529405381	8.457541263	3.430604193	0.001105748	0.011189183	-1.143379582
SLC30A5	-0.212213456	6.54136293	-3.42900219	0.001111195	0.011237501	-1.147903296
ANTXR1	0.384024226	6.648728421	3.428670752	0.001112325	0.011242135	-1.148839032
TUBA1B	0.327602852	9.895634035	3.426903989	0.001118366	0.011296378	-1.153826059
SLC18B1	0.30691543	6.39531614	3.425794369	0.001122177	0.01132803	-1.15695731
TCF7L1	-0.252302707	6.215741175	-3.425305739	0.001123859	0.01133817	-1.15833597
FTL	0.124022344	12.71284081	3.422089811	0.001134988	0.011443548	-1.167406412
PRUNE2	-0.221783948	4.628519754	-3.421012857	0.001138738	0.011474447	-1.170442679
PHTF1	-0.299460441	5.774344316	-3.42067622	0.001139913	0.011476894	-1.171391632
CHMP3	0.163580537	7.033064982	3.420550321	0.001140352	0.011476894	-1.171746518
CHD1L	0.349580648	7.095468333	3.419703604	0.001143313	0.011495503	-1.174133018
E2F3	0.344731219	5.990642632	3.419628774	0.001143575	0.011495503	-1.174343912
SKAP1	-0.254496004	5.175733439	-3.418338471	0.001148102	0.011534079	-1.177979875
UNC13D	0.177386815	5.786138333	3.418014391	0.001149241	0.011538602	-1.178892962
WDR6	0.2656702	9.115928754	3.416630885	0.001154118	0.011580623	-1.182790311
LPAR2	0.213115841	5.585689491	3.416152486	0.001155809	0.011590642	-1.184137723
ACSL5	-0.271724863	8.782996211	-3.415468628	0.001158231	0.011599756	-1.186063598
GXYLT1	-0.215833981	7.042066316	-3.41538943	0.001158511	0.011599756	-1.186286617
HORMAD2	-0.407536574	5.040675807	-3.415308773	0.001158797	0.011599756	-1.186513742
PYCR2	0.241959711	7.350855439	3.41448938	0.001161706	0.011621924	-1.188820899
ZNF226	-0.198481767	5.516148912	-3.41306915	0.001166765	0.011665556	-1.192818964
ABRACL	-0.402676581	6.603351772	-3.412624843	0.001168351	0.011674446	-1.194069501
PPIG	-0.158554652	6.450381035	-3.411370197	0.001172843	0.011712336	-1.197600213
CYP26A1	-0.818022122	6.234768596	-3.411039693	0.001174029	0.011717188	-1.198530146
RABAC1	0.26588493	8.63399114	3.409685071	0.001178902	0.011758807	-1.202340996
AP1AR	-0.159292337	6.115613965	-3.40863653	0.001182687	0.011789533	-1.205290085
FASTKD3	-0.222279889	5.704964474	-3.408214625	0.001184213	0.011797719	-1.206476551
SLC45A4	0.194316026	5.234498333	3.40775675	0.001185871	0.011807213	-1.20776406
SMIM12	-0.170526763	6.151883368	-3.406693374	0.001189731	0.011838602	-1.210753749
RAP1GDS1	-0.240240756	6.831992053	-3.403735792	0.001200529	0.01193806	-1.219065769
PHLDB2	-0.28280777	7.741675175	-3.403565851	0.001201153	0.01193806	-1.219543227
GNG7	-0.231526637	6.478043912	-3.402753392	0.001204137	0.011958414	-1.221825659
ELP2	-0.227291626	7.772728754	-3.402619404	0.00120463	0.011958414	-1.222202035
NDUFA13	0.279814426	8.399513491	3.402353757	0.001205607	0.011961024	-1.222948217
RAP2C	-0.214452919	7.054043228	-3.40213545	0.001206411	0.011961909	-1.223561395
PIEZO2	0.221910726	6.707702193	3.401314679	0.001209438	0.011984824	-1.225866531
ALDH1L1	-0.668831874	10.74369296	-3.400554219	0.001212249	0.012005572	-1.228001956
FERMT3	0.301980122	6.395262684	3.399520351	0.001216081	0.012036397	-1.230904622
EPHX2	-0.489801422	9.172841667	-3.398781622	0.001218826	0.012056436	-1.232978305
USH2A	-0.196417378	4.389368211	-3.397672844	0.001222957	0.012090152	-1.236090189
SLC7A9	-0.240439111	8.003260877	-3.397007498	0.001225442	0.012100697	-1.237957218
NKAP	-0.188419233	6.064007649	-3.397000152	0.001225469	0.012100697	-1.237977831
TCEB2	0.194952296	8.559627842	3.395912005	0.001229544	0.012133775	-1.241030757
HOGA1	-0.535422693	8.012524509	-3.394972903	0.001233071	0.012149667	-1.243664996
TRIM15	0.485284811	6.889121614	3.394896958	0.001233357	0.012149667	-1.243878007
RHNO1	0.282201289	6.530530439	3.394834753	0.001233591	0.012149667	-1.244052477
AACS	0.264666893	5.983241105	3.394710522	0.001234058	0.012149667	-1.244400905
ZNF230	-0.175854419	4.901213561	-3.392144925	0.00124375	0.012237888	-1.251594733
TDRP	-0.146465978	6.504738088	-3.391663694	0.001245576	0.012248653	-1.252943682
SFT2D1	-0.229929967	7.528111228	-3.391283885	0.001247019	0.012255642	-1.254008243
TMCO3	0.375281344	7.001307053	3.390695945	0.001249256	0.012270419	-1.255656015
NCOR1	-0.329847074	8.222195018	-3.390432658	0.001250259	0.012273066	-1.256393849
CHUK	-0.251881144	6.974044754	-3.386767484	0.001264299	0.012403614	-1.266661127
PFDN1	0.188887122	7.403399386	3.38619932	0.001266488	0.012417817	-1.268252068
KBTBD7	-0.232224644	6.485307947	-3.384754516	0.001272073	0.012465271	-1.272296929
EGLN2	0.227327515	6.905252912	3.384113139	0.001274559	0.012482329	-1.274092154
SLC35D2	-0.1888388	8.002687491	-3.382598713	0.001280449	0.012532675	-1.27833016
TRAF3IP3	0.308406578	5.623580807	3.381912534	0.001283126	0.012551537	-1.280249963
SEC61A2	-0.280073156	6.443162632	-3.381619173	0.001284272	0.01255541	-1.281070654
COBLL1	-0.445145848	9.845524526	-3.37800713	0.001298463	0.012686738	-1.291171633
TCEAL9	0.343275026	6.22698614	3.377400335	0.001300862	0.012698899	-1.292867814
ACOT13	-0.296580063	10.25587919	-3.377216653	0.001301589	0.012698899	-1.293381222
DOCK5	0.313615744	7.05627914	3.377116763	0.001301984	0.012698899	-1.293660415
C12orf50	0.10997947	3.831250895	3.375302021	0.001309188	0.012761728	-1.298731683
MAPK14	-0.1628032	6.913159772	-3.374523969	0.001312289	0.012784503	-1.300905382
UQCRH	-0.245360337	6.721468684	-3.374069376	0.001314103	0.012794615	-1.302175255
GBF1	0.197617233	7.97192107	3.373881103	0.001314856	0.012794615	-1.302701148
SQRDL	-0.192141448	7.945015737	-3.373475483	0.001316478	0.012802955	-1.30383408
NUDT18	0.270827752	5.593551404	3.373044329	0.001318204	0.012812298	-1.305038232
SMARCA1	-0.219027678	8.419577386	-3.372647802	0.001319793	0.012820301	-1.306145585
RNASEH1	-0.201932037	7.398579018	-3.371232926	0.001325479	0.012868068	-1.310096098
TMEM259	0.178783237	8.622002737	3.371026873	0.001326309	0.012868662	-1.310671333
ALDH8A1	-0.32361633	9.255128579	-3.370583539	0.001328097	0.012873236	-1.3119089
NDUFAF4	-0.265436481	7.17424207	-3.370528476	0.001328319	0.012873236	-1.312062601
ABCB1	0.336806593	8.186282035	3.369707696	0.001331635	0.012897903	-1.314353496
GLTSCR1L	-0.188158944	7.213955421	-3.369472306	0.001332587	0.012899663	-1.315010427
KIAA0513	0.205388526	5.856988965	3.368061517	0.001338309	0.012947562	-1.318947054
ERICH5	0.336498515	5.745088667	3.367496876	0.001340606	0.012952738	-1.320522307
MOCS1	-0.198284604	7.270614386	-3.367482657	0.001340664	0.012952738	-1.320561972
ITGA9	0.27517247	7.653533579	3.367359272	0.001341166	0.012952738	-1.32090617
KIAA1191	-0.204532367	9.056356053	-3.366589964	0.001344302	0.012975539	-1.323052062
EDC4	0.225847526	7.760981193	3.365777323	0.001347623	0.013000091	-1.325318471
ATL3	0.25056	7.770351351	3.364395282	0.001353287	0.013047217	-1.329172066
MRPL11	-0.235402878	7.675335193	-3.36397824	0.001355001	0.013056219	-1.330334711
PLPP6	-0.219608489	7.176462807	-3.363036214	0.00135888	0.013086059	-1.332960569
PPP1CA	0.181262359	8.589865982	3.361295382	0.001366075	0.013147785	-1.337811775
NDUFAF1	-0.278501804	6.71890114	-3.360864535	0.001367861	0.013157412	-1.339012161
XIAP	-0.178899752	5.807191088	-3.35956238	0.001373274	0.013201887	-1.342639488
SUMO1	-0.17906767	6.181073895	-3.358256362	0.001378723	0.01324666	-1.346276631
CCDC24	0.205473637	5.857142982	3.357994137	0.001379819	0.013249589	-1.34700679
RPF2	-0.231818196	8.058746386	-3.357684661	0.001381114	0.013254421	-1.347868467
MTFP1	0.314069622	5.967395579	3.357138305	0.001383404	0.013260405	-1.349389565
MAP4K1	0.241612311	5.554334263	3.35712667	0.001383452	0.013260405	-1.349421955
TPI1	0.150297219	9.853288947	3.356968751	0.001384115	0.013260405	-1.349861582
RAMP1	-0.475652533	6.983766561	-3.356044822	0.001387996	0.013289983	-1.352433408
CMBL	-0.581228774	10.66882553	-3.355531438	0.001390157	0.013303065	-1.353862246
PHF3	-0.167200874	8.285015947	-3.354473507	0.001394621	0.013332062	-1.356806192
FGF11	0.169357978	4.945492	3.354287802	0.001395406	0.013332062	-1.357322897
JAG2	0.211314089	5.512719719	3.354247233	0.001395577	0.013332062	-1.357435774
PFAS	-0.22139073	6.362617193	-3.353903283	0.001397032	0.013338349	-1.358392719
CCND1	0.435554207	10.21755665	3.352025167	0.001405002	0.013406798	-1.363616895
CAMK2D	-0.158121559	7.028695719	-3.351250144	0.001408304	0.013430645	-1.365772132
LPIN2	-0.311045137	8.164697404	-3.349934175	0.001413927	0.013476589	-1.369430901
TRAPPC2	-0.189661074	5.821564789	-3.349618618	0.001415278	0.013481792	-1.370308096
IL6R	-0.351592004	7.896043947	-3.349131644	0.001417366	0.013494001	-1.371661692
BIN3	-0.178968793	5.927821491	-3.348340362	0.001420765	0.013518671	-1.373860864
IL1RN	-0.5583533	7.368351175	-3.34809911	0.001421803	0.013520859	-1.374531294
PKIB	0.186019011	4.345943298	3.345392262	0.001433496	0.013624319	-1.382051301
TNIK	-0.256462285	5.924033702	-3.344866205	0.001435779	0.013638274	-1.383512288
LSM7	0.263956822	7.502564421	3.344470741	0.001437498	0.013646853	-1.384610487
TMEM200A	0.352669774	4.66199593	3.343979859	0.001439634	0.013659383	-1.385973537
MCC	-0.223274567	6.974523737	-3.34163616	0.001449873	0.01374874	-1.392479516
RANBP2	-0.226900641	6.578563018	-3.341006783	0.001452635	0.013759842	-1.394226112
ARL1	-0.226645644	8.422815596	-3.340994574	0.001452688	0.013759842	-1.394259989
HUWE1	0.143586215	8.101651211	3.33890573	0.001461889	0.013838472	-1.400055171
GSTA2	-1.23286103	10.56963707	-3.338735059	0.001462643	0.013838472	-1.400528565
ELMSAN1	-0.235408052	5.998089544	-3.338284232	0.001464637	0.013849508	-1.401778953
DNAJC22	0.3142526	7.520469105	3.337893688	0.001466366	0.013856527	-1.402862053
ZNF577	-0.261392048	6.617050386	-3.33774281	0.001467035	0.013856527	-1.403280462
IRF2BPL	-0.2959807	7.397496684	-3.337275169	0.001469109	0.01385971	-1.404577222
PAICS	-0.189714693	8.292482754	-3.337243835	0.001469248	0.01385971	-1.404664108
MT1M	-1.002119744	10.041979	-3.337065171	0.001470042	0.01385971	-1.405159503
SIL1	0.202941004	8.004057684	3.336920455	0.001470684	0.01385971	-1.405560758
ZNF692	0.270862307	6.609705035	3.335519161	0.001476923	0.013910668	-1.409445514
AOX1	-0.377213578	11.89575098	-3.335323431	0.001477796	0.013911065	-1.409988042
IGF2BP2	0.279155893	5.928424228	3.33406571	0.00148342	0.013956153	-1.413473701
DNAJB2	0.192155441	6.816718035	3.332984563	0.00148827	0.013986543	-1.416469295
RPP25	0.223860763	5.976479825	3.332973176	0.001488321	0.013986543	-1.416500842
MCM5	0.486083174	7.271946842	3.332138427	0.001492076	0.014013964	-1.418813273
HSDL2	-0.257502293	9.222049737	-3.331727995	0.001493926	0.014023467	-1.419950113
PSMD2	0.210756778	8.056740509	3.329394594	0.001504483	0.014114398	-1.426411519
PEX11G	-0.290059126	6.198961895	-3.329149699	0.001505595	0.014114398	-1.42708948
TRPV4	0.251951493	6.519992123	3.329029134	0.001506143	0.014114398	-1.427423237
THAP1	-0.150175715	6.347336965	-3.324847265	0.001525259	0.014285544	-1.438994725
SH3BGRL3	0.252533974	7.265509544	3.323982339	0.001529242	0.014314832	-1.441386802
ZNF275	-0.241979026	7.436995211	-3.323508323	0.001531428	0.014327288	-1.442697584
TUFM	0.207708893	9.249128211	3.322631548	0.001535481	0.014357174	-1.445121769
USP38	-0.257957	8.324451491	-3.321944898	0.001538661	0.014378882	-1.447019978
S100A11	0.429415107	7.564249877	3.319237228	0.001551265	0.014488569	-1.454502612
PPARA	-0.298985319	8.153315158	-3.318667521	0.001553929	0.014505358	-1.456076468
TNK2	0.209980652	6.250454947	3.318436667	0.00155501	0.014506567	-1.456714168
GPX2	1.07084813	10.60942465	3.318269682	0.001555792	0.014506567	-1.457175418
SDC2	-0.295264756	8.991491053	-3.317612593	0.001558873	0.014527207	-1.458990302
ELOVL1	0.221331437	7.129968193	3.316898769	0.001562228	0.014550364	-1.460961611
ALG9	-0.161016796	7.722980947	-3.316243512	0.001565313	0.014570989	-1.462770927
ZKSCAN1	-0.290240585	7.368346982	-3.315690069	0.001567923	0.014587173	-1.464298924
COL6A1	0.299035419	8.273788544	3.313620724	0.001577719	0.014670155	-1.47001063
STAG1	-0.175841111	6.900683825	-3.312716718	0.001582016	0.014701947	-1.472505069
NABP2	0.277168619	7.433983368	3.312364216	0.001583695	0.01470647	-1.473477607
CLTA	0.145499089	7.606484579	3.312245588	0.00158426	0.01470647	-1.473804881
WBP4	-0.185433544	6.623846842	-3.311258852	0.00158897	0.014742014	-1.476526808
HDAC6	0.300443963	8.559994105	3.310106822	0.001594485	0.014784988	-1.479704003
COMMD1	-0.132772307	8.582619912	-3.309442447	0.001597674	0.014806355	-1.481535952
DYNLT3	-0.145085489	7.311552105	-3.308355563	0.001602904	0.014846602	-1.484532386
CNDP1	-0.740401556	8.64549086	-3.307915985	0.001605024	0.014852935	-1.485744073
SLC25A39	0.2719169	9.389059825	3.307845781	0.001605363	0.014852935	-1.485937578
COG4	0.205646756	7.230531579	3.305447409	0.001616978	0.014952128	-1.492546608
KRTCAP2	0.32193507	8.70609614	3.303600078	0.001625978	0.01502705	-1.497634954
ZBTB11	-0.183744111	6.536077684	-3.302643252	0.001630658	0.015059274	-1.500269707
PLXNA3	0.2791885	5.856915982	3.302519533	0.001631264	0.015059274	-1.500610346
MMP11	0.238430256	5.335862053	3.301983782	0.001633891	0.01507521	-1.502085348
TRIM44	0.14663647	8.167609386	3.300447311	0.001641447	0.015136583	-1.506314574
PDIA5	-0.217843563	9.061725789	-3.29870297	0.001650065	0.015207678	-1.511114355
RHOB	-0.519108022	9.168958807	-3.297715741	0.001654962	0.015244412	-1.51383008
PGGHG	0.526299463	6.852548754	3.296130473	0.001662853	0.015308678	-1.51818977
HLA-DRB3	0.480049285	9.269974	3.295835747	0.001664324	0.015313798	-1.519000148
HSP90B1	0.218789493	12.09328544	3.29514416	0.001667781	0.015337172	-1.520901535
SPINT1	0.338383585	5.570604439	3.292594252	0.001680585	0.015446429	-1.527909688
DBI	-0.302323478	9.410909158	-3.290972211	0.001688778	0.015513211	-1.532365774
TRIM4	-0.143566556	7.232219211	-3.290214656	0.001692617	0.015539949	-1.534446426
RANGAP1	0.383440322	8.150280807	3.288376538	0.001701967	0.015617223	-1.539493522
CCDC126	-0.210462522	6.02994414	-3.286777372	0.00171014	0.015680723	-1.543882944
RSBN1L	-0.160955311	6.380506123	-3.286526181	0.001711428	0.015680723	-1.544572284
RASSF1	0.204222256	6.117708175	3.28647357	0.001711697	0.015680723	-1.544716659
ARHGEF10	0.273812333	5.952410088	3.286152964	0.001713342	0.015687202	-1.545596433
RECK	0.245328881	6.171466316	3.285964333	0.00171431	0.015687486	-1.546114028
RPRD1A	0.16031917	7.873636807	3.285673578	0.001715804	0.015692573	-1.546911808
FAM120C	-0.181633319	6.130826702	-3.284786721	0.001720367	0.015718591	-1.549344886
SEPHS1	-0.14352407	7.006084386	-3.284640641	0.00172112	0.015718591	-1.54974561
MSC	0.346450315	5.348028456	3.284573458	0.001721466	0.015718591	-1.5499299
PRKCE	0.472047656	6.753596912	3.284134222	0.001723732	0.015730696	-1.551134717
EXD2	-0.1609517	6.800235579	-3.283345506	0.001727807	0.015759295	-1.553297877
CS	0.222106259	8.459489439	3.283126741	0.001728939	0.01576103	-1.553897808
UBQLN2	-0.155289	8.414061614	-3.282668544	0.001731312	0.015774072	-1.555154255
FAM160A2	0.278977981	7.689796368	3.281758034	0.001736037	0.015800715	-1.557650659
ALDH3A1	0.316415593	5.33499093	3.281741222	0.001736124	0.015800715	-1.557696748
UTP3	-0.225287085	6.493674702	-3.280349254	0.001743372	0.01585805	-1.561512269
SCP2	-0.246042978	9.287429807	-3.279575496	0.001747413	0.015885493	-1.563632738
CD320	0.289774419	6.927013	3.279275315	0.001748983	0.015885493	-1.564455288
SERP1	-0.254458056	8.538752596	-3.279226887	0.001749236	0.015885493	-1.564587982
RDH14	-0.185853652	7.570033807	-3.278612291	0.001752455	0.015905997	-1.566271906
RASEF	0.419054863	5.202508561	3.278433146	0.001753395	0.015905997	-1.566762701
ENC1	-0.353976441	7.235801018	-3.277994551	0.001755696	0.01591825	-1.567964225
LNX2	-0.212261048	7.87368914	-3.276445251	0.00176385	0.015974986	-1.572207628
ADAMTS2	0.274853626	6.799101877	3.276195682	0.001765167	0.015974986	-1.572891048
KCTD10	0.343005833	6.569576386	3.276151531	0.0017654	0.015974986	-1.573011948
PRMT2	0.1879382	6.379264842	3.275927176	0.001766585	0.015974986	-1.573626286
HCST	0.3370755	6.529159158	3.275900386	0.001766726	0.015974986	-1.573699642
DTD2	-0.212428193	6.430389947	-3.275343183	0.001769672	0.015992982	-1.575225267
LPA	-0.577796019	8.145794684	-3.274995889	0.001771511	0.016000956	-1.576176068
TMA7	0.22085687	9.877365754	3.274504801	0.001774113	0.016015821	-1.577520424
NME3	0.241112037	7.720239035	3.272986298	0.001782184	0.016080004	-1.581676462
COX4I1	0.163443274	9.512906368	3.272118613	0.001786811	0.01611205	-1.584050664
ZNF511	-0.308164567	7.353174789	-3.271959447	0.001787661	0.01611205	-1.584486137
COX5A	-0.202721215	10.23293977	-3.271620104	0.001789474	0.016119714	-1.585414515
STRA13	0.307567267	8.139885509	3.271224833	0.001791589	0.016130081	-1.586495821
PPIF	0.336881004	7.807549421	3.270706946	0.001794363	0.01614221	-1.587912418
TMEM57	-0.262053041	7.734411088	-3.270613283	0.001794865	0.01614221	-1.588168601
PIK3C2B	0.299134107	6.678722596	3.269912896	0.001798624	0.016160041	-1.590084118
KCNS3	0.400043859	5.408518807	3.269884115	0.001798779	0.016160041	-1.590162827
BCL2L2	-0.217317993	6.509464368	-3.269582831	0.001800398	0.016165913	-1.590986729
PDXP	-0.285811081	8.34159893	-3.268188494	0.001807911	0.016224665	-1.594799058
CD37	0.302217081	6.321030474	3.267375417	0.001812305	0.016255386	-1.597021619
THOC5	0.167160222	7.214303842	3.266856675	0.001815114	0.016263238	-1.598439413
STEAP1	-0.399078563	6.404964614	-3.266854863	0.001815124	0.016263238	-1.598444366
PROSC	-0.186741137	9.594622895	-3.265328501	0.001823413	0.016328764	-1.602615227
NDUFS1	-0.152293741	7.953352807	-3.263201655	0.001835022	0.016423938	-1.608424717
FASTKD2	-0.201411756	6.610213368	-3.262352655	0.001839676	0.016456789	-1.610743038
PVALB	-0.378878133	5.642197789	-3.262022165	0.00184149	0.016464222	-1.61164538
FAM117B	0.287302733	7.243115632	3.261831666	0.001842537	0.016464784	-1.612165471
TCIRG1	0.212132585	7.064365877	3.261565673	0.001843999	0.01646906	-1.612891642
PIGK	-0.267885689	6.480392754	-3.259178021	0.001857176	0.016577893	-1.619408188
PZP	-1.364015504	9.08893214	-3.256816889	0.001870293	0.016686083	-1.625849135
DDX28	-0.19233647	5.666160982	-3.256620285	0.001871389	0.016686967	-1.62638531
TMEM156	0.376914722	5.420683614	3.256019135	0.001874744	0.016707986	-1.62802461
PRKAR2A	-0.178199707	6.858760754	-3.25575086	0.001876244	0.016710361	-1.628756113
SNIP1	-0.199057741	6.850703842	-3.255614211	0.001877008	0.016710361	-1.629128699
LAMTOR3	-0.218933722	7.445281281	-3.254414452	0.001883729	0.016761282	-1.63239947
KNTC1	0.344729152	5.916111877	3.254030954	0.001885882	0.016771525	-1.633444785
NFATC3	-0.166804081	7.269019526	-3.253695704	0.001887766	0.016779366	-1.634358518
TFB2M	-0.230631519	8.921016175	-3.253169754	0.001890726	0.016796752	-1.635791881
SUGT1	-0.168412441	7.079136614	-3.252361275	0.001895284	0.01682831	-1.637994903
PGP	0.207283844	6.495494649	3.251354921	0.001900972	0.016860108	-1.640736589
HADHB	-0.232406507	9.146000193	-3.251197168	0.001901865	0.016860108	-1.641166315
NELFB	0.160925926	7.188381596	3.251193234	0.001901887	0.016860108	-1.64117703
EMP3	0.400803767	7.752524351	3.250618627	0.001905143	0.016880034	-1.64274216
SLC22A5	0.191908685	6.463285386	3.249808753	0.001909742	0.016910526	-1.644947796
BNIP1	0.201609093	5.422272123	3.249401817	0.001912056	0.016910526	-1.646055912
GPD1L	0.307998352	5.899364211	3.249311081	0.001912573	0.016910526	-1.64630298
DUS4L	-0.166893707	5.997345614	-3.249301706	0.001912626	0.016910526	-1.646328509
ARHGDIB	0.386641344	9.221110667	3.24880304	0.001915467	0.016926701	-1.647686256
TRAF6	-0.178134248	6.669077614	-3.247918488	0.001920516	0.01696236	-1.650094326
CFI	-0.233861533	10.16469398	-3.247410576	0.00192342	0.016978786	-1.651476842
MCOLN3	0.221571089	4.704734474	3.24723866	0.001924404	0.016978786	-1.651944755
CALR	0.250433715	10.31099574	3.246923751	0.001926208	0.016985747	-1.65280182
TPD52L2	0.212179856	7.849549053	3.246661793	0.00192771	0.016990039	-1.653514728
KHSRP	0.202882481	8.042819105	3.245112148	0.001936616	0.017059552	-1.657731208
TMEM139	0.365214489	6.244836596	3.244706696	0.001938953	0.017071151	-1.658834188
ZRANB1	-0.274433337	8.170861772	-3.244200254	0.001941875	0.017083311	-1.660211763
USP11	-0.163037819	6.86358014	-3.244113653	0.001942376	0.017083311	-1.660447312
TCF4	0.419177915	7.30132214	3.243724984	0.001944622	0.017094083	-1.661504414
SCML1	-0.24373627	7.311975123	-3.242902076	0.001949385	0.017126963	-1.663742269
SLC17A2	-0.439946419	10.46311977	-3.241535471	0.001957321	0.017178107	-1.667457817
BRSK1	0.298152159	5.796049263	3.241444312	0.001957851	0.017178107	-1.667705624
UBASH3B	0.306023485	5.759779474	3.241369681	0.001958286	0.017178107	-1.667908496
TPRKB	-0.19445103	5.262049649	-3.24088213	0.001961125	0.017184273	-1.669233751
C7orf50	0.329114252	7.949887509	3.24080274	0.001961588	0.017184273	-1.669449533
UBE2G1	-0.219028126	7.985474632	-3.240604335	0.001962745	0.017184273	-1.669988788
RAB7B	0.222608696	5.014166509	3.240544261	0.001963096	0.017184273	-1.670152061
SPTLC1	-0.168180019	6.676212719	-3.239348389	0.001970084	0.017236432	-1.673401845
ZDHHC1	0.235345137	6.145437825	3.238096963	0.001977422	0.017284195	-1.676801716
MRAP2	0.163757315	4.132570579	3.238065205	0.001977608	0.017284195	-1.676887984
PPP4R3B	-0.187725744	8.189088421	-3.237720533	0.001979634	0.01729287	-1.67782422
MAB21L1	-0.110039748	4.090459825	-3.237068832	0.00198347	0.017317337	-1.679594259
ATP5G1	0.202484937	9.770419982	3.235782626	0.00199106	0.017374545	-1.68308691
LDOC1L	-0.174940396	6.04834407	-3.234699061	0.001997476	0.017419445	-1.686028551
ZNF185	0.192552926	5.122589719	3.234562326	0.001998287	0.017419445	-1.686399707
KCNK3	-0.163797804	5.125738333	-3.234300102	0.001999843	0.017423935	-1.687111464
ELF2	-0.198599837	6.711273474	-3.233678732	0.002003536	0.017447021	-1.688797899
KLHDC9	-0.229515511	5.330099474	-3.233081244	0.002007092	0.017464669	-1.690419303
GCLM	-0.35329893	7.463988825	-3.232987693	0.002007649	0.017464669	-1.690673154
SCARNA9	-0.458084541	6.905958281	-3.231103922	0.002018903	0.017551862	-1.695783693
ADCY6	0.225936593	6.876250404	3.230959251	0.00201977	0.017551862	-1.696176089
RPL10A	-0.184800059	9.744708737	-3.230706442	0.002021285	0.017555916	-1.696861765
RPL19	0.184503581	10.946066	3.228460048	0.002034798	0.017664116	-1.702952867
PAPOLA	-0.189128559	9.375391579	-3.22808994	0.002037033	0.017674347	-1.703956137
IGLL1	0.238556778	5.825484088	3.227760205	0.002039025	0.017682469	-1.704849895
NEU4	-0.597057041	7.094375526	-3.227568268	0.002040186	0.017683373	-1.70537012
NOL12	0.221940296	6.847343719	3.226732384	0.002045248	0.017708959	-1.707635442
HEXB	0.217645319	10.19799898	3.226731455	0.002045254	0.017708959	-1.707637959
TRMT10C	-0.217428459	6.453670228	-3.226065317	0.002049297	0.017734789	-1.709442961
CCS	-0.259999156	7.802837895	-3.225643304	0.002051862	0.017747551	-1.710586338
DBT	-0.239302593	8.048684526	-3.22547394	0.002052892	0.017747551	-1.711045171
HAND2-AS1	0.435188874	6.428223368	3.224709232	0.00205755	0.017778637	-1.713116687
UBAP2L	-0.181811507	7.98314414	-3.223909775	0.002062431	0.01781161	-1.715281968
WRNIP1	-0.145363263	7.333595982	-3.223347138	0.002065872	0.017832128	-1.716805614
TM9SF2	-0.179820119	10.62617535	-3.221679371	0.002076104	0.01791121	-1.721320921
KIAA0355	0.190301704	7.712143421	3.221104835	0.00207964	0.017932472	-1.722876042
RPP38	-0.137419489	6.013774175	-3.220627249	0.002082583	0.017938397	-1.724168598
RAD23B	-0.2083654	8.716983667	-3.220543824	0.002083098	0.017938397	-1.724394371
IMMP1L	-0.276983533	5.744661193	-3.220471803	0.002083542	0.017938397	-1.724589275
DUSP16	-0.281161956	8.074954912	-3.21979213	0.00208774	0.017965295	-1.726428478
PEX13	-0.143342385	7.151732158	-3.219376597	0.00209031	0.017978169	-1.727552783
PMP22	0.406195415	7.147899246	3.218949344	0.002092956	0.017987925	-1.728708693
FAM83D	-0.249236467	5.589508579	-3.218846412	0.002093594	0.017987925	-1.728987155
SNORD32A	-0.19788723	8.663734789	-3.21843065	0.002096172	0.018000838	-1.730111851
GGT6	0.197957807	5.077482246	3.217662576	0.002100943	0.018032558	-1.732189334
NADK	0.240631285	7.510755193	3.217268608	0.002103395	0.018044344	-1.733254805
POLRMT	0.26937897	7.859622368	3.216970326	0.002105252	0.018051029	-1.734061435
FAM3B	0.522275893	4.959289789	3.214827687	0.002118642	0.018156535	-1.73985416
BSDC1	0.198004093	8.565917754	3.21415356	0.002122871	0.018183469	-1.74167614
RBBP8NL	-0.141747859	5.144721789	-3.213654252	0.002126009	0.018201029	-1.743025462
COL15A1	0.316807741	5.331485509	3.212809898	0.002131325	0.01823721	-1.7453069
PAPD7	-0.253439456	8.069653035	-3.212388392	0.002133983	0.018240348	-1.746445648
SUV39H1	-0.230667096	6.553791561	-3.212381586	0.002134026	0.018240348	-1.746464034
BCCIP	-0.15198433	7.036248877	-3.212139266	0.002135556	0.018240348	-1.747118645
ANKRD13A	0.134768026	8.167111281	3.211958401	0.002136698	0.018240348	-1.747607216
SGPP2	0.177673893	4.488832982	3.211888387	0.002137141	0.018240348	-1.747796341
TMEM131	-0.169253544	8.511377632	-3.21157879	0.002139098	0.018247748	-1.748632598
LMBRD1	-0.210728433	8.926989632	-3.210546428	0.002145637	0.018294203	-1.751420723
MAP2K7	-0.204533678	6.468097807	-3.209476847	0.002152431	0.018342789	-1.754308713
ALG8	-0.201033411	7.904290386	-3.206931295	0.002168683	0.018464124	-1.761179302
ZDHHC6	-0.150444648	7.918347088	-3.206901203	0.002168875	0.018464124	-1.761260499
TRAPPC6B	-0.166273859	6.794761702	-3.206196035	0.002173398	0.018485784	-1.763163107
DDX19B	-0.182060737	7.446359596	-3.206160135	0.002173629	0.018485784	-1.763259961
FNTB	0.166144974	6.967962982	3.205652921	0.002176888	0.018504098	-1.764628279
TIMMDC1	-0.160264067	7.707753158	-3.204185416	0.002186342	0.018575033	-1.768586339
ABHD15	-0.44443437	7.230765877	-3.203055263	0.00219365	0.018627662	-1.771633658
TANC1	0.350886822	7.059767719	3.202864995	0.002194883	0.018628677	-1.772146619
SRPX	0.414021204	7.99577386	3.202634208	0.002196379	0.018631925	-1.77276879
INPPL1	0.242205167	7.74027707	3.201859365	0.002201408	0.018665129	-1.774857437
SNUPN	-0.151527911	6.853537579	-3.201610974	0.002203022	0.018669361	-1.775526919
MALL	0.310655041	6.151304912	3.201378085	0.002204537	0.018672743	-1.776154584
USP47	-0.188627552	7.08858186	-3.1995035	0.002216766	0.018762523	-1.781205683
ZNFX1	0.213814559	7.725854719	3.199409779	0.002217379	0.018762523	-1.781458164
SRPX2	0.414503489	6.003154175	3.199235424	0.00221852	0.018762691	-1.781927852
DMD	-0.173570637	6.087434737	-3.197949634	0.002226951	0.018824481	-1.785391041
LURAP1L	-0.472168259	7.536258649	-3.196289633	0.00223788	0.018907314	-1.789860707
IGFLR1	-0.420543241	7.016796526	-3.195837832	0.002240863	0.018922967	-1.791076934
SPRY2	-0.290772196	7.485081298	-3.195520388	0.002242961	0.018928162	-1.791931406
IGSF3	0.22927563	5.172230421	3.195402652	0.00224374	0.018928162	-1.792248303
COA6	-0.147200215	6.350448684	-3.195231371	0.002244873	0.018928182	-1.79270931
S1PR5	-0.197246319	5.363271	-3.194343944	0.002250754	0.018968208	-1.795097553
ARMCX5	-0.164277452	5.995009035	-3.193938121	0.002253447	0.018972894	-1.79618955
ADGRG6	-0.298848789	8.916916719	-3.193918672	0.002253577	0.018972894	-1.796241882
CHST3	0.238848511	5.709749298	3.193380833	0.002257152	0.018993439	-1.797688957
TAS2R41	0.201175667	4.484074596	3.193071485	0.002259211	0.01900121	-1.798521192
USP39	0.149425993	7.553050667	3.192662167	0.002261937	0.019014588	-1.799622287
COG2	0.197340963	6.528714035	3.192159965	0.002265287	0.019033188	-1.800973114
SCNN1A	0.355923719	6.644524754	3.191536042	0.002269455	0.019058641	-1.80265114
TLR5	0.245088119	5.564253895	3.191300746	0.002271029	0.019062293	-1.803283904
SS18	-0.141492241	7.166020474	-3.190866419	0.002273937	0.019071377	-1.80445182
PPM1M	0.219840893	6.401525474	3.190731989	0.002274837	0.019071377	-1.804813284
MT1G	-0.926773278	12.70526904	-3.190628691	0.00227553	0.019071377	-1.80509103
HLA-DRA	0.508212137	11.25054104	3.189586722	0.002282524	0.019120424	-1.807892316
ATP5H	-0.158541615	10.40277919	-3.189317409	0.002284335	0.019126023	-1.808616246
[truncated: 14,738 more rows]
