# Supplementary material for: Identification of retinol dehydrogenase 10 as a shared biomarker for metabolic dysfunction-associated steatotic liver disease and type 2 diabetes mellitus
Source: Front Pharmacol. 2025 Jan 24;16:1521416. doi: 10.3389/fphar.2025.1521416 (PMC11802817; doi:10.3389/fphar.2025.1521416)
Supplement: Supplementary file 2 [file DataSheet2.zip › Bioinformatics data/MASLD/bluegene+.txt]

3-Mar
AADAT
ABAT
ABCB1
ABCB4
ABCC4
ABHD6
ABTB2
ACAA2
ACACB
ACADS
ACE2
ACOT1
ACOT2
ACOT4
ACSL4
ACSL5
ACSM1
ACSS1
ACTN4
ACTR6
ADAMDEC1
ADAMTS1
ADAMTS2
ADAMTSL2
ADAP1
ADCY1
ADCY3
ADGRA2
ADGRG1
ADGRG2
ADGRG6
ADGRG7
ADH5
ADIPOR2
ADRA1A
ADRA2A
ADRB2
AEBP1
AGRN
AGXT2
AKR1B10
ALPK3
AMHR2
AMN
AMPD1
ANGPT1
ANGPTL2
ANKRD1
ANKRD29
ANKRD55
ANO10
ANTXR1
ANXA1
ANXA13
ANXA2
ANXA2P1
ANXA2R
ANXA4
ANXA6
AOC1
AOX1
AP3M2
APBA1
APCDD1
APLNR
APOF
AQP7
AR
ARGLU1
ARHGAP44
ARHGEF10
ARHGEF17
ARL4D
ARNTL2
ARRDC2
ARRDC3
ARRDC4
ARSD
ARSF
ASAP1
ASCL1
ASNS
ATP6V0E2
ATP6V1E1
B4GAT1
BACE2
BAG3
BAMBI
BARD1
BCO2
BDKRB2
BGN
BICC1
BICDL1
BMP10
BRI3
BTN3A2
C14orf105
C16orf87
C17orf97
C18orf32
C1orf116
C1orf198
C1orf210
C1orf53
C1RL
C2CD4B
C2orf42
C2orf54
C3orf14
C7
C8A
C9
C9orf106
C9orf152
CA12
CACNB3
CADM2
CAMSAP2
CAP2
CAPN2
CAPNS1
CAV2
CBS
CBX4
CCDC146
CCDC3
CCDC68
CCL19
CCL2
CCL20
CCL21
CCL23
CCL28
CCND1
CCND2
CD151
CD160
CD163L1
CD24
CD248
CD34
CD4
CD63
CDH1
CDH11
CDH23
CDH6
CDK5RAP2
CDKN1A
CDNF
CDR2
CDS1
CERCAM
CERS5
CES3
CES5A
CFAP20
CFHR3
CFHR4
CFHR5
CFTR
CGNL1
CH25H
CHI3L1
CHRNA4
CHST15
CHST4
CHST9
CHSY1
CILP
CIPC
CKB
CKMT2
CLDN11
CLDN7
CLEC4G
CLEC4M
CLIC6
CLMP
CLSTN2
CMTM8
CNDP1
CNN2
CNPY3
CNTFR
COL14A1
COL15A1
COL1A1
COL1A2
COL3A1
COL4A1
COL4A2
COL5A1
COL5A2
COL6A1
COL6A2
COL6A3
COL6A6
COLEC11
COPRS
CPA3
CPE
CPNE6
CPT1A
CPXM2
CRADD
CRHBP
CRISPLD2
CROT
CRYAB
CSAD
CSRP2
CTDSPL
CTGF
CTNNA3
CTSK
CWH43
CXCL12
CXCL14
CXCL6
CYB5D2
CYBRD1
CYFIP2
CYP26A1
CYP2B6
CYP2E1
CYP4F11
CYYR1
DAAM2
DACT2
DAG1
DBI
DBNDD1
DCN
DDAH1
DDB2
DDC
DDIT3
DDX3Y
DEFB1
DFNA5
DHRS2
DIO1
DIRAS3
DKK3
DLEU1
DMRTA1
DNAJC12
DNASE1L3
DOCK5
DOK6
DOPEY2
DPT
DPYS
DPYSL2
DPYSL3
DTNA
DUSP10
DUSP14
DXO
DYNC1H1
DYNLT1
EBPL
ECHDC3
EDA2R
EEF1A2
EFEMP1
EFEMP2
EGFLAM
EHD3
EHD4
EHF
EIF1AY
EIF3I
ELL2
EMP1
ENG
ENHO
ENPP2
ENPP3
ENPP5
ENPP7
ENTPD1
EPCAM
EPHB1
ERICH5
ESPL1
ESRRG
EVA1A
EVA1C
EXOSC6
EXPH5
F13A1
F3
FAAH2
FABP4
FADS1
FADS2
FAH
FAHD2A
FAM102B
FAM129A
FAM129B
FAM150B
FAM167B
FAM171A1
FAM188B
FAM3B
FAM46C
FAM50B
FAM8A1
FAM96A
FAP
FASN
FAT1
FBLN2
FBLN5
FCER1A
FCN2
FCN3
FERMT1
FES
FEZ1
FGF12
FGFRL1
FHL2
FITM1
FLVCR2
FMO2
FMOD
FNDC1
FOXQ1
FRAS1
FRZB
FSTL3
FZD3
GABRB3
GABRE
GABRP
GAL3ST1
GALNT15
GCAT
GCDH
GCHFR
GCK
GEM
GFOD2
GFPT2
GFRA1
GGCX
GGH
GGT5
GJA1
GLIPR2
GLIS3
GLS
GLT8D2
GLTPD2
GMPPB
GNAO1
GNMT
GOLM1
GPC3
GPC4
GPD1L
GPER1
GPR146
GPR83
GPRC5B
GPX8
GRHL2
GRTP1
GSN
GSPT2
GSTA3
GUCY1A3
GYG2
GYPC
H2AFY2
HAND2-AS1
HERC5
HEYL
HFE2
HIST1H4B
HIST2H2BE
HKDC1
HNF1B
HPGD
HRASLS2
HSD11B2
HSD17B14
HSD17B2
HSPA2
HSPB1
HSPB6
HSPB8
HSPBAP1
HTR2B
HYDIN
ICAM3
IGF1
IGF2BP2
IGFALS
IGFBP5
IGFBP7
IGFLR1
IGSF9
IL2RB
ILDR2
IMPA2
INMT
INPP1
IRF2BPL
ISG20
ISLR
ITGA2
ITGA3
ITGAD
ITGB3
ITGB5
ITM2C
ITPR3
IVNS1ABP
JAG1
JAKMIP2
JAM3
JCHAIN
KANK4
KBTBD11
KCNJ3
KCNMA1
KCNN2
KCNS3
KCTD10
KDM5D
KDM6A
KDM8
KDR
KHK
KIAA1324L
KLHL29
KLRF1
KRT18
KRT222
KRT23
KRT7
KRT8
LAMA2
LAMA3
LAMB3
LAMC1
LAMC3
LAP3
LBH
LDHB
LDHD
LDOC1
LECT2
LEF1
LGALS1
LGALS2
LGALS3
LGALS3BP
LGALS4
LIPC
LIPG
LMCD1
LOX
LPA
LRCH2
LRIG1
LRRC1
LRRC19
LRRC32
LRRK2
LTBP3
LTBP4
LUM
LXN
LY6E
LYVE1
MAFB
MALL
MAP3K5
MAPK8IP1
MARCKS
MB21D2
MEDAG
MEP1B
METTL5
MFAP4
MFGE8
MFSD6
MFSD7
MGP
MIF
MIS18BP1
MLLT11
MLYCD
MMACHC
MME
MMP7
MNS1
MOAP1
MOXD1
MRAS
MRPL1
MRPL13
MRPL2
MSC
MSL3P1
MSRB3
MT1A
MT1B
MT1E
MT1F
MT1G
MT1H
MT1L
MT1M
MT1X
MT2A
MTHFD2
MTHFR
MTMR11
MTOR
MUC13
MUSK
MXRA8
MYH10
MYL12B
MYL9
MYO1D
MYO5C
MYOF
MYRF
MYRIP
NAAA
NAT1
NAT8
NAT8B
NCAM2
NDN
NDRG1
NDUFAB1
NDUFC1
NEB
NEDD4L
NEK10
NEO1
NETO2
NEU4
NIPAL2
NLGN4Y
NOSTRIN
NOTCH3
NPY6R
NQO1
NRSN2
NT5DC2
NTN4
NTS
NUP62CL
OAT
OIT3
OLFML3
OLR1
OMP
OPTN
OSBPL3
OSBPL5
OSBPL6
P4HA2
PADI1
PAG1
PALLD
PAM
PAPD7
PAQR5
PAQR9
PARM1
PCBD1
PCDHB13
PCDHB18P
PCSK5
PDE1A
PDGFD
PDGFRA
PDGFRB
PDLIM3
PDXP
PDZK1IP1
PEA15
PEBP4
PECAM1
PEPD
PER2
PFKP
PFN2
PGM1
PHLDA3
PHLDB1
PIGR
PIK3AP1
PIK3IP1
PITPNM2
PIWIL4
PKDCC
PLA1A
PLA2G16
PLA2G4C
PLA2G5
PLAT
PLAU
PLCE1
PLCXD1
PLCXD3
PLIN1
PLP2
PLPPR1
PLVAP
PLXNA3
PMEPA1
PMP22
PNP
PNPLA4
PODN
POGLUT1
POSTN
POU6F2
PPBP
PPCS
PPDPF
PPIC
PPM1E
PPP1R1A
PPP4R4
PRICKLE1
PRKD1
PROM1
PRSS23
PRSS55
PSD4
PTCHD4
PTGIR
PTGIS
PTPN14
PTPRD
PTPRM
PTRF
PTX3
PVALB
PYGB
PZP
QPRT
RAB25
RAB27B
RAB33B
RAB34
RAB3B
RAB8B
RABEPK
RALGPS1
RAMP1
RANBP3L
RASEF
RASL11B
RASSF3
RBPMS2
RCAN2
RCC2
RDH16
RERG
RFPL1
RFX2
RGS16
RGS4
RGS9
RHBDF1
RHOC
RHPN2
RNASE1
RND2
RNF123
RNF144B
RNF150
ROR2
RORC
RPA3
RPL15
RPL39L
RPS27L
RPS4X
RPS4Y1
RPS6KA1
RRAS
RXRA
S100A10
S100A14
SALL4
SATB2
SCAMP5
SCD
SCNN1A
SCPEP1
SCRN1
SCTR
SDCBP2
SDHD
SEC11C
SEC14L3
SEL1L3
SELE
SEPHS2
SERHL2
SERPINB8
SERPINE2
SERPINH1
SESN1
SFRP5
SFXN2
SGK223
SH3YL1
SIAH2
SIGLEC16
SIGMAR1
SIM1
SIPA1L2
SLC12A2
SLC13A5
SLC16A10
SLC16A13
SLC17A2
SLC18B1
SLC19A3
SLC1A7
SLC22A10
SLC22A15
SLC22A3
SLC23A1
SLC23A3
SLC25A20
SLC25A33
SLC25A37
SLC25A47
SLC26A3
SLC29A1
SLC2A3
SLC30A1
SLC35G3
SLC39A10
SLC44A3
SLC45A3
SLC4A7
SLC5A1
SLC5A12
SLCO2A1
SLCO4C1
SLFN11
SLIT2
SMIM24
SMO
SMOC1
SMOC2
SNAP25
SNORD42B
SNRNP25
SNTB1
SNX29P2
SOAT2
SOD3
SORT1
SOX9
SPARC
SPATA20
SPATA6
SPINT1
SPINT2
SPIRE1
SPON1
SPP1
SPRED1
SPRY1
SPRYD4
SPSB1
SPTAN1
SPTBN2
SRD5A2
SRGAP1
SRPX
SRPX2
SSPN
SSTR1
ST13P4
ST14
ST3GAL6
STAB2
STAMBPL1
STK39
STMN2
STX3
SULF1
SULF2
SULT1C2
SULT1E1
SVEP1
SYT11
SYT9
SYTL4
TACC1
TACSTD2
TANC1
TBC1D2
TBCA
TBL1Y
TBX15
TC2N
TCN1
TCP10L
TCTEX1D1
TENM3
TGFBI
THBS1
THBS2
THOP1
THY1
TIMP1
TIMP3
TM4SF1
TMC4
TMED6
TMEM100
TMEM106C
TMEM125
TMEM136
TMEM144
TMEM156
TMEM173
TMEM176A
TMEM2
TMEM200A
TMEM204
TMEM252
TMEM37
TMEM51
TMEM52
TMEM55A
TMEM57
TMEM63A
TMPRSS3
TMSB10
TMSB4Y
TNFAIP3
TNFRSF12A
TNFRSF21
TP53I3
TP53INP2
TPM1
TPM2
TPPP
TRIB2
TRPC5
TRPM8
TSHZ2
TSHZ3
TSPAN1
TSPAN3
TSPAN5
TSPAN7
TSPAN8
TSPYL5
TSR3
TTLL7
TTPAL
TTTY10
TTTY14
TUBA1A
TUBB4A
TUBB6
TUSC3
TXN
UBALD1
UBD
UBE2D4
UBE2Q2
UBXN10
UGT3A1
UQCRQ
USP9Y
UTY
VAMP5
VCAN
VEGFC
VIL1
VIM
VLDLR
VMO1
VSIG10
VTCN1
VWF
WDR72
WDR81
WFDC1
WNT11
WNT4
XPNPEP2
XYLB
YBX3
ZBTB33
ZCCHC16
ZFAND2A
ZFP36L1
ZFP82
ZFX
ZFY
ZIC1
ZMAT3
ZNF215
ZNF281
ZNF385D
ZNF426
ZNF462
ZNF83
ZYX
