# Supplementary material for: Identification of retinol dehydrogenase 10 as a shared biomarker for metabolic dysfunction-associated steatotic liver disease and type 2 diabetes mellitus
Source: Front Pharmacol. 2025 Jan 24;16:1521416. doi: 10.3389/fphar.2025.1521416 (PMC11802817; doi:10.3389/fphar.2025.1521416)
Supplement: Supplementary file 2 [file DataSheet2.zip › Bioinformatics data/MASLD/diffgene.txt]

logFC	AveExpr	t	P.Value	adj.P.Val	B
H2AFY2	1.19858387777778	6.86560150877193	11.8361968640388	3.22725478179178e-17	5.4014563282849e-13	28.3471409842941
GALNT18	0.673376800000002	6.31374184210526	8.98233446689034	1.22720847916107e-12	1.02698941578594e-08	18.418150651381
MCEE	-0.682346992592592	7.65578859649123	-8.35281218108867	1.39307284825785e-11	6.26265369411375e-08	16.1087865770605
DNAJC12	-0.811354503703703	7.89413335087719	-8.33430850222915	1.49672072512726e-11	6.26265369411375e-08	16.0404802178517
DNAJC19	-0.674137003703702	7.4817060877193	-8.013969867376	5.19729407381606e-11	1.44978518189099e-07	14.8549359795382
IL1RAP	-0.924019285185185	8.04010524561403	-7.96963005618573	6.17656271617719e-11	1.47681614543797e-07	14.6904451268367
STMN2	1.46758114444445	5.18022001754386	7.6978400792479	1.78158767691652e-10	2.47811016112762e-07	13.6806016173478
CYSTM1	0.574256488888887	7.98862836842105	7.68824703843992	1.84951602347895e-10	2.47811016112762e-07	13.6449183278112
HPRT1	-0.898602096296301	7.64078715789474	-7.64816924437161	2.16250806182039e-10	2.47811016112762e-07	13.4958179956744
HSD17B11	-0.603565870370373	9.21008412280702	-7.64133678555007	2.22092683377632e-10	2.47811016112762e-07	13.4703959239978
TSPAN3	0.507655140740737	8.12351250877193	7.5143537231932	3.64524132525824e-10	3.46626039211141e-07	12.9977696489881
LGALS1	0.804182970370368	10.0796358245614	7.50861301206682	3.72782978180112e-10	3.46626039211141e-07	12.9763974066239
TMEM63A	0.661978251851854	8.49731442105263	7.46171651754713	4.47653397188397e-10	3.94335521512747e-07	12.8017924736184
ADAMTSL2	1.11148927037037	8.94430864912281	7.4356555015246	4.95580424315436e-10	3.94977598179403e-07	12.704754098426
MRAS	0.527814825925928	5.93296435087719	7.37357823147959	6.31439078550394e-10	4.59495472073824e-07	12.4735946469135
CFHR4	-1.12713670740741	9.18334356140351	-7.35023599868743	6.91661754750686e-10	4.8234761621926e-07	12.3866717992402
GTF2A2	-0.550614355555558	7.60799385964912	-7.33270826678769	7.40628321364906e-10	4.92354176944443e-07	12.32140126022
LGALS4	1.69768305555555	9.07120950877193	7.2875369091021	8.83392118088275e-10	5.28047638587266e-07	12.153193263813
LYRM5	-0.663023837037045	9.51996378947368	-7.22907688684828	1.10972094350677e-09	6.40462049361129e-07	11.9355171881474
SIRT1	-0.525922474074073	7.29630743859649	-7.21929089039307	1.15290685974432e-09	6.42001322403152e-07	11.8990817278124
IGF1	-1.00950000740741	7.45033528070175	-7.21136655143591	1.18910443893755e-09	6.42001322403152e-07	11.8695783480969
CRADD	-0.556783607407407	6.98770107017544	-7.18797162393723	1.30272946869938e-09	6.71697526832278e-07	11.7824799989352
TMED3	0.711644966666666	7.80294831578947	7.18374749455813	1.32437225222353e-09	6.71697526832278e-07	11.7667544490297
SPINT2	1.11296241851852	6.8193161754386	7.17096944575697	1.39205290182395e-09	6.85258512289044e-07	11.7191858837584
CD151	0.638182014814817	8.98607278947368	7.14151165881897	1.56153366568568e-09	7.25983026738368e-07	11.6095330172764
RBM7	-0.512519759259259	6.12325201754386	-7.08114731099507	1.97592932839955e-09	8.93814301876304e-07	11.3848810957222
AEBP1	1.30759738518519	7.56359896491228	7.06274561022928	2.12287785060234e-09	8.9451973607944e-07	11.3164119484457
PYGB	0.592045870370364	7.11855271929825	7.06216634962085	2.12767659746771e-09	8.9451973607944e-07	11.3142567552619
IDNK	-0.843964755555557	9.04266557894737	-7.06094552217641	2.13782574195959e-09	8.9451973607944e-07	11.3097145779159
EIF1B	-0.536221496296295	7.06570878947368	-6.99447554954993	2.76993005615101e-09	1.07814696162325e-06	11.0624639975867
MSN	0.849522366666667	9.56970736842105	6.98151731030063	2.91335278524096e-09	1.10819967196768e-06	11.0142767282666
GPR88	-1.17341221111111	6.51199373684211	-6.96476747769328	3.10977429649752e-09	1.13806985892057e-06	10.9519972275999
SLC6A16	-0.736083648148147	6.94723136842105	-6.9632775817265	3.1278731857768e-09	1.13806985892057e-06	10.9464578889254
CDH23	-0.681403174074076	6.54877215789474	-6.94534814196707	3.35409588075616e-09	1.17782213025198e-06	10.8798028901921
PROX1	-0.846915559259257	8.69178222807018	-6.94040161590744	3.41933218880819e-09	1.17782213025198e-06	10.8614153771415
GSN	0.856334851851853	6.95849736842105	6.93823931280098	3.44824546706977e-09	1.17782213025198e-06	10.8533777935187
SOCS2	-1.23759119629629	7.39034450877193	-6.92597527768786	3.61690971311992e-09	1.186984664088e-06	10.8077936374795
FNIP2	-0.821759051851851	8.39566342105263	-6.86215672438067	4.63681224893198e-09	1.43715419648842e-06	10.5706739900543
FAP	0.693755555555556	4.60943961403509	6.8430001158568	4.99561036944572e-09	1.52020965006206e-06	10.499527887302
MET	-0.519320507407407	8.00680115789474	-6.74651973775706	7.26943590733936e-09	2.0372502290006e-06	10.1414537930665
DEFB1	1.27584903333333	9.35699249122807	6.744575703193	7.32455542570177e-09	2.0372502290006e-06	10.1342433326514
CYP2C19	-1.75653472962963	9.03107133333333	-6.73561866906153	7.5839446480593e-09	2.0372502290006e-06	10.1010240169531
JAML	0.806275848148147	6.97230789473684	6.72817955670331	7.80631975968741e-09	2.0372502290006e-06	10.0734374254337
AKR1B10	3.30342948148148	6.74717261403509	6.72639614916086	7.86058902063801e-09	2.0372502290006e-06	10.066824412691
TUBG2	0.594056955555557	7.05938	6.72472160471283	7.91188772689485e-09	2.0372502290006e-06	10.0606152246773
LAMC3	1.10541141111111	6.51911636842105	6.70324051754837	8.60030249213073e-09	2.15941938871871e-06	9.9809768945258
CMYA5	-0.638379429629635	6.19264412280702	-6.70192390793428	8.64438663106613e-09	2.15941938871871e-06	9.97609654699489
FAM129B	0.513531433333335	6.86926403508772	6.68076382638843	9.38457815851258e-09	2.24385263770036e-06	9.89767451525178
ST3GAL6	-0.669186311111112	8.63150145614035	-6.67665365379473	9.5355144375119e-09	2.24782964986812e-06	9.88244459914833
SCTR	0.81213398888889	5.14137171929825	6.65075296115958	1.05438794153391e-08	2.43332480715901e-06	9.78649414609352
SULF2	0.807534151851853	7.87882612280702	6.58503502634708	1.36047184527295e-08	3.01791619252729e-06	9.54322212180792
SPTAN1	0.506653588888886	8.80637622807018	6.57978900004295	1.3884181563279e-08	3.01791619252729e-06	9.52381451641529
SLC22A15	0.811077340740741	5.03787307017544	6.5697821098225	1.44332071971367e-08	3.0970331904933e-06	9.4867992480063
CFHR5	-0.927752662962968	8.8936660877193	-6.56610823182555	1.46401526260781e-08	3.10167385446417e-06	9.47321134538554
ARL2	0.567657474074073	7.85463735087719	6.54008981661556	1.619274392992e-08	3.37631991768699e-06	9.3770082871144
RCL1	-0.922203944444446	8.79007661403509	-6.53775302888156	1.63399601680496e-08	3.37631991768699e-06	9.36837032607957
FAM96A	-0.53114176666667	8.78780036842105	-6.53112277899526	1.67649537413676e-08	3.42189061913744e-06	9.34386364198624
LGALS3BP	0.845344881481481	8.91591887719298	6.52625486622427	1.70839701367921e-08	3.4449928696324e-06	9.32587289182065
THY1	1.32667885925926	6.10791343859649	6.48154927502701	2.03112188339332e-08	3.90745827153494e-06	9.16073181548039
APOF	-0.755218825925931	10.8363096666667	-6.47332037951537	2.09682021059335e-08	3.91189426608205e-06	9.13035089109465
MAOA	-0.557236700000002	9.99610752631579	-6.4355980055882	2.42610060360245e-08	4.36619847338647e-06	8.9911483809872
EZR	0.709402162962965	9.05194792982456	6.42902556953194	2.48851919462049e-08	4.43088784684714e-06	8.96690652404433
ACADSB	-0.500009840740738	8.79959133333333	-6.40926548570255	2.6859643234077e-08	4.66355357649649e-06	8.89404456082053
SPP1	1.66824602592593	7.80242129824561	6.40503936939712	2.73017354775581e-08	4.66355357649649e-06	8.87846569150302
FAT1	0.974008762962963	7.98753956140351	6.37997775345139	3.00761348141187e-08	4.99212725494686e-06	8.78611141869668
MOXD1	1.2112516962963	5.48545059649123	6.37955585662247	3.01251629772141e-08	4.99212725494686e-06	8.78455715371924
ADAP1	0.733589644444443	6.66697536842105	6.31222200382994	3.9060677415978e-08	6.28613997991562e-06	8.53670325780212
ABCA6	-0.562004559259263	8.56584738596491	-6.30281156309695	4.05034346864533e-08	6.39569549059214e-06	8.50209691432501
SMIM19	-0.540426644444445	9.24650070175439	-6.26067872732707	4.76402079505786e-08	7.31517578411774e-06	8.34726034790093
CDHR2	1.09872706666667	8.42218840350877	6.22920847858806	5.37737269094304e-08	8.0644877544158e-06	8.2317232794048
MFAP4	1.29740737407407	8.26966257894737	6.22480121168645	5.46931131553975e-08	8.0644877544158e-06	8.21555090003995
SOX9	0.915068318518514	6.80662971929825	6.20542883630993	5.89230011826058e-08	8.50167474821787e-06	8.14448832023169
F2RL1	0.838035470370366	6.36300192982456	6.16955343522733	6.76321524322936e-08	9.59287572253642e-06	8.01299395287986
ACLY	0.656161533333334	8.1705241754386	6.14423889480891	7.45353466714564e-08	1.03958174770014e-05	7.92029301411612
PODN	1.1878529037037	7.74816236842105	6.13747901223169	7.64942028616324e-08	1.05808551511995e-05	7.89555068833119
ANXA5	0.725474655555557	9.74498421052632	6.12824955917712	7.92514361022911e-08	1.0872387590525e-05	7.86177767752816
PIEZO1	0.581073055555554	8.16942503508772	6.11621439887196	8.29955215733306e-08	1.11127683565827e-05	7.81775248395726
SLC16A10	-0.973699985185185	7.84023284210526	-6.09849316693197	8.88302650394462e-08	1.17996202060731e-05	7.75295792787105
PDGFRB	0.774859792592593	8.09327868421053	6.061327674255	1.02421709182965e-07	1.33924386452756e-05	7.61718968959655
EEF1A2	1.66386106296296	5.71226038596491	6.03920738123017	1.11470428361644e-07	1.42276172927866e-05	7.53646227263362
ANXA10	-0.755376437037039	7.8097058245614	-6.03669984816729	1.12544952010132e-07	1.42276172927866e-05	7.52731492080236
LRRC1	0.690843862962963	5.05108740350877	6.03550800121875	1.13059275852341e-07	1.42276172927866e-05	7.52296739949913
PIGV	-0.525763322222223	7.88065135087719	-5.95418281690841	1.54256750532942e-07	1.81816565751398e-05	7.22674603804339
AQP11	-0.741692870370371	7.17880403508772	-5.94058704704869	1.62467868532229e-07	1.87198789279515e-05	7.17730951709192
TP53I3	0.595125188888886	6.12496156140351	5.93925220521618	1.63297025959307e-07	1.87198789279515e-05	7.17245715901718
ZNF827	0.50785038148148	5.88751252631579	5.9054981072708	1.85715742915273e-07	2.0584929729622e-05	7.04983730425058
SULT1C2	0.65865628148148	4.76317305263158	5.89483369520701	1.93413587196322e-07	2.12580657206908e-05	7.011129323116
CLDN11	0.856239396296297	6.65015701754386	5.88524942908617	2.00600983002483e-07	2.16610235645971e-05	6.97635563677763
AGTR1	-0.595687911111115	8.7066908245614	-5.84749387494683	2.31580875802017e-07	2.45314501158124e-05	6.83949950820921
SYBU	-0.789852614814814	8.2095129122807	-5.80901606078066	2.68025456308243e-07	2.69554837936845e-05	6.70024184089975
SUSD2	0.958221822222218	6.43482538596491	5.80812339192686	2.68935110930609e-07	2.69554837936845e-05	6.69701377245805
SRD5A1	-0.632162200000002	8.31588205263158	-5.77116862603394	3.09398907858336e-07	2.9933003010549e-05	6.56348565589251
C3orf58	-0.621863266666667	7.04527687719298	-5.74142559056305	3.46295574238634e-07	3.29250743589504e-05	6.45617112093689
ACMSD	-0.736104292592593	9.33514261403509	-5.73651853089126	3.52787838916426e-07	3.29250743589504e-05	6.43847976317507
TCP10L	-0.562424777777778	6.03278207017544	-5.73258388342155	3.58080422292003e-07	3.292962652693e-05	6.42429703893436
GCAT	-0.673037800000003	7.2386829122807	-5.72219125166897	3.72440496049337e-07	3.36426622937335e-05	6.38684812029279
PCOLCE2	-1.14599287037037	6.58872056140351	-5.72094421881855	3.7420142079056e-07	3.36426622937335e-05	6.38235573156925
DPM1	-0.522945022222219	8.83192633333333	-5.69838513162357	4.07516997581e-07	3.55240207735063e-05	6.30113161863126
CD52	0.930144674074072	7.05351942105263	5.68733685003739	4.24887060617933e-07	3.64683832490377e-05	6.26138302136119
CCDC3	0.645638018518519	8.03000263157895	5.67941836702303	4.3778492864682e-07	3.71939408668113e-05	6.23290714735238
C15orf52	0.577215155555555	6.11575689473684	5.65729313364313	4.75911094078746e-07	3.92380491704235e-05	6.15339830847387
RAB34	0.511834274074075	5.84111605263158	5.65222961836246	4.85087969745544e-07	3.97986144589763e-05	6.13521392042066
SDCBP2	0.579190603703704	6.14818678947368	5.64090561467811	5.06248880202889e-07	4.133213418515e-05	6.09456252446675
GOLM1	0.809379033333334	6.91217663157895	5.63475631771045	5.18119578156369e-07	4.20959581534133e-05	6.07249684141516
HEBP2	-0.513300981481482	9.6910077368421	-5.62584274361463	5.35816433638497e-07	4.29088978459691e-05	6.0405237636838
HPR	-0.714274814814816	11.2438050350877	-5.60680529061154	5.75637900106376e-07	4.54629373123432e-05	5.97228313130886
AGMO	-0.620029822222222	8.7898227368421	-5.60446210683661	5.80737055663775e-07	4.54629373123432e-05	5.96388832928114
CCT6B	-0.503068303703708	5.8728649122807	-5.60296999084445	5.84007380184847e-07	4.54629373123432e-05	5.95854311436878
NT5E	-0.535180088888889	7.81378849122807	-5.59639256338257	5.98641610166245e-07	4.6172648061532e-05	5.93498551373179
TAX1BP3	0.687286355555557	7.43105077192982	5.5920294332884	6.08548497410491e-07	4.65081105075771e-05	5.91936288926039
ZFP1	-0.558879225925928	6.53992829824561	-5.57313475083568	6.53353517223921e-07	4.8330726911841e-05	5.85174834097973
C1orf198	0.819231859259257	7.16576940350877	5.57226269432707	6.55498297722884e-07	4.8330726911841e-05	5.84862925877674
GNMT	-1.37590694074074	9.41018585964912	-5.56596187542811	6.71202880835955e-07	4.91995453367935e-05	5.82609727546176
ENG	0.610520377777775	9.04069240350877	5.56345929585456	6.77543087529903e-07	4.91995453367935e-05	5.81714997200246
SMPDL3A	-0.51520236666667	7.83822119298246	-5.558301097827	6.90798419916739e-07	4.91995453367935e-05	5.79871185515549
GYS2	-0.550359366666669	9.20697184210526	-5.55716450014192	6.93753462471234e-07	4.9200642802462e-05	5.79464971670895
RIDA	-0.580107207407412	10.9861328245614	-5.54445053095171	7.27671531978066e-07	5.1388347808932e-05	5.74922700940244
RAB25	0.934393048148148	4.96180133333333	5.52378113688774	7.86340419785604e-07	5.48374150247985e-05	5.67544677764594
PIK3IP1	0.520534018518521	6.52941542105263	5.52012373441469	7.97197488523796e-07	5.53638770349493e-05	5.66239992545969
GGT5	0.528547355555554	7.40421626315789	5.51721278353879	8.05944359132608e-07	5.55106614765534e-05	5.65201766461126
GNE	-0.663728292592591	9.91335624561403	-5.51576927285979	8.1031691665758e-07	5.55830911233521e-05	5.64686980586946
TTYH3	0.566327907407405	6.95458057894737	5.51122830902572	8.2422529587729e-07	5.63063623555028e-05	5.63067837660362
CA2	-0.718533318518519	9.9888280877193	-5.48164794112927	9.20772531427474e-07	6.09129243419036e-05	5.52530254176287
EFEMP1	1.5861200074074	7.30245359649123	5.48014823204882	9.25954143748945e-07	6.10145452910476e-05	5.51996456064051
PLVAP	0.652582714814815	6.17426743859649	5.47246818480988	9.52943691814824e-07	6.20599944354269e-05	5.4926355235918
TAGLN2	0.645761366666667	8.41003507017544	5.47047407839116	9.60077492674019e-07	6.22822364142831e-05	5.48554149453613
CLIP3	0.551917355555556	6.63495159649123	5.44348212446423	1.06198415118249e-06	6.75833792332373e-05	5.38959506467934
TMED6	-0.644343381481481	5.60673005263158	-5.43981876802185	1.07661298477854e-06	6.82548163872668e-05	5.37658437670397
MAPK13	0.689210607407407	6.13890768421053	5.43688169580259	1.08848498067839e-06	6.84573594679955e-05	5.36615508906306
NAT2	-0.819639081481484	7.8144218245614	-5.42638750994902	1.1319683167817e-06	7.01694582147236e-05	5.32890535990005
PTGDS	1.04199230740741	6.69242359649123	5.40492402263286	1.22630841676284e-06	7.51821390892296e-05	5.25278915914829
IGFBP2	-1.25878902222223	10.1086230175439	-5.40011025214613	1.24850854841806e-06	7.62638232659604e-05	5.23573099475141
CHP1	-0.507658433333331	9.94699201754386	-5.39089267150776	1.29212972227786e-06	7.83564317455236e-05	5.20308076943332
AASS	-0.7528013	8.02188112280702	-5.38955813897035	1.29856853403298e-06	7.84626048884836e-05	5.19835508984555
TMEM14A	-0.588960811111113	8.8596167368421	-5.37299901818014	1.38114271211307e-06	8.20515757705664e-05	5.13974890590419
TMSB10	0.762011225925924	11.0586936140351	5.36404334004158	1.42793624538192e-06	8.44500669221103e-05	5.10807686647435
ARPC1B	0.564787948148145	8.18264166666667	5.32879341548823	1.62778455942696e-06	9.39456212797551e-05	4.98358010334709
SLCO1B3	-1.09886388888889	9.58947080701754	-5.31186312736767	1.7333295450275e-06	9.77928733281573e-05	4.92388041478172
LAMA2	0.795118777777778	6.70449078947368	5.2773637787308	1.96969852059072e-06	0.000107383857130706	4.80242348725153
HEY2	-0.61885054814815	7.23649333333333	-5.2677030993848	2.04139508142616e-06	0.00010987192284894	4.76845999640244
TKT	0.545021681481479	8.67565370175439	5.26589888178125	2.05506698195208e-06	0.00010987192284894	4.76211933812096
EFHD1	-1.10330909259259	9.13409959649123	-5.25023016493951	2.17765483391123e-06	0.000114976053486348	4.70708488155085
MTHFD1	-0.510743962962968	9.44498968421053	-5.23748464886915	2.28265817405274e-06	0.000119625071045212	4.66235901801567
CYBA	0.651914525925926	7.54781464912281	5.23335708063996	2.3177194321453e-06	0.000120846324410641	4.64788276188289
FXYD2	0.675346662962964	5.95559631578947	5.22301170578668	2.40794321188646e-06	0.00012438810351032	4.61161659368091
DPYSL2	0.525729311111109	9.35620752631579	5.19611712719254	2.65898292007056e-06	0.000134858779191579	4.51745287526777
PTRF	0.693661451851852	7.38001912280702	5.18262459503121	2.79445224180903e-06	0.000139232767701153	4.47027662355509
CCL21	1.35962834444444	7.80298975438596	5.16470246690542	2.98494121980881e-06	0.000148019842809852	4.40767935827907
CCL23	-0.630244855555557	5.5222867368421	-5.15570987617422	3.08527547852347e-06	0.000152325238006039	4.37629962896327
ADRB2	-0.518412185185189	6.43802766666667	-5.15099837333849	3.13916025395485e-06	0.000154076613403057	4.35986658716645
GSTP1	0.757671125925925	8.37528901754386	5.14635835144489	3.19313157217797e-06	0.000155811787532194	4.34368811629982
IGFALS	-1.01107677777778	8.60797443859649	-5.12920919218455	3.40063876186804e-06	0.000163553134935015	4.28393925400052
IRS2	-0.785119492592592	7.53525014035088	-5.12699467989529	3.42838299071315e-06	0.000163631001879752	4.27622898690717
PPM1K	-0.601013500000001	5.64094043859649	-5.12453488605837	3.4594610658357e-06	0.000163631001879752	4.26766613636614
FBLN5	1.06738032962963	8.15040715789474	5.12442015166075	3.46091740846222e-06	0.000163631001879752	4.26726676789588
PPDPF	0.53068536296296	7.94813078947368	5.10852434886332	3.66862039311096e-06	0.000172476684043534	4.2119679516301
FASN	1.22191524074074	10.1948155438596	5.10210836303896	3.75588274204923e-06	0.000175592763837089	4.18966557808375
TIMP1	0.961657859259256	11.291309122807	5.09956068877138	3.79109602514547e-06	0.000176745331957827	4.18081254794391
CTSK	0.609062155555554	6.63639114035088	5.09342658462075	3.8772162891429e-06	0.000179262345390565	4.15950352785139
CLIC6	0.819710537037039	5.52520122807018	5.0914335719786	3.90560891199007e-06	0.00017984767225831	4.1525821104884
BCHE	-1.08338601481481	9.00062431578947	-5.08478631146128	4.00179119010159e-06	0.00018200537812155	4.12950444608942
CD74	0.640734000000005	10.6567774210526	5.08400784839851	4.01320623923968e-06	0.000182029899257871	4.1268025404778
TNFRSF21	0.501875288888891	7.65049266666667	5.08297154533104	4.0284517940809e-06	0.000182227561290627	4.12320595569814
KBTBD11	-0.567390262962965	6.80824050877193	-5.06598441819765	4.28662158055727e-06	0.00018973641632777	4.06428933840651
TMEM45B	0.870855581481481	7.87469956140351	5.05348071070203	4.48696911554897e-06	0.000197108666894864	4.0209695798843
NIPAL1	-0.577014	6.54777375438596	-5.04747224320369	4.58648661465347e-06	0.000200428267544269	4.00016719342035
LGALS3	0.621281033333331	6.12723435087719	5.03820658856225	4.74421552539872e-06	0.00020517812725736	3.96810609776143
SLCO2A1	0.635708162962963	6.47192694736842	5.02104975287935	5.05045972568323e-06	0.000215636592930511	3.90879871429245
SFXN1	-0.582842555555553	8.94980298245614	-5.00344636880932	5.38483152708074e-06	0.000226447048413945	3.84802782287075
ADI1	-0.567114211111109	9.64028728070175	-4.99552160465565	5.54236346182451e-06	0.000229043301877918	3.82069643841868
HEYL	0.694905303703706	6.66612559649123	4.97964225245606	5.87175038362118e-06	0.000239871882294852	3.76598111121908
THBS2	1.21877883703703	7.86896850877193	4.97877030645212	5.89038320028585e-06	0.000239871882294852	3.76297860839033
COL1A2	0.815541922222216	7.54441936842105	4.97706202721551	5.92705612593997e-06	0.000240779462087032	3.75709682496958
GPC3	1.06443071111111	6.0928479122807	4.97141317760756	6.04992645921841e-06	0.000243994263007081	3.73765283230395
SIAH2	-0.542649607407411	7.42078735087719	-4.97037406831421	6.07279907187797e-06	0.000244327976120244	3.73407703357215
EFEMP2	0.522710314814817	7.05197387719298	4.96644422236362	6.16007145382796e-06	0.000246653387374925	3.72055622164354
LUM	1.00660069259259	8.00492357894737	4.96270696057215	6.24420777677182e-06	0.000249425550262124	3.7077018754631
SLITRK3	-1.12898578148148	5.68820010526316	-4.95183458839729	6.49543701790256e-06	0.000257027742380515	3.67032778789009
CCL19	1.3292556037037	7.4957591754386	4.94357741160819	6.69283472293962e-06	0.000261114160274686	3.64196501807425
ADCY1	-0.531825014814816	6.0977909122807	-4.94008756729222	6.77802141058243e-06	0.000263210543732989	3.6299832766364
ANXA13	0.728019537037037	5.87736014035088	4.93310876665473	6.95157425290704e-06	0.00026870322926306	3.60603286943537
IL32	1.05245213333333	8.78979784210526	4.93169978999789	6.98713848000576e-06	0.000269244015265199	3.60119905607767
SERPINH1	0.589471433333333	7.81643345614035	4.92807244424587	7.07951980175414e-06	0.000270524938177989	3.58875714397516
COL1A1	0.952274566666666	7.71047547368421	4.92317319041083	7.2061974369701e-06	0.000274113923869474	3.57195831637883
MVP	0.593827155555553	7.23736538596491	4.91886162993605	7.31951582590765e-06	0.000277793053011828	3.55718010225104
FOXO1	-0.566306644444445	8.16706431578947	-4.91168895526505	7.5119132590583e-06	0.000282207105980384	3.53260663346709
C1orf53	-0.545080944444449	7.33855307017544	-4.91138675755275	7.52012721917018e-06	0.000282207105980384	3.53157162335308
COL5A1	0.565297833333334	6.49667384210526	4.90029030933692	7.82791021477726e-06	0.00028921795422677	3.4935845811913
METTL7A	-0.627341040740735	9.98367924561403	-4.88614614425023	8.23817458092761e-06	0.000301711877376336	3.44521423700232
GPC4	0.675274948148148	5.43297571929825	4.87830830871791	8.47451494759657e-06	0.000306806437980983	3.41843466529131
HKDC1	1.58869912962963	5.86545214035088	4.87199379485034	8.66974192318445e-06	0.000311747496259047	3.39687252002694
PER2	-0.677278962962962	8.12712635087719	-4.86143408007915	9.00610724793198e-06	0.000322260451796476	3.3608397143618
IGFBP7	0.802875281481477	10.690750122807	4.85387942766567	9.2545609597018e-06	0.000327470585163909	3.33508065505767
GLS	0.604454437037036	6.56528421052632	4.84389165057206	9.59336159379672e-06	0.000334567867541304	3.30105061148338
ABCG2	-0.534408159259262	6.86064714035088	-4.84338024662758	9.61103228488601e-06	0.000334567867541304	3.29930894755333
IL13RA2	-0.719526314814817	5.64715042105263	-4.84326400866339	9.61505313302068e-06	0.000334567867541304	3.29891309204382
S100A4	0.663507718518519	7.03956207017544	4.84021348449061	9.72116627292088e-06	0.000337558423049537	3.28852574429873
CLEC4M	-0.93411031851852	7.5093591754386	-4.83772761101468	9.80848517644616e-06	0.000339885334157721	3.28006308563499
SVEP1	0.877883714814814	7.19756557894737	4.83335497586772	9.96394583666005e-06	0.000342436471187226	3.26518168076595
TDO2	-0.58412547037037	10.762197245614	-4.82702436324447	1.01933017248984e-05	0.000348174063203314	3.2436465502233
SMOC2	0.804385696296296	5.38360459649123	4.82442894811773	1.02888195407492e-05	0.000349769943153926	3.23482099093628
FAM162A	-0.628605100000005	8.13300187719298	-4.82405328056373	1.03027174508505e-05	0.000349769943153926	3.23354371829702
SERPINE2	0.706287999999997	7.40942752631579	4.82176070053873	1.03879311711516e-05	0.000350529846797508	3.22574982340844
ABCB11	-0.538278181481484	8.64823650877193	-4.81348158352291	1.0701444085982e-05	0.000358938015364893	3.19761682781691
VWF	1.18605638518518	7.04894168421053	4.8033930554846	1.10960130129923e-05	0.000368480098806454	3.16336260658881
CD248	0.669782355555555	5.73342214035088	4.79560488137847	1.14103187835003e-05	0.000377419971303249	3.13693951327234
HERC5	-0.608713107407409	6.87785642105263	-4.79128917594304	1.15882212628365e-05	0.000382548440386774	3.12230528963839
ACE2	0.667108388888888	6.03819445614035	4.7743538716452	1.23129261788374e-05	0.000396310472029234	3.0649326979196
COL4A1	0.902515311111115	7.47376394736842	4.7721497770738	1.24104467199727e-05	0.000398682623324727	3.05747209758269
VIM	0.661234399999996	9.59117110526316	4.76196338441208	1.28710486587743e-05	0.000406663653251545	3.02301137621902
PON1	-0.594792122222223	10.4563767368421	-4.76079764240811	1.29248149171924e-05	0.000406663653251545	3.01906965207105
P4HA1	-0.831645707407414	7.29530747368421	-4.74624395978609	1.36148320727402e-05	0.000422767058258725	2.96989398965521
F13B	-0.591979177777777	9.21404345614035	-4.73930863130784	1.39561972597673e-05	0.00043176501577953	2.94648280625487
TNFAIP2	0.59337364074074	6.97290750877193	4.7301595960496	1.44193508716258e-05	0.000442008563257145	2.91562148286849
FABP4	1.01621604444444	5.94195377192982	4.72736778547931	1.45636497982877e-05	0.000444905777828801	2.90620933257586
CD24	1.10041110740741	6.60119833333333	4.68881970796431	1.67063660858711e-05	0.000493082091923504	2.77649764612383
IL27	-0.584906707407408	6.03505077192982	-4.68577331896726	1.68882659581071e-05	0.000495925802073446	2.7662665530059
INMT	0.949576155555558	8.53573536842105	4.68575460696951	1.68893892084522e-05	0.000495925802073446	2.76620371904408
DPYD	-0.589572411111112	8.69809384210526	-4.661406083044	1.84145547621816e-05	0.000534149745328654	2.68453641325824
CYP39A1	-0.589878122222223	8.11730671929825	-4.65463570459314	1.88620207818574e-05	0.000543362550474952	2.66186140876957
SLC35G1	0.597301644444444	6.2927231754386	4.63473741520141	2.02394749038589e-05	0.000570518872261916	2.59530419918107
HAAO	-0.519327640740741	8.9616927368421	-4.62783745239608	2.07396777244438e-05	0.000578370782796369	2.57225454551865
COL4A2	0.526774733333335	6.49993252631579	4.60635074892158	2.23758510752399e-05	0.000607962044555667	2.50057640694141
CA12	0.754010674074074	4.95012798245614	4.59950109438431	2.29234302704602e-05	0.000615226044196779	2.47775820081898
PRICKLE1	0.514228588888887	6.45054307017544	4.59008597808393	2.36974827760852e-05	0.000628565402889601	2.44641890960551
GADD45G	-1.22924595925926	8.78481036842105	-4.58387353094143	2.42221318875814e-05	0.000639441358678942	2.42575611856254
ASPA	-0.669115444444449	6.5293480877193	-4.57828636053474	2.4703639629352e-05	0.000648063975668438	2.40718395483116
COL3A1	0.644355851851854	8.50618780701754	4.57539365780878	2.49565904340893e-05	0.000650086176325917	2.39757247873495
ZMAT3	0.564057711111114	8.20337570175439	4.56543644581049	2.58467522730979e-05	0.000670693167123783	2.36450936540611
HTRA1	0.600873114814817	9.51354685964912	4.56454718544001	2.59277404033165e-05	0.00067175323704382	2.3615581721335
DPT	1.08783773333333	7.3837751754386	4.56345921466407	2.60271623943957e-05	0.000672247865733027	2.35794787797109
JCHAIN	1.18525432962963	7.66185510526316	4.56002295194948	2.63436254466635e-05	0.000678328090924319	2.34654767953276
SLIT2	0.556243996296295	5.94209970175439	4.55367760774123	2.69378894322364e-05	0.000689387546524987	2.3255066948261
ITGAV	0.578709977777775	7.97608742105263	4.5434658118782	2.79218021603162e-05	0.000710223712396978	2.29167316452949
MCM6	0.679516744444444	6.99373328070175	4.53938188224562	2.83250209909662e-05	0.000717210100341605	2.2781522405742
SEL1L3	0.619391674074075	7.24158821052632	4.52684030078257	2.95990854477014e-05	0.000736047926566494	2.23666545934475
IL7R	0.859659522222218	6.55246215789474	4.5242265805589	2.98715522851912e-05	0.000738493605018088	2.2280261847087
MTHFD1L	0.507239074074072	6.11745152631579	4.51401643637825	3.09595184708543e-05	0.000760540653916254	2.19430043761402
LRRC32	0.566244455555557	7.70298450877193	4.512693234441	3.11033106497518e-05	0.000762190498308778	2.18993230700206
CORO1A	0.582112974074073	7.2524231754386	4.50858955513264	3.15534067679072e-05	0.000770962582590456	2.17638914444452
SELM	0.521859359259258	7.42568922807018	4.49621704298097	3.2949177192656e-05	0.000798075801264086	2.13559194013988
CTSG	0.551314903703704	5.09243203508772	4.48348500616243	3.44482353223117e-05	0.000829582898689972	2.09366463620257
LOXL4	1.52463288518518	6.62378284210526	4.46739872934516	3.64374101224757e-05	0.000868736372108085	2.0407725239433
VIL1	-0.839221244444445	6.47049371929825	-4.4669046174501	3.65002473451999e-05	0.000868996642697881	2.03914930704549
EPCAM	1.06832921851852	5.87289535087719	4.46470056434556	3.67818282794836e-05	0.000873216255196762	2.03190977378762
RBP1	0.571591937037034	9.26181715789474	4.46239353387654	3.70788298102943e-05	0.000879020360531014	2.02433382805457
ST14	0.654039740740739	6.54551070175439	4.45845154761673	3.7591721717907e-05	0.000888661929933065	2.01139327154033
UBD	1.26956788148148	7.52739514035088	4.45001276380081	3.87130101513989e-05	0.000906209301963585	1.98370930871024
C9orf152	0.505119077777777	4.55646370175439	4.44635213606177	3.92094695550937e-05	0.000916548731764809	1.97170823318135
GGTLC2	0.534326711111111	6.78795147368421	4.43548748324595	4.07197034974241e-05	0.000937449349981275	1.93611739181839
CHST4	0.97060119259259	6.46860380701754	4.41574813604284	4.36096335842174e-05	0.000989016852708736	1.87156247570201
FMO2	0.879377440740741	6.05634415789474	4.37917326868007	4.95004218901187e-05	0.00109532656136452	1.75232137078947
CH25H	1.0213178	6.00928201754386	4.36929315668475	5.12200453782585e-05	0.00112652016141325	1.72019410847328
DTNA	0.815686425925925	5.51708771929825	4.36777391454718	5.14895652820641e-05	0.0011309460027899	1.71525715920455
KCNN2	-0.751270007407411	6.76403814035088	-4.36588941759925	5.18257980827331e-05	0.00113386716668066	1.70913445561416
NKD2	0.527816014814814	6.05112742105263	4.36147763654463	5.26213141684382e-05	0.00114231249706505	1.69480576945794
BAIAP2L2	0.693868577777779	5.94317121052632	4.35877602196566	5.31143023949926e-05	0.00115152082795983	1.68603495440978
CXCL6	0.697865311111112	5.43271575438597	4.35141024010891	5.44813051260987e-05	0.00116904308191733	1.66213561805846
TMEM154	0.852918125925925	6.70598635087719	4.33112633738726	5.84247511943595e-05	0.00123936002628643	1.59642598204419
JAG1	0.67861366296296	7.29467345614035	4.30076952775575	6.48488794251762e-05	0.00134829278874432	1.49837394849426
MCM2	0.602961918518516	6.22852219298246	4.29543636906361	6.60461490371624e-05	0.00136860293595772	1.48118398960005
CXCL2	-0.840770259259259	8.74784492982456	-4.28832617700928	6.76757565207542e-05	0.00139464878306664	1.45828312964641
PCDH20	-0.694679344444445	4.79747107017544	-4.28659738260549	6.80778412956366e-05	0.00139805991382217	1.45271786333008
IGFBP1	-1.47043031851852	10.8757231578947	-4.27527229845506	7.07697382020889e-05	0.00143398681390843	1.41628894539996
CYP1A2	-1.51662827037037	11.6818096315789	-4.27273312772498	7.13873001531942e-05	0.00144464391738831	1.40812806800571
FITM1	-0.646929892592595	6.7976431754386	-4.25882934431194	7.48626651723814e-05	0.0014916386035597	1.36348552535216
PDGFRA	0.731958081481481	7.79974194736842	4.24069375682225	7.96430891713184e-05	0.00156453800875629	1.30536815394111
PPP1R1A	-0.814720874074078	7.85533728070175	-4.23369021712342	8.15672705616135e-05	0.00159671509636225	1.28295894544154
PLAT	0.61075984814815	6.50972607017544	4.21671845904956	8.64188750285074e-05	0.00166635104994485	1.22873437202152
CDH15	0.93932171111111	5.40217773684211	4.21331217598906	8.74257440006247e-05	0.00168189043372236	1.21786502600086
LAPTM5	0.668427618518516	8.9053088245614	4.19308774821798	9.36420687719123e-05	0.0017729494400854	1.15342431843043
PIGR	0.637770474074074	8.19617392982456	4.18746417216045	9.54452735142914e-05	0.00179894993559538	1.13553499380549
LXN	0.656844562962962	5.53147636842105	4.18201843796209	9.72234652066417e-05	0.00182629532790523	1.11822347649615
TESC	0.671925529629632	6.21556438596491	4.17483789480073	9.96172022594575e-05	0.00185435942773489	1.09541535356518
VCAN	0.825732062962963	6.13617785964912	4.17012600444979	0.000101218869666392	0.00187400466991859	1.08045988516705
TRNP1	0.590816751851852	6.31348866666667	4.16840739761276	0.000101809238984395	0.00188077398772828	1.07500728208657
GPAT3	-0.731222329629629	6.90689277192982	-4.16473848394585	0.000103080741050799	0.00190006868168197	1.06337095668388
CPA3	0.534251148148148	5.10652566666667	4.15947346084388	0.000104932273441309	0.00191940050337398	1.04668192693826
AMDHD1	-0.521971807407409	9.72015173684211	-4.14596920317824	0.00010982957081753	0.00198083785212608	1.00392768158854
ERRFI1	-0.500835722222218	11.7387991403509	-4.13562971861801	0.000113727874985191	0.00203578977928036	0.971243307046652
TTC36	-0.602108985185184	7.55919805263158	-4.12254071494226	0.00011885507082116	0.00210505536543254	0.929930215575154
HLF	-0.648081307407409	8.65458398245614	-4.12198693743515	0.000119076851001051	0.00210675396956088	0.928183870085253
TNFAIP8L1	-0.534589266666667	7.22461156140351	-4.12116131680529	0.000119408243583506	0.00211038624377734	0.925580498043942
GSTA5	-0.675754462962965	5.21429571929825	-4.11511277681024	0.00012186338046296	0.00214246575505102	0.906516636829068
ZNF69	-0.52110951851852	8.16925501754386	-4.10993269872347	0.000124004729206899	0.00215809502955172	0.890202026382752
SLC38A4	-0.625063562962964	10.7411074736842	-4.1041125123915	0.000126454074238783	0.00218286126904705	0.871884666395208
GGH	-0.515536888888889	8.66298501754386	-4.09647147450659	0.000129740765853726	0.00222486803083383	0.847858070554392
SCG5	-0.599034192592594	6.04122310526316	-4.09074536084031	0.000132257724399019	0.00226108021784104	0.829868738273942
RASL11B	0.50717511851852	5.11039375438596	4.0700974294224	0.000141731291343764	0.00238586931517223	0.765114584882944
BICC1	0.674396666666667	6.24713728070175	4.06319325661004	0.000145042771339503	0.00242515570820105	0.74350236728506
OLFML1	0.556940000000001	6.66599431578947	4.06184153660148	0.000145699789880785	0.00243370996330808	0.739273418818001
CYP3A4	-0.945005144444446	12.1166209824561	-4.05773181770594	0.000147715059831091	0.00245756158687174	0.726420632014307
OAT	-0.87860708888889	8.80267710526316	-4.05573123553496	0.000148705790746519	0.00246668862212536	0.720166575661891
SORT1	0.947564718518517	7.4212560877193	4.04101177555937	0.000156194952921703	0.00255055996120452	0.674204095889184
HSD17B14	-0.854319933333333	6.76385192982456	-4.02782311968122	0.000163213367239073	0.00263932572703418	0.633100191766347
FOXC1	0.500887818518517	6.55780164912281	4.0193037768247	0.000167907675722102	0.0027044580227492	0.606588384723693
NFIL3	-0.821627370370372	7.40512757894737	-4.01578184092179	0.000169886135346681	0.00272615939338198	0.595637409198706
MMP7	1.00416048518519	5.91441	4.01312047237089	0.00017139606202716	0.00274250085100247	0.587365799147755
FAM134B	-0.563541122222224	7.44453096491228	-4.00455811376688	0.000176342212802734	0.00278964046850601	0.560774514585055
PDGFD	0.645648796296297	5.59778285964912	4.0011275324075	0.000178362301897891	0.00281627344043868	0.550129403021279
SLC44A3	0.512696174074072	6.30223068421053	3.98400527036614	0.000188782818402841	0.00293921677358917	0.497075471330653
HSPA2	0.621002848148151	6.21635945614035	3.97963440070061	0.000191535485831374	0.00297101893082457	0.483552680582519
KRT19	0.614053966666667	5.72021796491228	3.97438750952435	0.000194890946474928	0.00299806045142543	0.467330670185097
AKR1B1	0.503758303703701	7.8751999122807	3.96893792237451	0.00019843596592711	0.00304141278545975	0.450494773343196
SLC1A7	0.517451981481483	5.17089766666667	3.91684169344541	0.000235612076235194	0.00345656599751124	0.290213115511308
ENPP2	0.709290148148148	8.23488578947368	3.9127671946426	0.000238786666677229	0.00349350737777691	0.277728439735027
CLEC4G	-0.683580007407411	8.97018545614035	-3.90909639563056	0.000241681921041327	0.00351904471768309	0.266487143039983
C8orf4	-0.736928833333334	7.86387005263158	-3.90489063036675	0.000245040626292466	0.00354631458094894	0.253615060442417
RNASE1	0.524451237037037	7.91456959649123	3.90360739973025	0.000246074315751255	0.00355353392815251	0.249689220611228
CYP4F22	0.574180385185183	7.14243701754386	3.89398981089223	0.00025395623792765	0.00363287654204708	0.220289463452378
VTCN1	0.659093322222222	5.31829	3.88858891195922	0.000258488300448188	0.00368899570835953	0.203797992331307
ARL4D	-0.558725611111115	6.639133	-3.88852726417968	0.000258540477140809	0.00368899570835953	0.203609829351838
ADGRG1	0.517963881481481	6.38302442105263	3.88082522002282	0.000265139503714728	0.00375434845488444	0.180115060761824
KRT23	1.01786642962963	5.41493987719298	3.87835363130198	0.000267291232568415	0.00377523490252958	0.172581313853782
IGFBP6	0.56152537037037	6.42426896491228	3.8706982524875	0.000274062909676607	0.00385137776595917	0.149264369770844
VSIG2	0.637063148148148	6.08256957894737	3.86402398735484	0.000280100979014614	0.00392305446507748	0.128957633241316
KLF9	-0.513601825925921	9.50402584210526	-3.85699446319587	0.000286598567342711	0.0039742130184685	0.107592134970127
DUSP10	-0.565105955555554	7.45276836842105	-3.85698967521684	0.000286603041960416	0.0039742130184685	0.10757759016342
DNASE1L3	-0.517438218518517	9.67288861403509	-3.852151095091	0.000291159414707865	0.00401337250014559	0.0928844706877214
F13A1	0.622356492592591	5.83952012280702	3.84177217027103	0.000301168819210199	0.00411818833915123	0.0614036934868016
ADH1B	-0.610683344444448	11.3892964912281	-3.82960616986866	0.000313322485268868	0.0042427819061044	0.0245660452888279
PCK1	-0.783708807407407	10.7463250877193	-3.80805906771337	0.000336011994890376	0.00448114164022329	-0.0405074051084817
TCEA3	-0.556622414814813	9.57864664912281	-3.80579017953417	0.000338490900917612	0.00450701846353069	-0.0473469122857217
CD96	0.512140803703701	5.76978075438597	3.79312604656062	0.000352652735608619	0.00466220287194428	-0.0854780992936872
CFHR1	-0.55831923703704	10.6504361403509	-3.79029594160063	0.000355894329728587	0.00469023889501367	-0.0939890806247092
HYOU1	0.525472444444441	8.347093	3.78206819626187	0.000365481437968889	0.00480146218782205	-0.118710858919799
CDKN1A	0.572145707407411	7.45461157894737	3.77559235703172	0.000373200818467374	0.0048875290287077	-0.138146117349019
CTH	-0.550727888888892	8.99394110526316	-3.76519748527626	0.000385919511789946	0.00502656410025551	-0.169301406123653
MMP9	0.73362722962963	5.44844163157895	3.76392872057804	0.000387500062263744	0.00503167325118384	-0.173100589135408
MT1X	-0.683984222222231	12.4947738596491	-3.74480381652839	0.000412089208430692	0.00527304058218998	-0.230274657438198
AGMAT	-0.629312451851852	9.58145143859649	-3.73928698153163	0.000419455549233273	0.00534279111683204	-0.246734600310098
IP6K3	0.687829248148148	5.75761924561403	3.73211812706336	0.000429216270662922	0.00541535923113755	-0.268101527915577
RAB31	0.544265596296293	8.03043728070175	3.73201445526718	0.000429359006973743	0.00541535923113755	-0.268410341653539
KRT7	0.779701374074075	6.63459740350877	3.72825521987265	0.000434565563648996	0.00546488227169215	-0.279604697367587
PPARGC1A	-0.723294455555557	9.13520592982456	-3.7278908550991	0.000435073410807297	0.0054668345921034	-0.280689348877607
EPO	0.622548966666664	6.00930568421053	3.72550593060653	0.000438411544138924	0.00550464667235797	-0.287787270491678
TACSTD2	0.699218966666665	5.92679031578947	3.71938921960216	0.000447085416712914	0.00558840076140705	-0.305978968354935
MFGE8	0.543285533333332	7.4251080877193	3.71187005571772	0.000457973187006626	0.00570744395452711	-0.328316754929777
CYBRD1	0.637977125925925	8.3802611754386	3.70977583762012	0.00046105050264732	0.00573725075301725	-0.334533309755751
KDELR3	0.529300462962964	6.79824756140351	3.70621421119805	0.000466329559374001	0.0057844547528484	-0.345100855073383
HSPA1A	-0.558150007407409	9.9924089122807	-3.68804200844838	0.00049417696249935	0.00606826105748468	-0.39892206179435
PROM1	0.624683977777774	6.29773592982456	3.68419851814866	0.000500267159355823	0.00611165798988205	-0.410284658790151
ANXA2	0.594071603703702	7.92376689473684	3.67920884559356	0.000508280633045824	0.00619147958900142	-0.425024871876424
ACOX2	-0.511523229629633	10.958718877193	-3.67868752874315	0.000509124917881956	0.00619725363679295	-0.426564207823622
CFTR	0.731716144444444	5.71485264912281	3.64516168115024	0.000566326528008783	0.00677931833989832	-0.52527557505412
PLCXD3	0.707578662962961	5.47574119298246	3.63417485734766	0.000586371881461249	0.00696529892123274	-0.557502442933672
CFHR3	-0.824593877777778	8.71944333333333	-3.62635589225226	0.000601048093956525	0.00705839070028884	-0.580400321636835
FRZB	0.585925274074075	5.75666131578947	3.62620250717767	0.000601339474357375	0.00705839070028884	-0.580849202708706
ME1	0.589004429629631	6.69491870175439	3.62530820269205	0.000603041040144007	0.00707158648344417	-0.583466146578162
CDH11	0.546082599999998	6.10228156140351	3.61270113304515	0.000627522447888649	0.00729870966665206	-0.620314399697845
ISM1	0.514264170370374	6.48880231578947	3.61110896709192	0.000630680841025639	0.00731004517745576	-0.624962302368687
ALOX5AP	0.579368855555557	7.1378590877193	3.60583078453974	0.000641260021941111	0.00738662696987499	-0.640361348730343
CD2	0.518181159259256	5.950419	3.59917568967482	0.000654840328311359	0.00748638154026449	-0.659757349996571
SPON1	0.661940003703701	6.07221943859649	3.59855362277646	0.000656123631236632	0.00749593257065358	-0.661569186769808
KLRB1	0.500456677777773	6.51469514035088	3.59491733582497	0.000663673276239277	0.00755639430232434	-0.67215631888658
SPP2	-0.556354733333334	10.6839037192982	-3.5731854893655	0.000710548194544474	0.00795481279738519	-0.735288180794331
RND2	-0.644715329629629	6.28958310526316	-3.54777448984502	0.000769360010339147	0.00846599506446174	-0.808800019782262
CYP3A43	-0.940367818518518	8.04027075438596	-3.54391839270698	0.000778679894696102	0.00852594614570102	-0.819926168711708
HAL	-0.551933251851853	9.150625	-3.51875850646134	0.000842178785245497	0.00908803760712694	-0.892330772762102
SDF2L1	0.5321100037037	8.42198485964912	3.50266832668216	0.000885337115007296	0.00946763188274775	-0.938460881662627
ACKR3	0.692368714814815	5.73578043859649	3.48998927699191	0.000920818399228975	0.00974779005051875	-0.974715186281967
CYP1A1	-1.05170505555556	6.7441849122807	-3.4624946095746	0.00100245619333727	0.0104147171371111	-1.0530398221573
LDLR	-0.674489540740746	10.3201115789474	-3.45400398736072	0.0010290248662176	0.0106182424080665	-1.07714564530014
MT1B	-0.561609403703707	5.23743547368421	-3.45178454313295	0.00103607928865165	0.0106647349656597	-1.083440518318
CLEC1B	-0.644728929629631	8.60328061403509	-3.4464299970044	0.00105328788837168	0.0107887878749552	-1.09861638774612
HLA-DMA	0.508369859259261	9.19778015789474	3.43982001886202	0.00107490531070697	0.0109632481324208	-1.11732911439845
SLC17A4	0.529405381481482	8.45754126315789	3.43060419341065	0.00110574821955879	0.0111891825578933	-1.14337958246071
CYP26A1	-0.818022122222223	6.23476859649123	-3.41103969278585	0.00117402908778508	0.0117171883376618	-1.19853014595792
ALDH1L1	-0.668831874074073	10.7436929649123	-3.40055421916108	0.00121224931642446	0.0120055720763291	-1.22800195639596
HOGA1	-0.535422692592592	8.01252450877193	-3.39497290309047	0.00123307121982884	0.0121496674836929	-1.24366499647153
CMBL	-0.581228774074077	10.6688255263158	-3.35553143816419	0.00139015716313357	0.0133030648595578	-1.35386224552845
IL1RN	-0.558353300000002	7.3683511754386	-3.34809911013677	0.00142180268977151	0.0135208588742646	-1.37453129377554
GSTA2	-1.23286102962963	10.5696370701754	-3.3387350590953	0.00146264306081328	0.0138384719665528	-1.40052856501016
MT1M	-1.00211974444445	10.041979	-3.33706517139615	0.00147004160317943	0.0138597103013762	-1.40515950280866
GPX2	1.07084812962963	10.6094246491228	3.31826968227242	0.00155579179328912	0.0145065667099053	-1.45717541849563
CNDP1	-0.740401555555557	8.64549085964912	-3.30791598469855	0.00160502410572702	0.0148529346441124	-1.48574407254526
RHOB	-0.519108022222222	9.16895880701754	-3.29771574147995	0.0016549619046696	0.0152444124372345	-1.51383008028447
PGGHG	0.526299462962966	6.85254875438596	3.29613047302118	0.00166285336929853	0.0153086781308853	-1.51818976975767
LPA	-0.577796018518521	8.14579468421053	-3.27499588916613	0.00177151051090153	0.0160009559746136	-1.57617606793838
PZP	-1.36401550370371	9.08893214035088	-3.25681688937941	0.0018702928459956	0.0166860828163264	-1.62584913538649
NEU4	-0.597057040740737	7.09437552631579	-3.22756826772317	0.00204018605228255	0.0176833733594268	-1.70537012029541
FAM3B	0.522275892592591	4.95928978947368	3.214827686727	0.0021186420818595	0.0181565348305594	-1.73985416047459
MT1G	-0.926773277777773	12.7052690350877	-3.19062869089261	0.00227552963855863	0.0190713768455462	-1.805091030215
HLA-DRA	0.508212137037043	11.2505410350877	3.18958672182343	0.00228252414009024	0.0191204236900352	-1.80789231568943
TAT	-0.515036196296302	12.2371089473684	-3.18546765527737	0.00231037269120793	0.019315038827546	-1.81895998513001
DPYSL3	0.502865540740742	6.678393	3.17460109381965	0.00238537927878941	0.019754622953537	-1.84810978628563
RGS4	0.572336025925924	5.48852722807018	3.17296839773186	0.00239684458057848	0.0197908178318412	-1.8524835101738
OXT	0.641796522222222	6.8014940877193	3.17139886019744	0.00240791511008992	0.019843070013577	-1.85668655757219
WEE1	-0.661598851851852	7.0443312631579	-3.14320215124582	0.00261515676252724	0.0210826744158821	-1.93194536364986
GADD45B	-0.605675625925928	8.26205628070175	-3.10667910258946	0.00290849513057373	0.0228605684723255	-2.02872181802754
SLPI	0.527612592592593	9.08215257894737	3.09715073900193	0.00298993916522702	0.0232973053111753	-2.05383738868913
GEM	0.501562481481481	6.03623910526316	3.07936684556948	0.00314768355647625	0.0241997150595972	-2.10056629785073
GABRP	0.529060103703703	5.98661464912281	3.07837681113977	0.00315668989469819	0.0242244469360677	-2.10316205974853
CHST9	0.532249200000002	7.22430149122807	3.07335447568823	0.00320275022969491	0.0245159356565167	-2.11632087174914
INHBE	0.600122829629628	9.02574649122807	3.06252080417747	0.00330425360808216	0.0251036280701185	-2.14465328379715
SLC1A2	-0.607483637037039	6.87694547368421	-3.01999686843841	0.00373241999356975	0.0274229646322989	-2.25516573379323
HAO2	-0.560422718518517	9.39671719298246	-3.01954863962469	0.00373719692560162	0.0274460135777948	-2.25632465465021
CCL20	0.877099314814815	5.4005277368421	2.98978762585604	0.00406742536383055	0.0292715834913861	-2.33299364189491
GLYAT	-0.526870225925926	9.83029180701754	-2.98234190539208	0.00415418919390171	0.0297131045035611	-2.3520884250553
SDS	-0.713822318518522	10.3766952280702	-2.98175335318642	0.00416112042662929	0.0297372641248908	-2.35359630261893
CUX2	-0.543993122222221	7.38743971929825	-2.97826125370867	0.00420246780256376	0.0299403135698088	-2.36253862752292
NAMPT	-0.510591566666665	9.07667159649123	-2.97781899445029	0.00420773144783397	0.0299425175350328	-2.36367058760351
CHAD	-0.528388829629631	7.42761157894737	-2.96273945703452	0.0043909157163257	0.0309695559815184	-2.4021929091996
NR1I3	-0.502176962962967	8.92138263157895	-2.96154573853846	0.00440572902579019	0.0309935139461058	-2.40523626866996
FADS1	0.691098366666663	8.56161398245614	2.94821391486807	0.00457435441305631	0.031702264932225	-2.43916422676339
HBB	0.769015196296296	9.64729021052632	2.93352246015494	0.00476710775484247	0.0327398779207215	-2.47642171367919
CCL5	0.537353896296296	7.63986421052632	2.92348861174512	0.0049030559692718	0.0333316197228684	-2.50178853828305
PROZ	-0.514863474074074	9.30888229824561	-2.87126522970259	0.00567053313068108	0.037157173306427	-2.63277266214116
SULT2A1	-0.53385628148148	10.9242828245614	-2.8528303362682	0.00596699959746815	0.0385448368440079	-2.67858889373969
FADS2	0.571592696296296	7.98531429824561	2.8445925646407	0.00610405354174904	0.0392182511048958	-2.69899061116528
MGP	0.699424659259258	7.70224798245614	2.83317186640712	0.00629887533980162	0.0402010546324244	-2.7272017391774
NOCT	-0.530579633333336	6.92919556140351	-2.82919425197541	0.00636806474148753	0.0405189617595703	-2.7370070621555
ASB9	-0.536979544444445	6.54692096491228	-2.79885831987594	0.00691926541626195	0.0431313762651681	-2.8114461568221
SLC22A10	-0.602993396296295	7.68193135087719	-2.7466715963609	0.00797134093539067	0.048147359522062	-2.93807316099744
ACTG2	-0.529062914814815	5.57435131578947	-2.67759108323461	0.00959002413321771	0.0547249348508915	-3.10286958255047
MT1F	-0.76289082962963	12.2361054736842	-2.64907613240789	0.010341820686688	0.0580847283996822	-3.16994338586238
FNDC5	0.695532118518514	8.03871901754386	2.60805812117334	0.0115177901346301	0.0630208091940117	-3.26544065851223
LCN2	0.783856088888891	6.44308028070175	2.5963163265794	0.0118761507511784	0.0643688909075363	-3.29256178157093
THBS1	0.672230796296297	9.20713838596491	2.58339887411595	0.0122820814543664	0.0660132297051158	-3.32228677975342
TRIB1	-0.505474300000001	10.5674302280702	-2.57783688291559	0.012460717577167	0.0666671159533357	-3.33504963323401
PDZK1IP1	0.501316133333329	5.66791426315789	2.57575862801761	0.012528068782461	0.0668491820465538	-3.33981292148216
C7	0.553293774074071	9.3937681754386	2.57319864718923	0.0126114858335454	0.0671796430286599	-3.34567612441345
KLF6	-0.549347181481483	9.19590571929825	-2.55198477283456	0.0133223789765522	0.0699424896268988	-3.39408477618328
PEG10	0.64941825185185	6.27628389473684	2.51565884193786	0.014624468282075	0.0747616755152993	-3.4762359686364
FOSB	-1.26451073333334	8.07453703508772	-2.51286942807985	0.0147290613417077	0.0751586279500492	-3.48250529090928
SCD	0.546507951851854	10.2169919122807	2.51027870607757	0.0148268092444754	0.0754897782905322	-3.48832305203822
MT1H	-0.855881055555555	9.20648784210526	-2.50002459173257	0.0152194740757461	0.0770736271121825	-3.51130258748835
TNFRSF12A	0.608655048148149	7.54427294736842	2.45644687616706	0.0169950202754687	0.0836358877831578	-3.60811499648102
MUC13	0.559105251851851	4.48253207017544	2.4325188588383	0.0180473205056132	0.0874118025448984	-3.66068752155082
ENO3	0.617199488888883	8.63498894736842	2.43246967884949	0.0180495423071739	0.0874118025448984	-3.66079514521665
ALPK2	0.519334133333331	7.05801042105263	2.41682639490656	0.0187688494911254	0.0898884978827019	-3.6949384625044
ACSL4	0.534795185185185	6.70295163157895	2.40777059324876	0.0191969064161566	0.0913059488172672	-3.71462177151844
SLC29A4	0.536810366666668	6.26052743859649	2.3771989331429	0.0207073576397343	0.0964863710512899	-3.78062460832015
CCL2	0.683422181481482	8.66920407017544	2.36211325063796	0.0214911493776067	0.0991947564951012	-3.8129389627746
FOS	-1.09152525925926	9.27557661403509	-2.19242040832625	0.0323076086940497	0.133292487078777	-4.16462185195572
PHLDA1	-0.528958359259258	8.38992645614035	-2.1898982732132	0.0324992886476165	0.133810724254651	-4.16968291257748
FST	-0.520021129629631	9.24620563157895	-2.02310464209134	0.0476029217729017	0.176228732960198	-4.49331060777163
TIMD4	-0.56627402592593	6.74963629824561	-2.01802398299776	0.048145275893841	0.177568859108686	-4.50282192216417
BBOX1	-0.521281900000002	7.97000843859649	-2.01140139002779	0.0488602158995332	0.17945434134529	-4.51518867921425
