# Supplementary material for: Identification of retinol dehydrogenase 10 as a shared biomarker for metabolic dysfunction-associated steatotic liver disease and type 2 diabetes mellitus
Source: Front Pharmacol. 2025 Jan 24;16:1521416. doi: 10.3389/fphar.2025.1521416 (PMC11802817; doi:10.3389/fphar.2025.1521416)
Supplement: Supplementary file 2 [file DataSheet2.zip › Bioinformatics data/MASLD/downgene.txt]

logFC	AveExpr	t	P.Value	adj.P.Val	B
MCEE	-0.682346992592592	7.65578859649123	-8.35281218108867	1.39307284825785e-11	6.26265369411375e-08	16.1087865770605
DNAJC12	-0.811354503703703	7.89413335087719	-8.33430850222915	1.49672072512726e-11	6.26265369411375e-08	16.0404802178517
DNAJC19	-0.674137003703702	7.4817060877193	-8.013969867376	5.19729407381606e-11	1.44978518189099e-07	14.8549359795382
IL1RAP	-0.924019285185185	8.04010524561403	-7.96963005618573	6.17656271617719e-11	1.47681614543797e-07	14.6904451268367
HPRT1	-0.898602096296301	7.64078715789474	-7.64816924437161	2.16250806182039e-10	2.47811016112762e-07	13.4958179956744
HSD17B11	-0.603565870370373	9.21008412280702	-7.64133678555007	2.22092683377632e-10	2.47811016112762e-07	13.4703959239978
CFHR4	-1.12713670740741	9.18334356140351	-7.35023599868743	6.91661754750686e-10	4.8234761621926e-07	12.3866717992402
GTF2A2	-0.550614355555558	7.60799385964912	-7.33270826678769	7.40628321364906e-10	4.92354176944443e-07	12.32140126022
LYRM5	-0.663023837037045	9.51996378947368	-7.22907688684828	1.10972094350677e-09	6.40462049361129e-07	11.9355171881474
SIRT1	-0.525922474074073	7.29630743859649	-7.21929089039307	1.15290685974432e-09	6.42001322403152e-07	11.8990817278124
IGF1	-1.00950000740741	7.45033528070175	-7.21136655143591	1.18910443893755e-09	6.42001322403152e-07	11.8695783480969
CRADD	-0.556783607407407	6.98770107017544	-7.18797162393723	1.30272946869938e-09	6.71697526832278e-07	11.7824799989352
RBM7	-0.512519759259259	6.12325201754386	-7.08114731099507	1.97592932839955e-09	8.93814301876304e-07	11.3848810957222
IDNK	-0.843964755555557	9.04266557894737	-7.06094552217641	2.13782574195959e-09	8.9451973607944e-07	11.3097145779159
EIF1B	-0.536221496296295	7.06570878947368	-6.99447554954993	2.76993005615101e-09	1.07814696162325e-06	11.0624639975867
GPR88	-1.17341221111111	6.51199373684211	-6.96476747769328	3.10977429649752e-09	1.13806985892057e-06	10.9519972275999
SLC6A16	-0.736083648148147	6.94723136842105	-6.9632775817265	3.1278731857768e-09	1.13806985892057e-06	10.9464578889254
CDH23	-0.681403174074076	6.54877215789474	-6.94534814196707	3.35409588075616e-09	1.17782213025198e-06	10.8798028901921
PROX1	-0.846915559259257	8.69178222807018	-6.94040161590744	3.41933218880819e-09	1.17782213025198e-06	10.8614153771415
SOCS2	-1.23759119629629	7.39034450877193	-6.92597527768786	3.61690971311992e-09	1.186984664088e-06	10.8077936374795
FNIP2	-0.821759051851851	8.39566342105263	-6.86215672438067	4.63681224893198e-09	1.43715419648842e-06	10.5706739900543
MET	-0.519320507407407	8.00680115789474	-6.74651973775706	7.26943590733936e-09	2.0372502290006e-06	10.1414537930665
CYP2C19	-1.75653472962963	9.03107133333333	-6.73561866906153	7.5839446480593e-09	2.0372502290006e-06	10.1010240169531
CMYA5	-0.638379429629635	6.19264412280702	-6.70192390793428	8.64438663106613e-09	2.15941938871871e-06	9.97609654699489
ST3GAL6	-0.669186311111112	8.63150145614035	-6.67665365379473	9.5355144375119e-09	2.24782964986812e-06	9.88244459914833
CFHR5	-0.927752662962968	8.8936660877193	-6.56610823182555	1.46401526260781e-08	3.10167385446417e-06	9.47321134538554
RCL1	-0.922203944444446	8.79007661403509	-6.53775302888156	1.63399601680496e-08	3.37631991768699e-06	9.36837032607957
FAM96A	-0.53114176666667	8.78780036842105	-6.53112277899526	1.67649537413676e-08	3.42189061913744e-06	9.34386364198624
APOF	-0.755218825925931	10.8363096666667	-6.47332037951537	2.09682021059335e-08	3.91189426608205e-06	9.13035089109465
MAOA	-0.557236700000002	9.99610752631579	-6.4355980055882	2.42610060360245e-08	4.36619847338647e-06	8.9911483809872
ACADSB	-0.500009840740738	8.79959133333333	-6.40926548570255	2.6859643234077e-08	4.66355357649649e-06	8.89404456082053
ABCA6	-0.562004559259263	8.56584738596491	-6.30281156309695	4.05034346864533e-08	6.39569549059214e-06	8.50209691432501
SMIM19	-0.540426644444445	9.24650070175439	-6.26067872732707	4.76402079505786e-08	7.31517578411774e-06	8.34726034790093
SLC16A10	-0.973699985185185	7.84023284210526	-6.09849316693197	8.88302650394462e-08	1.17996202060731e-05	7.75295792787105
ANXA10	-0.755376437037039	7.8097058245614	-6.03669984816729	1.12544952010132e-07	1.42276172927866e-05	7.52731492080236
PIGV	-0.525763322222223	7.88065135087719	-5.95418281690841	1.54256750532942e-07	1.81816565751398e-05	7.22674603804339
AQP11	-0.741692870370371	7.17880403508772	-5.94058704704869	1.62467868532229e-07	1.87198789279515e-05	7.17730951709192
AGTR1	-0.595687911111115	8.7066908245614	-5.84749387494683	2.31580875802017e-07	2.45314501158124e-05	6.83949950820921
SYBU	-0.789852614814814	8.2095129122807	-5.80901606078066	2.68025456308243e-07	2.69554837936845e-05	6.70024184089975
SRD5A1	-0.632162200000002	8.31588205263158	-5.77116862603394	3.09398907858336e-07	2.9933003010549e-05	6.56348565589251
C3orf58	-0.621863266666667	7.04527687719298	-5.74142559056305	3.46295574238634e-07	3.29250743589504e-05	6.45617112093689
ACMSD	-0.736104292592593	9.33514261403509	-5.73651853089126	3.52787838916426e-07	3.29250743589504e-05	6.43847976317507
TCP10L	-0.562424777777778	6.03278207017544	-5.73258388342155	3.58080422292003e-07	3.292962652693e-05	6.42429703893436
GCAT	-0.673037800000003	7.2386829122807	-5.72219125166897	3.72440496049337e-07	3.36426622937335e-05	6.38684812029279
PCOLCE2	-1.14599287037037	6.58872056140351	-5.72094421881855	3.7420142079056e-07	3.36426622937335e-05	6.38235573156925
DPM1	-0.522945022222219	8.83192633333333	-5.69838513162357	4.07516997581e-07	3.55240207735063e-05	6.30113161863126
HEBP2	-0.513300981481482	9.6910077368421	-5.62584274361463	5.35816433638497e-07	4.29088978459691e-05	6.0405237636838
HPR	-0.714274814814816	11.2438050350877	-5.60680529061154	5.75637900106376e-07	4.54629373123432e-05	5.97228313130886
AGMO	-0.620029822222222	8.7898227368421	-5.60446210683661	5.80737055663775e-07	4.54629373123432e-05	5.96388832928114
CCT6B	-0.503068303703708	5.8728649122807	-5.60296999084445	5.84007380184847e-07	4.54629373123432e-05	5.95854311436878
NT5E	-0.535180088888889	7.81378849122807	-5.59639256338257	5.98641610166245e-07	4.6172648061532e-05	5.93498551373179
ZFP1	-0.558879225925928	6.53992829824561	-5.57313475083568	6.53353517223921e-07	4.8330726911841e-05	5.85174834097973
GNMT	-1.37590694074074	9.41018585964912	-5.56596187542811	6.71202880835955e-07	4.91995453367935e-05	5.82609727546176
SMPDL3A	-0.51520236666667	7.83822119298246	-5.558301097827	6.90798419916739e-07	4.91995453367935e-05	5.79871185515549
GYS2	-0.550359366666669	9.20697184210526	-5.55716450014192	6.93753462471234e-07	4.9200642802462e-05	5.79464971670895
RIDA	-0.580107207407412	10.9861328245614	-5.54445053095171	7.27671531978066e-07	5.1388347808932e-05	5.74922700940244
GNE	-0.663728292592591	9.91335624561403	-5.51576927285979	8.1031691665758e-07	5.55830911233521e-05	5.64686980586946
CA2	-0.718533318518519	9.9888280877193	-5.48164794112927	9.20772531427474e-07	6.09129243419036e-05	5.52530254176287
TMED6	-0.644343381481481	5.60673005263158	-5.43981876802185	1.07661298477854e-06	6.82548163872668e-05	5.37658437670397
NAT2	-0.819639081481484	7.8144218245614	-5.42638750994902	1.1319683167817e-06	7.01694582147236e-05	5.32890535990005
IGFBP2	-1.25878902222223	10.1086230175439	-5.40011025214613	1.24850854841806e-06	7.62638232659604e-05	5.23573099475141
CHP1	-0.507658433333331	9.94699201754386	-5.39089267150776	1.29212972227786e-06	7.83564317455236e-05	5.20308076943332
AASS	-0.7528013	8.02188112280702	-5.38955813897035	1.29856853403298e-06	7.84626048884836e-05	5.19835508984555
TMEM14A	-0.588960811111113	8.8596167368421	-5.37299901818014	1.38114271211307e-06	8.20515757705664e-05	5.13974890590419
SLCO1B3	-1.09886388888889	9.58947080701754	-5.31186312736767	1.7333295450275e-06	9.77928733281573e-05	4.92388041478172
HEY2	-0.61885054814815	7.23649333333333	-5.2677030993848	2.04139508142616e-06	0.00010987192284894	4.76845999640244
EFHD1	-1.10330909259259	9.13409959649123	-5.25023016493951	2.17765483391123e-06	0.000114976053486348	4.70708488155085
MTHFD1	-0.510743962962968	9.44498968421053	-5.23748464886915	2.28265817405274e-06	0.000119625071045212	4.66235901801567
CCL23	-0.630244855555557	5.5222867368421	-5.15570987617422	3.08527547852347e-06	0.000152325238006039	4.37629962896327
ADRB2	-0.518412185185189	6.43802766666667	-5.15099837333849	3.13916025395485e-06	0.000154076613403057	4.35986658716645
IGFALS	-1.01107677777778	8.60797443859649	-5.12920919218455	3.40063876186804e-06	0.000163553134935015	4.28393925400052
IRS2	-0.785119492592592	7.53525014035088	-5.12699467989529	3.42838299071315e-06	0.000163631001879752	4.27622898690717
PPM1K	-0.601013500000001	5.64094043859649	-5.12453488605837	3.4594610658357e-06	0.000163631001879752	4.26766613636614
BCHE	-1.08338601481481	9.00062431578947	-5.08478631146128	4.00179119010159e-06	0.00018200537812155	4.12950444608942
KBTBD11	-0.567390262962965	6.80824050877193	-5.06598441819765	4.28662158055727e-06	0.00018973641632777	4.06428933840651
NIPAL1	-0.577014	6.54777375438596	-5.04747224320369	4.58648661465347e-06	0.000200428267544269	4.00016719342035
SFXN1	-0.582842555555553	8.94980298245614	-5.00344636880932	5.38483152708074e-06	0.000226447048413945	3.84802782287075
ADI1	-0.567114211111109	9.64028728070175	-4.99552160465565	5.54236346182451e-06	0.000229043301877918	3.82069643841868
SIAH2	-0.542649607407411	7.42078735087719	-4.97037406831421	6.07279907187797e-06	0.000244327976120244	3.73407703357215
SLITRK3	-1.12898578148148	5.68820010526316	-4.95183458839729	6.49543701790256e-06	0.000257027742380515	3.67032778789009
ADCY1	-0.531825014814816	6.0977909122807	-4.94008756729222	6.77802141058243e-06	0.000263210543732989	3.6299832766364
FOXO1	-0.566306644444445	8.16706431578947	-4.91168895526505	7.5119132590583e-06	0.000282207105980384	3.53260663346709
C1orf53	-0.545080944444449	7.33855307017544	-4.91138675755275	7.52012721917018e-06	0.000282207105980384	3.53157162335308
METTL7A	-0.627341040740735	9.98367924561403	-4.88614614425023	8.23817458092761e-06	0.000301711877376336	3.44521423700232
PER2	-0.677278962962962	8.12712635087719	-4.86143408007915	9.00610724793198e-06	0.000322260451796476	3.3608397143618
ABCG2	-0.534408159259262	6.86064714035088	-4.84338024662758	9.61103228488601e-06	0.000334567867541304	3.29930894755333
IL13RA2	-0.719526314814817	5.64715042105263	-4.84326400866339	9.61505313302068e-06	0.000334567867541304	3.29891309204382
CLEC4M	-0.93411031851852	7.5093591754386	-4.83772761101468	9.80848517644616e-06	0.000339885334157721	3.28006308563499
TDO2	-0.58412547037037	10.762197245614	-4.82702436324447	1.01933017248984e-05	0.000348174063203314	3.2436465502233
FAM162A	-0.628605100000005	8.13300187719298	-4.82405328056373	1.03027174508505e-05	0.000349769943153926	3.23354371829702
ABCB11	-0.538278181481484	8.64823650877193	-4.81348158352291	1.0701444085982e-05	0.000358938015364893	3.19761682781691
HERC5	-0.608713107407409	6.87785642105263	-4.79128917594304	1.15882212628365e-05	0.000382548440386774	3.12230528963839
PON1	-0.594792122222223	10.4563767368421	-4.76079764240811	1.29248149171924e-05	0.000406663653251545	3.01906965207105
P4HA1	-0.831645707407414	7.29530747368421	-4.74624395978609	1.36148320727402e-05	0.000422767058258725	2.96989398965521
F13B	-0.591979177777777	9.21404345614035	-4.73930863130784	1.39561972597673e-05	0.00043176501577953	2.94648280625487
IL27	-0.584906707407408	6.03505077192982	-4.68577331896726	1.68882659581071e-05	0.000495925802073446	2.7662665530059
DPYD	-0.589572411111112	8.69809384210526	-4.661406083044	1.84145547621816e-05	0.000534149745328654	2.68453641325824
CYP39A1	-0.589878122222223	8.11730671929825	-4.65463570459314	1.88620207818574e-05	0.000543362550474952	2.66186140876957
HAAO	-0.519327640740741	8.9616927368421	-4.62783745239608	2.07396777244438e-05	0.000578370782796369	2.57225454551865
GADD45G	-1.22924595925926	8.78481036842105	-4.58387353094143	2.42221318875814e-05	0.000639441358678942	2.42575611856254
ASPA	-0.669115444444449	6.5293480877193	-4.57828636053474	2.4703639629352e-05	0.000648063975668438	2.40718395483116
VIL1	-0.839221244444445	6.47049371929825	-4.4669046174501	3.65002473451999e-05	0.000868996642697881	2.03914930704549
KCNN2	-0.751270007407411	6.76403814035088	-4.36588941759925	5.18257980827331e-05	0.00113386716668066	1.70913445561416
CXCL2	-0.840770259259259	8.74784492982456	-4.28832617700928	6.76757565207542e-05	0.00139464878306664	1.45828312964641
PCDH20	-0.694679344444445	4.79747107017544	-4.28659738260549	6.80778412956366e-05	0.00139805991382217	1.45271786333008
IGFBP1	-1.47043031851852	10.8757231578947	-4.27527229845506	7.07697382020889e-05	0.00143398681390843	1.41628894539996
CYP1A2	-1.51662827037037	11.6818096315789	-4.27273312772498	7.13873001531942e-05	0.00144464391738831	1.40812806800571
FITM1	-0.646929892592595	6.7976431754386	-4.25882934431194	7.48626651723814e-05	0.0014916386035597	1.36348552535216
PPP1R1A	-0.814720874074078	7.85533728070175	-4.23369021712342	8.15672705616135e-05	0.00159671509636225	1.28295894544154
GPAT3	-0.731222329629629	6.90689277192982	-4.16473848394585	0.000103080741050799	0.00190006868168197	1.06337095668388
AMDHD1	-0.521971807407409	9.72015173684211	-4.14596920317824	0.00010982957081753	0.00198083785212608	1.00392768158854
ERRFI1	-0.500835722222218	11.7387991403509	-4.13562971861801	0.000113727874985191	0.00203578977928036	0.971243307046652
TTC36	-0.602108985185184	7.55919805263158	-4.12254071494226	0.00011885507082116	0.00210505536543254	0.929930215575154
HLF	-0.648081307407409	8.65458398245614	-4.12198693743515	0.000119076851001051	0.00210675396956088	0.928183870085253
TNFAIP8L1	-0.534589266666667	7.22461156140351	-4.12116131680529	0.000119408243583506	0.00211038624377734	0.925580498043942
GSTA5	-0.675754462962965	5.21429571929825	-4.11511277681024	0.00012186338046296	0.00214246575505102	0.906516636829068
ZNF69	-0.52110951851852	8.16925501754386	-4.10993269872347	0.000124004729206899	0.00215809502955172	0.890202026382752
SLC38A4	-0.625063562962964	10.7411074736842	-4.1041125123915	0.000126454074238783	0.00218286126904705	0.871884666395208
GGH	-0.515536888888889	8.66298501754386	-4.09647147450659	0.000129740765853726	0.00222486803083383	0.847858070554392
SCG5	-0.599034192592594	6.04122310526316	-4.09074536084031	0.000132257724399019	0.00226108021784104	0.829868738273942
CYP3A4	-0.945005144444446	12.1166209824561	-4.05773181770594	0.000147715059831091	0.00245756158687174	0.726420632014307
OAT	-0.87860708888889	8.80267710526316	-4.05573123553496	0.000148705790746519	0.00246668862212536	0.720166575661891
HSD17B14	-0.854319933333333	6.76385192982456	-4.02782311968122	0.000163213367239073	0.00263932572703418	0.633100191766347
NFIL3	-0.821627370370372	7.40512757894737	-4.01578184092179	0.000169886135346681	0.00272615939338198	0.595637409198706
FAM134B	-0.563541122222224	7.44453096491228	-4.00455811376688	0.000176342212802734	0.00278964046850601	0.560774514585055
CLEC4G	-0.683580007407411	8.97018545614035	-3.90909639563056	0.000241681921041327	0.00351904471768309	0.266487143039983
C8orf4	-0.736928833333334	7.86387005263158	-3.90489063036675	0.000245040626292466	0.00354631458094894	0.253615060442417
ARL4D	-0.558725611111115	6.639133	-3.88852726417968	0.000258540477140809	0.00368899570835953	0.203609829351838
KLF9	-0.513601825925921	9.50402584210526	-3.85699446319587	0.000286598567342711	0.0039742130184685	0.107592134970127
DUSP10	-0.565105955555554	7.45276836842105	-3.85698967521684	0.000286603041960416	0.0039742130184685	0.10757759016342
DNASE1L3	-0.517438218518517	9.67288861403509	-3.852151095091	0.000291159414707865	0.00401337250014559	0.0928844706877214
ADH1B	-0.610683344444448	11.3892964912281	-3.82960616986866	0.000313322485268868	0.0042427819061044	0.0245660452888279
PCK1	-0.783708807407407	10.7463250877193	-3.80805906771337	0.000336011994890376	0.00448114164022329	-0.0405074051084817
TCEA3	-0.556622414814813	9.57864664912281	-3.80579017953417	0.000338490900917612	0.00450701846353069	-0.0473469122857217
CFHR1	-0.55831923703704	10.6504361403509	-3.79029594160063	0.000355894329728587	0.00469023889501367	-0.0939890806247092
CTH	-0.550727888888892	8.99394110526316	-3.76519748527626	0.000385919511789946	0.00502656410025551	-0.169301406123653
MT1X	-0.683984222222231	12.4947738596491	-3.74480381652839	0.000412089208430692	0.00527304058218998	-0.230274657438198
AGMAT	-0.629312451851852	9.58145143859649	-3.73928698153163	0.000419455549233273	0.00534279111683204	-0.246734600310098
PPARGC1A	-0.723294455555557	9.13520592982456	-3.7278908550991	0.000435073410807297	0.0054668345921034	-0.280689348877607
HSPA1A	-0.558150007407409	9.9924089122807	-3.68804200844838	0.00049417696249935	0.00606826105748468	-0.39892206179435
ACOX2	-0.511523229629633	10.958718877193	-3.67868752874315	0.000509124917881956	0.00619725363679295	-0.426564207823622
CFHR3	-0.824593877777778	8.71944333333333	-3.62635589225226	0.000601048093956525	0.00705839070028884	-0.580400321636835
SPP2	-0.556354733333334	10.6839037192982	-3.5731854893655	0.000710548194544474	0.00795481279738519	-0.735288180794331
RND2	-0.644715329629629	6.28958310526316	-3.54777448984502	0.000769360010339147	0.00846599506446174	-0.808800019782262
CYP3A43	-0.940367818518518	8.04027075438596	-3.54391839270698	0.000778679894696102	0.00852594614570102	-0.819926168711708
HAL	-0.551933251851853	9.150625	-3.51875850646134	0.000842178785245497	0.00908803760712694	-0.892330772762102
CYP1A1	-1.05170505555556	6.7441849122807	-3.4624946095746	0.00100245619333727	0.0104147171371111	-1.0530398221573
LDLR	-0.674489540740746	10.3201115789474	-3.45400398736072	0.0010290248662176	0.0106182424080665	-1.07714564530014
MT1B	-0.561609403703707	5.23743547368421	-3.45178454313295	0.00103607928865165	0.0106647349656597	-1.083440518318
CLEC1B	-0.644728929629631	8.60328061403509	-3.4464299970044	0.00105328788837168	0.0107887878749552	-1.09861638774612
CYP26A1	-0.818022122222223	6.23476859649123	-3.41103969278585	0.00117402908778508	0.0117171883376618	-1.19853014595792
ALDH1L1	-0.668831874074073	10.7436929649123	-3.40055421916108	0.00121224931642446	0.0120055720763291	-1.22800195639596
HOGA1	-0.535422692592592	8.01252450877193	-3.39497290309047	0.00123307121982884	0.0121496674836929	-1.24366499647153
CMBL	-0.581228774074077	10.6688255263158	-3.35553143816419	0.00139015716313357	0.0133030648595578	-1.35386224552845
IL1RN	-0.558353300000002	7.3683511754386	-3.34809911013677	0.00142180268977151	0.0135208588742646	-1.37453129377554
GSTA2	-1.23286102962963	10.5696370701754	-3.3387350590953	0.00146264306081328	0.0138384719665528	-1.40052856501016
MT1M	-1.00211974444445	10.041979	-3.33706517139615	0.00147004160317943	0.0138597103013762	-1.40515950280866
CNDP1	-0.740401555555557	8.64549085964912	-3.30791598469855	0.00160502410572702	0.0148529346441124	-1.48574407254526
RHOB	-0.519108022222222	9.16895880701754	-3.29771574147995	0.0016549619046696	0.0152444124372345	-1.51383008028447
LPA	-0.577796018518521	8.14579468421053	-3.27499588916613	0.00177151051090153	0.0160009559746136	-1.57617606793838
PZP	-1.36401550370371	9.08893214035088	-3.25681688937941	0.0018702928459956	0.0166860828163264	-1.62584913538649
NEU4	-0.597057040740737	7.09437552631579	-3.22756826772317	0.00204018605228255	0.0176833733594268	-1.70537012029541
MT1G	-0.926773277777773	12.7052690350877	-3.19062869089261	0.00227552963855863	0.0190713768455462	-1.805091030215
TAT	-0.515036196296302	12.2371089473684	-3.18546765527737	0.00231037269120793	0.019315038827546	-1.81895998513001
WEE1	-0.661598851851852	7.0443312631579	-3.14320215124582	0.00261515676252724	0.0210826744158821	-1.93194536364986
GADD45B	-0.605675625925928	8.26205628070175	-3.10667910258946	0.00290849513057373	0.0228605684723255	-2.02872181802754
SLC1A2	-0.607483637037039	6.87694547368421	-3.01999686843841	0.00373241999356975	0.0274229646322989	-2.25516573379323
HAO2	-0.560422718518517	9.39671719298246	-3.01954863962469	0.00373719692560162	0.0274460135777948	-2.25632465465021
GLYAT	-0.526870225925926	9.83029180701754	-2.98234190539208	0.00415418919390171	0.0297131045035611	-2.3520884250553
SDS	-0.713822318518522	10.3766952280702	-2.98175335318642	0.00416112042662929	0.0297372641248908	-2.35359630261893
CUX2	-0.543993122222221	7.38743971929825	-2.97826125370867	0.00420246780256376	0.0299403135698088	-2.36253862752292
NAMPT	-0.510591566666665	9.07667159649123	-2.97781899445029	0.00420773144783397	0.0299425175350328	-2.36367058760351
CHAD	-0.528388829629631	7.42761157894737	-2.96273945703452	0.0043909157163257	0.0309695559815184	-2.4021929091996
NR1I3	-0.502176962962967	8.92138263157895	-2.96154573853846	0.00440572902579019	0.0309935139461058	-2.40523626866996
PROZ	-0.514863474074074	9.30888229824561	-2.87126522970259	0.00567053313068108	0.037157173306427	-2.63277266214116
SULT2A1	-0.53385628148148	10.9242828245614	-2.8528303362682	0.00596699959746815	0.0385448368440079	-2.67858889373969
NOCT	-0.530579633333336	6.92919556140351	-2.82919425197541	0.00636806474148753	0.0405189617595703	-2.7370070621555
ASB9	-0.536979544444445	6.54692096491228	-2.79885831987594	0.00691926541626195	0.0431313762651681	-2.8114461568221
SLC22A10	-0.602993396296295	7.68193135087719	-2.7466715963609	0.00797134093539067	0.048147359522062	-2.93807316099744
ACTG2	-0.529062914814815	5.57435131578947	-2.67759108323461	0.00959002413321771	0.0547249348508915	-3.10286958255047
MT1F	-0.76289082962963	12.2361054736842	-2.64907613240789	0.010341820686688	0.0580847283996822	-3.16994338586238
TRIB1	-0.505474300000001	10.5674302280702	-2.57783688291559	0.012460717577167	0.0666671159533357	-3.33504963323401
KLF6	-0.549347181481483	9.19590571929825	-2.55198477283456	0.0133223789765522	0.0699424896268988	-3.39408477618328
FOSB	-1.26451073333334	8.07453703508772	-2.51286942807985	0.0147290613417077	0.0751586279500492	-3.48250529090928
MT1H	-0.855881055555555	9.20648784210526	-2.50002459173257	0.0152194740757461	0.0770736271121825	-3.51130258748835
FOS	-1.09152525925926	9.27557661403509	-2.19242040832625	0.0323076086940497	0.133292487078777	-4.16462185195572
PHLDA1	-0.528958359259258	8.38992645614035	-2.1898982732132	0.0324992886476165	0.133810724254651	-4.16968291257748
FST	-0.520021129629631	9.24620563157895	-2.02310464209134	0.0476029217729017	0.176228732960198	-4.49331060777163
TIMD4	-0.56627402592593	6.74963629824561	-2.01802398299776	0.048145275893841	0.177568859108686	-4.50282192216417
BBOX1	-0.521281900000002	7.97000843859649	-2.01140139002779	0.0488602158995332	0.17945434134529	-4.51518867921425
