# Supplementary material for: Identification of retinol dehydrogenase 10 as a shared biomarker for metabolic dysfunction-associated steatotic liver disease and type 2 diabetes mellitus
Source: Front Pharmacol. 2025 Jan 24;16:1521416. doi: 10.3389/fphar.2025.1521416 (PMC11802817; doi:10.3389/fphar.2025.1521416)
Supplement: Supplementary file 2 [file DataSheet2.zip › Bioinformatics data/MASLD/LASSO.txt]

myfit2$lambda.min
[1] 0.02991797
> coe <- coef(myfit, s = myfit2$lambda.min)
> act_index <- which(coe != 0)
> act_coe <- coe[act_index]
> row.names(coe)[act_index]
[1] "(Intercept)" "GSN"         "SATB2"       "SPP1"        "SULF2"      
[6] "TSPAN5"      "RDH10"   
