# Supplementary material for: Identification of retinol dehydrogenase 10 as a shared biomarker for metabolic dysfunction-associated steatotic liver disease and type 2 diabetes mellitus
Source: Front Pharmacol. 2025 Jan 24;16:1521416. doi: 10.3389/fphar.2025.1521416 (PMC11802817; doi:10.3389/fphar.2025.1521416)
Supplement: Supplementary file 2 [file DataSheet2.zip › Bioinformatics data/MASLD/MASLDdataset.txt]

id	GSM836246	GSM836247	GSM836248	GSM836251	GSM836255	GSM836256	GSM836257	GSM836258	GSM836259	GSM836261	GSM836262	GSM836264	GSM836265	GSM836222	GSM836226	GSM836228	GSM836229	GSM836230	GSM836231	GSM836232	GSM836233	GSM836234	GSM836235	GSM836236	GSM836239	GSM1178970	GSM1178971	GSM1178972	GSM1178973	GSM1178974	GSM1178977	GSM1178978	GSM1178979	GSM1178998	GSM1179009	GSM1179010	GSM1179018	GSM1179024	GSM1179031	GSM1178975	GSM1178980	GSM1178987	GSM1178995	GSM1178996	GSM1179001	GSM1179002	GSM1179003	GSM1179004	GSM1179006
1-Dec	4.24181682076502	3.88780721941863	3.78540943534462	3.99679006428381	4.08073227895254	3.80818817083954	3.7239530106247	3.96711201732098	3.89065855606749	4.04031289529881	4.05415412849588	3.87594913879739	4.08244201568532	3.8696226567168	3.83522729874773	3.99544188105963	4.02104709721768	3.85155768137301	3.98395308936924	3.99728122400372	4.08505658675769	3.92030756247744	3.89063661722482	3.94599267287533	4.13702512663858	3.81758728134674	3.76902264920806	3.98960603151513	4.03205579334339	4.13602667508826	3.93532607558	3.90579909493075	4.1686982347826	3.95854334533485	4.15745749510064	3.79808431436985	3.81643303586195	3.63435081063711	3.96222065306522	3.97136449521599	3.90713369359151	3.937383310837	4.15602486420172	3.90955728026469	3.9864691620906	3.76932796343366	4.02616813660256	4.07031309372257	3.97924361824033
1-Mar	7.22531405634653	7.12835604514866	7.04907494121402	7.31512974692594	7.19474331001579	6.98287329597879	6.96854157729901	7.23457486189419	7.15575780703928	7.17536488946022	7.07082875502989	7.34067665756743	6.97884481193882	7.03505296633686	7.60351174393642	7.13897843907966	6.66114911928628	6.79805704850462	6.82511043731798	7.03913928837807	7.05549264696172	6.63137196413537	7.12092760241305	6.65338268628233	7.15807843018739	7.02270098566187	7.28552087023709	7.05354808483798	7.00360593605129	7.52577644338937	6.85189478349587	6.8231111126543	7.35915097107317	6.69982789692174	7.25005264933704	6.50286070717237	6.83443645242334	7.0558432533626	7.16605153364753	7.04713026893922	7.08577786263157	7.11628547525617	7.2180416520771	7.16321671183154	6.59694972337976	6.99382403931204	6.97065344082353	7.07185207298051	7.34770242625103
1-Sep	5.22615296929599	5.14831428746055	5.09669733125994	5.23402806382207	5.2662847628858	4.92037318510881	5.40244592695395	5.15266118369647	5.00517079948339	5.06778949665062	5.22542978611055	5.00761909619743	5.03106699522074	5.42633633786419	5.27840736546587	5.45208438825897	5.7393089682893	5.18227858166553	5.24135348629603	5.29992742575494	5.53725236598997	5.67969606215158	5.33207301581175	5.16654398685997	5.697009574424	5.21734672723739	5.41959677997073	4.92175588910904	5.14875182297504	5.40592850388195	5.45246439037353	5.066650050071	5.48221471755551	4.84258146035928	5.66084140458378	5.4236009889615	5.04082974966924	5.09667998712346	5.16024191371705	5.30599394844372	5.45006639876587	5.07634131321354	5.02649168292157	4.96047440667811	5.02957635857732	5.29657688365111	5.70882128582224	5.31506048191181	5.25649321909802
10-Mar	4.13630823460599	4.02222892751916	4.13933070650238	4.18743922097275	4.21097634431204	4.2279951419289	4.24116233202711	4.30713886260634	4.19935553518408	4.09628307520735	4.37383694200565	4.17953804621941	4.14989573047811	4.17525701865546	4.26131354999673	4.07305099105909	4.14069583431773	3.89239266730072	4.16196502786671	4.12461949708811	4.24102411359309	4.25287157225101	4.37052419566147	4.03180077660609	4.22248332134782	4.07416253309556	4.03189335654797	4.22301840095907	4.22848737612731	4.25745857472332	4.04301473309952	4.30859306990529	4.16891358448789	4.33033626128899	4.13686809490473	4.12267496321232	4.06604528911711	4.1383338140611	3.9777006307387	4.18973354484549	4.17857497588168	4.27224575675392	4.29467616248256	4.10250634939945	4.36769670172265	3.99356047575051	4.24411561384452	4.28839402593692	4.14946261517545
10-Sep	7.09991180244708	7.06802636023534	7.08282040285146	6.70262788699843	6.47989294135852	7.10936875373967	6.55776230762414	6.71424508954102	6.72968286027731	6.83521414347796	6.87070111912044	6.78076979270194	6.73499319926339	6.91088955237214	6.67356622271034	6.7087488905142	6.63279064435597	6.95352776222225	6.80591672421599	6.84005772287995	6.66870565739783	7.11192835233089	6.82955910244746	6.7207690501398	6.75641653980705	6.73042049459079	6.87059630362135	6.76159908751468	7.22464360525155	6.78418256786769	6.69032238276754	6.95075942458127	6.35181596492016	7.03738998293204	7.26619989041871	6.74162161616278	7.01132409995066	6.88873409316648	6.89596371991587	6.95064401222837	6.35434628479228	6.97331024929785	6.8829150879156	6.78093729649852	6.83736992901538	6.82285109068076	6.64008536509453	6.92124220600675	6.64178187778183
11-Mar	3.60618957376815	4.10039313848104	3.88886365038516	3.89034831115579	3.76116326570579	3.85505783573612	3.61402182609703	4.0760464798796	3.85407991546804	3.98724954150124	3.88604190590254	4.13877206391099	3.80484785309928	3.63921432875644	3.90560158781781	3.75222101689871	3.89937845883913	3.75442044848347	3.78031933325588	3.86788053602276	3.62747039535525	3.61856598680518	3.72639147556349	4.13764250902743	3.97321855122645	3.84842280431719	4.09688834604333	3.75353130533071	3.7484141434544	3.67956057256942	3.93023409771721	3.98251546242931	3.99196638774526	3.69614510925286	3.88852409071263	3.72630224991053	3.64847864362085	3.62608725850462	3.84842280431719	4.05384007240695	3.88699017998018	3.92479388124401	4.21630852341996	3.92554357628516	3.86711586308325	3.95474304729048	3.54994060642849	3.72491055106636	3.62972969609908
11-Sep	8.47718691804985	8.29648591555332	8.47234674216504	7.97589787488218	7.99119091181146	8.52093377090346	8.45992042594949	8.44917808070139	8.32490499337322	8.06423025768223	8.43688575431724	8.09192645209076	7.87051404539019	7.91087991276393	7.7716694405281	8.11272318729865	8.27886561564541	8.2104067369739	8.17753291080889	8.17146035931431	7.97055666779483	8.36168621920822	7.71616291222503	8.28746246939571	7.8397825923507	8.07147315136273	8.19131222697763	8.0287059743181	7.72090973773043	8.26599445339312	8.08679307108176	8.70031653892754	7.79210191590878	8.69649173772558	8.18489226170189	7.89855004433457	8.52884596147197	8.53574651268729	7.81966600533348	7.83838526622036	8.28151367479951	8.03959417017905	8.18105629868961	8.29414645623909	8.42927147911866	8.48120956164494	8.27125813656799	7.97702768101986	7.98638087771997
12-Sep	4.39717620387788	4.16064464718764	4.17200533821289	4.05012096939306	4.4527621223773	4.02263508004261	3.88192544637811	4.2532400981523	3.94016487852599	4.22328511614246	3.97943222523596	4.38413960949571	4.31954391995782	3.92042635852179	4.17946264736275	4.07157457826623	4.07447159924005	3.9765655399884	4.07413677666767	4.01847207638651	4.08771947203687	3.9051050924693	4.15055152396091	3.97581711306192	4.3566285505253	3.97114831808209	3.97186381604795	4.00217842159771	4.4061981897392	4.06845850583972	4.20139654925405	4.19034042167379	4.14939027977053	3.99619403275588	4.17868380154125	4.10184129153009	3.94051991204673	4.06984021373704	4.34036744807735	4.3037063283592	4.2888377713191	4.03715910279565	4.28419319554536	3.75851084332284	3.92578868176187	4.0019945546622	4.23463818430536	3.85863866371293	4.2725300036749
14-Sep	3.95326372469046	3.82341828135453	3.90903838169575	3.76495588829645	3.78391285466957	4.05917764631333	3.85727163099422	3.84985754280247	4.00769736452076	3.81121834353274	3.64014866005801	3.78862140316546	3.73017265148399	4.02115088480156	3.85972110747004	3.72778625994883	3.71258294570836	3.76833752550782	3.83476648251066	3.84692776976537	3.70396614281149	3.98707245244769	3.88535552769753	3.95450593933561	4.08865978411997	3.90564366787565	4.10427321632028	3.76773582145401	3.72090407774665	3.6876929914855	3.82450831491893	3.8045260291503	3.87552954161278	3.84743114042038	3.87914978383935	4.16415315155385	3.77119319309489	3.53507760865964	3.6856909733455	4.22039708285656	3.99276205693782	3.69391872088943	3.68575906580415	3.81390112740435	3.85186771225176	3.90413546332919	3.82041030680193	3.87632813283697	3.89836887704757
15-Sep	10.3315673405541	10.3353135076237	10.5456066751955	10.2782442989876	9.76936537725655	10.4350980319294	10.1293972824337	10.4681339502496	10.286833919347	10.3781339525121	10.4730862873729	10.2366225149231	10.2494304451824	9.6395895219218	9.87941836802353	9.61346209511568	9.71875182359667	9.80784508182296	10.1961332804847	9.43891661651404	9.45102806569957	9.98651969821947	9.44442088203554	9.48845125159261	9.49078662209355	9.91797995700886	10.1006353485588	9.90237817820983	9.66059224602845	10.3412869714036	9.91031930078893	9.90121610940426	9.71307295800067	10.1130811628998	9.83520887824625	10.1594825511619	10.1505181571222	10.0969423819592	10.1317422266269	9.59737240328616	9.5253088217716	9.90247194090984	10.0522649072834	9.92935172190594	10.1173809637643	10.0216768441186	9.96267935749374	10.222999042734	9.89781887957221
2-Mar	7.77787414373193	7.72353576697103	7.92667063444278	7.53107414622523	7.69211868378955	7.7829895537133	7.56466509928659	7.77004438577074	7.74375945304275	7.6114606976084	7.68414782756333	7.92624733964769	7.78048087439097	7.38674151283561	7.72005746601825	7.67444326672907	7.69746261164521	7.32642559177905	7.91760819028922	7.59808399463932	7.44909259700304	6.96430048182198	7.77082414347706	7.5267815408785	7.58564104086043	7.67368053990615	7.50092339950848	7.73807585922146	7.72785574529957	7.98120731378466	7.77941623758981	7.46606143584791	7.88931054913143	7.3752249509626	7.76780757847517	7.34855294633717	7.39445042119149	7.49762582410444	7.75359035026263	7.7926519173404	7.4348469928446	7.68614207499175	7.92406955708475	7.7634248842345	7.4622220472168	7.64548455892425	7.66343207605538	7.70648048789093	7.79307848684968
3-Mar	5.220282014426	5.34989285887035	5.69152819393875	5.6294210398402	5.22498473886229	5.8296087410668	5.86763642646376	5.42467457512944	5.2279979215687	5.75607068747751	5.32882257395983	5.0952559264155	5.18182044671499	6.12591127797213	5.85781999486603	5.53813870499763	5.92806094275999	6.09049488429022	5.76623083744564	5.89127092165982	5.80218308578271	6.35275174991967	5.2596242490657	6.31202879558559	5.43129968393968	5.7321542820044	5.67820927558678	5.40374226339871	5.35825456099879	5.61489664164282	5.04161248030461	5.80670318788876	5.3418947703297	6.12681409739512	5.99891893228023	7.51587665787488	6.08386618944915	5.1452974330718	5.31562799155676	4.93437727567452	5.31346152904881	5.51827048873404	5.70670257393098	5.6328362072993	5.78922392877393	6.1644862877393	5.54767011454162	5.80360687750738	5.553431429187
3-Sep	4.30731765153501	4.57682235085671	4.4294354579734	4.53637849380506	4.15521549513502	4.34649408012432	4.52544208990374	4.3445113064451	4.36584921647294	4.32484038707282	4.46184081111645	4.29809764651744	4.45829630778957	4.19461499418712	4.28180333147695	4.21123334433062	4.13161520687347	4.20641926435756	4.05786590765212	4.21735996462654	4.29123385851029	4.26279190454185	4.25606379277227	4.42347390717673	4.15872313868071	4.09092609192308	4.28412757034092	4.3214532960938	4.25416534606507	3.99994448366326	4.22689473690217	4.09183085009995	4.37709025911682	4.27019769332979	4.25672505099659	3.86267696849287	4.23434563899021	4.68927553044207	4.45174413841733	4.28479129588544	4.15961824489511	4.27457918190162	4.38137463589865	4.13061580881047	4.37219595321345	4.68307992655265	4.27562556143891	4.30360023107934	4.68575940269184
4-Mar	4.70337603534888	5.06149694195982	4.61989418797449	4.64606435003283	5.0335286279783	4.75685342612286	4.86966762674402	4.83394918982892	4.67066774001106	4.68861179774439	4.68607763755854	4.72136416543327	4.87078265722579	4.93836659126834	4.91694742865407	4.75197580417312	4.94830049919686	5.10209978268456	4.64178831567503	4.74498372567774	4.85724702191067	4.82770532499638	4.76229314155584	4.94282891681299	4.80989128069867	5.03313068353673	4.6192976362271	4.8121678657738	4.81643939992292	4.97564877695307	5.15726694368629	4.89800332246705	4.79117941975035	4.58213924799434	4.62886435380981	4.62751268431265	4.81135185489984	5.39311590041227	4.54743373997281	4.83706329002526	4.91679159206877	4.84935596868593	4.8009414779819	4.84023038173409	4.77465865645642	4.64633246324514	4.8007338395714	4.7296116244877	4.66463534476856
4-Sep	6.1943874320705	6.40040087041305	6.025362295194	6.37355015870965	6.61498078668682	6.02355421043788	6.0600890912685	6.06374071342302	6.18892399330277	6.15315414317392	6.12097993734336	6.59479330580294	6.39534606999578	6.76506786234568	5.99165914143231	6.77015624947669	6.98292061728018	6.3484601310927	6.06975011679709	6.43346810355855	6.39156494631579	6.9979394761058	6.30893603273957	5.90530956634556	6.26404179204577	6.34069417302257	6.31763085013817	5.70748996814734	6.37585418216562	6.36334917239733	6.33179861215415	5.90264242068241	6.58857109188409	6.65624559933517	6.35732660520097	5.60709393664085	6.30829177956589	6.80964022216956	6.34136762041423	6.98442657676873	6.02673774366751	6.34504924051724	6.27163938340865	6.67576264340338	6.75668434383567	5.98752723077147	6.37507533843884	6.35210284503253	6.31171891347351
5-Mar	6.91650215382222	7.02141221787783	6.68174211060916	6.71245934262382	6.64605966482103	6.81251348529107	6.29782528481928	6.65650467734786	6.72814279988689	6.80926962658306	6.90377262685667	7.04455488042455	7.02029348888026	6.35949329446373	6.19624690190667	6.5725254043373	6.69999979206843	6.83408333319905	6.8712731031318	6.55608752602702	6.75096343842444	6.52948242000207	6.38598455425419	6.48299672553592	6.71037953275416	6.95567912395318	6.82064397575328	6.63519063262001	6.59558316064534	6.88607231478842	6.47187077817372	6.79484573578737	6.61377450663481	6.8119266780621	6.70686488779555	6.7805688771576	6.44721394942252	6.91477268914238	6.89713193578732	6.53262251967183	5.91323681346345	6.48891116317555	6.71571845476767	6.94572957534203	6.82141464172256	6.74274107196168	6.26935962657384	6.90217409438609	6.76210316058474
6-Mar	8.62097909668271	8.68343365738086	8.52314189436894	8.63491908102936	9.1957506533384	8.51487992566711	8.92115101868395	8.65371819722534	8.67827477975413	8.51248286229662	8.78708520549725	8.79262508528683	8.76115629290325	8.31477219508129	8.02559967912249	8.67308125516763	8.13550164897669	8.42328738929065	8.18726377219963	8.56751295920357	8.80792803250328	8.68296112878845	8.29924861406729	8.26087212607255	8.79806621585701	8.62474279617963	8.77568762030046	8.28109671550848	8.75436786786108	8.41657800326664	8.52010261834201	8.73404352562724	8.46780988122473	8.73508777833549	8.72722608909691	8.22743834201501	8.52185411048973	8.56854558939452	8.3430231478632	8.52495628337552	8.29702981386007	8.63002236783689	8.57733889069781	8.70137149581728	8.80397494129127	8.88638982668899	8.22353943056023	8.45100678055006	8.61521625156089
6-Sep	6.89418568499503	6.86987182824366	6.54501284979777	6.73528721225799	6.99003562361325	6.51729996866939	7.18265489416002	7.14337586312963	6.95599986532295	7.03828647688781	7.17993130526447	6.74771449688434	6.70546973971033	7.27105459715035	7.08892551324539	6.98046805250038	7.15603576315697	6.64116458588786	6.62927619318202	6.87525850792493	6.89218444773905	7.01378286078892	7.10441319421761	6.72960476059907	7.19209418673	6.87659074654782	7.09838750446342	7.31470321246628	6.44263151072933	7.29043420932882	6.87852219537985	6.41174063163864	6.89530242599702	6.72157701007379	6.9461278253898	6.42072043344838	6.85487732496476	6.30408634858534	6.57148170189943	6.77043593229323	7.3248060350858	7.14861361360557	6.84540567230863	6.80434741692463	7.23010435135494	7.21557952807879	7.11274361525404	6.88251655477178	7.04352803447666
7-Mar	9.07676858157111	9.00180585702007	9.07291417968967	9.04253335027338	8.2484659779465	9.16410755912968	9.0800280411942	9.26960863345053	8.97470387434731	9.51574751449017	8.99337488302101	8.86869873489516	9.03243629561196	9.06784962819966	9.32326645806236	8.61034872509525	8.71392441601792	9.18056149962722	8.62450859318278	8.77658237756802	8.76355059755079	9.87485426833167	8.74969486491507	9.01978289816677	8.59171649066242	9.04399068289097	9.33693362912111	8.7575249972561	8.95156286868096	8.95045445577251	8.82232997201507	9.48184964986741	8.76575104822548	9.49894650343484	9.0191725567663	9.21744899215444	8.84766862353874	9.27734965533899	8.42301000571437	8.72273558938418	8.61848791187019	9.11004410404076	8.93509857935159	9.04757055816974	9.3278564262945	9.33123240531086	8.45206938056595	9.09578695710383	9.08587335404258
7-Sep	6.42394475363868	6.57766414650929	6.72527722469749	6.47513614607251	6.45337704519232	6.69690065033152	6.73971746089294	6.7929999575224	6.61063243717153	6.6338654760785	6.74852333300569	7.15991468391698	7.41762585016132	6.59024787151889	6.28467946230822	6.67664677869111	6.79496987658344	7.09506656314885	6.68365633421358	6.67693575767371	6.79588328251334	7.11570459983527	6.44132785320842	6.3991194958817	6.20758016018383	6.85462615195523	7.2146558997304	6.6358218787042	6.5780187130753	6.60798547515449	6.69364444957911	7.03537505036584	6.4830300338511	7.37710396373988	7.04089542100282	6.89645289417257	6.6685745591455	6.6721113761576	6.92062086251984	6.40829214956216	6.37892779381567	6.68093838713678	6.71064866248608	6.58509672079444	6.7698127264548	6.9843900309008	6.44067781774194	6.8063013386064	6.2611632617189
8-Mar	7.24123041920321	7.09084367271453	7.44212411176502	7.32233343544029	7.34252417329736	7.30450199888814	7.14456577697975	7.33946847133141	7.12844768130627	7.25442135415424	7.1311177595417	7.08099155588605	7.75721775011107	7.2184366666989	7.12067372904038	7.17842779788049	7.21774352024656	7.26070232924829	7.31875253107977	7.35303236548809	7.18751029435226	7.12830810264224	7.06893018366261	6.99098049565238	7.01689375950215	7.32701581089379	7.21127403858958	7.33232468569662	7.47589425976247	7.36120845129707	7.38588579490754	7.16858802866202	7.17464238736992	7.13439953905999	6.96984268369776	6.46389487766439	7.05471577724225	7.26541210917469	7.18620817998181	7.31380444562557	7.05674117321423	7.33766076074815	7.41645459077721	7.28571680370548	7.24643611112604	7.2274661192387	7.2305875217811	7.41271803948909	7.31565736330499
9-Mar	5.224633135916	5.4223914176932	5.20791261506116	5.33434921148705	5.57107056827995	5.24478358334704	5.28266125735529	5.2735236953856	5.19277045435806	5.23321834607342	5.73465579371455	5.11510266243241	5.37476443723501	5.20123707814117	5.28487234838275	5.1885582283428	5.32848883893517	5.12823161065244	5.26087177124949	5.32808496879286	5.39668053068361	5.03619376270751	5.07457330476024	5.25961116187149	5.18870671001277	5.47291778427689	5.26156849533486	5.36483549081383	5.12731442251947	5.39196747102138	5.13092316338689	5.08385650535416	5.3560103873319	5.29609200419234	4.98454886699185	5.22078181995329	5.17256998366766	5.53467837413605	5.44568995214509	5.36407198981736	5.34018636293906	5.08195623416833	5.44114954901059	5.26678060508973	5.21363239470518	5.48288129073302	5.27330862561505	5.20405392873089	5.08606861804125
9-Sep	8.84222992317268	8.61592044836693	9.50190958290895	8.81335332071315	9.26116921138363	9.30330383614919	9.02819469014196	8.80508001466471	8.71065078988961	8.89223406136451	8.60313631471285	8.56413330412219	8.60544750915907	9.58471799747367	9.60217881976159	9.63178402602347	9.78861846265083	9.46280125635004	9.92833169719083	9.51731819668357	9.24461206104888	9.50967772943907	9.18883536671562	9.9186061198778	9.10362228895272	9.07547021470963	9.11295239499864	9.64778078536084	9.06824969239319	9.31584439558641	9.1476913379879	8.75641291720169	9.23798340837445	8.94223380725583	8.90081401052223	9.67834361019688	9.12525066545704	9.01524619502629	9.73876404305203	9.20264585696957	9.45333266466773	9.03895324897302	9.21265825222831	9.06765669578249	9.11440209537487	9.18048109818008	9.48008133276718	9.20065273092601	9.13218122862787
A1CF	10.8802311175329	10.8445433163721	10.093781436665	10.543501728436	10.5831118222773	10.4536883506745	10.5775939889317	10.5924394542495	10.6892977721388	10.6186561935192	10.6787364553751	10.6157200987115	10.7115903438271	10.1802424117647	10.1139037307082	10.2286298541643	10.1225114007352	9.898615422637	9.80535316467186	10.3738606152461	10.2997382831077	9.46470804504757	10.3680015499369	9.75537018160723	10.4212890458359	10.342488129691	10.4491727776455	9.95177112195667	10.6485188347638	10.107761216993	10.326674873601	10.4661927869711	10.3792270615311	10.4372096390215	10.3375663004229	9.82517504561445	10.2017625053447	10.6552172729622	10.4145830158536	10.4523537218597	9.95716923580624	10.2056675015004	10.4966396501258	10.3791287017146	10.3703328114638	10.3791287017146	10.3231918582808	10.3388384674954	10.4283153889542
A2M	11.2337048059454	11.5933320760841	12.0568645567918	11.7405788103031	11.9273326789028	11.6546392213663	11.9597255906117	11.9517121478693	11.3663552320646	11.8411611044441	12.0433784651183	11.8262786808673	12.8613815092207	12.1474346133845	11.156764745327	12.6275673152242	12.6843463240573	11.8510322355091	12.4507689395931	12.3420097081514	12.456791725619	11.9748616883311	11.9791755143456	11.7763826086384	12.5222116427967	11.8390293266235	12.2019297855836	11.8548646272219	11.6269389888376	12.4609416602936	12.3078928202435	12.2965717607148	11.8390293266235	12.4609416602936	12.3203143887306	12.3078928202435	12.3885118337542	11.774156747164	11.7212587105299	11.372484746132	12.4089415696746	11.7938207945515	11.4121398719489	11.8924465043948	12.5289329518065	12.4265416342306	12.026437509458	11.5286537893951	11.569617677089
A2ML1	4.47606375155902	4.45074895788878	4.36993656785743	4.40616663420799	4.23740898815983	4.49017467052221	4.45259524635125	4.32751780374136	4.30300192164183	4.52132457669342	4.12471467489607	4.52579695247208	4.29983685570617	4.45005708333098	4.53618471996082	4.31391911139155	4.24853259525318	4.19069751360263	4.18706609737209	4.1113969394862	4.21563005293281	4.27959649419787	4.27734883867834	4.32011354297216	4.35570906711823	4.22595698140695	4.35473265756663	4.62128520225186	4.1589387604165	4.3362068907316	4.2536047839016	4.43054712722886	4.36578900243477	4.25230081944148	4.33594805746056	4.47165425981776	4.21519702921197	4.04877621752719	4.33794850387714	4.36015298359863	4.13705585064275	4.3884825708924	4.24415077019039	4.10550758589014	4.25451879818947	4.27280941050696	4.38019908971027	4.30572124485781	4.42284779080305
A4GALT	4.88974771099517	5.06592173844284	5.38548234790102	4.99819627319039	4.80343628327057	4.95422167444938	5.20796060580953	5.06882549460766	4.88227518616265	4.63585974579213	4.9688750664864	4.56423536290778	4.69606461077886	4.87829622411008	5.00837873124184	5.0183447685426	5.06518145807299	5.12986535091881	5.02727077397198	4.96463649709459	5.23641493350293	5.39215209430055	4.451501758402	4.99308112840004	4.6741791523766	4.8742977524774	4.99714228004836	4.80034662301792	5.22947431070492	5.61058708918531	4.96707816022546	4.97208122109087	5.13523724190342	4.98975914649657	4.79135043076675	5.30926206720658	4.91780624653471	4.26189781271972	5.14923649501999	4.95685208994105	5.36268651121114	4.95396954822196	4.71084025667878	4.98339310321839	4.67311098839998	4.48599867498	5.20348369047049	4.9555568179478	5.11207841734339
A4GNT	4.44118708100666	4.42882884884131	4.07887197017805	4.44495354724198	4.19983204885075	4.20202268523081	4.01496158989078	4.4058698617482	4.36439215690781	4.32770404330235	4.22596443123858	4.3759104639976	4.54158995464149	4.14099894415014	4.2757424882957	4.29382338927531	4.21667138057871	4.06155848894453	4.36760793496102	4.2675124645886	4.2519637591695	4.37448258973843	4.35772290177047	4.07966578313354	4.39384744272818	4.35418614677479	4.44792053917931	4.20176856154951	4.25812698105184	4.27436698036327	4.09517565829674	4.29252076180641	4.21629776827879	4.05964831038689	4.44998886068001	4.22594603699167	4.21482839125143	4.02112289871856	4.05829588207121	4.58767300224758	4.46046204112717	4.39845750489494	4.10793602140501	4.45438404951202	4.3880448928165	4.3202956687974	4.13828087069194	4.09472415837792	4.31932917123023
AAAS	6.99106779893236	6.77747132640688	6.91734418122302	7.08894883913046	7.29461169809166	6.4986906411146	6.82794819706917	6.74247991500237	7.00314518459385	6.73355211427466	6.96596125909823	7.35616116258893	7.02949644675661	6.97120809368214	6.40728525083442	7.45180479640455	7.28000925456173	7.11166155380172	6.93241756173039	7.29401934006896	7.16182028457171	6.64539970439326	7.03104755625828	6.70177276772621	6.98181673350751	6.8450778883695	6.81100049569546	6.99046464466776	7.26104538547666	7.0829799034592	7.05291070780962	6.70680623919835	7.17566753015862	6.59404932816779	7.30087094773886	6.71019699894049	7.02217004911551	6.80872455326864	7.24267748387906	7.28862420901518	7.29104336258943	6.93117776054818	7.21971563565157	6.98394549428948	6.69674968772338	6.71448128589947	7.07687923835006	6.78483912177299	7.01051244846539
AACS	5.85263950593988	5.74188910090786	6.18941264713894	5.96629331944591	5.96912144803019	5.65830447062556	5.72027350711848	5.91676257382277	5.81097893060574	5.31415903295361	6.01832369958909	5.66174510376712	5.75183631179052	5.99351905201849	6.7493992919856	6.02238888972643	6.23995974736572	5.714165646704	6.62637997583567	5.88784319591629	5.95839927255714	5.76232082343314	5.91629215060443	6.38229862066855	6.45361091801978	5.53906860174354	5.85936655382092	6.34048375129287	6.19274796561601	6.05407237261181	5.82395453982155	5.41500355996985	5.64516679277807	5.70468951812726	5.74896279017519	6.30364782763968	5.84617826133449	5.64389971954988	6.09746901158591	5.84107261208577	6.12035866431362	6.05804755240754	6.46670797214437	6.00663492117359	6.36368790232672	6.57258411581839	6.23708128500282	6.27884022151131	6.43903047029358
AADAC	11.2641421325191	11.1533851225243	10.7408192460968	11.1799755012205	10.3158582471025	11.3843375239632	10.880045035027	11.4216910200799	11.5075418343091	11.6903254444263	11.6149343434637	10.7326263676868	11.3658888121479	10.7523942113106	10.8095704342324	10.1965239824703	10.2302859077591	10.6276197361555	11.2144797039232	10.9776360441207	11.1109464183055	10.7754751508765	11.5305292404829	10.7824795353079	11.0568032706672	11.5382037588831	11.4635087937362	10.981118248935	10.8038044553732	11.1502476897948	11.1893018195197	11.7232184731459	10.8307123560768	11.5382037588831	10.9254508651965	10.3664202968074	10.9363129779656	11.1158192111874	10.4140997220944	10.7772922787221	10.4916396742043	10.7677728227991	11.2487933288636	11.0830620750566	11.3451983565018	11.1936065445165	10.7915695742004	10.9796963819686	10.7390577173112
AADACL2	3.75932265326181	3.8854128271848	3.91099862263365	3.79147453233391	4.10534570067898	3.69939378497678	3.77342014539154	3.55869815184959	3.5308349394432	3.4687804819978	3.56954540446955	3.69090080042156	3.62930932403667	3.68063572231265	3.65836202214279	3.80868091342635	3.81287585922961	3.83761254366466	3.59270868357931	3.60167964453302	3.8653707887051	3.5364761661093	3.65578282400816	3.83132199937702	3.76300511390271	3.66273797553862	3.56707546259088	3.73685217334663	3.64920883639407	3.92510038740183	3.62508506126363	4.08416632520165	3.46442346692464	3.77469728612838	3.59288077018904	3.6118405394823	3.68869295261227	3.7770813654783	3.55739683650959	3.69140509555489	3.50240689839029	3.73373047820932	3.51769363153929	3.99686577342954	3.69450889697271	3.66334902076256	3.95808338622755	3.69938256038477	3.58202042708984
AADACL3	4.21569268612643	3.99453261971097	4.24577843775934	3.98416666621835	4.09292347512576	4.08264322439823	4.12285210502265	4.24028733916708	4.33583367899747	4.13686042603187	3.84907462192203	4.13168357091164	3.79092733634611	4.07658414060127	3.84601513490344	3.88457933865482	3.84382767385146	3.96011612337722	4.04130112842788	4.01570865033645	4.15485525163865	4.16174004043473	4.14340985141422	4.35566295188572	4.37446246557224	4.21861765814075	3.85464846859566	4.69201363489513	3.88575395432042	4.11596638760159	3.94717220169058	3.93298520220878	4.11531174046228	3.86303542437794	4.33765216372584	3.97629425278234	4.25473127570296	4.38793572420667	4.41094096685408	4.08700157361291	4.09989389872738	4.01600322325495	4.08227609339392	4.28091114270226	3.68863010834497	3.85897887815752	4.35856398935347	3.91363866542073	4.26204089830078
AADACL4	4.1870886247678	4.03235729725656	3.91443325219342	4.03709118401714	4.25724317607609	3.96183963957868	3.94478564372425	3.87309464232315	3.95357521857163	4.183203986789	3.98346097340434	3.83773228315569	4.02324512790727	4.05055345541688	4.25884147200328	3.65800696153748	4.24737661344937	3.82909007919668	3.8897903609397	3.89765866590721	3.88842045963625	3.90603111856142	3.80316098344088	4.04309026912619	4.08218872275763	4.17858992448825	3.89187780101562	3.89635437276931	3.86426122297388	3.85005589318055	3.96368090392415	3.97009651200843	4.05292945794032	4.16588042272138	3.75422300973704	3.97900096975514	4.00286035012774	4.24141721982838	4.03399069703522	3.92005766181086	3.78755852470652	3.70760559334184	3.802259945613	3.85586632576198	4.02089510568856	3.94239938950567	4.11425173061466	4.08129650709129	3.8326919036776
AADAT	8.93201925733018	8.35879397527555	8.21055146723511	8.53141112705872	8.32418650086341	8.56307332423676	8.43753765234866	8.16589605907568	8.39016108443648	8.5976303722156	8.13630134566312	8.83953904629585	8.58223910418373	7.95382551628365	7.87547030951155	7.95980945303575	7.80433915622171	7.2530269609063	7.48342906996479	8.00689280057651	7.99626589666905	7.81940358625993	8.23273038359812	7.41453162090576	8.31552498414667	8.56289522112928	8.61484182430762	8.4381193035724	8.75258393866363	8.28853841664676	8.37489600361955	8.4156788160783	8.76859532630617	7.85928432273982	8.0316354155663	7.39959631991478	7.84865806302079	8.77579676902613	8.58309149624201	8.41045385497694	7.47105502409559	8.15596933431913	8.08619421054199	8.0710026190373	7.85274948776949	7.23678805070578	7.77451622779161	8.10579895610614	8.42803120051155
AAED1	6.16743981412936	6.02272749045556	6.58543241151489	6.57728584508988	5.8213315079553	6.81017719238661	5.66958271349735	6.03598625524977	5.97703601785975	6.64437305153625	6.34311324907796	6.1545393510982	6.5109984193646	6.07445008999997	6.26106932389738	5.86926794556608	5.85817658652601	6.5549423516157	6.1314024751487	5.96384841408059	6.10814005309511	6.82494192480951	6.12690130925041	5.88925446578608	6.13015961590813	6.81515827197246	6.00844562069238	6.60683607387831	6.02550098135037	6.87363593388995	6.3123467355715	6.73638259239917	5.88225575557906	6.23006296210475	6.05874716055173	7.28521456261542	5.9821290918574	5.64144790907543	5.73457215864368	5.97391082039936	5.69261677454093	6.2874766673877	6.26200304631223	6.00441442904265	6.34407546877117	6.2872370253001	5.98102020233145	6.31735620809453	6.02324463891192
AAK1	6.30375376111739	6.26750493166904	6.184652561586	6.26672686027082	6.35279183332826	6.43563196958428	6.32914139894096	6.27534926155168	6.24644072831292	6.31402528228001	6.05052577571357	6.21059072162528	6.22236455674546	6.16689722397988	6.19787816751515	6.30452777790968	6.1352262926009	6.29842554499411	6.0097708433174	6.28071096347497	6.14397592568273	6.40618598688169	6.44849300746836	6.22529662062337	5.99021140068425	6.20370440201027	6.18754899591451	6.06319966993752	6.32240250798946	6.14906576978196	6.32105655876161	6.17597351132614	6.2764234047133	6.39281990538998	6.21291965701593	6.75118450880911	6.19508743589169	6.14568483526572	5.91260031865596	5.98908608989737	6.24828571565997	6.14711386024667	6.21215468838681	6.19054401194217	6.26965065197113	6.62607663878166	6.13037863592746	6.22726208508977	6.27015096603374
AAMP	7.71687181927622	7.84220593797765	7.7322238582339	7.47182040298861	7.89377671066677	7.48043634321996	7.53535246187243	7.71476267343302	7.86263786264486	7.5209346678173	7.55784244973325	8.25152780365647	8.0542670439881	7.28514079559868	7.43201817038846	7.69976844581522	7.04328942351557	7.48637692057537	7.79879159446628	7.45532321030279	7.53766390076676	7.24833517898192	7.8227118965157	7.25631201850836	7.20805821253282	7.56021591255532	7.59595923452452	7.91896586964879	7.46283343305553	7.3434136304337	7.69459524090816	7.6353634247795	7.56051593994158	7.41965708839227	7.94914577578195	7.21108374731283	7.51905874329871	7.82889266267484	8.04790197117788	7.801134133579	7.55479117281186	7.49824090709098	7.62479014386469	7.61004161662194	7.24273954358655	7.34458237087615	7.49598847597157	7.5499364270039	7.36987637108705
AANAT	4.51559698638135	4.31968567462705	4.66508665664281	4.31672909994888	4.29841741161957	4.47424093084045	4.50488817572414	4.57887812158068	4.40063607748612	4.71406898332557	4.63089080234624	4.61404750411881	4.68145668698201	4.24382655319075	4.38894164460703	4.5350554572323	4.23919644567588	4.60256541196524	4.43334964820281	4.49098755869689	4.61181662950661	4.35055116123267	4.32556513603098	4.35170823823697	4.50649742914798	4.76839650899599	4.2123399785996	4.5300862155	4.25218111444129	4.66144487573563	4.31428211575984	4.52500938967029	4.43415284615826	4.23390437723549	4.6311308966305	4.44855319734724	4.3108507628337	4.52783066955883	4.67845712777602	4.65029174373232	4.54985631454516	4.36630151308863	4.5083073026359	4.40598828320882	4.5738527943888	4.20216969642941	4.61574584479437	4.53556516889319	4.36237832469879
AAR2	7.38632084481045	7.63752445716749	7.47013430359386	7.60461227250036	7.76023386288295	7.35660397924473	7.43977280329037	7.27862008768866	7.61623957314083	7.54607685181367	7.45461432435943	7.39115560534371	7.2530127685762	7.79342031390962	8.07458054024565	7.8118590559845	7.44145074189526	8.26220406717029	7.78505100519228	7.77736711828716	7.74612720367279	7.76412126715541	7.78837962839069	7.97623693488843	7.61959575063865	7.58866621873441	7.55055807962432	7.89702011804541	7.59773407999058	7.73467221053991	7.77018287263379	7.66016582924999	7.91957789134307	7.50426779467995	7.83243561414478	7.86987247419827	7.58084861472115	7.50036039117135	7.87238417666837	7.61981071667634	7.68411738563411	7.62831265239452	7.69209255375926	7.65064759833868	7.25458083463128	7.55476564075633	7.80633585820354	7.34338452749465	7.67205207692383
AARD	4.4098500083471	4.25851079461767	4.21860404966823	4.18207333193804	4.14370592485603	4.25347213745208	4.1747465188376	4.32961043552849	4.32238153084365	4.24905719315622	4.23300746547369	4.28423351113733	3.86282843793657	4.4417719755068	4.05895369676374	4.19709521869458	4.19996538576659	4.19583510112348	4.24566504530546	3.98937707565107	4.24995307128481	4.28004359101134	4.28089213061317	3.97972040488321	4.0543465618743	4.33295348228619	4.02469422789574	4.36350972384902	4.15256229028512	4.26283977675132	4.60205647567225	4.23264207444587	4.12260169975401	4.16614904109146	4.16232325491936	4.17025542320413	4.42661427406151	4.07508253108242	4.05306641567557	4.24425147900773	3.98105494812498	4.17310728077885	4.06786657349141	4.0813097445036	3.86703536199527	4.244490231694	4.11419115827568	4.30860640411327	4.31113422894626
AARS	10.1477066279364	10.0021472890879	10.2285505367827	10.4376558943363	10.7798235516183	10.0988346327748	10.1570441683199	9.86781638692557	10.2446090597726	10.3126594002057	9.78879968323087	9.95094169191839	10.1570441683199	9.86913923947046	10.3815585639616	10.2991557880916	10.2915869822949	10.7352939960294	10.1846380544764	10.0944555611294	10.3355756411741	9.82259353749622	10.0825536688302	10.5446287928662	10.3392415367669	9.95334212861783	9.99980664128609	10.2085314353896	10.0704901578894	10.0100254488472	10.2914749592737	10.0503992996895	10.0477057577914	10.0233202373395	9.96921883804645	10.94216844122	10.3198733447952	10.2605861454076	9.95334212861783	9.97380412527663	10.2226484208177	10.3460600329134	10.1841236352526	10.4526928186269	10.1399491821533	10.0650789645562	10.4729694067879	9.87789335637831	10.4234508714104
AARS2	6.07184699212788	6.19707312980292	6.36490097661576	6.28564153839484	6.47134791203208	6.51764071810897	5.85915619135339	6.10725046496957	6.48712884460889	6.09977868135985	6.1580442591586	6.75946968316672	6.34052659699046	5.84365586582569	6.04881874009204	6.2719891503962	6.44681813609578	6.449198833895	5.94577860353343	6.24815469821959	6.10280312325334	5.8325156813422	6.2965391258953	6.34523771489625	6.40325841409547	6.13066582099268	6.25206326290731	6.28335798854794	6.30672543111683	6.18711028897357	6.21158574253332	5.94045580426012	6.56575416852861	6.13700044801257	6.14637113050507	6.20548992612319	6.21695810327272	6.60704030865108	6.1982079584859	6.32198293824048	6.4688628769847	6.28768815431475	6.59378189741309	6.19637558134866	5.90748673791517	6.09710060610352	6.45898121002573	5.93498858916552	6.13911546977783
AASDH	6.80433447357879	6.91979728591067	6.98498591283034	6.53744911624634	7.08720937918859	6.3879559767379	6.72841762117208	6.74521121530566	7.15173862759358	7.02559327419831	6.86801246888978	6.41831023062479	6.62340131371473	6.5982034578954	6.62997545172955	6.52510381161375	6.70724304026216	6.4953845712156	6.73455014309162	6.63734130363598	6.81729072557745	6.3017678925323	6.7414972211146	6.05301468294636	6.27825868812224	6.73374130546591	6.5351222758693	6.28496623707477	6.95034182910455	6.15734839237538	6.84387523403535	7.05580154092404	6.8944522696857	6.76857259698562	6.96827976413746	6.69348524196183	6.57617580430993	7.24262864414265	6.33696396656167	6.78053880867144	6.27689279153671	6.83219979351076	6.8386641180017	6.63839654744382	6.86459345586517	6.59070278312919	6.48658083549424	6.49192351549984	6.63787216398764
AASS	9.20804375463246	8.77865867983039	7.97420209606461	8.71882653726149	8.42837466825771	8.53222664324614	9.10622008708198	8.13855207212429	8.73759642990154	8.01834485620765	8.17568795202715	9.12426851105905	8.54111256154572	7.75873092255795	6.75589826154943	8.47410002898425	7.90041536788247	6.82343533821702	7.00619666772318	7.9069671228606	7.31041205148446	7.44759646407328	8.06628291595741	6.71887360196784	7.54687816191256	8.64869263997572	8.2155089961898	8.5908510595961	8.52703749046121	7.28716262791543	8.34406728269925	9.33625081481504	8.57550523100541	8.8800859268731	8.21988412891413	6.88526556498256	7.49744792182131	8.82969774575132	7.96891819028561	8.69538568037673	7.78548952993736	8.81911632139741	7.39394885783308	7.83692767549953	7.79550126951706	7.23590645751551	7.18174396601772	8.21232619766787	8.00164232175532
AATF	7.40925542091034	7.66851504191422	7.75325550039623	7.4069746413639	7.73788944140333	7.65322213777485	7.42094249872073	7.46446491690488	7.46201186947754	7.25837825516654	7.6203980269614	7.53065236059734	7.36996890472914	7.28566665325986	7.67722564696114	7.94790096486715	7.62584026193919	8.16670241211632	7.76665509557122	7.79688692875222	7.74430982756788	7.50213776444891	7.70988574931264	7.64358739342289	7.7479557710746	7.6703696358614	7.52748461403172	7.84114957108967	7.31196624065206	7.89681432438819	7.69509102943128	7.45967716177163	7.6695311149408	7.49168364623889	7.81295958993016	8.34687281253544	7.5667339110306	7.52576705542335	7.89493469871113	7.54519971555832	7.3945953687831	7.48073401579063	7.65875059795552	7.57652181898009	7.33357623662289	7.53663570409718	7.58964572834665	7.53316887810612	7.54087058706593
AATK	4.5055365521846	4.53413077065867	4.74720601116772	4.57580346012297	4.53131028754814	4.93458168533586	4.62281219871529	4.80823887578879	4.69331397522531	4.64785454510569	4.85318118300064	5.34307581846702	5.03105498126977	4.73410566247994	4.85331176384961	4.46769259344757	4.80081245733212	4.82178168822981	4.71092166215653	4.62486293315009	4.71531205624603	4.79488511627369	4.78497325049959	4.93570942748906	4.78608990634029	4.91273555299076	4.85505357292234	4.63593412475823	5.00599780039208	5.16916980246191	4.65404649052001	4.58605470673633	4.88558932521112	4.4037809159218	4.38193731352964	4.89790800659882	4.89349659239693	4.27015524315784	5.13676640268858	4.82512544320539	4.71504219342688	4.70366342328956	4.38513659121584	4.64378263529603	4.65843080311601	4.86314964212281	4.55746745213649	5.09260973737655	4.82219369930525
ABAT	9.43176661322525	9.30968089647181	9.65323964038969	9.07543583367176	9.23143347506634	9.43992722189266	9.06810699185976	9.19330230849944	9.01144275866656	9.06253368925431	9.03955647837934	9.75973646638044	9.69717365862716	8.3536530677828	8.67867409833217	8.80274862075105	8.54604306480967	8.2005633576626	9.15054519356353	8.8553516012536	8.79256760857118	8.15277440208856	8.63129405607252	8.56564952888625	8.67353108405527	9.27096830740201	9.13136764235462	9.18436064653537	9.29105361302508	9.1487434227435	9.15446256972342	9.02552687300992	9.31154674211256	8.74364968235371	8.99171407567858	8.38157939376546	8.83072287755239	9.22460051082262	9.2633793283116	9.00028424704657	8.72326823513852	8.85824145045158	9.16815650428718	8.90935692773949	8.59571952294319	8.65109983334732	8.94241756009635	8.77501757012233	9.05404865315768
ABCA1	9.89163905635309	9.55148127240826	10.4766094092677	9.89709958781568	10.2475291674646	9.99412836779437	9.34646921549937	10.0675031133987	9.63737436458302	10.5564822196679	10.0188382702908	9.53691266506149	9.80494354754626	9.98821513594641	10.5561966894143	10.0618832381689	10.132242450301	9.90702869186621	10.2583448124715	9.71735206787587	9.64730131159959	9.93456754439748	9.90398295991868	9.99810082257215	9.76234456067163	9.50093109670414	9.93022877166657	9.93779886049673	10.1165843116803	10.0572774422339	9.74949651943583	10.0947542670388	9.98323748642422	10.3485440280824	9.96714833371815	10.7379720860607	9.65708769965667	10.4592466261029	9.7687048961245	9.84622980484298	9.84545361743663	10.0863105402972	10.0690797226647	9.78188585908128	9.71033639736209	9.69569015714217	9.77602645834598	9.84789526057151	10.2327222822461
ABCA10	5.05299685775024	5.09456459717132	4.42825482520145	4.71626293750693	4.64618908884478	4.57849094765842	5.70996805213742	4.8662157842228	5.24721213413027	4.55599314069079	5.06130231204185	4.72783201399224	4.51989809815031	5.02420117501403	4.37039838408404	4.88443435263575	4.82125672096494	4.51267422016923	4.52993261616069	4.93393857374449	4.98592324293918	4.82835527777136	4.42414936084089	4.72886598093452	4.24268625374724	5.11905750385509	5.09902222488875	4.41985514137982	5.26099664990539	3.88743435186315	4.56022193102616	5.66731445582399	4.17718867255064	5.45083837775632	5.02146685114039	4.23583314290951	5.21877707084156	5.22961949369673	4.23844864317841	5.00655687874056	5.25238173304205	4.75754066371736	4.43844319671666	4.75568681128199	5.32489511073084	4.74250314571994	4.50142029313598	4.3907939613443	4.52289361468559
ABCA11P	4.62053354542314	5.18962115709517	4.7012483252964	4.69183472301523	4.81584468602582	4.62377606706091	4.87020771153128	4.63372789099717	5.09602599428002	5.04510336602082	4.72190917716407	5.14705679453853	4.81899750405441	4.92942146159823	4.88394700842608	4.82618843747896	4.79370517758945	5.09552352404654	4.83978381095285	5.09815658881016	4.88213710619377	4.78700642865675	4.78208064517611	4.6034833976371	4.85507563797686	4.88233028996483	5.51882311046684	4.62256782607469	5.27070918038112	4.08847182770419	4.92985912478984	5.00942302809007	4.81259513715829	5.2271616217087	4.77764473420591	4.56189717879183	5.14042822030776	5.29541790047907	4.18258039312969	5.23058531858522	4.84857486950004	4.56105470819711	5.01173196764387	4.6651448731103	5.11372786126231	4.73975038705546	4.63259443944065	4.79877890797347	4.60727592387974
ABCA12	4.04786976656062	4.02674497865257	4.06578517099016	3.97730868166035	3.96240613699185	3.81973445326503	3.91125403677396	4.04942532737051	3.83312527702985	3.79228916025868	3.96497455080721	4.04850468934017	3.8918117942317	3.94160250628069	4.02097238888671	4.05716298732087	4.09715858726959	4.10436647253834	4.11397194716034	4.07707386334326	4.14680954863013	3.80749018631052	3.9604929706931	3.89731966584912	3.83482814713271	3.97997888832447	3.94496077968623	4.01183472007061	3.96685778661758	3.93065508167802	3.81968615781158	3.95845997971719	4.02826061910219	3.97105543253454	4.06201113424604	4.11523161719009	4.20430772590261	3.94220259013823	4.02160239983465	3.951672236961	3.9439208021401	3.98654195667828	3.82879531177549	4.02957558211543	4.06116397846162	3.87753394629292	4.05458372625426	3.9174966755859	4.12499301172189
ABCA13	4.64990409364355	4.28009827396223	5.01134689183734	4.26302838946493	4.15004519108461	4.75580301999926	4.43964500278583	4.58789753218634	4.68783322354662	4.13403951030701	4.26480158872018	4.18561147614675	4.47741784108788	4.44030216292221	4.31540244038017	4.79389770191185	4.96000725714573	4.434526477848	4.62991087078643	4.64553008505968	4.44844211367009	4.56426129419263	4.50202597866483	4.56091949559618	4.38829826393055	5.01661798286288	4.31987990875247	4.75784939355128	4.31637773799586	5.12177540164757	4.34233410704163	5.18598045426373	4.33277172446076	4.75510591355818	4.55666170747745	4.84546378193568	4.46151206339596	4.75534046416253	4.31901960761884	4.08281402193766	4.181387935492	4.73683933021731	4.25614861205691	4.36202153719782	4.35842283658959	4.47356093397879	4.24870311218676	4.99570106236819	4.40974369427523
ABCA2	6.95954203972289	6.926842548191	6.87925956573459	6.94754358323104	7.3145747422024	6.93290477244194	7.12990332297249	7.09398464428566	7.02035783517527	7.00047300924371	7.03284565193798	7.10175415157113	6.97045586934575	7.14552325010819	6.66740730965178	7.18772692152747	7.22802062711348	6.64031720152318	7.35674794194569	6.91255671966949	6.97287585096636	6.44702902438959	7.143226178389	6.98928037586711	7.15688444266522	6.53176860328699	7.09967182820076	7.35526308468844	7.21461779111988	6.68275217085244	6.8020756454592	6.24352597988849	7.04642016513861	6.54961563398653	6.80783388943416	6.00431329119858	6.85585041255894	6.99670232402323	6.81172519313701	7.23945720060268	7.71495713095095	6.62953019145249	7.09406133525698	7.2998052044883	7.48296458983949	7.23945720060268	7.46308909614777	6.96450371551347	7.08332212415289
ABCA3	5.17837294859936	4.9969703384813	5.20888865975187	5.15524138065769	5.30548011764396	5.0331953913237	5.28742811698678	4.98367918716134	5.23359389755814	5.28928985884218	5.37819531085221	5.51663229000284	5.52605898621225	5.21407781239052	5.31378136716188	5.26220115783143	5.38849467673182	5.59342878452345	5.27546319549274	5.18850222942057	5.42045840932742	5.21230494380887	4.90058500070624	5.32557086661492	5.05686865260572	5.14092627888444	5.21730213538451	5.444061188783	5.41410741094528	5.23133915024605	5.13849164519542	4.76921236619734	5.15665724307102	5.10246425557316	5.44208435661612	5.42360825715969	5.23163542399163	4.88066318429008	5.38043263572653	5.3211247125668	5.37458622194703	5.0147617579317	5.33063392809606	5.21785741053154	5.17727711363247	5.51199698083246	5.56414952937061	5.16603461299837	5.17247563770469
ABCA4	5.01875542187523	4.86381988091785	4.82772675124225	4.75712934060995	5.13577564941446	5.0171242472683	4.97475277753877	4.89926075780653	4.98547533583311	4.91266612623282	5.01463244627197	4.91004300645575	4.66306168243986	4.90496599094151	4.9259216466202	4.68630177127947	4.74012619219121	4.63019934936977	5.02551554637277	5.14181623381594	4.87383150183745	4.7550520367481	5.55783630172797	5.31148226907788	5.37745530512594	4.73098915129177	4.77606599857134	5.16936110741832	4.73527990600548	5.09626842134528	4.9748282369664	4.94896996260924	4.83085549680081	4.79578740136448	4.69313517976738	4.97000395899668	5.09045383032676	5.12073827139154	4.84538700924066	5.25518133170053	5.51216711649064	4.97669573326394	4.95276933668657	4.91753784411092	5.0329115711626	4.88370741429893	4.90655141767164	5.20217475805756	4.59360978601119
ABCA5	7.1715023112698	7.27817999412706	7.56349001458461	7.16452905543959	7.10484112341279	6.88881344371296	6.64120402649302	7.16553181269764	7.02558748726762	7.20064025431579	7.28287658169282	7.11891894852368	7.25223620812924	6.88592631157352	7.20666197237372	7.03774853547687	6.88279354782686	6.91287285482939	6.73513754157898	6.82351319910734	7.03036940170887	6.90463080410123	6.71030395111686	6.56960926311279	6.94073688686898	6.45992633960712	7.02524529503163	6.72020927611011	7.46670307639054	6.60074001432097	6.95016910931536	7.18433176889533	7.13211020620973	7.10006551293333	6.96865576544577	6.8883264596124	6.86061009951014	7.38153019894338	6.5573922777747	7.06009259133666	6.78069463900361	7.33807281225803	7.28355331915969	7.22752031314486	6.82507285242919	7.15180585929741	7.11231910823803	7.32157362235237	7.26884177544288
ABCA6	8.65900875961666	8.82425329693029	8.63550733259924	9.0490847127612	9.66549615660531	8.68520353000353	9.04123204280743	9.2594854458407	9.19629886967265	8.97205797297621	9.69567127286551	8.85384921062479	8.74249211627967	8.47445376350725	7.79268501984744	7.95178980420886	7.93511123938631	7.88827607632519	7.72903343558046	8.08053532087268	8.26244916399804	8.13222117682415	8.56176726431252	7.98356364300387	8.57560948548742	8.73026340283662	8.80956662409027	8.58065087729988	8.98547005143925	8.63840255034999	8.46621002215813	9.20663007418559	8.67151455212505	9.21953267001549	8.78004133421744	7.73320716891695	8.50740799408468	9.05572048176448	8.60000201132794	8.56099436727009	8.135022883954	8.87214783415182	8.28122531946213	8.45326790304253	8.51288330482153	8.8055871451551	8.07374245305394	8.44719836594816	8.32247388619623
ABCA7	5.14230739899457	5.10529172178349	5.31590023534487	5.39024112940447	5.8499801764274	5.17630036525216	5.53683885105782	5.33230959572005	5.38657803482858	5.30159499258614	5.24315215456134	5.14373479027816	5.40223673025305	5.44642259960572	5.63710026946716	5.32264559373305	5.61541620328633	5.27527349723523	5.69056791574846	5.48861272686943	5.67865001310847	5.47081231792112	5.67292666280807	5.7094748975707	6.06449806376347	5.15684765594887	5.28389687906757	5.64327388108803	5.65272331405396	5.21104911048796	5.65662181266555	5.25310637734407	5.38763408722503	5.14693217361641	5.42087460265746	5.15733800584102	5.32292091959966	5.22030413924887	5.22825822201272	5.70763364174765	5.83700790444348	5.3045677661503	5.42646961721527	5.75459093602162	5.26624496935779	5.3673160627034	5.87274443100835	5.79434138869482	5.47626226210457
ABCA8	8.58994395630305	8.463237711503	7.90794310586199	8.37591470651503	8.69985213087554	8.45350134392712	8.33837597115667	8.45496413472399	8.75371780037452	8.56215226582566	8.55849261950721	8.71357246791188	8.71534089656685	8.33488114518834	7.74175818228848	7.92280790599014	8.20901306883759	6.9285225750275	7.95196896084489	8.13353252985384	7.91762273970744	7.84146953050323	8.25111635212049	7.65367575397623	8.09713092748721	8.60503599041404	8.30373753516726	8.2886613506561	8.34317249700466	7.54806391210388	8.27815495258844	8.73001228454599	8.33029813426004	8.60811305988397	8.91060705896043	7.43864082104552	8.12883272723159	8.40317235424462	7.92705901377141	8.30837298794694	8.16995795901897	7.9708356808716	8.38400569408867	8.03109074732448	8.16454803754902	8.07463303595781	7.93493168408416	8.29868360192335	8.21610286778008
ABCA9	7.6108742574906	7.78167829567507	6.35395281166	6.8101641971385	7.56415897387913	7.79715191927534	7.42439496753856	7.4390228234282	7.33259170021455	7.39464143046124	7.57134086213917	7.33375686121674	7.64014424383041	7.72586630108645	6.59257147093212	6.91755325293905	7.60233960733379	6.16000232630966	6.76779170127649	7.46997160766101	7.14048441749095	6.53622621193197	6.86097067937031	6.36313289110461	7.03919570470349	6.48471137040722	7.37904872081151	6.57218882595704	7.62585221816784	5.81455025439169	6.96037039449406	8.16000732728754	7.08792672034708	8.07437479820543	7.77764570050749	6.96244542314929	7.868268981678	7.77807385493496	6.79059853516809	7.57090868543292	7.53144122951367	7.52571743759934	6.6449289970718	6.88528716779726	7.32628376271619	7.52930867531156	7.11058186317603	6.92342989255126	7.09611911889746
ABCB1	8.31617855940073	7.73618775585757	8.06570951502518	7.60939413660188	7.53136296845028	8.5851653122747	8.18520771141862	8.59674105572617	7.66256543840985	8.1051160448664	7.93807509460276	7.69795406331262	7.45282437411685	8.86487235381591	8.16769154052173	8.28187448113187	8.30656832941072	8.5147295443777	9.38918016289381	7.97368202672084	8.31341791343776	8.34080286099228	8.48512611348995	8.11522715434437	8.00787103722012	8.25155896064019	8.51730284600831	8.75722005403517	8.01226655706931	8.24036041063743	8.12481010162471	8.07364032847315	7.28467577680752	8.08654296843735	7.69101778270096	8.54570063648077	7.84602492105694	7.76279754393464	7.56701378380921	8.24095399570563	8.27616900192036	8.40974962691888	8.16634892007582	8.3721757699087	9.12416388033166	9.15097055918265	8.32731737765904	7.89940677958664	7.96656812322517
ABCB10	7.54103609125776	7.46462348792029	7.45101444654553	7.40762661057244	7.04872694297734	7.45508557400465	7.24697500289487	7.67415048350981	7.40762661057244	7.35250627707622	7.64407441463797	7.53257907534402	7.50155216596495	6.61681520336639	6.73768561147762	6.5259214083958	6.59201903160999	7.182980614816	7.01302607104928	6.67537823525087	6.72361207905047	6.67839032311056	6.85110667602874	6.65856038039423	6.56963165580525	7.14756653482045	7.18404102081408	7.16662838312476	6.90451288195096	7.37110618005809	7.1770532677004	7.05041983308338	7.1741889914821	7.0217068150687	6.57408799583407	6.78028706064574	6.71771613601294	7.13527716855555	7.39587316218839	7.09998005123558	6.67402975180706	7.05228895148522	6.9804847892695	7.27203117894414	6.99062234550751	7.45771914374232	7.26768342381657	7.08010395585537	7.28910965107466
ABCB11	9.38293640520862	8.85096691602958	8.98038727133009	8.47750746080871	8.67264989121253	9.39378535079121	9.4788454886654	8.77105169766344	8.78412472929905	8.84641147899652	8.91420670985733	8.16915781628474	8.94957755685167	9.23790155819723	7.1984753993926	8.64637440485313	8.45664268315704	8.40783903986039	7.78434314127783	9.43759942563412	8.41273051038161	8.05048451164573	8.43247959716485	8.34142970982647	8.64637440485313	8.79410815511815	8.94322791176477	9.51876574089627	8.84264028700242	8.48336218590063	8.65812031999238	9.4671852972308	8.9262879805235	9.8662590039158	8.71071750225319	8.46184502697542	8.72603617335599	9.22074899617166	8.86069025307719	8.81024979900398	8.54773988891497	8.76486117914392	8.05243206458048	8.06845616948399	9.15184540696902	9.04217663102591	8.00761369417605	8.12089627134384	7.90656720424239
ABCB4	9.23242388460523	9.37204918852023	8.14530720533003	10.0877264686793	9.36362866491958	9.73764281583464	9.79217454155221	9.72513495778551	9.58157309750201	9.42923057489179	9.30577405922274	10.0394342664373	10.2106567016233	10.6010425750314	9.58657788143008	11.142688337941	10.681932614018	10.6521323348976	10.8970439552887	10.1075708888616	10.1863500347285	9.64437774604056	10.3334758278453	8.97574802868618	9.86701742724109	9.4694700689869	9.87779311128446	11.2847290786415	10.0687387562764	9.90218917555277	9.7660972753144	9.82601751622181	9.06387011451189	9.82293652603594	9.71316654563997	9.87080738737808	9.83404759543704	9.49643110019237	8.94344733123293	9.9440965876653	10.0778621225421	9.51914812844283	10.1266504637521	10.1899423721616	10.7940607311573	9.69176690003659	10.1778447041822	9.49464033803993	9.95297029387979
ABCB5	3.71426547057257	3.64233767992899	3.75105847182198	3.59966460679924	3.6122020922021	3.6060026610015	3.5232570120642	3.69736399269989	3.73807353242644	3.42981107117637	3.48464436457788	3.95962642878049	3.83455163213528	3.50032423976505	3.77099530146504	3.56232732537875	3.61291068321052	3.71057848412345	3.804143746076	3.63151599569848	3.44798791511487	3.66233241538286	3.60331937527323	3.62686949306073	3.65980561636535	3.63979389047415	3.93345528837714	3.48286835462811	3.62734921588422	3.92511933174706	3.63713622815597	3.76395668050491	3.68292061396381	3.61115056240508	3.68695690260065	3.662051092211	3.51609119125661	3.85751808156386	3.36522091142632	3.75551287005606	3.61845354522704	3.70580248571688	3.32945560805333	3.47397268397094	3.57489142273884	3.4892692631544	3.68384981636087	3.546120520294	3.59341028373577
ABCB6	7.28808287075069	7.2187233136796	7.88037284627459	7.11407690621727	7.73455546458178	6.90506440938458	7.38473808251534	7.14816324538791	7.16491757657452	6.66357505932569	6.78814364802303	7.54161567439597	7.24208173462554	6.74259933264123	7.35554082765765	7.77325142200409	6.85518922208346	7.04041983872491	7.66186886002786	7.78370072619818	7.55890776924002	6.06214122290302	6.85306596164219	6.9563712728226	6.55620058194482	7.3005477777103	7.23523481814877	7.70501631433302	7.25510924327381	7.30719080279029	7.31594494156876	7.01732760530646	7.33444805362503	6.81243724020618	7.00666880881919	6.76834471785932	7.02686809851624	7.3951177774969	7.79593892496845	7.69479757034677	7.30553795829779	7.23531053655033	6.90601829319261	7.09443468476272	7.36964355513531	6.99034038439299	7.06941100436544	6.80153739386179	6.61272833109561
ABCB7	7.82610301930774	7.68025016350353	7.75641243146188	7.63860092060829	8.27874005491974	7.55315854440661	7.69304129482358	7.81648527515987	7.7446224979397	7.45389944342918	7.90479950820279	7.89547353612271	7.95544196640513	7.44337830142099	7.13668389763406	7.56111857695368	7.50850007046609	7.54228415327286	7.38580942804397	7.74624258692663	7.71835639835988	7.33447803646416	7.51363194104986	6.9657923144465	7.33020977216801	7.79064141540746	7.86937311873361	7.47625606234496	7.75736229129217	7.74373648190142	7.62918755957519	8.01802933613569	7.56129352140709	7.67270178632218	7.69816639829775	7.29036881308846	7.51556927204005	7.82071971986249	7.5483896590058	7.61361134644131	7.24282764496851	7.6576585731141	7.72170786754932	7.58499479663289	7.64266219248557	7.76082837004019	7.34075956608052	7.35017871820851	7.73446508446838
ABCB8	5.44441235437905	5.54047113145821	5.80028603442372	5.55525888616022	5.36224463756174	5.50978476863264	5.4558090017567	5.38711789364729	5.41737131637375	5.52080856368295	5.43843131002052	5.55139478022225	5.47019154917733	5.38958002113129	5.80396840588812	5.67040869638067	5.3969708170581	5.47689063492664	5.94618691737779	5.45102824167515	5.47189718702196	5.22159464054011	5.31819420756514	5.44200583163817	5.36829970565472	5.42951793225601	5.36574850871765	5.6326487979239	5.75697462878834	5.71771344395817	5.4825025934119	5.37629660176434	5.67405338737459	5.18790195647034	5.45656513952756	5.40962014601484	5.38280542664204	5.56293755236883	5.5527131025481	5.62865267092681	5.7235227867916	5.49113106108958	5.66029862264169	5.51378357804476	5.30047007692643	5.5069669994018	5.60454250502368	5.3560271581419	5.32009439718597
ABCB9	4.58090656351027	4.74123257934772	4.91840574923543	4.74360307181752	4.82965066712413	4.66033087472151	4.71466896886582	4.72949671960127	4.71596441096689	4.42630432597693	4.84097137035154	4.47597959736577	4.45674657467834	5.20939806554949	4.8262291000358	4.79160325246201	5.08866824338873	5.00571638311296	5.02031861672695	5.05874622168339	4.89301932705663	5.34200341431032	4.67547602973451	4.97311890828495	5.20807187111368	4.78194479570294	4.71288966040391	4.86712074101957	4.74851918088904	5.04220515637005	4.75474832336812	4.58974902182197	4.89809546073356	5.0835560228865	4.82483027835488	4.59992740436161	4.90975318904703	4.82206676027183	4.99330556748987	4.97379189686337	4.80689613103273	4.51788913710609	5.05519132199963	4.80898949598064	5.06919976788249	5.33472635769661	4.92026168799528	4.90113209766476	4.67349765876627
ABCC10	5.62742092245772	5.73747016934342	6.32788122202223	5.87178717429613	6.35563405664005	5.81342654838929	5.80972976158071	5.89606370142707	5.69761978467125	5.80086423794659	5.74491635734416	5.70376940393363	5.96387863097482	5.75609010096765	6.0282167037644	6.03079355583666	6.07295396249291	6.13687793310219	6.05746153197388	5.95935575016203	5.8843865171701	5.70711863708394	5.94267072694841	5.98005074103891	5.49539084119626	5.6206602130011	5.5666019046001	5.81054519639028	6.20573162791535	5.66860210280791	5.81826558001386	5.44294470670984	5.89930573953413	5.91430385409459	6.03844102636864	6.07779111432163	6.05756188654034	5.94463511054308	5.67184475072445	6.08716904705328	6.31936034398533	5.8972042125912	5.85723354293042	5.94568336124714	6.0092691177691	5.85857365224068	6.24563263325972	5.71460737549624	6.07868834234435
ABCC2	9.84353199955884	10.1755857479377	9.20583119545218	9.74607597894502	9.9441188530957	9.9306503335998	10.1830878710993	9.37448946597987	9.10099099679851	9.98206952622053	10.2163117917908	9.84266245931599	9.47469238780988	9.76988594182696	9.32509455212109	9.82661022468517	9.93550285504126	10.8779868685353	10.1685811242715	10.4541718153895	10.6652789419634	8.85239246610752	10.114493931654	9.24520666075431	9.84713592953839	9.83604603936604	9.91407756019528	9.77088981890083	10.5814172931344	9.16790565573769	9.91980352087579	9.77745829435886	9.8250577627832	9.70335885802545	9.50139498332637	9.4512983220335	10.0255815128439	10.3419965720097	9.63088374831901	10.4116027553835	10.0512722675659	10.168833953795	9.7366081738943	9.61544408286488	10.1133085668488	10.2727144559599	9.79307236302125	9.63533475782981	9.7366081738943
ABCC4	5.36701217986994	5.41439710176484	5.69119018010251	5.19654584717424	5.47555203566983	5.10552813877143	5.41166827602884	5.81632430133419	5.41147742065743	5.67107321180469	6.05574221289487	5.18730560467087	5.79194760357644	6.27480952440428	6.1196136517982	5.63729573333663	6.09749676285308	5.92804561830321	5.99528152920174	5.3045069072511	5.32123517751814	6.49360287359422	4.95231377494612	6.22908341993967	5.13501312479911	5.2599230736247	6.1032614662004	5.22064599106265	4.89857846433856	5.73559358626803	5.40504627896515	5.03001262565728	5.42297277562376	6.17711827491151	5.48278383049384	5.98011776111447	5.56449719328853	5.13451722699686	5.33590226513302	5.50054889188948	5.94941904013742	5.41462489063567	5.37652600679337	6.26905541474463	6.84285606737831	7.24370364836035	5.84067536105929	5.83737640464401	5.40750044486001
ABCC5	5.66097653346779	5.90433182008293	5.66184926228283	5.65444102243653	6.02042798100686	5.32495768869453	6.384707643093	5.8675179285466	5.71959703111833	5.62465375928745	5.65203355188401	5.78369780115684	5.86365203854842	6.1812190806548	5.97674502417588	5.96012999308499	6.41818984164204	5.61123922788001	5.40080871427943	6.22422005536848	5.98135754528959	5.9473874887133	5.63390031182643	5.93927077889737	5.84097762212816	5.17645502744903	6.02359845504426	5.83114624615643	5.98318042625649	5.11422221399694	5.67445421399002	5.5511582273344	5.74236707219029	5.8784363255831	6.39611396378482	5.9355888248394	5.97872303661234	5.61597634334724	5.15394939294951	6.23482856353453	6.38612633415797	5.83399401005051	6.0772849802523	5.74815301877677	5.95525803669924	6.07112945851923	6.28657603260535	5.78277420446294	5.69958809774773
ABCC6	8.37134971017335	8.35670650774587	7.62140214891998	7.99200118828039	8.05256709670886	7.82767406366893	7.81661264183334	8.17122134279029	8.00534970469816	7.59697840804392	8.03599428762726	8.38231175312546	8.14272720847859	7.61924596684572	7.54686363311972	7.93378151330396	7.73470628603327	7.36606583883467	7.7569906203901	8.02709414409946	7.89406860725784	6.92350130495393	7.91122112649304	7.37912450017564	8.11380774097981	7.827992269842	7.62057577628267	7.99195367617111	8.45256330385535	7.49382049598816	7.86047189029572	7.28365524243131	7.96775522709074	7.33876575285846	7.74126421136902	6.47917148401033	7.2394376508798	8.03835751058133	8.19620696821007	8.46418719200463	8.31178589583229	7.956906512994	8.17662434579922	7.88813645249866	7.56470526685806	7.65758356944934	8.07773706663131	8.13405515923694	8.05421602094352
ABCC8	4.66517239683158	4.32700565057558	4.63182015102565	4.56113071575904	4.69521669021559	4.59415890415022	4.29879821729007	4.15374081382597	4.48832207333949	4.63243457671798	4.63285649305502	4.24159727085156	4.50273460707304	4.73420381719785	4.44404569566472	4.63682777255261	4.71998700130886	4.66682875133168	4.46321160622958	4.61236945896159	4.67296338278728	4.41298912392075	4.76582668729533	4.64841362725249	4.31367194327622	4.53673422658509	4.61073397564668	4.29804872885605	4.89626923469908	4.55506656106475	4.50454866929424	4.53034036745873	4.52648675105019	4.33569239771022	4.5151937335715	4.41803818325859	4.44700892781061	4.54254168390528	5.04706433065283	4.62269941610905	4.46805486262482	4.64318521764714	4.47177622671111	4.541380873441	4.58139343923701	4.51480148377233	4.90059564794452	4.42868276404974	4.31498319682212
ABCC9	8.54856776676369	8.11092455365553	8.01595179806765	8.10927585059031	7.86812151932552	7.99052550453993	7.72172388895675	8.04198638843611	7.86699880655177	8.09624055084842	7.9949726302806	8.26467190166684	7.81689855279834	7.16982167295271	7.55299338291688	7.16180192855744	7.18539561532389	7.03758977133858	7.35879622405497	7.39575700884008	7.7351416345884	7.34159415525588	7.89655249396139	7.20723514375885	7.56153140136463	7.93712555693986	7.80151934100597	7.22918458987879	7.90124456431356	7.45423830737889	7.5266534901261	8.00984706083712	7.68300843387405	8.05467694542714	8.03878966369577	7.36850462617831	7.25489054306472	8.07969518605929	7.68300843387405	7.5916340623052	6.9277852204446	7.8965901417608	7.86443936415322	7.96398856065909	7.51058148600319	7.37260494838149	7.49329979588176	7.92653109270566	7.82098749330016
ABCD1	6.44649648995287	6.37336264456537	6.50774070614567	6.77605462851957	6.95110212170061	6.13070940859281	6.68609818483987	6.43504906154486	6.44497190493498	6.34994971336925	6.3774278094381	6.17927917810893	6.31632348518318	6.48814170659616	6.74838931756906	7.17506684124476	6.96404578058107	6.72460531708009	7.06100393430403	6.72855785708758	6.50993402525771	5.95045281706529	6.44081792374706	6.72166402980997	6.29101618325332	6.42211456871417	6.50255140227	6.72929588382032	6.59156000115243	6.71579781658188	6.38696804366352	5.91767620778713	6.59475066133711	6.22799364187822	6.13928589929113	6.22127539764596	6.49561851202586	6.57239404762507	7.21726984000058	6.35723029388658	6.23096301800881	6.62333856680279	6.58651709910212	6.78247395309699	6.40808908294568	6.77826460405268	6.75103974841562	6.56416576357069	6.52920925302236
ABCD2	4.10066018717256	4.30649081950873	4.31025783035143	4.56709732189413	4.28727352836581	4.37384096647863	4.52530696297934	4.60704767131402	4.23167255377231	4.22391973439627	4.42670828799734	4.32570020230139	4.39165320739122	4.5496610463224	4.44222083574459	4.50849281096176	4.56510341827236	4.28982692614617	4.32928432173291	4.46675253826531	4.38291611711052	4.06215606649599	4.61942060400624	4.41173150935789	4.36039049944025	4.17831911927445	4.86746673469487	4.40440037712198	4.0043634274358	4.31814118441413	4.33366585440225	4.11947118469501	4.19030014068752	4.59362704956341	5.15896064014377	4.39392468609953	4.13428280344547	4.44562770322683	4.48072887083078	4.07771044840809	4.45458803808672	4.05541219180316	4.30232238855377	4.31600000774893	4.89304972640941	4.52104105225259	4.24232764990747	4.76132811539725	4.26707957104065
ABCD3	8.80225050387116	8.51916244041671	8.68930912513151	8.63059131259732	8.28606127629387	9.01322868377336	8.60001044939628	8.67237482144995	8.66900156090886	9.57842188748245	9.0368456288323	8.86080655650769	9.31576605670681	8.42221695018791	8.72688605068993	8.1353723479635	8.57666262165111	8.35402021371417	9.05356273981681	8.56402989486603	8.93175341560459	8.27593860808	9.16792492682958	8.51482294612378	8.81902119138229	8.88884050205372	9.04385430652779	8.45384639644114	8.61882111192804	8.69335785328019	8.55816749373387	8.97936582034078	8.25647619456541	9.01430256185602	8.67469654528433	8.56208418940625	9.00916764511183	9.0799614596841	8.43074616668325	8.40503526036241	8.37227568677022	8.46896566338671	8.96997355990941	9.10809040826446	9.03171392324085	8.65915065946909	8.72056830914301	8.56761306842726	8.92354508618546
ABCD4	6.32696270112447	6.55657690366	6.0135821152256	6.36837916047172	6.28489643770818	6.55948191008626	6.47685821623131	6.33418498164405	6.51912565737795	6.41867158128204	6.34796967972766	6.45168685860986	6.14828267635907	6.20226391728187	6.49001244855678	6.14143179517849	6.18640105324373	5.94740995669656	6.16841174059579	6.18449388836001	6.24162836377955	6.07830423517181	6.18513162176522	6.17233872989223	6.76186995091131	6.22319431048109	6.01317300104791	6.27236285257995	6.74324494713229	6.38413651951594	6.48055060715233	6.03089546745417	6.59986014391091	5.99089469965934	6.33916360627818	5.90342640828841	6.23408749649892	6.3398970282225	6.43526790038819	6.5395308612383	6.48127666857862	6.38615785938715	6.27117160918949	6.23867418696252	5.98527609209279	5.79884950325866	6.49907231455804	6.30157040387955	6.41570777102857
ABCE1	6.91991831086942	6.79116225850863	7.67978695463135	7.27777649522984	7.01704724145906	7.49775519437756	6.74555327146161	6.89976732281622	6.92625097789762	7.8798109188269	7.08774508476223	6.73500349910749	7.37974166295225	6.96216476043478	7.51199819550168	6.80543329579004	6.76037568650309	7.68724286934451	7.86689622892142	6.72526273584204	7.01196281665043	6.98389511868206	6.90034269726078	7.26562812695699	6.8009580241824	7.31806768713113	7.50964377190722	7.29066144678201	7.00190678322224	7.29289054418602	7.19476786669992	7.47015412795998	6.90724962800766	7.43558545498546	7.18224199963136	8.50207432238915	6.75032964910744	7.18136855377852	7.10852723219065	6.8657036326721	6.45991340695633	7.01243812014585	7.27578866848126	7.13730731699818	7.20454233497249	7.27635300811722	6.81495104134242	6.95492140163023	7.08615818655027
ABCF1	7.85080606580273	8.05217730672286	8.42895693694637	8.23200864184287	8.43985303162242	8.26510036665671	8.11504487759752	8.07688938545523	8.12968477502618	8.28380341310633	8.13626650161684	8.11693860096883	8.13134324664647	8.27488432292721	8.5276468943251	8.72548723000485	8.28418262177395	8.73059677029843	8.35656458247028	8.28618811633918	8.56196277983428	8.28618811633918	8.62432365462983	8.62884240432696	8.59042398375707	8.385166274857	8.24696002763091	8.6796876886236	8.34601070045895	8.25784864121639	8.3644331115273	8.30375746406367	8.39119985527989	8.11311994816568	8.06194718986812	8.60143651216305	8.24656202940422	8.3175620052963	8.2353771888281	8.51229571648225	8.36660564871957	8.2812450244836	8.35460391223981	8.32912839104458	8.25484265810293	8.37455016583364	8.52884535507294	8.11102808883316	8.46696208285299
ABCF2	5.55611086242068	5.80287945770878	6.10921100940704	5.82674580380899	6.1303983237128	5.77634768759468	5.61880530932834	5.71273811744548	5.60455115920934	6.17910057027692	5.52042956086384	5.82762180468146	5.84094552280582	5.85975051442503	6.05783217190213	5.97251138789627	6.07067281381721	6.58240190600711	6.38914930965028	5.82254344047479	6.06031218990613	5.90235477433323	5.74317265851143	6.20938712672946	5.6029580877943	5.93444284010666	5.61223161144406	6.06867494171651	5.59009596468142	5.74417572687783	5.91924383879769	5.88425251808403	5.95635712214179	5.90209137636727	5.52491313829711	6.96717041701028	5.76738267980305	5.75057052434178	6.21645819899589	6.02315101031118	6.2825095241428	5.8303192049969	5.98037558067215	6.07867225752528	6.00491650387692	5.96012979397119	5.61835091458256	5.63380349414281	6.04561374823834
ABCF3	7.0124758682448	7.02449390981055	7.26465876691424	7.30621042996286	7.64109341983368	7.25802334688472	6.9755485809613	6.99381932852054	6.94460209827839	6.98523853097812	6.78362621325732	7.20360510471592	7.08526335810008	7.17492277882096	7.61296618319741	7.63920415458984	7.17146706602377	7.80962168722366	7.29825212042111	7.29662481623573	7.21683971317474	6.96481585116907	7.65375036608798	7.21683971317474	7.45100016668902	7.16964971189825	7.03306058840715	7.39487636011537	6.90871168328265	7.05616063939467	7.34132954868136	7.08661476680978	7.38883728758692	6.94881653959349	7.02653437507853	7.87468058041347	7.03917425149291	7.30971788632141	7.33875479314773	7.4295028418912	7.47904110152338	7.37508120293325	7.18149015972411	7.19580602150014	7.22296987655415	7.2839766645897	7.32354281132	7.16984114058948	7.2251615497194
ABCG1	5.92165368432811	5.95892019986908	5.74576185009179	5.98782392210681	5.9157112203585	5.89782919347599	5.79469839600888	5.67739892870309	5.77959546812043	5.79131284880706	5.65639724482397	5.8374684745643	5.88525586486851	6.61944518424584	5.94489630298299	5.80060715868375	6.25406469199228	6.00026520646694	5.72092022841885	5.67109495359671	5.70686993435646	5.83438249940714	5.6569663494054	5.87853848512802	5.44528314391722	5.98102463636846	5.67231004122789	6.06229523330019	5.88087001757469	5.96061348969829	5.54477461592536	5.88874512627911	5.84736840953905	5.74341648254892	5.90044952914526	5.68754520257899	6.01098974484844	5.66261993402702	6.39556766846748	6.21570606988071	5.75670090561297	5.91614274144748	5.9823077611955	5.38405128661767	5.47843202858586	5.53904379265406	5.78954557112911	6.1467287456391	5.95132894365921
ABCG2	8.04925098029786	7.98891496634525	6.25888620909156	7.15640385029488	6.49246216259561	7.0672030906984	7.36776270954216	7.46921123071846	7.36256360283635	7.19115391182002	7.89802977766342	7.32946258773594	7.01107654115639	6.56756016214841	6.02405461795029	6.36224316025054	6.30416413116403	6.31475855751176	6.24508473776395	6.95279370443441	6.92915594274409	6.5767339210626	6.63355525739474	6.09921489449613	6.36736506842411	7.81174170097023	7.28474212121358	6.38806939181318	6.92554984678671	7.15008331433204	7.15635389244762	7.24187776170423	6.70786343721841	7.4349377854931	6.75894082192367	5.58439482874095	7.45953697882624	6.92817935634342	7.35703958459241	6.96934141138105	6.59932019842472	6.69437592652253	6.77879578245958	6.52438959982967	6.36504730303147	6.99144433814433	6.50718584547384	6.72441360911463	6.44083899575918
ABCG4	5.00005140735338	5.14473780015359	4.9729804080827	4.85368663543348	5.14373794942437	4.81229803469277	4.97788832136856	4.74174086855123	4.92254258736526	5.16368113843941	5.04239908187677	5.01733104622026	5.05948951571169	4.89610235691324	4.97621763932436	5.15185862778396	5.03336571436484	4.88976398834266	4.92956065709035	4.85810313596915	5.28819227085439	4.63863508536559	4.81946779465899	5.24080456573834	4.80982975557419	5.02533821159997	4.66107928337027	4.93048156265149	5.04426272606374	5.00222604963105	4.88837350114736	4.76111716041134	5.01847528403356	4.65315803061674	4.9653946730011	5.07076567892631	4.95522894079189	5.17797941576557	5.35956809646127	5.07660173307013	5.24730585048834	4.89069259543405	5.05451635404748	4.96036442516478	5.19863949305991	4.92982074523481	5.00343037472063	5.10840876275289	4.86769664172097
ABCG5	8.67883448111837	8.43069870449667	7.44404555347972	8.05749875530859	8.92815060310402	7.82980446295015	8.86286883648294	8.40660382125556	8.93093506243043	7.55390221202321	8.12020259628889	9.15832222956724	8.73661468744809	8.40616179391884	7.47315068466006	8.28789076040089	8.29010270407026	7.50098778706505	7.64165862943016	8.65095557727522	8.14203303319524	7.02480457758617	7.91922278094661	8.02891357046797	7.84434736410984	8.37134779275961	8.26879768232003	8.44225960142008	8.79045143875688	7.54966802599353	8.10995403366819	7.94643384456645	8.07091181418302	7.83397193543867	8.79045143875688	6.3763779034741	8.54310181316548	8.29994619902487	8.16800626310085	8.87512503912105	8.75462884075643	7.91782650631753	8.23536777510834	8.10944131148509	8.59598473417188	7.5768109273282	8.31506669080499	8.05226253210155	8.11623299784831
ABCG8	9.74608757258306	8.74485103985276	8.83543059321357	8.88064484887961	9.91880705959157	9.68225182525262	9.14400594527622	9.58960568909581	9.77587212395122	8.71646450540156	9.7049022752179	9.49776745216237	9.11321210531307	9.26386557012399	8.48140814708167	9.24982568666398	9.26225211341413	8.2742604444733	9.16113357322792	9.92754073169932	8.87052753910878	7.34706260665668	9.34032445010245	8.92507361623894	9.58098357832243	9.37838411651996	9.19437932133534	9.22552691789936	9.57581580203153	8.98422505486912	9.1384529207268	8.66564862694793	9.3027485271984	8.74893806448584	9.72309942460436	6.67762333427497	9.08736666121818	9.30609620319986	9.08839576488749	9.62076495146597	9.52139025288759	8.71816160009248	9.50453448798493	9.29427342774171	9.5229665643399	8.47324287013528	9.58040484709726	9.102366775652	8.95939726863285
ABHD10	7.0523116079623	7.42938551306214	6.9670700949884	7.23532500406525	7.68927192129493	7.09412359248584	6.97086369329225	7.59159770119543	7.86216091666848	7.09729051968345	7.24297018809674	7.99236709883839	7.37699947094401	7.45421643888301	7.34604954704688	7.25321066423303	7.0763144326785	7.36572152623743	7.64708566238411	7.79804625565535	7.47093105946019	7.52587668681095	8.20720348328363	7.2985863320117	7.60284634464712	7.64623116364858	7.67584465744389	6.74255901424678	7.09278378258784	7.79989684044721	7.7507556816379	7.49012441322955	7.78116746748772	7.31062789040317	7.35319884689809	6.98347136016973	7.42023505259604	7.46975410660245	7.78585743330798	7.19931066185295	6.84451326923205	7.60825239786092	7.51325841522146	7.79213490724143	7.25842307975056	7.3604769577471	7.39098483430718	7.55894308030864	7.29512049158052
ABHD11	5.84736386320247	5.73141546108633	5.74994348954848	5.66048019150251	5.6838639886547	5.59134356591247	5.93876547807218	5.69308952159589	5.75297353481852	5.74777713545137	5.78601328526542	5.71882637836278	5.94629783425852	5.62732825107372	5.73118925246774	5.92707897123327	6.0178734368626	5.86953234006279	5.72949607571289	6.10955297215924	5.69745541357	5.71715498352414	5.8351628472655	5.90774996184837	5.94276651040888	5.78591589301969	5.70384619030602	6.16170076927399	6.02987723492808	5.90290383171135	5.65905758626668	5.56211251191498	5.76038394291741	5.66937818461257	5.85341489120517	5.74998294630642	6.10583836208942	5.83513147942454	5.94819767537452	5.98981354257339	5.80099271605874	5.61090244325309	5.73404211867098	5.69158252542687	5.74893441625956	5.82178540000793	5.90460830752093	5.63965540174443	5.73888632571747
ABHD12	7.37551866219761	7.25143231204647	6.84008667785565	6.6825172207853	6.90882480793615	6.85133473550519	7.2671162703572	7.38047558399832	6.59388363742623	6.67166353947805	7.08839379939008	6.74980449029392	7.00771439803305	7.49162007086442	7.44856639439945	7.79527763430803	7.46962275831938	6.97520258081672	7.54528747007345	6.99639336596881	7.43666844897461	7.10592667363018	7.15350290245972	7.27131033687405	7.00089703270572	7.03698884682788	7.27259756747268	7.64041298655355	7.10301961310068	7.43868616395919	7.16813009931483	7.05353327791157	7.11790359730152	6.71958273125201	6.83819939330097	6.86612948984256	7.10657169698823	7.06097616609773	7.19612202577273	7.24998329994723	7.19803004070604	6.84072391522586	6.81317017469657	7.02662586358863	6.90956301421904	7.51898286365499	7.5276811679679	7.05505059946068	6.9670737972419
ABHD12B	4.05114178232523	4.12182331824011	3.95152336112695	4.07704168318004	4.05625822353887	3.97347540438877	4.1061429699614	3.93869560100209	3.95512908587282	3.84255627096341	3.998451102228	3.8459420531647	4.01555996622551	4.03270674722576	3.98001828877039	4.12344526589215	4.00867080389515	4.05011331123308	3.96583754875013	4.21757401004358	4.12940148773053	3.9506570698909	4.15856942376782	4.16576310012464	4.13177420124167	3.94965621634745	4.14137806699755	4.02690110039479	4.19880346563975	3.783112629146	4.11799467526664	3.85354620513624	3.88675577266787	4.02949046323727	4.1173592438488	4.19189365360173	4.02092869099479	4.12490045025627	4.38399902384964	4.05854139255229	4.12422174775872	3.85203021880095	4.13074723278925	3.91925111167606	4.08409510150195	4.2100502041099	3.77052705610339	4.04754931717421	3.8733692492231
ABHD13	7.1822051642727	7.09114874927953	7.06759416981356	7.05712977697963	6.95654658970075	6.89684000822054	6.91994973122201	7.08455574834426	7.02249484957505	7.04747525104258	7.08651083547282	6.8807430481516	7.23927910800921	7.18698503763251	7.32205942945821	7.18353340773111	7.03716194302256	7.23857241830698	7.18605654234509	7.00782651083343	7.15196913058911	7.22887911001149	6.91052385481577	7.01626053313712	7.13976409425566	7.23849542937516	7.24153602555341	6.9122270455618	7.14667216552019	7.39509338742411	7.04602778714278	7.49176854640021	7.04131373453133	7.32223193266273	7.26684987544357	7.19366598206308	7.10105919236366	7.08302600649312	6.73151954586509	6.83008419092538	6.7651273189116	7.02099526072397	6.94102322831457	7.09069520482493	7.03995384543138	7.11080973198186	7.01187750267195	7.02395041066816	7.22812579916059
ABHD14A	7.67552827663862	7.55374147429202	7.53055416802958	7.51168681030654	7.36600361333531	7.47033773012794	7.26404558505787	7.65720412499206	7.69206276869557	7.33645320277485	7.45773418096851	8.04726230164243	7.45405907061023	7.55527446999577	7.36159989230645	8.10487635995592	8.10829330140474	7.36411265847958	7.74676921426851	7.96196176169706	7.81760679119671	7.77147048843442	7.98371570482866	7.36293980062843	7.40986813289577	7.71968982733458	7.36980110550989	7.72099071275627	7.47117390464627	8.01670678572418	7.51177071460141	7.32161358937732	7.90298573134954	7.28076154799864	7.84462958334645	7.22808231207334	7.74572254938139	7.40833133577275	8.04572191786537	7.42084912121333	7.48566377233167	7.64436826116212	7.67761899851879	7.65350713580135	7.50953365093129	7.60474733606168	7.82874514532381	7.43054438269278	7.59867035535115
ABHD14B	8.18465308871333	8.36593133260402	8.18251873383532	8.28413952741144	9.05386550932556	8.05338416555908	8.35614434532705	8.23628341040128	8.72315137881249	8.16664578607764	8.26231034359938	8.33975249986395	8.12130100091095	8.68516714746725	8.01780704301392	8.64000974202752	8.53542746176094	7.95776015619406	7.7911352287022	9.06473084017006	8.74168264712533	8.4467325430772	9.31091675622357	8.44265010429235	9.15184689062197	8.51933522379467	8.2096923653553	8.854266614958	8.66762964003875	8.40550275462354	8.57186873437106	8.24033915476478	8.87407763929979	8.0379430233019	8.32235025014591	7.66402798351525	8.48326203387302	8.34121264069029	9.05482824287693	8.56208136246154	8.75139746572355	8.45714793907417	8.37941555870363	8.55181406036886	8.11455395392918	7.83080843950718	8.7138053857709	8.39042347659656	8.38037136553542
ABHD15	8.42072143146478	8.21869278060132	6.68123035873231	7.74580718697272	7.00022680525056	7.88468205261951	7.65824028432193	7.77712467356116	7.75190091231489	7.11457506332953	7.78789118144907	8.23161560102955	7.94010577005605	6.92433715181677	6.20925203224502	7.08704031329035	6.82729382300198	6.23375663662366	6.40815738830653	7.31832278320904	7.62874609238253	6.52082992981953	6.80094210879423	6.14032762114846	6.80007471991524	7.63445244027152	7.22084477168966	7.11455184741122	7.58599470791252	7.36195814290005	7.58286711755785	7.18724420007859	7.75568396835269	6.85935003517651	7.07968448219769	5.11533996781777	7.19798494555643	7.6038413599222	8.03371373769918	7.61993102004274	7.25368160257999	7.17894432103651	6.98483807866526	7.23266221243526	6.82214229793126	6.57496262659494	7.34560425393813	7.26901325764722	6.94489999803945
ABHD16A	7.33787412859935	7.44847984894421	7.72281071694126	7.68546512770977	7.59812074371173	7.62937655487821	7.46908814267464	7.59004547581657	7.7033618038441	7.45326986840728	7.7739042578807	7.48531038231945	7.44905751943396	7.73896045955402	7.98858884472021	7.81286188570409	7.61671245703115	7.12660146284415	8.22163748088256	7.38476563643579	7.47892188661103	7.44489891260903	7.95665740145995	7.95127961237269	7.42514702547879	7.57654618324264	7.45834104900405	7.94537500139894	7.54428314792038	7.82289815158692	7.61072176106893	7.43086585627787	7.83065302959864	7.11329113866669	7.7753023445524	7.44329460269574	7.51843509891371	7.54673498293281	7.976817051906	7.82408528027692	7.83834873316667	7.68166480046774	7.50648739717999	7.51537831061319	7.41156450274573	7.41852526790572	7.71494989702156	7.5330934208806	7.45304091506291
ABHD16B	4.79767980938918	4.93137653929723	4.97821310236418	4.63428188553739	4.74226796554734	4.72225616366027	4.9814136402282	4.81589890494103	4.39469056634382	4.91026413050755	4.84050050769955	5.10729133459505	4.97426307145606	4.94873164884751	4.9745452696368	4.66799586240843	4.98189333995434	4.81921283624612	4.59857153712714	4.62589089619424	4.92254159348876	5.14395770636279	5.13309005722327	4.81803289111587	4.86436641605863	5.09649488619087	4.75131577267981	4.8109564683435	4.80738842650321	5.29321915413398	4.85974671239601	4.52676970675399	5.16011862763458	4.73273897282038	4.77391860677516	4.91280108059408	4.83311701736366	5.16333862832224	4.78372410822738	4.60016110689876	4.99359724226886	4.77213642475546	4.53848920669345	4.67546696123525	4.56775277135119	4.57655383099711	5.16986975231413	4.92267207692953	5.04856873026018
ABHD17A	6.40045866038131	6.320080994301	6.44852765676267	6.2998958611239	6.27945888767507	6.54207142393059	6.57118199297457	6.20327585149701	6.45774826025986	6.54391283667012	6.46783541092858	6.42659047352311	6.16498800631442	6.34304200704925	6.29844461527388	6.43115089867566	6.21870873569249	6.3355436660555	6.4043204318768	6.29260896166552	6.3519349473972	6.46271217143915	6.47416954982288	6.55606908937321	6.4848172481932	6.40690331910299	6.25108530221836	6.39135724724188	6.45469256268158	6.65387475996299	6.33868812455833	6.34910652656552	6.77974766449568	6.12587583743294	6.58012903576607	6.26630125285583	6.30331959210369	6.08636360419533	6.93740652684774	6.36216834800473	6.49596735920484	6.17513908797338	6.25902584840362	6.24349016776747	6.04250069666849	5.96482309281273	6.60956982571296	6.34348252755652	6.42078444866383
ABHD17B	6.82013551010583	6.51774417540951	6.19032360842809	6.47936411515137	6.13191730621039	6.77205094974273	6.2140215660912	6.42359973456132	6.60220791724848	6.35625691426135	6.3581197466883	6.75221670328884	6.51258409785206	6.07645281032958	6.15027746237069	6.24152927671603	5.89722103893392	6.06362877994235	5.97092509875658	6.20746197500683	6.08702367031965	5.90592271953817	6.12861846524303	5.91441336376015	6.26605868599049	6.65140887346825	6.27004349011264	6.18258898424243	5.86089070839876	6.49145141450153	6.49369039911745	6.77094216487725	6.32780812706552	6.17105838006156	6.43209999715679	6.29424751353875	5.84687456474844	6.5572357478391	6.49834412197799	6.05994579903082	5.8805863055929	6.37338365432535	6.23280324116224	6.18101172871857	6.36061611109886	6.3306422043266	6.09737965603379	6.2616301680922	5.99843119602851
ABHD17C	5.86720019965838	5.97802918666419	7.05317101847249	6.60736208442484	7.02706460338958	6.75116559218731	6.34620674838249	6.40547182523522	6.29319538363073	6.78370720450437	6.0139198636582	6.12753398348814	6.21481770902205	7.4517270357963	8.00236975040188	7.06843131983842	7.84154293714824	7.52513732951616	7.50156727983094	6.57960863864325	7.01691610081864	7.04315973636809	7.55374469826346	7.78585621594558	7.83332830031571	6.85702097297105	6.88326519925873	7.31198346622627	6.84105649275036	7.45386075730697	7.27056315350564	6.86979137159304	7.10260069804181	6.66564776663714	7.18523681532008	6.99533764849909	6.958020342546	6.73497109407855	7.25279663034154	6.60811871274194	7.0520318374231	6.8820312160644	7.12850010706118	6.79005490471432	7.17666918916033	7.02647029297419	7.21431746243034	6.61032878404919	6.87586929619705
ABHD2	8.59190168595994	8.60663585869335	8.44625793512941	8.70760481863813	8.87087702033317	8.66882516695527	8.41456604900315	8.7168573204731	8.74355083420788	8.52596727367823	8.5000731319987	8.86500577041009	8.90949312233116	8.57263296619718	8.77014953168457	8.902360156713	8.49775477508116	8.97619457006492	8.59574860087086	8.51024519314913	8.56725236532871	8.35281116391281	9.03463142375942	8.5976726067142	8.82365968082702	8.77752765184004	8.52212603418474	8.78594552296317	8.53863082859782	8.55934210103904	8.81828092845588	8.80825664965735	8.47159832800087	8.842889029715	8.69352342548123	8.28729888627725	8.60076218838806	9.07666189578759	8.13140771164967	8.67920815691132	8.51480736324646	8.55186041371758	8.84039695440317	8.98816106602837	8.7274126748405	8.59202961655853	8.61598647146275	8.7907572369598	8.76935048256223
ABHD3	7.49811172853595	7.20861939324441	7.43543190531052	7.36804547364765	6.55569068724984	7.63953276737189	6.90684157107599	7.36018863359513	7.42152966043688	7.1710414816854	7.80299397591128	7.28284659554265	7.11376785567645	7.45541836008642	8.05817447439008	7.1307810581415	7.38681909966229	7.4042380274162	7.86801958150105	7.23608374415086	6.7428278485307	7.07008964945169	7.2978245360092	7.51618784788102	7.35315347178121	7.80920401698031	7.57627353087635	7.47522121591446	7.36886669981675	7.56311923605642	7.69490856395955	8.08550740596672	7.09882904894921	7.25218072253196	7.44877523982264	7.58181478443857	7.77775625812763	7.1942448557422	6.96967204546555	6.90477613921984	6.96643609476729	7.14915458041044	7.14885599385485	7.45921382064239	7.10996188930616	7.74227021169726	7.24982770876494	7.20102437739151	7.08761002948263
ABHD4	5.81713213062341	5.77611831813954	6.13668704360568	5.94159073256202	6.14051874887103	5.79168487366448	5.96167987368395	5.68418874944358	5.92719452629579	5.97493506528826	5.72469274686574	5.96078061656122	5.74062547908183	6.53137740838613	6.34738778261532	6.30861654948025	6.20199844008784	6.27687550420004	6.27410995979786	6.39154039695726	6.06023242603462	5.88603347483174	6.1424805662473	6.02764067744708	6.02842664233388	6.11698319347305	5.8494868582836	5.99170127196893	6.08842066742235	6.12211340986265	5.90241328202572	5.78305796429298	6.20517661378223	5.89556064641506	6.05527983995826	6.12653150776785	6.30795781365557	6.10575320535812	6.09214146335257	6.15172935345957	6.13764903934335	6.29300847498722	5.9923787205884	6.07700599228453	6.0883878496211	6.05452656938605	6.09662675489516	5.92096592323878	6.02184783180976
ABHD5	8.05567946336689	7.7990008243615	8.41178645005382	8.4916034164125	7.48094285462939	7.97833086499154	7.30242280019799	7.78601958111373	7.72322475149314	8.13666000822571	7.69923582969641	8.11223954566484	8.05602062910188	7.27584577737539	7.64390034291434	7.46686695771226	7.51396929321095	7.72254356358208	8.20526483640305	7.41697316350107	7.49418055089339	7.30989569929088	7.08726020407379	7.06019062347133	7.04349044777455	7.37946287666411	7.64369526096248	7.79339883221893	7.24017247456531	7.93548242429812	7.89900780301579	7.57477666375413	8.0564588434486	7.6803294676283	7.44057694623496	8.39422442799983	7.35481272991414	7.6289608049121	7.47001911218206	7.2970059271786	7.31029430785451	8.72075361256542	7.30608268019178	7.94000307497106	7.6179089533867	7.86942621623589	7.47655107361011	8.04156891887323	7.7162946796189
ABHD6	9.35618837544014	9.2934200606912	8.78636445286179	9.0036078072162	9.18779349527489	9.25780423268588	8.56874475450349	9.1473272284453	8.90656384012257	9.15227346392511	8.65954825375065	9.42156177270958	9.25646796709281	8.4358842743075	8.8245967994564	8.28429290953711	8.32805536333072	8.23431931340383	8.74252936868415	8.86652934162586	8.54991064238745	7.73457650945278	9.05035139340027	8.51423127578406	8.75870140816597	8.77950709994055	8.89257256398785	8.65723352137921	8.68856910234305	9.25416037036883	9.17238070353864	8.5775090779048	8.59532414470817	8.62599656859286	8.56428820554071	8.15966188044923	8.96703777731188	8.59785560126385	9.04868969716932	8.81205743332243	8.42744605305041	9.16210856088453	8.83611801205111	9.10983468749667	8.48518862405132	8.52455253866319	8.91231438471915	8.86065482397969	8.94086489381376
ABHD8	7.21600932008084	7.39105206760482	6.64332682201208	7.30541059012169	6.79653258725123	6.83601466915053	6.81190038939873	6.96706699174066	6.9127989079019	6.75328949563899	6.72016339843906	7.64069791167771	7.1546951245177	6.53867779105036	7.75629677411025	7.34201485987446	6.89630721431868	7.15359435903168	7.40305519550704	7.59363006113685	7.26541197725488	6.18312361747802	7.03403928490386	6.92928360142324	7.00793008770238	7.03547960356295	6.74173402377651	7.29139542542137	7.24289311416522	7.3427299437795	7.40402481281592	7.11654836408459	7.39771548381984	6.51999693816389	6.56227119017418	6.27365958654453	7.17346952236958	6.81483310556627	7.64036685902571	7.29033157292315	7.40259568337583	7.15034399122386	6.96208916883627	7.0030264023751	6.79719983657295	6.61077489436788	7.1058046726266	6.9808817062408	6.94760567593031
ABI1	6.81374062795812	6.80411550611319	6.83633107628946	6.69511818525153	6.60978817692268	6.74967239232274	6.59354633927577	6.73928591119368	6.61045918033846	6.75667423149802	6.84088886328805	6.89911655484302	7.07884918942933	6.75838108281595	6.51644806095474	6.44497064411463	6.63062825367474	6.46091327052537	6.5388074352621	6.7167907209874	6.59656853503788	6.720441986815	6.49517740079882	6.4338420598701	6.35253510954846	6.60879817753646	6.71580724646199	6.79322264352429	6.65555256240313	6.85872487394537	6.66382718351414	6.61475812520799	6.39228453238346	6.76363738253837	6.73596054961718	6.73353148824611	6.41796630520348	6.64477234093742	6.43006535223354	6.51884487315918	6.60273412249749	6.61331837052156	6.80102307866561	6.68184094698956	6.81890039841702	6.8926175327201	6.71505802480383	6.71643152107079	6.70708955962741
ABI2	6.41436741109294	6.25598610894225	6.55997039809705	6.41091590867095	6.30095259274336	6.47948058599769	6.34029799675734	6.36362041480856	6.43427064416058	6.24750816759985	6.3522058955628	6.45425790256807	6.29822500094171	6.58439482525392	6.76067783378684	6.38688787767043	6.43333234565473	6.44329904365981	6.67373099749353	6.45818230129471	6.52349153532581	6.21714807316722	6.52869248841363	6.63311874989395	6.55130392281986	6.49297915922876	6.48113392508102	6.27563610373222	6.37147084443329	6.54683290136495	6.25144561120837	6.34244678436855	6.06794076490082	6.89740166789519	6.75928737047347	6.54946409681908	6.89402529070267	6.40454202616518	6.50952607750441	6.22345963536239	6.45724038054101	6.31746742669832	6.40522653338104	6.53261296471227	6.46971104952456	6.55601539316099	6.26216701252278	6.24664846122813	6.55933270600291
ABI3	6.22914144220531	6.15520583079032	6.50198235528084	6.79701679468504	6.40409802063338	6.10473980349054	6.22004767813429	6.24689758048919	6.23547892145741	6.12263918955174	6.07751613969365	6.5879524265175	6.64100020686152	6.10334184413924	6.54259715784083	6.21297414305371	6.23780046473809	6.28702995087956	6.62635923747524	6.00293173833752	6.1169866065612	6.46263196756869	5.95806554656291	6.43359383192566	5.81428429475455	6.26311912796423	6.32168477616595	6.26012439260875	5.96547626120553	6.76865068618496	5.99418078300561	5.63518646771452	6.53054352310028	6.05293629676559	6.66695487929227	6.59791263198983	6.10864649962837	5.95076624053089	6.22772122340536	6.07035161787835	5.98870859872307	6.33918798264629	6.43414066034572	6.22617320369576	6.23308132523004	6.09699000443318	6.22734556133492	6.60109383998444	6.48122483147031
ABI3BP	6.35743132581032	6.67833896115292	6.01330382134021	6.33695859921315	6.47793770559873	6.17027635576113	7.35275862014759	6.6618057398663	6.22915652184783	6.51835978927154	6.60349164499849	6.34634968788701	6.47874246835672	7.24854485925452	5.95827913106312	6.70852496050561	7.24527544211797	6.3425823632597	6.38666474883722	6.7159397270323	7.17607788899924	9.05736467140516	7.01368990342047	6.76407658402864	6.54238579505081	6.7016293386944	6.79806463004209	5.53674441784113	6.43337775461328	5.59692049333237	6.53502868391211	6.96041193837647	6.89735258909208	7.62241898275324	7.49994871024865	6.87808335436956	6.58913845216262	6.59765054613329	5.98452052865218	6.69318971874952	6.32009066923486	7.01951455984521	6.64758754357397	6.86109293275089	7.3785429091848	7.02571949467387	6.65114415136564	7.04274278243606	6.90276222525324
ABL1	6.97296176260618	6.9199585322893	7.13247974087178	6.87263212883824	7.16108089675109	7.1485379078134	7.126682981044	6.95045291563946	7.14035962202683	7.07620405402158	6.95318567384398	6.86157830751148	6.67757401618028	6.93850679819292	6.95297870893537	7.07492197577545	6.95635967624379	7.17403371887022	6.91227717385891	7.09481514195289	6.91376348592313	7.04437190926439	6.57472442466604	7.12721417496075	6.86138133701636	6.7857363781479	6.9443719212441	6.89642921995062	6.90809445660395	6.6542774184415	6.96316422154465	6.8189883941173	7.01600297190347	7.10025359537406	6.73767184670661	7.0494115057711	6.99348808375301	6.94622983099829	7.12777367209727	6.8625853567714	6.97979949565302	6.88191235605403	7.11073898514583	6.90534773865465	7.03372710295794	6.87212618022221	7.09791043978939	7.28132403524026	6.80208568982599
ABL2	5.75335176371359	5.85203491600135	5.72799692079396	5.85383634685091	5.83707829934248	5.98376158399594	5.95728232823518	5.81438264094174	5.78220280466361	5.84131966161411	5.85150159765773	5.55430995067518	5.81682553524349	5.86025842192599	5.85322010123004	5.82048620645049	5.86944483039485	5.89653592081094	5.93433782129473	5.91546575912978	5.75885090176623	6.07958559073994	5.79952975842589	5.69225869936599	6.34841062760125	5.97820497636209	5.89490348260426	5.90281392837155	5.8326250182939	5.81696309265512	5.79052260640945	5.99313515422654	6.03564044793157	6.02713030542509	5.89840998429526	6.41703411662578	5.89081747031957	5.73817067914806	5.99015433340791	5.56944132491634	5.86230192381099	5.79371108358531	5.81401834595697	5.72805312208271	5.62753957492969	5.89591858478143	5.72888832385272	5.90305018176823	5.48633496389833
ABLIM1	7.57239515938306	7.50232979596196	8.12661764723021	7.52751781608305	7.49317486163425	8.34093571150531	7.74697127541591	7.62311811195095	7.31001744582801	8.08713383453741	7.36082507778249	7.12675622948337	7.31097350341855	7.89121407424459	7.43482905702721	7.75389552251513	7.69772031008804	7.71587720952898	7.63011201467463	7.63713494057543	7.48490325623009	7.22104775079937	7.48545776963261	7.72465791559982	7.55481018725048	7.42306130108288	7.51162658746245	7.93708938351289	7.57975609205285	7.34658507525352	7.54289972004814	7.524585364599	7.43832141651997	8.10750523262744	7.24181833313164	8.11682825336774	7.39342784006144	7.44725988610297	6.73914005215344	7.8191945462843	7.60335476412621	8.01665772857089	7.65971922022798	7.68743163078958	7.9708466863801	8.05192217815726	7.63556071038393	7.54291201936513	7.46489076760003
ABLIM2	5.47001759174272	5.2671831056197	5.60252629474932	5.50747882530919	5.58684030400606	5.41180743726833	5.38137181734075	5.35902489096244	5.45064903028168	5.39558168438678	5.43998340781405	5.12081760578299	5.37250636931646	6.31532609870222	5.91933898889754	6.08864534692783	6.07535152781186	6.12280223019959	6.07535152781186	5.61675587922659	5.97578669423933	6.72540506304239	5.74682307750724	6.77295830089008	5.5606061071081	6.00791044394224	5.39379655445044	5.79277027423632	5.67982654539125	5.72594513243137	5.80373179073937	5.52791493209267	5.83779506897106	5.99857026926891	6.09270813161754	5.87072680537863	5.54019296306165	5.49729629744567	5.9258146780705	5.57269202687158	5.55050191602042	5.68843205131704	5.74033858331741	5.94462010395884	5.79333985136113	5.92779986214792	5.79609462249091	6.04360406077523	5.65835040357406
ABLIM3	7.37573735020676	7.31510516999294	9.00556023075256	8.11047014241743	9.87372844229192	8.65138372404274	7.53875633010379	8.4713740679355	8.16655288278426	8.99784274227647	8.20694789954072	7.89979011511174	8.46357116851975	8.06302641932619	8.94260657825188	9.38673823522389	9.12123571468141	9.34323269149157	8.74828536051099	8.84302788109494	8.13970539771301	7.91403487895742	9.31391756530502	9.06921173702866	8.75381441154344	7.92430355124941	8.10532412777316	8.64525215678552	7.9593078442205	8.61313322209477	8.51578105419128	8.75671894286512	8.70041406337712	9.07485138582195	9.17163206727724	10.0217775018068	8.51946928610305	8.54940400557293	7.7111411007883	8.45800011170867	8.28422634239716	9.0811138278039	8.8577902884523	8.19774039587784	8.86159122188003	8.33262117123827	8.45963577972795	8.60221217364738	8.42027801669335
ABO	4.96014752150703	5.11048692434737	5.19502473662439	5.02417069070377	5.13371692547463	4.99715275254149	5.30087848635446	4.90453417538273	4.91237128648968	5.33478403947035	4.87614474277673	5.14074771841961	5.10799512491849	5.02062181795458	5.14219751589567	5.08646359883127	5.26565462288135	5.10331087581662	5.12739994489214	5.03583636345931	5.44738768425202	5.06631318046591	4.90730271751621	5.01832845819796	5.42171360969302	4.95872571738487	4.95820357376812	5.31050052912147	5.2845641879004	5.7010944328814	4.95896072211561	5.26276008003341	5.34816625321717	4.90664289419375	5.15121865377457	4.85900591135232	5.12096159417647	4.74759602357758	5.75078951176059	5.36567986738974	5.37639864971581	4.87741302474003	4.91249770711729	4.86884216961159	4.90933356492361	4.75113848619837	5.39056229661017	4.8408052229646	5.27157771710485
ABR	6.15781265521198	6.08641591276368	5.85639745100239	6.07983982380756	5.88475845732105	6.09674923697786	6.51550664440504	6.16924755777922	6.04256419266881	6.15000702678098	6.18322499220175	6.01834245046466	6.22850097521774	6.24072799463363	6.17801591788796	5.97552022437196	6.38043186751645	5.77514423465653	6.04497715039383	6.1923549815678	6.21120977469157	6.1700916008802	5.74050942435069	6.52551938006074	6.05564614073917	6.05575420436104	6.28871856002825	5.96192443194624	5.85013206429223	6.0638729469834	5.66384229118583	5.92909494193728	5.94505732658488	6.29051244517202	6.05408640699096	6.17102381081267	6.30543419631084	5.48052868078941	5.37687061204153	5.74872555084118	6.16120123365166	6.07767627110424	6.26830215362251	6.2859642669595	6.25562787611201	6.24266539797594	6.29431226007947	6.53346392292671	6.21850403303183
ABRA	4.14060868885926	4.42275905761932	4.29163853484499	4.36864110008743	4.26292367464427	4.28833492902685	4.58705226918599	4.16635438234936	4.43321843678056	4.43076112504546	4.45392103324087	4.08458605982482	4.24831847410756	4.5157805723191	4.21975709838573	4.75599553981735	4.51840510360795	4.45942554343999	4.47295809171724	4.3734033186089	4.4406704430021	4.28234819306227	4.23607324045418	4.27694618577077	4.11519593497892	4.37448336735248	4.47093779164647	4.49971726992517	4.56806721090107	4.21845637337551	4.06092830757276	4.38812947485953	4.58892301187434	4.43491125555957	4.37225044178481	4.35347729674298	4.28740089474994	4.17425516907724	4.50738751951975	4.47495687327033	4.29088875290299	4.28384313763417	4.3899944209412	4.21329519862766	4.04872720343423	4.72492757021366	3.996820009736	4.30768158781969	4.83497205550171
ABRACL	7.26015592761553	6.57243575411316	7.30932808141104	7.48071250784373	6.4252006148953	6.7069047894459	7.36314945420437	7.29016708043941	6.76527913944252	6.26694060795201	6.97264467124663	7.60867115593652	7.08603083100291	5.77647903658165	6.14878967844216	6.40005479434392	5.87380614243651	6.13587254897176	6.71083287470387	5.9856391076932	5.89079948206647	6.00325135609421	6.60666667886462	6.46639796492854	6.27725026450955	6.09896086795945	6.80473183032493	6.39062245683646	5.71803528991593	7.33618650672223	6.73015366839983	6.9713388771232	6.67335512331427	7.44825268415039	6.24958417632819	6.32124939823742	6.29012644686953	6.79037237349246	7.08215340720986	6.31601316949532	5.7165043747083	7.31717290445432	6.37742379950926	6.67318015939326	6.43039590389826	6.23781212779882	6.87020862941238	6.47273237052792	6.26749669411701
ABT1	6.159580210321	6.1056429815364	6.38425188204401	6.12960147957015	5.84018138875587	6.196752797628	6.2521579837329	5.98935281245531	6.16098756957163	6.38599809580665	6.18313678238247	6.47108767918116	6.11309283401951	5.89197447795429	5.9703129416898	6.01347608102671	5.89542856792529	6.06948724782828	6.0998777981138	5.84695753236369	5.86822621812142	6.05644134911573	6.21980261467959	6.12746599685106	5.51777026750443	6.34317960457442	5.93576381275751	6.17236460773607	5.93712357743522	6.25761105848215	6.0996650765162	6.05900445643503	6.1653159428222	5.910882382528	6.09383079811027	6.63158725966838	6.22915611096581	6.23908274132433	6.36449361121283	6.10618119776891	5.74980446040431	6.02122028019459	5.95475459971551	5.99351920989394	6.02487562710991	5.78901129878778	5.98193074165466	5.74687687486579	5.97048852211311
ABTB1	6.50125649119479	6.5062935328371	6.23093621363942	6.27492273977126	6.57968290410104	6.3906828016877	6.8355640451812	6.70814565370153	6.55772936684815	5.9496803291434	6.67120447657908	6.85036789333747	6.62511966172054	6.90597541255347	6.10118500376161	6.87078695744681	6.90697477999447	6.0915541265356	5.99911646723664	6.95259437207875	6.79978113496458	6.91639027630647	6.45189118191647	6.16560208477216	6.83226440579127	6.64838881709163	6.29829542843043	6.75155252641702	6.26204005713466	6.77012542684856	6.60786147007627	6.50176948971378	6.91235424421936	6.16318151312936	6.38277623750553	5.88170999415712	6.60000501750426	6.34627241834328	6.99059256358034	6.55064474034462	7.20552012681029	6.75645629777643	6.52402857730407	6.56095058543244	6.61774842287996	6.37228856870849	6.59575509704985	7.08080309092979	6.39163526096848
ABTB2	7.27105030552559	7.52140246879387	6.50931781391429	7.36219099601025	7.13832398583807	6.86077957615506	6.85106851153958	7.00732189818035	7.31776592048312	6.60569447505822	7.09456171143065	7.44191220849213	6.96576790626245	6.2510336168061	6.56365428431345	6.69321529364169	6.15955757110096	6.16200471509186	6.32979938328248	6.37073644814385	6.32625126177531	6.02604348301819	6.52637607145658	6.02810307026845	6.59476480846927	6.72728669418383	6.59738342079952	7.15628198006758	7.05390228146506	6.67564853476351	6.93837909678826	7.16551566859792	7.20062385063566	6.64174862349275	5.9735382245804	5.59440035699349	6.1547771730482	6.90592661056734	7.28578194100278	7.02931315299017	6.89824743979899	6.88911124622019	6.68361438720219	6.61682451236384	6.01973709724731	6.49593577219144	6.3783410281169	6.80806627620194	6.80141078750129
ACAA1	11.0585158918593	10.9378391518285	9.62264536153389	10.9928306064187	10.2119905571254	10.8747729248954	10.8707894992258	10.9510888679157	10.9510888679157	10.9842451834723	11.044816943626	11.2956841427481	10.7488668419151	10.294827039666	10.0547396572347	10.1821812016514	10.0922724765886	10.1434472127509	10.4018267666269	10.6432092011041	10.6432092011041	9.91376236220029	11.1913469987725	10.0057470311253	10.9774958265551	10.7254169033381	10.7793158411656	10.1144381155667	10.2751386767522	10.5823985788326	10.6919634862286	10.7959462022898	10.6122821746508	10.6836637013899	10.4114971092826	9.42285228626652	10.422913783162	10.8531358518419	10.7633042887961	10.8797265296032	10.427210460121	10.6511934042478	10.9058813805334	10.7762911066782	10.4130831456451	9.99316627894002	10.8560767118664	10.8690925544377	10.6670947033721
ACAA2	10.1617180888853	10.0966306068961	10.1419129110254	10.0144398267297	9.31804033310658	10.168049682396	9.85695122455206	10.0055446124842	10.3516459049614	9.83139663995645	9.81972042193136	11.1262108444392	10.4931447765131	8.78669752017494	9.42696054936474	9.02987252182501	9.00632019331987	9.79149026041835	9.50177613082847	9.56831366600135	9.54788132556397	8.29831777557176	9.8725025079857	8.89827582276069	9.45001980981432	9.94430282108728	9.92697426840146	9.56678322314422	9.81913605501281	9.77737747145196	9.92426507554948	10.2121150167973	9.80786231701589	9.73210567651532	9.73330450720428	8.87519260414162	9.27700960074798	9.67393154340055	9.83939588239349	9.65520927092925	9.41424430244907	9.63451556142958	9.96236079753196	9.79604925743463	9.56030218410578	9.31803556926864	9.63660271949011	9.88439362016924	9.36839571161492
ACACA	7.40292259902095	7.08214516603507	7.52257722829084	7.66279391798748	7.37057303351667	6.81254142678709	7.31421597703507	7.31134558579999	7.03594820531469	6.89147077862848	7.55346917324606	7.03594820531469	6.83848867434125	7.15253293730649	7.07808696998909	7.16915942225076	7.00267032349286	6.97513250758132	7.5422638311672	6.81645209033627	7.02956262173268	6.05828437687778	7.00093078951893	6.9083110169821	7.29734673796556	6.89751391238307	6.77117338304409	6.84422380289677	8.01739073385347	6.47804491912057	6.76346210328718	6.65924959412019	6.39108191631668	6.95428570336496	6.6417787909165	7.294890659023	6.86076532575862	7.8713747523351	6.7152168962117	7.72455426018808	6.95440215364804	6.77517999884052	7.45763699272815	7.62410712508299	7.07381675743127	7.78485265758808	7.27841650180665	7.3112283341092	7.30150042449678
ACACB	10.4383617163425	10.2590401810875	10.3081970778431	10.4099299714676	10.7868019574707	9.77541664072395	10.3301698241586	10.5781341937627	10.4272548785668	9.67248329099355	10.4383617163425	10.563688914792	10.3722517815257	9.19952862051002	9.71113871042114	10.5306689340532	9.70919137368389	9.92173076546113	9.78820149780631	10.3380041092021	10.5630299205103	9.03467855218619	9.93122128231937	9.98302944818851	10.7214063250169	9.99652995128766	9.86529594730177	9.53274130853674	11.1136639109172	9.49693036112371	10.1448035583425	10.1320252268123	10.4753568707791	10.1085758964063	10.0702299356438	8.85260837582842	10.312805308219	10.3539622643177	10.2547832939503	10.5558249940519	10.1833690258436	10.3050286481201	10.5533813654664	10.2165261597142	9.80289221691142	9.85545307769198	10.1769976801074	10.1375368252259	10.2780436412004
ACAD10	7.98219856482808	7.85505333178257	7.4951813510952	7.72116632845762	7.7607828447393	7.59653300904412	7.61034286280148	7.94204982648473	7.77076942460452	7.59425928659709	7.66094060345706	8.16797285668916	7.79290811737929	7.0527521123802	6.91547721025945	7.70545790636511	7.60039988887857	7.17852840048349	7.67270792717405	7.50969005467734	7.64271503276144	6.34907165982063	7.35584559653525	7.26234901271934	7.68634066440924	7.61668877873015	7.68458998339419	7.72725112014225	7.69738742740151	7.04584702789299	7.58222338824939	7.56697509417868	7.66479480929534	7.27957480101879	7.35494417141077	7.09539625930885	7.23153056496516	7.58342838122485	7.98283421664751	7.7162694118239	7.81592003851699	7.62432216867695	7.70342711696142	7.62432216867695	7.49951718903553	7.57187856207439	7.60785991145976	7.5170827772898	7.48241804967498
ACAD8	7.59137497528217	7.39472160057363	7.45383521250843	7.46426287432503	7.79276258156126	7.70170299008558	7.27945138076805	7.65831595091588	7.78389282981421	7.34663184095938	7.72207682371347	7.54640607758717	7.49618868674526	7.57337101800948	7.50188235667115	7.2839425861257	7.37990909014242	7.44423338187292	7.34701273504132	7.41903582507664	7.46183297596758	6.74786774790861	7.53324853149359	7.26496028382207	7.70890037094429	7.64564257346185	7.52059968231064	7.60104129296673	7.56030564746274	7.45043754048745	7.3248494734597	7.46445523436894	7.56602089345634	7.21425677660715	7.69713699186826	7.11007097972195	7.70572719554473	7.64423413021957	7.39156461296009	7.71962282999043	7.74603655787261	7.56534412406668	7.51536822415902	7.54509201034413	7.34568851640628	7.52148303466628	7.70117959075812	7.20279176534876	7.52082344986174
ACAD9	7.82913436232793	7.95252248296024	8.32409026085914	7.83329854400709	8.20424067690969	7.96608526661298	7.97399367648064	7.99200025370302	8.11099278971233	8.09883663599134	8.03897719392205	8.16873532336946	8.14767979810003	8.21403444535046	8.47037748424691	8.51609242137408	8.40132727432953	8.43779037894286	8.40132727432953	8.52762721533846	8.44279875284307	8.02549782554827	8.72567706727624	8.41824218673815	8.41824218673815	8.29467641110788	8.38939694761187	8.46083833169036	8.29201619559799	8.24544429046319	8.3865907557226	8.1523984022369	8.18705736545471	8.1008877807141	8.35837107353793	8.19341232472833	8.28372002248432	8.39411443271683	8.12054472422276	8.55789699420929	8.366138432843	8.24907716349521	8.33374890364742	8.35654660602666	8.33429110162797	8.25323250353673	8.28137058401864	7.749552340066	7.96620395420122
ACADL	7.84305150988419	7.76312317667533	7.04388432353931	7.39333413437526	7.16353027761482	7.52154108563247	7.10041773635413	7.88007032601522	7.66161074080388	7.59288413664049	7.8929793974932	7.94806837960444	7.83000411938416	6.72850972219879	6.14964039142703	6.92178785430377	6.75893251595758	7.02927757249461	6.57243412767398	7.38442063651306	6.94779816567205	6.35949780051117	6.99791505408218	6.15312370786789	7.11886500809841	7.12963385054358	7.53245070308123	7.11941505438761	6.99036607496727	6.85445444583669	7.58998086695805	7.79330702610633	7.4402956419743	7.27538063812889	6.84621853718165	6.1421166911841	6.69522292974094	7.63115767647292	6.91343714770822	7.52946903125016	6.6526636981947	7.57277179505716	7.5069537810788	7.52476058468891	7.0568082470048	7.18859280927339	7.12624484842165	7.26295200181157	7.32612282452605
ACADM	11.4672781803512	11.0007309555859	10.6619928061376	11.0213545014348	10.1037965601363	11.4063545003466	10.814938800786	11.4734796085826	11.3926121793027	11.3436851246994	11.4946301568896	11.1919578232354	10.7565632142639	10.2174620150699	10.1520478349533	9.75358091037936	9.53583831661988	10.3077935301606	9.98026058749148	10.1061601938325	10.144309316219	9.96478263508807	10.7890712055787	9.74910413428964	10.7791487374215	11.0065995330423	11.0834423565722	10.4968886926924	10.5294313098589	10.5410007465931	10.7097929027124	11.1613238980786	10.4087770884253	10.7541939743135	10.6456523101246	10.1650837646015	10.4040868548729	10.6769816348648	10.5784120511941	10.3300359851475	9.46686037677168	10.4898375571	10.838283309693	10.9825855800737	10.6006380206982	10.5768667997781	10.3986321056385	10.58821801845	10.7616053620324
ACADS	9.38044350999894	9.1922686229387	8.9429010647178	9.20940800618607	8.90025391483578	8.88263843760932	8.77343777823123	9.03209369847978	9.10964065076583	9.12592246092612	9.04406147313395	9.45413742264024	9.15312926907601	8.21986834860118	9.0409533112895	8.83995206994683	8.0371469016651	8.77441919320931	9.14790938383169	8.88556046398633	9.48521039279587	7.01680805312609	9.33181955590373	8.33054661043447	9.13824054923725	9.37418617640475	8.99844943219545	8.96552231601817	8.62293723111785	8.76037525714222	9.2230667930373	8.49543013541855	9.17990440708373	8.34905956092746	9.34325675180833	7.69917328232284	8.51547664104061	9.19005152976287	9.44246862931996	8.92532685353287	8.60792493035846	9.17696825863496	9.18813788764114	9.16397444864971	7.9648306175559	8.36638518259065	9.07385564010805	8.89781568057781	9.18962896537938
ACADSB	9.60454743504637	9.39065012476924	8.62383864783138	9.03165754000351	8.85855528493081	9.49448343913638	8.75431358114538	8.98080513345326	9.19234475676036	9.18901546869667	9.29309625486056	9.22639955795375	8.97240206401972	8.47537376693577	8.43050335105873	8.52596651096037	8.38189403862682	8.06768165834425	8.27124854494811	8.59748951744028	8.57686524228045	8.13687867374927	8.75915077343656	8.29950177825608	9.26411758424487	9.36888296577173	9.15148322501635	8.56723616071656	8.95832877928652	8.66485668502994	8.94400729427143	9.33577943442106	9.04980653333028	8.92365745714473	8.80385116465007	8.77276086882784	8.93701031821143	9.48017427641531	9.12442638761943	8.79984994205019	7.74533900778122	8.88985947530292	8.53037945834521	8.5514516146832	8.56597748022483	8.86079638974599	8.45698152010998	8.52143125965157	8.57360419286444
ACADVL	10.467681857963	10.3407291230364	10.1654769948248	10.4124415718189	10.2388048543064	10.759985397476	10.5680817128411	10.5696225927891	10.4297457056329	10.7688493570417	10.8472089088619	10.3672672702619	10.205661202602	10.4729030629853	10.7606532935856	10.6082136416792	10.675897096717	11.1094650086486	10.9186420199053	10.8193869920302	10.9206578167327	9.75905446166339	10.7870484457653	10.7516576052504	11.0010279655604	10.5955336503126	10.6484746908681	10.7232561376316	10.6325145095111	10.0485446253431	10.535557358612	10.8451804730254	10.5322384095727	10.6010905879078	10.5630948269223	10.6885953399147	10.8870466730745	10.5955336503126	10.6353109943168	10.8751836323996	11.169751369416	10.467469359469	10.5226433841339	10.5567426829332	10.4941630780688	10.3770600266082	10.8643259848792	10.4462855366657	10.6685770529274
ACAN	4.15934947231667	4.2654138661647	4.10456345797939	4.43405255357384	4.30188038486772	4.21181437995891	4.26467618230012	4.05364041351326	4.08558108585835	4.12339413736207	4.24766373779493	4.26042878562629	4.27617158269131	4.36825768780516	4.14164536057065	4.16929084263942	4.23534991321716	4.05243340655858	4.24371794961907	4.30271395694126	4.42863347565153	4.27600564507792	4.28741792616043	4.1086303711608	4.1590775575847	4.35943397652403	3.83759038342892	3.92123391446506	4.21386663981579	4.34142896575604	4.22683326476052	4.20499593380338	4.31756476323219	4.19874661590764	4.41989217318412	4.13030908252358	4.39177308140901	4.31842044530617	4.26686296436157	4.32446078706612	4.34388923104723	4.19281470828941	4.2314826162296	4.31154769294309	4.1300116994247	4.20499540344296	4.38025855794699	3.98594322572377	4.22860736224642
ACAP2	7.31686234069369	7.12811726473755	6.97424985141917	7.10069024829795	6.36318425505986	7.21353900052829	7.03000937691086	7.0406608700782	7.01216484787973	7.21252398495926	7.18996225591283	7.02436508820711	7.21688639229847	7.1293919704169	7.01639358823185	6.80470268159297	6.98109788726703	6.89444054741734	7.08233257837399	6.89946934795689	6.89551109575306	7.55649602164003	6.84814318833963	6.93095179894203	6.74139378498455	6.88573771005803	7.19220353837444	6.85717514669814	6.65147970745876	7.14373054144149	6.92731191274365	7.00954560706091	6.76511123495685	7.1707186981152	7.30077405489459	7.15085592316196	6.94878839184152	7.20179964328007	6.8503231749545	6.74828456960576	6.9608010442917	7.02585422422357	7.15679084741148	7.06419265745858	7.03254231720434	7.02080742721997	6.76672929159046	7.19860083484777	7.2722074828623
ACAP3	6.08936333394038	5.70315593748283	5.64042919756478	5.93630071733039	5.68458024464793	6.02038576702302	5.70942544940993	5.82468558248148	5.43608507796372	5.85741007756544	5.94361945981842	5.61183263422191	5.6784300287983	5.64273207689748	5.58278651661696	5.83703807836491	5.9460416352286	5.85053003353678	6.0606650434529	5.73968672993611	5.93387343532607	5.31399808104263	5.48300469027237	5.40534006923135	5.55715079567891	5.38688682624034	5.62847174939944	5.84022946403304	6.0604139799079	5.40039455507787	5.81137669155521	5.72171420794387	5.74349154365591	5.31841684768625	5.63022962188783	5.29509461249883	5.72225171126244	5.73051540221992	5.96067668959744	6.13443270834513	6.24830650496013	5.8521682494377	5.79927826094304	5.65091720344629	5.85061405352128	5.80786310168205	6.03644399408202	5.82978241940276	5.79173293133899
ACAT1	11.7973193389137	11.6988134872232	11.6625513935949	11.5760086707983	11.3744234541569	11.6201578886494	11.2174331755191	11.5760086707983	11.8975104372762	11.6275704270337	11.6625513935949	11.7973193389137	11.8975104372762	11.2070545849419	12.1051314508242	10.9460705782976	10.9545723718355	10.8833632712766	11.5923130110284	10.9992140043313	11.4065640191587	10.9251769155285	11.7327437247613	11.5071006567632	11.4645263167844	11.5417476236952	11.5855189919826	11.5322146423107	11.6038048267656	11.4211240113125	11.4053936282809	11.4660579630485	11.2828262899928	11.1618131208524	11.5177807528632	11.1873828554269	11.2531043267489	11.4759713709541	11.310082074909	11.6153040758263	11.3938085960386	11.6345232236745	11.9406570103568	11.7396568825869	11.5432665097826	10.9455078966988	11.7107901181626	11.58703787807	11.7265986154398
ACBD3	8.03848904622666	8.00183826972007	8.87048018701576	8.38482001408418	8.07512320752467	8.63270112395558	7.94743532965589	8.45194070950891	8.35381010088748	8.58245673323662	8.39351095496747	8.1031827343994	8.42087739028466	8.24909640253476	8.64642775310123	7.95791487232651	8.31921020910352	8.36324051181689	8.71432698972758	7.93943994719607	8.13927224748112	8.67792662815017	8.21247173564164	8.33069369182736	8.25441564287874	8.16531478231422	8.21710559514835	8.18349301463348	8.01718725323834	8.51222000659871	8.20130451628622	8.09263439268863	7.89546872940267	8.43125167979959	8.58467613646419	9.33922580202059	8.39332275849019	8.1609254471664	7.97606328993494	8.09845816112626	8.40016580952376	8.28217087715591	8.36744235299896	8.4880642026352	8.41054595834158	8.4426643532391	8.36691028572498	8.14904412740609	8.34618428664089
ACBD4	7.02211121388363	6.93309905748983	6.54831641856168	6.99084088199497	7.03982445593916	6.84815779891386	6.82655072588074	6.91414962656816	7.05403079085318	6.59256345452934	6.99084088199497	7.51568339155618	7.49535349508371	6.42534085150565	6.8365687509258	7.20112806138719	6.49925642026086	6.41261171310143	6.99143501632038	7.06797543703143	6.76292042193873	6.22114999454864	6.98833470710832	6.71951117444668	6.99833406505877	6.89725528658522	6.784652886559	6.85289618721653	7.2698199595984	6.83828595426753	6.90018596012231	6.61171743293149	7.17050554694572	6.6089717410527	6.56868140865244	5.49830370697186	6.69997608082268	6.88552180875273	7.21809311543593	7.35645290308733	7.39031450072607	6.86645971664889	6.95934041745507	6.8942401459603	6.62561940414226	6.36762888632021	7.28739501952195	6.80583882163312	6.89308214418907
ACBD5	7.64573925083439	7.52908082349063	7.1167352579622	7.2193505938096	7.15430236822502	7.60463145940957	7.13151455346887	7.44879087425542	7.29777932728129	7.19106195471403	7.6024021416409	7.31736465459265	7.14573709469274	7.08380476510204	7.14035673628032	7.18342927215762	6.91671866369064	7.02505108380548	7.10054420378611	7.13659979519029	7.23947970435388	6.77258832357523	7.0079320399286	7.04658735174412	7.15340825300032	7.46656830077722	7.43881852393885	7.42754779576187	7.2554282740108	7.26745801176333	7.18604416300307	7.47238173399119	7.20414920033055	7.18311931718649	7.17705368652332	5.75559070580108	7.03023770692767	7.44895234923781	7.225699593226	7.24725866215533	7.11324512751278	7.22654140715915	7.20794728404361	7.31477747893017	7.34702893994961	7.23087871983978	7.12805145443444	7.16483360637033	7.29732267592059
ACBD6	5.87814433171737	5.50434680509259	5.60903570779782	5.48705377737076	5.64755304217126	5.61205248412729	5.65286554470303	5.41057511538236	5.84041298256698	5.61507331890026	5.92323093329078	5.6147229399454	5.60990150907623	5.62775468555081	5.50014098837057	5.92894395246459	5.45539259042154	5.90385736042255	5.57737993210659	5.96264526722686	5.95389796868588	5.89779134021566	6.16079877075138	5.62970679687074	5.56551574896332	5.56255632418882	5.9652502893774	5.79569147390586	5.98114159682884	5.38364500789564	5.82376264337353	5.64196758949939	5.4123713393078	5.76565225604171	5.81024170671212	5.71279939383155	5.63499314715683	6.03990287516679	5.33164718754524	5.80274212607239	5.9256896286537	5.73462151341142	5.78352375763819	5.46666027811588	5.761942706103	5.8500581437921	5.65649921729803	5.76110047705833	5.42795703469379
ACBD7	3.87769452336594	4.00873169716788	3.94390830795018	3.8746374750382	3.98733084097483	3.77820991341143	4.37021172398495	4.05093080370189	4.05501698746469	3.71838192938071	3.72931080125744	4.04135134392217	4.02254609479984	3.87478646847461	3.87050143995961	3.89283125026218	4.00794566489929	3.93348968944135	3.94091980441865	4.09008524444611	4.00271953908379	3.89147121287308	3.88039206900805	3.83215324286328	3.74470101726526	3.79053630598253	4.11540865629999	3.78097404002881	3.83543060413387	4.06778168359996	3.91454660213783	3.8490604574103	3.77336931094897	3.83090631407304	4.05118787145241	3.73129064802719	3.79469690982621	3.85165486415754	3.6756701204299	4.37253893324752	3.67807842562314	4.00226362686672	3.96449556740353	4.15235542030918	4.28605870833957	3.79201779791271	3.92179595635523	3.98992343508382	3.94956013088672
ACCS	6.56264554860764	6.25879569891392	7.41559231961376	6.4886239985915	6.98937002685827	6.42035143655211	6.5288077177103	7.08285940435979	6.41887941148582	5.87137389528866	6.36414612557566	6.34447998908335	6.47240705756285	6.38527906968025	6.9792155320202	6.66926447387474	7.18702265242179	6.29060181136115	7.30155843656827	7.45149879142796	7.11265973466239	5.87606396422239	6.97121904196501	7.23544852797749	6.44777501860758	6.61888947012018	6.19033664564888	6.64000205056798	6.72038909411384	6.01956762383573	6.76565773742533	6.36952132203653	7.02690323234869	6.61826355873493	6.6285850152403	6.48714026928355	7.06803094323698	6.48302179108044	6.78190804362926	7.62807960853634	7.27505529573704	6.62339359799503	6.64724840007239	6.50231950763032	6.42179586757886	6.20615395808346	6.84473513702548	7.16954665786326	7.05706879142634
ACCSL	4.70437091404142	4.57500766208586	4.61931086699893	4.56261082710179	4.53526225061209	4.84916347709405	4.63278813508913	4.58841048016371	4.62877146612989	4.34425257257268	4.490733879808	4.47847323387091	4.46081950167299	4.60882926449112	4.53109437232276	4.76091611290057	4.68272725724225	4.72293571147579	4.70535098172835	4.99643055564258	4.60537369440547	4.55193311236631	4.41441849198486	4.66916645986989	4.25716735491352	4.43755287681333	4.61967448879151	4.90350619479332	4.34176917187848	4.91712688112236	4.5539058444313	4.79244300525459	4.99842932634027	4.59524946355063	4.46137902829524	4.28408122138932	4.56824764039614	4.69898916535465	4.56883420852992	4.54373136449672	4.49409129287811	4.55748905345281	4.57191042579385	4.5341772771036	4.47586830273013	4.48713861464896	4.89280667485088	4.68055514979635	4.74552310814457
ACD	5.95788784963427	6.06085069548019	5.88835187469862	5.83697608766889	6.02890961637253	5.72502385695225	6.35748661761937	6.04911707381791	6.10217959049065	6.00323894610113	6.17029177730013	6.02746516035422	5.83888327482821	5.82174406175675	5.54901400154227	5.81297743083479	5.91394238043917	6.07699138164147	6.2421645828707	5.8840118279516	6.28558552785363	6.19496945113721	6.09617348199277	5.82045920779451	5.86989221296178	6.22912679577901	5.95941206810857	5.95027199350574	5.9967355183799	5.6760085257951	5.955408183001	5.72641914308026	5.78406195531813	5.92926135793574	5.85493302892535	5.86968759401478	5.99920955022384	6.14972794382877	6.1630937500101	5.97984858972233	5.93397606384677	5.87505009162097	6.08889145450577	5.97900024881745	5.99829201793059	5.69576176027837	6.38174565648138	5.72196715281195	5.88231068292197
ACE	5.04577303048826	4.90220362644293	4.94326617338083	5.03290195800087	4.93912825769561	4.96322359138014	5.00459395351247	5.05723255044115	5.05894092477028	4.91979086744509	4.89622101827106	4.8156437950873	4.89865275830711	4.83913281971172	5.03048173797354	4.89583677588693	5.0495684787086	4.98259009107907	5.12429501451809	4.89647879043533	4.74613745211239	4.83913281971172	5.05696923545485	5.05162644315141	4.80453878921693	5.09664568428826	5.10867987422205	4.93776254025348	4.72609315492316	5.19682286128691	4.57470622924705	4.7202404967824	4.79182021081546	4.93334415909737	4.97063293656828	5.11250515154337	4.8957636779693	4.77894565577517	4.94661869560662	4.97990692784877	4.9050400933799	5.01349890689444	5.00930596983902	4.88709264205248	4.78898486412859	4.90266202173717	4.97490675546508	4.90674183272056	5.03257196263855
ACE2	5.50322976137416	5.12512452761491	5.58398575397045	5.44254746457618	5.48499314245301	5.35673590736924	6.10878440349557	5.86386336296256	5.35998211201397	6.04829612507628	5.50950265272658	5.89672120690238	6.06828999617021	7.07058519321131	5.12551103441326	7.09544615391943	7.06521143845961	5.87430778251261	5.51131270008635	5.94458013060052	6.57278835861869	7.28790019014674	6.9818988379703	5.44642741086754	6.8115373973562	5.95641855971989	5.4853377886746	6.5949005078816	5.63686465439887	6.52101914571604	6.2728646722661	5.96548818577793	6.31031868611391	4.9103486028259	4.98638910088348	4.82894254447852	5.5549600580299	6.18096600253649	4.99441233508688	6.17230217829484	5.64478259928143	6.7096759530945	6.19836513634023	6.85779913117504	7.34678243844128	6.43199475833053	6.2157538914706	5.95961115321086	6.18559144451395
ACER1	4.81022174849592	4.75807421402883	4.72088702151904	5.09943316320953	4.59625129367811	4.74926734871558	4.5583227423866	4.6838946096007	4.8012300403765	4.69251464455072	4.73417980310672	4.577935955411	4.4508118061365	4.83469583719678	4.61112945691466	4.63635950617812	4.84149526988389	4.80093320549374	4.70040256962282	4.54685981196562	4.55673598297477	4.71123078046158	4.87056527937872	4.62452161635512	4.42131974566441	4.79895312936935	4.65919043801901	4.94920365878691	4.65021400110737	4.8807836597864	4.55668618614104	4.77078181639243	4.8912853340516	4.39043938407307	4.76003109056364	4.45796003020503	4.49379334128568	4.93630995005955	4.81995485011174	4.7373663280547	4.58022537204417	4.94741771902657	4.59511474885634	4.70590362774705	4.44550556790975	4.53526749534411	4.40162935633396	4.65703173480726	4.72494060837659
ACER2	5.30286861683035	5.30794244343664	5.72773148533392	5.58167927728713	5.613656403725	5.88791405303298	5.39518492414487	5.36873881073299	5.37265553150384	5.49798588290917	5.58233206408227	5.03878218704524	5.3446728946608	5.61991133971632	5.63371884091755	5.41616409080785	5.84891224673578	5.51885428791377	5.55414483757897	5.62981154667081	5.43740204964477	5.39476352442991	5.41645395642447	5.42071474532561	5.07568982283591	5.64175722162352	5.42110792029399	5.34961875695276	5.41073596430325	5.52758523434678	5.19604798270213	4.96776838525155	5.23606076629492	5.48291637678686	5.837990701965	5.85937516612032	5.69412558069011	6.04214015182164	5.03988683477362	5.30439193004208	5.32118067376423	5.19486233659811	5.40154100188488	5.72096409219161	5.6255805623958	5.33934950162977	5.25834620719392	5.61574695992805	5.1344709810828
ACER3	6.11215071837187	5.7902492478718	5.97548719116615	6.30435142720927	6.72072262361862	6.26568327639771	6.03388054991923	5.78553867804612	6.3128568922421	5.74778013778276	5.54957721214121	5.95827978522209	5.89075636219308	6.60697961614779	7.00940708926006	6.18215146726819	6.22921835547493	5.86118386359762	6.14919688351347	5.75943846611671	5.60389021111602	6.84981288654093	6.31230460857683	6.91335949225315	6.82424312762363	6.11295729992711	6.33052121708181	5.95237678270547	5.98475580168478	6.39885739028205	5.99856892558376	5.87530999450113	5.05270798525753	6.29405065161991	6.23360894155601	6.57604199438385	5.67982101143663	5.81708373703244	5.52021571318208	5.66572239083512	6.06825254720396	6.28320917490491	6.53698476531141	6.62773085813045	6.74074955274064	7.0568875535265	6.04147994399064	6.56984483400543	6.29620626356057
ACHE	4.54364467508437	4.57359895248247	4.68910409124545	4.76310252608062	4.91724113833208	4.53695676369935	4.97078693282108	4.77080839410798	4.6936434553123	4.67101889077309	4.67146517656618	4.47104672757132	4.49265758580908	4.92735224031623	4.51579385744013	4.6794383570844	5.02318467628572	5.1429911600259	4.82423259489672	4.604417715266	5.18270847044045	4.6421883695545	4.86028611146705	4.74657674172865	4.81355361341922	4.8591580867566	4.65258219098121	4.72887383621798	4.61801600650158	4.49055983206715	4.9451188043324	4.2047702696965	4.79305302263051	4.81235796252041	4.71670954552929	5.16871498859736	4.78595205720052	4.66419819772875	4.74569651572434	4.86906690437951	4.69449313553913	4.47810805941611	4.54416291142351	4.76235562381931	4.76421914132095	4.91820837111776	4.85648147979214	4.36998274080382	4.61291706974685
ACIN1	7.58698594427048	7.55083096828695	8.04719562775638	7.9428412507085	8.20626612870914	7.24028554957125	7.80762311496683	7.56713243020933	7.72172042008257	7.68673940850088	7.50040523188678	7.66757396491692	7.61364309027416	7.97126769323318	8.30796872606252	8.35711885128581	8.40647897204435	8.25979150568605	8.49606664177319	8.21118870925144	8.27223150715443	7.65909816011189	8.03576201349743	8.20521612346968	8.21979294120896	7.75926340911756	7.86597823727788	7.87103897920416	7.9877393122931	7.15734375626287	7.90560535843163	7.82287560217969	8.03689479870351	7.83870462244551	7.74351848108103	8.19712538482253	8.06616962967325	8.0915726397031	7.61381695258557	8.14989049769521	8.31237904963038	7.97533918384842	8.03914729391282	7.88897646437169	8.25429278955016	8.0118602601077	8.04914174482328	7.94751986412388	8.04078440858935
ACKR1	4.44220827097229	4.49089518848632	5.11418377204078	4.55670390832156	4.42029493896989	4.7327682662929	4.78317153966405	4.36272872888942	4.71539853623764	4.51547309118834	4.4512050029917	4.52977634663826	4.53837378451757	5.42524289072326	5.35091328613361	5.64086085645503	5.40835248762049	6.0673809414404	5.58514410027838	5.80407211874016	4.90611962226605	5.87467062841285	4.95417671634341	5.88960370729944	4.83548022626529	5.03889696243874	4.57995577381149	5.09083847624265	4.70892585960705	5.25840672452216	4.86332450072057	4.69686062620144	4.98039111490906	4.74438264790462	5.06721626100833	5.36515752920032	5.2801287378885	5.24026344131601	5.1209840854883	4.7937977399788	4.96884397658692	4.97215809639766	5.3307181007965	5.1270130655478	5.01145622814564	5.1366438837384	5.19289505138478	4.87052475602503	5.21416073671451
ACKR2	7.52470230037452	7.33121931594284	8.17041675607104	7.34445343493758	8.11269308166452	7.88303201880813	7.35190100152212	7.46774095368548	7.24118228093989	7.27205609591854	7.6476374827824	7.42623573283159	7.2170422082725	7.68204979253892	8.35019480328426	7.05062463453853	7.83942516581388	8.73866712439609	8.04266008800974	8.70873043256594	7.44776534477407	6.83893821597891	7.52072825225578	8.39321003702394	7.12338529180948	7.81057321157377	7.72439482268212	9.1879863917673	7.73993402737678	8.73310487880327	7.82759612715103	8.02069964390322	7.81844948594534	7.9475303932404	7.36892581783516	8.62308432274845	7.44682839713718	8.07585683840038	8.37289478735171	7.51632812296067	7.82085541775928	7.67399325376919	7.22588832358139	7.38685252917593	7.04398149039164	7.19279478267963	7.37003907866445	7.36387343566341	7.18058665437827
ACKR3	4.23575292709616	4.53059027862377	7.63376538434627	4.84982111457759	4.85560031465682	6.63906743996846	5.62454677030895	4.88925186751299	4.71593337342943	4.16538501274421	4.31037645514582	3.92917314887181	5.12582181635779	6.06557111647235	6.7945447076784	5.67956471754924	6.99432008374865	6.68122653284644	7.4083061842627	4.7760281527945	4.80069997735987	6.56957073107695	6.93168281755893	7.07139193153468	7.19553010004023	5.92860750895562	5.46486773895698	5.84026609853782	5.98124330607902	5.87139276895667	6.69009430707906	5.29145984332196	5.51543011490827	5.43863747302855	5.46269952021932	6.22897028851125	5.37308164955841	5.30095833893069	5.13435492436713	5.42545034138624	5.74404952704037	5.07819142661213	6.57725619498929	6.52520130852921	6.04120351923183	6.1476060704816	5.90593731386642	6.02504384119726	6.38228516008331
ACKR4	4.55634965220944	4.60286663768709	4.67382896903099	4.73536757715584	4.87945537538231	4.77578895060353	4.56699851414066	4.66766772457002	4.62010882425009	4.82092765503	4.65531788880182	4.52484061595585	4.62893365153618	4.9002414387444	4.92091838919688	4.72922793569648	4.88174950130761	4.77341223518869	4.74128789489439	5.01477823490905	4.93872118610808	4.88251247831809	4.94731629988564	4.9301780313384	4.94339749681747	4.91565807304945	4.87246378631307	4.17249132849075	4.91461531181241	4.56105293124117	4.51605518694769	5.06551285094736	4.40935154704532	5.27288889564313	5.01461012156441	4.94116377319236	5.79403139704053	5.45676965189897	4.31649146149683	4.79481834131147	4.26349513422732	4.46392662879959	5.21847105707806	5.04670151313631	4.56551154955674	4.47926920237239	4.26155024468635	4.96816601049703	4.78800643361353
ACLY	7.33802140017074	7.55565025424548	8.22646012482744	8.18634660710664	7.93426456103199	7.85845232611068	7.78683832456279	7.96898714143407	7.31167944013892	7.821066498015	7.69731052248314	7.04595049453787	7.43957977136377	8.45442478875824	8.99486546264133	8.20040737188839	8.29545499514976	9.59867157084038	9.2182560592472	7.82604940185616	8.36944700961249	8.41783233591757	8.27493076817971	8.79978600246589	8.87340721171622	7.7783270850701	7.95889739087865	8.10719771640841	8.25229190792532	8.25263265646775	7.76751788531778	7.67842945222762	7.54910262508307	8.04478697869483	7.88876332323415	8.53612815502918	7.94704590146713	7.56625211656469	7.78177283637348	7.95793748261026	8.27147716281638	8.01742452494241	8.46453490050333	8.60092360452585	8.36862056345629	9.86994497500976	8.52941014304917	8.24742614671205	8.37779799679287
ACMSD	10.4582921091295	10.38045930854	9.74768747876915	9.65659504779358	9.6147211438184	9.86236198011589	9.82414666246454	10.5460092416779	10.3397701628612	9.59502165485211	9.91510733162773	10.3126513858426	9.46750037679807	8.99630294523996	8.61845837999135	9.12317639438312	8.90245449635539	8.56263090008486	8.14324842348265	8.94704818374116	8.75291252540692	8.81656226490851	9.3891046722242	7.44769538415683	8.74277455195918	9.23138824357188	9.74316859640741	9.54184658324749	9.48117521830409	9.55543443633699	9.86429907230102	10.0151289183774	10.0465515031829	9.71247990676483	9.29374235097824	7.60005981355148	9.32034784939588	9.75791125512088	9.62542429121025	9.60058678843081	9.59483794298812	9.34519396988692	8.89750353041901	9.20051319394376	9.44763530180383	9.28854553761954	8.99356285243898	9.2723791582653	8.77722117111684
ACO1	11.2169820939485	10.7976925166981	11.40565317601	11.1597682001851	10.9971160166996	11.366490168087	11.3177775623526	11.2015643219316	11.4318652125192	11.0883157487861	11.1540749231079	11.2072640369399	10.9360372182939	11.4869904582525	11.1665134666246	11.4802263386342	11.4353539588063	11.2416688013996	11.3632512763653	11.3455566227129	10.9974458847893	11.0474342738717	11.3218038758872	11.2090703372305	10.9627593849639	11.2455265766518	11.2986914088051	11.4782056344516	11.3968906634491	11.2479950603701	11.3090737208317	11.3036800295353	11.0511951053085	11.2107031947403	11.1199719189224	10.794837996453	11.0332523822459	11.4782056344516	10.8791896374041	11.2243019274068	11.0954314907034	11.2148656862326	11.203486556258	11.1263364718815	11.3004742239962	11.4151671908858	10.9389038869359	10.9885898244509	11.1655041676497
ACO2	8.72217370286246	8.59549557007964	8.42734716357106	8.38746392793701	8.53377955626008	8.69209921097627	8.26015434126899	8.61905944427744	8.52595881181621	8.54802128235286	8.6095612253806	9.01563569351726	8.8025188067782	8.52324712248314	8.69146035505597	9.54261057236068	9.12046564286167	9.53486425784244	8.82556947557532	8.74345005827111	8.78107558616097	8.06161671727523	8.42555664460791	8.26606852009147	8.62691760470595	8.52945208262622	8.7075084136977	8.85140728095431	8.45791249190629	8.69798075902315	8.8190344629733	8.42239666129808	8.83779180115228	8.50161245593444	8.58478776782787	8.53959476676223	8.60003625688964	8.73298547894097	8.59481486884095	8.35448747688101	8.49438016947313	8.68415387218109	8.83236854962417	9.0556963510374	8.85560605931122	9.20045413874881	8.79317526699467	8.26238999621389	8.62255549042876
ACOT1	7.41456721299003	7.50446488837865	7.16153058248646	7.60565978537353	6.64350657007496	7.46910996000491	6.58581906983133	7.63272901258138	6.94904840477829	7.57333016014242	7.89226763286872	7.25740765353207	7.09058527124231	6.59908395508016	6.58665425477282	7.00299063858421	6.56443539019645	7.22073780854971	7.64396094924917	6.55366995118511	6.91459183206466	6.57795736965665	7.05260262387118	6.4374679885632	7.37031458465625	6.65994993762071	6.99252115030905	7.50058643241692	7.36357128087429	6.88112607612604	7.04772667614835	7.00560980311545	7.08991098444757	6.93233428782442	7.42341031935375	6.30940811376785	7.1616443616749	6.2965821035776	7.2607156409404	7.08136196694917	7.30193118805775	7.60258067521134	7.58898448329538	7.1649630637403	6.42387166968602	6.81432097429412	7.51566637730984	6.34248440170324	7.33761331699521
ACOT12	9.57890639111258	9.32990201226585	8.53114682318769	9.48589891729353	9.07615220088045	9.45438206740451	9.65253055561165	9.94552129173784	9.60583749151688	9.82379300249407	10.0721989651436	9.41942649828458	9.19738879279971	8.72278668373299	9.85615850285506	8.99088899772905	8.98692775127708	7.87737163198711	10.5542327359131	10.0834088323879	9.76224905693429	8.2933309678107	10.1578574989922	9.54749985519861	10.1864597378917	8.96912495057617	9.59747233417681	9.46451990689267	9.08494272562841	9.03353448232261	9.0354259490303	9.59325002322593	8.9295916889066	9.89213819922728	9.45116282981353	9.03353448232261	9.33665461414758	9.02393033238813	8.64190764006045	9.74453950705971	9.48277980446047	9.60652244993956	9.70269897750251	9.89442725920598	10.3247300411172	9.05920807206254	9.92306074303762	9.50193452170313	9.33677357776193
ACOT13	11.1434788184442	10.8765770654523	10.2377972458648	10.7789909370351	10.2497333392372	10.2497333392372	10.4655054881554	10.8720947430386	10.8137808957568	10.3113213792624	10.6840611754264	10.7195230554415	10.5175755922316	10.1165923215271	9.54752433613412	9.766581117251	9.88188774622062	9.83649794438248	9.72304289513533	10.3485427787636	9.93624409096896	9.82133795745956	10.3275423912195	9.19090210964034	10.2492977260231	10.3179816124097	10.4222400535395	9.78426347399881	10.3707549325465	10.4920808222001	10.4472137886046	10.3566133051381	10.4023067665657	9.97658218032781	9.87929600995212	9.36772861291718	10.1391523410179	10.6067257854735	10.6401846874048	10.2141033490227	9.83186333876247	10.3912074047096	10.2141033490227	10.3565012441838	10.2517991217523	10.0740333525362	10.2865662170492	10.3453282826516	10.423129607884
ACOT2	8.68447800249201	8.40239256141933	8.18895788962739	8.39736910012833	7.93817543201044	8.78643815149514	7.99903007111683	8.87682737053927	8.20075293831829	8.96579717094797	9.10756187397069	8.43014059489412	8.05658803040001	7.99066165532048	8.48301849236897	8.17279334365668	7.89877724416487	8.55000224517712	8.87064784769126	7.83866966749819	8.39501773866778	7.54024276917296	8.81161390647364	8.13042209654067	8.74576889027001	8.4016728147743	8.49239037522778	8.57180171716287	8.42671735068782	8.31408729654728	8.53141652920793	8.41549737681044	8.50816134263597	8.00947394798401	8.61168577836158	7.14525816089808	8.40252618280122	8.31326751853844	8.45707001729646	8.62106888053938	8.37697294265981	8.89843346173235	8.49957196946379	8.51706510617737	8.01166152358587	7.38720946988538	8.69553522710996	7.90623425872789	8.62528306605106
ACOT4	7.28629131404157	7.08596798784085	7.40126500745916	7.04288307195459	7.10772968751861	7.4720477887399	6.50714044567883	7.15442621947984	7.13346612239433	7.03749892560543	7.1253267729961	7.1258553021778	7.14461613061278	6.00995257734491	7.12353028543039	7.17464101481658	6.78188510734643	7.07701775992501	7.32462976652201	6.66807711440181	6.4975882817505	5.93557775514408	6.83182817874415	6.29614721420625	6.5575469811415	6.96442175908967	6.72205834446288	7.229272684739	6.98913145266096	7.71379391281886	6.99693772553502	6.78865247074654	6.80115565079907	6.63078644442486	7.0796598087283	7.5043755045296	7.11267804288112	7.03098208792012	7.15098276200735	6.77932950007389	6.20877122193143	7.0108439322193	6.94116954360253	7.19470489415251	6.36917393488038	6.96423348896598	7.12778312033632	6.404641545573	6.91116960978526
ACOT6	4.33075660120922	4.38070352901768	4.95882261746877	4.46251051919681	4.2038963119313	4.40477187751366	4.0929111463637	4.17304345855523	4.22878998841091	3.96261399232229	4.40805603086229	4.37717400789013	4.3430146950037	4.619342578073	4.25874116770605	4.95572979196349	4.48677705897051	4.05150148259909	4.07407360240122	4.44401099937732	4.54590554611468	4.21462987497528	4.27755384132905	4.30968672521614	4.28367087721614	4.41015001143713	4.57391863385933	4.20299543673645	4.67251796968867	5.32376275809128	4.32343421971953	4.41848359327064	4.52841277151745	4.41848359327064	4.18173939807427	3.88616996788777	4.42721904205661	4.14662761403468	4.02752233617517	4.47278895297557	4.32143117031731	3.901608934449	4.21062564154993	4.12170824607633	4.37776763584414	4.26292033226534	4.15665169159784	4.12669981321277	4.60277517053769
ACOT7	6.39523126790845	6.49235286594428	6.06113716309274	6.09201617595098	6.29283122519612	6.30397014837276	6.33354906269007	6.30157734265334	6.18904188335686	5.8848455849534	6.03375927323496	6.46375069804366	6.22563196373369	6.37530742098108	6.54688920817966	6.54066300727692	6.14098863163467	6.07951381777874	6.41905138835504	6.28474206601619	6.41179938071332	6.04125122641442	6.31620311269807	6.33130923193702	6.41054611248003	6.28746732558602	6.21902318207037	6.58109115927884	6.34359331552872	6.56858651380162	6.55098765223805	6.21922582045986	6.57758817931076	5.96158362175151	6.04772108376926	5.88464965630813	6.04724234048254	6.28200900625801	6.76851229377327	6.63686687007857	6.45275092110831	6.1340750082752	6.27480777343696	6.26709298279971	5.89704379794788	5.85448569953403	6.54803940362347	6.20485312622915	6.27360324563969
ACOT9	6.66581226978593	6.55339918518161	7.20663241268244	6.93051093826447	6.45086844118806	7.08174228899432	6.65359075812632	6.63293392115518	6.83422528451801	6.88329823121527	6.73950199845086	6.65471069832261	6.87029553571601	6.8825559229881	7.00138493617454	6.78331345190464	7.03523282886049	7.2232542880462	7.23347100454348	6.49629920843282	6.54362288739195	7.25459655181842	6.81185951557792	6.97064863743682	6.69614647680983	6.70576798177328	6.94035019770123	7.03837202511816	6.65951951670985	6.94849929475695	6.66184951611629	6.73584722881396	6.50817324195104	7.01439343137139	6.65657667013682	7.33897903971121	6.78175091465987	6.81627351440364	6.52528659866235	6.7360511713262	6.74890578816728	6.79137685549546	6.75612170528707	6.87925762181998	7.1226304433233	7.50804050071232	6.85576037020818	6.90617906213979	7.00743540754605
ACOX1	9.34771051871995	9.25394030465964	9.04515010768617	9.11709965695016	8.67764750635204	9.40654612167171	9.02037611154029	9.15844296376647	9.2436930556822	9.38609494072421	9.39411969401513	9.43388914956318	9.51801410997943	8.83342905112483	8.56508241176903	8.76390303288931	8.62654924524622	9.01829159963515	8.70506631924505	8.96550593871461	8.79850776832624	8.35775943958411	8.92270318195723	8.63694088424827	8.91723191071694	9.23980990308789	9.07503201785862	9.11578096554594	8.65444965680438	8.90740403582651	9.07503201785862	9.32821218260673	8.93813150198607	9.05694138455267	8.56137217919775	8.2621729412061	8.9202980135347	9.11192558467746	8.65933809696669	9.00194802982022	8.90463975777693	8.94346773484328	9.29576872926818	9.26185786356744	9.06189951591639	9.08906458506617	9.05086737447237	8.88691468231303	8.96970815768669
ACOX2	12.0269310175765	12.0650312087137	10.5856713826831	11.6236696719448	11.0755050003668	11.3869436535875	11.6947514717618	11.7759665058855	11.5651577018065	11.3869436535875	11.7423921078104	11.9415972519396	11.4785777311908	10.4695413862816	9.57047233763135	10.8382968076455	10.2685078333032	10.0637914799741	10.2062774569577	11.3411150151205	10.9233524626732	9.7743505098511	10.5970575063918	9.57212945344106	10.5237614072264	11.0715935381242	11.1294719550778	10.8679496736974	11.3329644662855	10.8109831598889	11.2123198693578	10.8281059387609	11.3254431572523	10.7414098688845	10.9040578219941	9.01693480414542	10.9882111577891	11.3799340999703	11.1959046667853	11.4374617027466	11.0906055304619	10.8031952269065	11.0331480646489	11.0251603985092	10.7499368669668	10.4853392773651	10.9092172109508	10.9891610353387	10.9233611692787
ACOX3	7.91558539829576	7.72813352150015	7.85734525071488	7.91484361176812	8.16680560327807	7.95182948424257	7.91617310453576	7.70650285026249	7.48346172874254	7.44948262302403	7.61241482318873	7.86199957597509	7.74108617082324	7.74190295254486	7.75137448794078	8.21913802859857	7.89915399238959	7.8482392619125	8.20512222529076	8.22522419996034	8.56744422282271	7.34751024371417	8.02280232264704	7.91024337080572	8.05069745815075	8.06104589420517	7.9695124199299	7.99167209626649	8.20634244419151	7.79817643034521	7.9629976170843	7.49453035802746	8.08192939175286	7.95829552734941	7.57187667852696	7.29510675175999	7.86821707663697	7.90305406142163	8.18204292158986	8.04434507604473	8.30307145242805	7.80486743015488	7.96958975797369	7.89108139580233	7.86902597069075	8.31327009812978	7.97781571885737	7.74321451388905	7.95366448463612
ACP1	9.54624487852177	9.50036093869886	9.11047532203335	9.29140425975826	8.62367167756585	9.39377491873314	8.88903835256088	9.49850371061377	9.25784363677344	9.43436937419976	9.48597932634768	9.13556377492633	9.00663898733321	9.28338873823909	9.32169208327596	8.8437477518867	8.82174586038868	9.12475006503395	9.13576379796588	9.08683739048221	8.85366002333797	9.15082357194927	9.32267184605019	9.10485585403135	9.12302864565024	9.04758011275795	9.36861341403695	9.1706729152937	9.02596334234796	9.26778796451126	9.19538218107659	9.14288402715738	9.02448789626867	9.05416020617868	8.80105881894763	8.88197663895785	9.29972691608268	9.54481237310443	9.34227422594095	9.15350269736731	9.02216918189745	9.23996977900729	9.11321509754456	9.36199214046135	9.42769900260313	9.10974928460663	8.991412567654	8.84410858616616	9.38187501417011
ACP2	8.95766278998091	8.77314987722212	8.56939459584755	8.92207266994606	9.04456622084449	8.64653029195734	8.83000161463414	8.66852171088395	9.04244959963916	8.08506602688145	8.83375389618542	9.41791184205623	9.34865642898414	8.9343475835823	8.91106573388367	9.0638204765221	9.07766900188042	8.38150914005416	9.0198848495508	9.3413466951108	8.82007659461537	8.28373835431245	8.60004241102451	8.83239568411202	8.8055769525108	8.81251722605879	8.66115529929502	9.26640346626643	8.79457360745388	9.09373103328857	8.95180931977956	8.58913912843597	9.26222998705139	8.64454475833837	9.37270586962633	8.16103384176322	8.66853547196754	8.85679919890184	9.22429301414627	9.01316468773265	8.88795375362609	8.89200451100562	8.97501318581737	8.76824843957492	8.33364639008369	8.66249219522341	9.04263104356428	8.74789909827097	8.73952965645117
ACP5	6.69375730885935	6.21908453504364	5.58573665764927	6.57870531366397	5.67835101059632	6.17918644637518	6.68524064411038	6.47735490257623	6.67234311344368	7.15378557377744	6.51662865366718	6.2100123848986	6.44787216508406	5.5533478978246	6.34960353747733	5.93915351114448	5.88792282020455	5.74844230442954	6.34679693584383	5.91734954236266	6.37907460510825	6.35854731914849	6.75277740531336	5.89424205007789	6.37620265225168	6.3317907122907	6.91387867587922	6.40386475300493	6.27989796835312	6.78436589949339	6.44556746593709	5.56806666070712	6.17929360762582	5.45082609157982	6.15880223708385	6.05095222102006	5.9534680327688	5.33084079541882	5.47751363702183	6.61167083315354	6.03517479815316	6.44885295412921	6.95204878777076	5.90327948916034	6.22569348361327	6.55608105586029	6.58385341778038	6.22698678273698	6.27384590754418
ACP6	6.91094047765359	6.98963897057678	6.58437228006501	6.73956235023021	7.28408722424306	7.11822458200438	6.94143921049238	6.9693942775733	7.11554862157351	6.57923203068006	7.16980627500185	7.30856895481865	6.93226998697556	6.96844955934963	6.47605840792426	7.17947279223056	6.52880309136517	7.26320690147916	6.52163031473161	7.3652505934691	7.15625387444256	5.9837550520546	7.19529523511975	6.63114384502992	6.30709766498	7.01640863891202	6.90091210056071	6.68481009800352	7.38906500020563	6.58101080953714	7.12138238525686	7.027775462961	7.10201960656227	6.69957671467228	6.95192914846286	6.09184033855126	6.97106317080947	7.05547163382597	7.51302289404841	7.29589002933451	7.57757761625326	6.82082181750108	6.65299003374822	6.7813004334301	6.92943638326911	6.58208170110619	7.12702752732415	6.79612577299278	6.70312097947491
ACP7	4.20649046684493	4.16189365110552	4.38620789154226	4.25243509157761	4.5834622744989	4.11190559939305	4.20406176356902	4.03284590329073	4.42616127367968	4.2413967344544	4.34750525850333	4.29577674640513	4.38872041927275	4.27496859954216	4.2748362451402	4.16416370013045	4.11363740718336	4.17173657782909	4.20559062794299	4.2194348983877	4.34670689130956	4.49435705031941	4.32328898578997	4.10285493523726	4.65771988274825	4.54180548016778	4.25138747423852	4.16911212069558	4.507311616557	4.40133698007608	4.19097676116178	4.35365566436959	4.17787736544186	4.02737447779314	4.15855101059712	4.30300951472587	4.30393208703005	4.05814008292428	4.73438638973864	4.19332094062242	4.24420379226711	4.61527901485206	4.11840516123972	4.13505023983442	3.88253282904545	4.39224917996024	4.43282135707066	4.26587454713524	4.29357272053351
ACPP	5.08415687701469	4.59220064331413	4.61625328048747	4.65501726056949	4.67774681340159	4.79738033864805	4.66292189246963	4.37686468158369	4.77341936093208	4.46686829093523	4.60529798273426	4.80395790101315	4.70949087460683	4.61828493392535	4.77134825735399	4.45463295057301	4.74637504041311	4.80584409487738	4.53698100263684	4.33473640253582	4.83920614476498	4.91118671516093	4.84005100585034	4.51999212147208	4.49148204503465	4.46484316299277	4.89669466233232	4.53074848233019	4.50678557479913	4.35297231941916	4.3298605800923	4.67785492285445	4.39898666783532	4.83455775595253	4.79510781853382	4.81714217095593	4.57505479818361	4.82131745208001	4.18478278424595	4.66302444250457	4.76017316834346	4.70416044160503	4.83979401357182	4.63601083746149	4.41338641029933	4.5286131025098	4.99170393966915	5.35347890722886	4.79103249129581
ACPT	5.43663491760643	5.49098399764774	5.40534004484221	5.51830298012453	5.70683612372009	5.45307455385105	5.82292914191782	5.41381300953713	5.53350517635835	5.53518636741996	5.53857555329792	5.47654570842421	5.4153825182873	5.44709574174541	5.65512712782168	5.4708602485233	5.27342974744933	5.24325914328699	5.46147893436197	5.33523027131022	5.30174195794924	5.60020772344325	6.04131711530906	5.76645056677199	6.19909741762528	5.52901948850265	5.30895627765753	5.73383544518726	5.51213757943407	5.62113166224274	5.53723982765732	5.60310339363965	5.54985314429502	5.11755625737267	5.16419308796584	5.51859131467266	5.46601593827979	5.84580048177487	5.83368890754341	5.5815162149861	5.72295378541237	5.63395544017326	5.51336161081385	5.51271783412512	5.11598414639813	5.30556545551535	5.77842027382774	5.45875153029119	5.52767093444613
ACR	5.26292394737244	5.1401516738131	5.22107368197833	5.27275223218248	5.29456905387733	5.24956585501033	5.45228223471245	5.10715179120658	5.26409644450767	4.96980459002294	5.26239435307817	5.09184774771667	5.09969313295976	5.28606504990223	5.26471870499903	5.55660644771069	5.46841052349433	5.55915096355249	5.39178685041519	5.56779197185163	5.45587268648102	5.27807433413187	5.04849643917827	5.24685782952095	5.50074533419641	5.43082433559038	5.27196347243057	5.13506987600504	5.84131966917603	5.6498635633654	4.95483986078521	5.14804133747078	5.796839205535	5.17109645035757	4.95795085992983	4.98233226200034	5.21763780039971	5.52658048784281	5.44665149356128	5.47200835232004	5.31322135030121	5.01887426658697	5.14413874750026	5.09261498179579	5.07233929575769	5.18283395699002	5.40729555591932	5.43296711944155	5.23461703952642
ACRBP	5.2668905146365	5.31751229493474	5.63043916998569	5.16554784976481	5.38326456414613	5.31582068747861	5.0284029111272	5.61409550804845	5.42648428030301	5.19355676837174	5.45493575075957	5.21346989291085	5.44823937740546	5.04875989503002	5.17071112306168	5.14664245374145	5.18996981764554	5.06982126220602	5.18665153312049	5.18982286992713	5.15735767632466	5.11643102805276	5.00447224487306	5.05326059607996	5.4319329055647	4.87844131482534	5.22671417012426	4.78178466893353	5.37594176783536	5.47759396681392	4.92793782610668	5.09728137928165	5.4645581407951	4.97021220907817	5.37109729493615	5.49299093674749	5.32949492984809	4.94914271472565	4.89343045080999	5.61120574637301	5.16766568756288	5.49204805943352	5.394413932984	4.87556163904144	5.19298441538715	5.2229742454036	5.53151218580158	5.34260168440165	5.4936009656236
ACRC	4.80761196298903	5.2075823193929	4.74065109200107	5.01633693199765	4.82578909616737	4.73202552016409	4.874075165609	4.50798705071753	5.0866142323559	4.72646958313786	5.09114015903035	4.91871030726909	5.26147123722333	4.68804646990108	4.70240950534115	5.45087417605342	5.4654901249264	4.75433630444204	5.20072443428314	5.13031455833506	4.98467925309128	4.35569374356096	4.34871618828683	4.52247383557088	4.81640003710402	4.57401389782953	5.0547156847792	4.46000281492891	5.01452507227678	4.41354711634489	4.52953446716157	5.6340001810999	4.59827415013071	4.83359218047037	4.84221530426685	5.68388368511167	5.18151768049285	5.24123866117183	4.1262710286611	5.14818441652045	5.03702361069235	4.17571520438831	4.73003601724659	4.75484211913247	5.24035583009969	4.91611792768015	5.02467213928606	4.59523878721412	4.85940886703106
ACRV1	3.87984370736726	3.95058692760344	3.85827444140366	4.03820537156121	4.13761408951837	3.96936782529097	3.81394742463751	3.90976704448015	3.96375956394206	3.90529840453519	3.93774057291159	3.90554902666967	3.86574897072253	3.81790977428203	4.10508175815917	4.03002279324246	4.01920190674436	3.89194260706324	3.81448145263114	3.98018524199744	3.82414537908706	4.06302610300172	4.04454469088369	4.04005240734114	4.31354893437086	3.95320748309351	3.80203241201721	3.84866970306507	4.06272964287757	3.89839514243978	4.00433238293806	4.05406615739598	4.00464994960811	3.76002609319715	4.03322678237089	3.87668391771162	3.95825604298979	3.94229352514701	4.20761172613532	3.84162398281658	3.80494128163851	4.00663279148552	4.09394112102426	4.10276297308671	4.00614768964309	3.92598419342628	4.01982389416319	4.08578607561808	3.74728000954587
ACSBG1	4.39403639797319	4.56953888197882	4.4756665251355	4.43724327512883	4.31061451928177	4.39584381377255	4.24045666266992	4.58433679760012	4.55869920695813	4.58127142040441	4.43774091694559	4.55054053203981	4.4702093343653	4.77853516978097	4.53311943276834	4.65512120416904	4.6242240335509	4.68479535676294	4.68098532425789	4.55110562985971	4.71841690546264	4.33464830878443	4.20249488531065	4.24798995086829	4.15260779936057	4.73643394312136	4.54297223101422	4.50558988689151	4.49910822485313	4.73146166122788	4.67041192106638	4.30937222009148	4.65474345137878	4.48618344559724	4.41161848960547	4.29026012106574	4.21507406784661	4.73552551177472	4.61804002171475	4.80168349592836	4.44833348671896	4.68569774980807	4.47664903774838	4.37876271308707	4.39241195977177	4.26951179839685	4.40832746672046	4.35083523832242	4.44228720595278
ACSBG2	3.72183627515724	3.91284012586204	4.08717908500407	4.13842099684274	3.87238756672137	3.8286685235379	3.84193168847532	3.88217574863454	3.84582179109328	3.8721677975247	3.91087723004564	3.7284312294265	4.03796017679627	4.08520836405838	3.8305296757649	3.84652774626086	3.65486083122764	3.97781448328623	3.99962422809411	3.85540304074172	3.87118885551782	3.8817171148967	3.88743299237929	3.79641849105118	3.58841915580398	3.91989920482481	3.92339162511322	3.83791359597984	3.9343987591573	3.78694601073596	3.88615576871581	4.01427141693104	3.78694601073596	3.82642810420484	3.82353260894817	3.87242812839696	3.74547607514085	4.03862595822582	3.75329579305658	3.98951594834752	3.696613830036	3.84494561189449	3.78557610240256	3.92775137937895	3.8822673273718	3.77703026198248	4.09290990548817	3.70640830678959	3.81531768768237
ACSF2	7.62203198151089	7.63419330458257	7.39390454671806	7.33977264648925	7.80724644515653	7.2862042090545	7.96301973111283	7.46529656556474	7.61931828153953	7.30127757889545	7.3183689547151	7.91160843845532	7.84950516791062	7.94526142686932	6.95224065014754	8.22932759267189	7.94348617368805	7.78888027211943	7.39691739545537	8.26046507954333	8.2782945817552	6.88784997722698	7.82872034809904	6.79388688221847	8.04280364544007	7.74553970314295	7.79794603195746	7.88113008690544	7.84446156011961	7.80879494654621	7.76130089250151	7.27332238338825	7.92801607037303	7.3623532708084	6.5861081464467	6.62197869753673	6.82442410251894	7.64316587627472	7.7019653655876	8.14292099780969	7.89195623824046	7.67814459093236	8.01884466429798	7.69470375598673	7.80399649052922	7.98627453320184	7.74566194133453	7.32642908518919	7.80358955098915
ACSF3	5.73115320750999	6.15497326856095	6.45842128944857	6.14251068292457	6.03629727572343	6.03030009222775	6.47328225037827	6.13979352046868	6.34093327689653	5.97636279863722	6.07485557924508	6.18880704671246	6.04917826951067	6.29436943610409	6.24383918031344	6.42737590810862	6.00210387115319	6.11635420158546	6.21812949375782	6.05910201960924	6.15085045930917	5.9619117834234	5.96119700283235	6.01818269866486	5.93503902182938	6.10664401291645	5.78586092808243	6.53642171055876	6.21866598639999	6.00705002498788	6.28099286753752	5.94479615997053	6.70856242932554	5.78296435452355	5.80758282264917	5.83711102307583	5.96601977969515	6.06744719437774	6.75031721919546	6.04082084403145	6.42861427256898	6.08587339493379	6.05799407502333	5.9230763324255	5.90875073012073	5.92478378631284	6.48973598653604	5.81892084292291	5.97658110102013
ACSL1	11.5236440456125	11.1553200604698	11.4081925129688	11.7113309444547	11.4633518809323	11.447447489807	11.1509730122339	11.2196505864829	11.4287254537389	11.6077279025748	11.4368425161702	12.2098743243136	12.2098743243136	10.379909216219	11.0541691079076	11.0694254319264	10.9858572224047	10.5072846574495	10.7243432905195	10.9248345571836	10.4924413775539	10.1762784634373	10.8826084689023	10.2869023784616	10.8510636490321	10.9682494146123	11.1652885086604	10.5157409579137	11.2774437058423	10.9601790013927	11.0119665539068	11.3791370722717	11.0537165113504	11.3106364222345	11.1189653501765	11.1652885086604	11.1125104105375	11.2696832727931	10.7825544025711	11.1395819267505	10.5791536750065	11.3353751389596	11.3353751389596	11.4236151672865	11.1237610157436	10.9293915265608	11.1029277651216	11.2014726470634	11.3604676363466
ACSL3	7.81972073893779	7.61807161014537	8.72627935318229	7.7782927994383	7.57101593640345	8.55597205628076	7.48478223269609	7.57944520273675	7.68782768692303	8.15979949902287	8.02512761137306	7.49635545156251	7.68170260425728	8.03082334182325	8.2091148571634	7.67983054689313	8.03755432117931	7.74850607501298	8.36115150712498	7.68817198781041	7.55210574833094	7.81537378108617	7.97691136481701	7.87070971399489	8.11026981843619	7.81488947637758	7.91161661008503	7.62702758403452	8.33355092528698	7.920783502579	7.59785611667667	7.91344175624849	7.54394741713002	7.91344175624849	7.63086684587708	8.60076130434692	7.89372063565807	7.97559214605659	7.90112880196686	7.86492423002636	7.67313981699474	7.51582456620752	8.06990563789546	8.08434403148174	8.02055559404052	8.30144942411682	7.96417719389338	7.78449244281881	7.93330312990945
ACSL4	6.24292908609488	6.08056410906097	7.61209924701105	6.87748193087677	5.91326282629584	6.68934689504808	6.01109670310182	6.50030623783354	5.98904727601046	6.72952213342364	7.75583429839326	6.51309646696271	7.15787658773993	7.4217098859888	7.37900961458668	6.64474696298528	6.34567776857948	6.45439471617744	7.43239443386615	7.06229195612962	6.56267000605521	7.65151465853916	5.23431972533852	6.19808824982106	6.17841663651619	5.54404883313888	6.17449666885709	7.56522247891366	6.71342749262944	6.43664990692952	4.91392069058438	5.43632031003059	5.57940802727281	6.09498671858739	6.80083612449932	7.28498074330099	6.21833096105303	6.48410496639619	6.06077632084727	5.41261024257762	9.40108519951334	6.46561090280859	8.31446266759362	7.66125203277497	8.6730518328807	6.4191988826538	8.57538880059325	7.14552318255017	5.52621433852791
ACSL5	8.95075968346858	9.32031424938175	8.57846634541209	8.8789813941344	8.65928944534622	9.12366541856294	8.84369802344251	8.89244567212917	9.02302084515786	9.07909642495964	9.44614055371912	9.23572923691363	9.32325390640665	8.34529532269681	8.43777847988802	8.22499023327249	8.31149301010703	8.8657081960176	8.17075880163829	8.97395769708259	8.38553468562252	8.25330626745036	9.02597689955502	8.50301865257939	8.87951185716635	8.98486328871037	8.80267794879552	8.51887421148701	8.35018199068308	9.225017007207	9.03983387201423	9.0967442052038	8.65010658709549	9.28167629350137	8.92463114469996	8.89242851683919	8.60316429239159	8.68541993790329	8.59177249660065	8.66405131012789	8.10832643232528	9.2744670580847	8.79136248959482	9.02430013003476	8.23806990005015	8.3143542778886	8.6113158259982	8.95360567181768	8.73311700388652
ACSL6	5.49480689902192	5.31938712892008	5.27048726765233	5.4326774623212	5.57949632700895	5.26610038178946	5.39661487491076	5.3073742185089	5.22187102982103	5.33701154227488	5.30841328754712	5.29098767566647	5.11213526677768	5.38767981305965	5.21274776924106	5.38722124432595	5.32577038332366	5.12751229987171	5.32170423050575	5.38416765368304	5.25310181780677	5.2215586505753	5.30873707301866	5.23127606663165	5.11395934070746	5.32949669733655	5.12898049614625	5.82633548077556	5.46901858020105	5.2354809252507	5.49734988659868	5.21526576604589	5.36642420695181	5.50235607084409	5.04027974434844	4.8970614300929	4.95809815336757	5.12044670021185	5.20579986132998	5.60447987308728	5.22275772430472	5.53003678522637	5.10588328450409	5.1396040198736	5.47937167236775	5.58967014472184	5.50200791412437	5.17030520284705	4.98604529884362
ACSM1	5.06179311399711	4.70769817163195	6.1976294273472	5.2555436269607	4.81806189045524	4.81341089012232	4.99560828457637	4.82043651102353	4.76721385392473	4.83162894543967	5.32314733427419	4.80364294735915	4.59990976530441	4.93797385278761	4.63766294354213	5.11308106809805	4.95954051606945	4.67552635270988	4.68623740718811	5.04030989451244	5.87451045120779	4.93502662867803	5.00149635642936	4.86046606902589	4.69091647632208	4.58848377603866	4.70643085044027	4.42221488835684	4.8038788930189	4.76323721621646	4.82682596304079	6.09916008745574	4.74135760964491	5.59481245753373	4.87772309553545	5.23605564150869	5.02219129087535	4.79264761620754	5.62244431746764	4.47827074593818	5.10380008513676	5.04346124690925	4.60208632369635	5.08435578866257	5.68944973654594	5.42249477725012	5.01218151306992	4.77962806665461	4.87066284313016
ACSM2A	7.10569682982081	7.61945381261049	6.19737460265228	7.75319069502196	7.87614544830142	6.60138253527577	7.00105948569301	7.4734695563394	6.56902134742797	7.14839243313383	7.16318363464556	7.03142446260508	6.93530107837184	6.29967334122947	6.07154657750114	7.92404512630941	6.15234224384512	6.00822099444362	6.24487096834887	7.66923314799632	7.07497835795502	5.77702868713743	6.00120743034969	5.69770011557754	6.12659500789281	5.25750418608611	7.82965325747284	5.01185345608784	8.57082208260461	4.93847630682757	6.25563634517456	6.01764827879572	6.30924305250897	7.48910817327676	6.74868456818279	4.62261766003746	6.86786736315101	7.92212441816313	5.6124934362456	8.13452871571162	8.35368318821212	6.23213509783446	6.92891337640698	7.26334192383128	7.48964231946346	7.73223846622988	6.46243757074655	6.67959632760736	6.99178947451923
ACSM2B	11.2245503712735	11.2107885592212	10.4178617633455	11.1444597633504	10.6364014071079	11.1884545896876	10.8614064992379	11.2068622168866	10.4025281662033	11.142360186557	11.0558362257077	11.2529138260953	11.1931851011381	10.1982386640036	9.38663499583693	10.158102422958	9.91706298321466	9.29636656682107	10.0106292188372	10.5865444705786	10.7880824457846	9.2920853915506	10.4643259211613	8.81960037443065	10.7260794021862	10.1653035030386	10.6376360634962	10.1007390190116	11.0247179633904	9.93924713039599	10.6167737715924	10.2412269363218	10.6833109445114	10.4183301240148	10.1778854210194	9.11111331739826	9.94165174468635	10.985943066016	10.4750068041278	10.9667599566613	10.8646445278692	10.7474284361768	10.4918968446674	10.5661299639772	10.4172022834172	10.5029744028896	10.5367737951632	10.7262030908062	10.6735013050193
ACSM5	9.18491974700464	9.07450704145077	8.63390070568638	9.16497711891399	9.21836364668057	9.22031884826477	8.71935168329744	9.01670499001894	8.59225715930101	8.57345533301045	9.21455490971386	9.02760574718188	8.94126866836024	8.70185056622246	7.84784162992654	8.45717426419674	8.31078456528889	8.10422452753495	8.29708638232348	8.98149148026736	8.81295139143623	7.83459612910132	9.14902346844588	8.03963759485307	8.96900473035796	8.72104973740604	9.09887750396565	8.70690995868301	9.24942487989122	8.79395893511027	8.84280420663876	8.35621895796005	9.07172804044446	8.34321018013936	8.81636309251992	7.85489441845208	8.54112536129836	9.21679273757716	8.92740978576776	8.92541324412606	8.49913836914632	8.6196938141666	8.80305563487725	8.8897699366189	8.27626498202834	7.92405570102427	8.84742678655708	8.57376628915203	8.80180128503928
ACSM6	3.88524542657789	3.95760081545315	3.90795611287297	3.94177307413668	4.0036004593804	3.99709653119576	3.9043348781328	3.95080883450509	3.93380938984267	3.94201131326433	3.78778829689012	4.02172612537349	3.78998009686443	4.11030649734552	4.10034160437931	4.03825648771569	3.99526948584799	4.00156333043825	4.14023799501842	4.00547045213159	3.98763500471218	3.85476687741573	3.82022653552808	3.97823755403181	3.90895328409288	3.93125592354311	4.0326840090624	4.34313485642273	3.99579121703252	3.87332312806177	3.92922034202838	4.22703796775912	3.78872639831709	3.90547108228991	4.0635080670094	4.00183407165235	3.99263311380843	4.01439127235926	3.95358181281438	4.24031663286101	3.73001324964119	3.98148803566638	3.9457234264784	3.86766611355062	3.73541154388467	3.85953753595642	3.68877836895314	3.91916301006722	3.91698185657289
ACSS1	5.49604636375431	5.61074695106428	6.80783469414397	5.90077365543343	6.28187587206914	5.60671676097312	5.91100484955926	5.43527590750603	5.69958792284163	5.67292555840281	5.51475113276192	5.43540644413994	5.76504022450313	6.82858775620473	6.93416105761583	6.49275811104443	6.39087683789332	5.90472141068715	5.80874203794497	6.35276836357052	6.10308056262333	6.49113205628181	6.21419190642442	6.38001557324317	5.85933988737556	5.63980336366916	6.14787907336937	5.8074544882983	5.38027413659576	6.31288620396507	5.4283022468001	5.89609961091678	5.78705165233543	6.21129075623746	6.35569258700418	6.77118157072871	5.97713301245952	5.75672808693279	5.48978592148857	6.06480246655131	6.30107687802048	6.4549365322058	5.90521308495486	6.21833817855084	6.53093870667552	6.38510214333027	6.28985761896665	6.07444526832032	6.01481689887773
ACSS2	8.63774856837989	8.26818930666058	8.918024829381	8.78821438984123	8.30504250168214	7.87325384562528	8.32338643272036	8.62930053643606	7.99896788054399	8.32462402204749	8.71264920804608	7.96623837810531	8.11234454637276	8.05380152567637	7.51007765024439	8.24473218416452	7.95803201591674	7.3635701884208	8.50485708795056	8.22448933201865	8.74788367589664	7.72277607639173	8.21463195710566	7.55230175822131	8.54731073584159	8.09436198875623	7.83582766342595	7.92196501824721	9.42820891280096	7.8099249938637	8.04821807628566	7.32629094750581	7.8233470745661	7.64847993553025	7.5256676475913	7.1237404551313	8.23469916593053	8.62971820358114	8.53884594323014	9.19128759702662	8.30205021514859	7.97014190409229	8.69678397744407	8.7621519556821	7.91247137020305	8.83672110375595	8.66263493719374	8.75648221196241	8.489762230524
ACSS3	7.71281232012457	7.95263417717021	8.00830758213469	7.97588212060133	7.92517510832874	7.66969472340004	7.59852405032342	7.80338723854813	7.56874202427546	7.68134216963922	7.88448865574561	7.99560276170135	8.28429245312588	7.63588993818637	7.28302906424851	7.53159773291961	7.37293036590745	7.418117803236	7.47716541581236	7.61735322958174	7.42036727497725	7.67478007939717	7.61850246060745	7.3187981144499	7.73378278418922	7.39614193400058	7.75211239497032	8.01039208382504	7.97871480189282	7.38906012657976	7.38683975255585	7.43792622205117	7.27246368990636	8.11053306385159	7.42830243559054	7.34573440842772	7.10631165609868	7.95644284240789	7.68111483917498	7.68439236026498	7.54661222350389	7.68992136771005	7.65334610635638	8.00852554892842	8.23527738848457	8.38337000123529	7.81479832140898	7.41567512680333	7.56216458727782
ACTA1	5.6112893908937	5.41657484568902	5.4630312809775	5.53730699482596	5.60697379363291	5.82228434822348	5.97782439086993	5.71238455225828	5.55581152090579	5.69283428452542	5.70079977521423	5.41959984471461	5.43339598276641	5.52994117207619	5.526258120986	5.67127188118842	5.79500607404638	5.68090035616448	5.7628762994044	5.80583842721813	5.71390243238045	5.21212498018415	5.46848982171902	5.33072993776347	5.83981737917339	5.82219286744213	5.74406438157329	5.75519765674696	5.58350189156961	6.09958381632132	5.51125862919802	5.57556649760989	5.64061011914318	5.27548662159146	5.34860669650643	5.67813833717872	5.53420643243554	5.2233779887579	6.01305989042338	5.6130871378917	6.67483820115301	5.64340289150512	5.60190016396081	5.40648157019911	5.27913697112105	5.69486313188202	5.76408483731713	5.75153054876193	5.70137991688217
ACTB	11.526250517132	11.4912473645973	11.7516337366597	11.6845406025767	11.3285031676645	11.8621722057117	11.7661027086118	11.6589701774275	11.3443886356008	12.0046386278798	11.3323876740458	11.165303787765	11.893081217141	12.1115477639119	12.2951944637912	11.9977227903211	12.2392620819707	13.0438986168586	12.5268575378621	12.0065140855628	12.1023363640239	12.0492879212562	11.560374644003	12.5133832868518	12.1383116871516	11.8616259063707	12.0282983940804	11.9555901109686	11.8616259063707	12.0768755883392	11.7164145626572	11.4949917875842	11.6699316641142	12.1609121540099	12.1846923123705	12.1846923123705	11.785209252501	11.7290706348566	11.8060249717028	11.7582764953902	11.828178360676	12.1033099188736	11.9922896714593	11.7037293783118	11.6501180758796	12.2151079596012	12.0588546187305	12.2518027705239	12.0682815147331
ACTBL2	3.94427921122282	3.99659519018612	3.72153347573931	3.6380297818386	3.52583286448598	3.74811466135285	3.57455036205447	3.78879668951016	3.76848064663183	3.70938695818972	3.90509676935897	3.89546971449523	3.89691278701951	3.55589085290383	3.68281552135585	3.80877157008983	3.60325464855974	3.6441587889726	3.74720178999403	3.6718189932951	3.89399827681326	3.77398800230501	3.59243949026981	3.58502961514055	3.64013973999331	3.78656678773336	3.75574365873304	3.92683658836878	3.72539119052998	3.86282070785053	3.66554168871158	3.58985376396922	3.82951115000335	3.69961821752948	3.62467579200615	3.66122414887975	3.74616124538438	3.89869828720102	3.98532821660968	3.61866544550936	3.68699543037917	4.04466843471681	3.6181088977053	3.72413468985956	3.55231429727622	3.68594932663635	3.72709693272409	3.6181088977053	3.45304351820676
ACTC1	4.11539858382775	4.37433839462328	4.16450362313521	4.39531322892126	4.42158294656837	4.43638951469675	4.43337134021036	4.41891276054952	4.11359950619495	3.93369629178359	4.21791416681548	4.23195425054151	4.14633544092178	4.3537266650009	4.17761265834713	4.1680623081826	4.10059348530088	4.29724790927683	4.2319147803233	4.10296799484404	4.27190616087647	4.42031983062773	4.32121135041362	4.49607441813182	4.43929316262878	4.19728687824706	4.1906015323414	4.12104039127395	4.08966014683892	4.62214863361242	4.08313123044787	4.38100769880222	4.29770011255328	4.1923811196546	4.2930959242622	4.16389643391541	4.22789626383687	4.37726226016613	4.60164830382039	3.8800288378013	4.24266228718137	4.24961130551631	4.26427858835603	4.13925431464169	4.88958460826202	4.1130257617989	4.36428946014784	4.22957139455339	4.04100932242211
ACTG1	11.7008578255651	11.6362730203086	11.6652827456962	11.7340946175506	10.9318778688219	12.5583650423002	11.7498996960186	11.4361784247442	11.3589493886724	11.945071536028	11.4082214750368	11.1077157733346	11.8482346579379	12.1381263405524	12.5765162492203	11.5807988263464	12.0301416350679	12.8119170593562	12.3464843429922	11.6026802605362	11.5142235776849	11.899522672561	11.5807988263464	12.3280695907311	12.552805690804	12.0039714786133	12.052273665211	11.9037091647747	11.8978666774571	11.7773058583629	11.5227254508586	11.4530570081751	11.2865369236827	11.9362096608571	11.6255381054361	12.450153386522	12.2416763141452	11.7884462289862	11.6125043929101	11.4134630767433	11.5399327982785	12.064402810118	12.025649074724	11.4134630767433	11.998269695542	12.2965461453929	12.0936898359986	12.2965461453929	12.2134373252738
ACTG2	4.74936874970334	5.95587049137342	7.31194902767686	7.35709476614326	5.26945871162489	5.6571331768238	6.98139135265768	5.38348702153157	4.72556196422878	5.39529982004667	6.22893294465184	5.05318392774435	6.40291284115894	6.34658784532729	5.0993588403562	5.04731876690555	4.82859679226381	4.82102357399435	5.16565087574702	4.92303840198237	6.84436984010834	5.87315390782927	4.86902131031601	5.01806715400165	4.5942696761607	5.43475902706771	5.19193825117784	5.80872120211596	5.36193534198226	5.91036064664309	5.26422931386517	6.8272452492757	5.13579985041716	8.12316703070655	5.23891465898705	7.35520897680918	5.39344084453441	5.43669510948483	5.07168809235678	4.7407805654585	5.11122832038323	7.32377194406362	5.2809315811647	5.17333386741072	5.36285068140184	4.71107532661196	5.24823921836877	6.02861891429404	5.35934602602229
ACTL10	4.61190160587399	4.5792776245456	4.78126364612751	4.69123362785876	4.85342768344617	4.41544288237213	4.73144108178234	4.8283577306865	4.76449363727379	4.83933871678044	4.7886508252129	4.4582365032873	4.4045060623179	4.62901284301515	4.9052305268856	4.94284036336285	4.82997323100838	5.18092639717583	5.17611229884804	4.81289896721447	4.99041700280009	4.67201420789485	4.56406913529856	4.84619198225542	4.64109307276396	5.05931209359236	4.59031007527755	4.66005062121696	5.10627212187257	5.12725867584053	4.55103952966464	5.10352724125712	4.79690631942367	4.67255692128833	4.68420855780652	4.81640841407451	4.85375057318491	4.49683062682077	4.83394312301215	4.78443086779019	4.50009343112239	4.88523055106846	4.75964894382976	4.71684108683121	4.74219057377259	4.52989712578557	4.70506913359922	4.44234555735201	4.81273765657965
ACTL6A	7.02585464386251	7.16250248352534	7.24906595095934	7.0046368790196	6.6382348386825	6.99335447750493	6.83294308563121	6.91959743987467	6.95890167979897	7.28707864148613	7.15335640038447	6.9145938818384	6.99237194325957	7.11565476089231	7.29876776436118	6.53919895335758	6.7490527695744	7.41640878040898	7.09838052687646	6.69997771928214	6.59573150554138	7.18518795364109	6.80536815011877	7.08799264290746	6.4944577688214	6.81514517942702	7.24363704385035	6.94307202748119	6.85072794637226	7.15466210461351	7.09915947605349	7.00930525908145	6.67506400030615	7.11194457270154	7.15903288325838	7.50741087921318	7.33975243917196	7.04688750549357	7.22233613759431	6.55074809273525	6.89432183655544	6.62289629300508	7.08833394714116	7.10038583808337	6.83372945143979	7.07652772279378	6.77398030031182	7.03104430752061	6.73198648890897
ACTL6B	4.69087226798351	4.70942913582178	4.51114508555314	4.49733456844607	4.62367233918592	4.64391304690968	4.73231680521644	4.80867829472774	4.59273124021042	4.49826089681495	4.61001981733803	4.57485180409986	4.53251556759595	4.70779513596988	4.75590144591171	4.59608166613779	4.57576087862513	4.64325082611765	4.47118316727949	4.79290047270146	4.46659481180747	4.45264361399017	4.75743161917526	4.98777355682675	4.56778536451456	4.68405700166816	4.37059795560684	4.64308653065784	4.52414258505772	4.57282878936518	4.72227572462554	4.60070702228474	4.62685105537317	4.68405700166816	4.5733035912779	4.50488196641092	4.88140230978285	4.59751040020797	5.01625171502814	4.95679734280729	4.61916060684292	4.42087701896885	4.5145860922129	4.56972135214236	4.77444995132912	4.28945314370714	4.44956573147366	4.62004792830502	4.7574039964592
ACTL7A	4.2516540193281	4.39779844063014	4.14553716820765	4.05287121950948	4.06409878567836	4.30777681493157	4.17983631159267	4.05491601227676	4.14047405082249	4.2967052393874	4.15664069363881	3.91708044099692	4.14499965834419	4.2863045519575	4.11580491974442	4.17529936812777	4.24492193068656	4.28386508411565	4.30990424201151	4.26893508986631	4.09764234869386	4.07756466382908	4.56179151281572	4.17694572701025	4.28738708930489	4.06964496783251	4.49851131700111	4.11908677353542	4.11855607324101	4.59992004783551	4.63705598492418	4.17017219648297	4.17653569369581	4.28229633048842	4.06546723623904	4.1431310130685	4.16525115738931	4.18436536290848	4.28781921151843	3.84611120698905	3.95459321601557	4.26288429474918	4.08360735707977	4.31981232725542	4.29885498080619	4.07050257600383	4.11988305270507	4.01232506730365	4.1453615731571
ACTL7B	4.5293235586972	4.47859942544391	4.68453733320837	4.77171538793298	4.38489250355689	4.71715945569296	4.62307120501789	4.60789394903133	4.61542241592941	4.40809987741998	4.59885497586602	4.34729459572142	4.98095937926763	4.37024128368707	4.57039261964839	4.56426174126962	4.73032117291279	4.54138016287593	4.55943404476847	4.42332002965104	4.45064612464721	4.60255196447758	4.60819044743099	4.93745304702819	4.54275553806779	4.63614887209243	4.59625537892979	4.31614928911061	4.80709548330948	4.86667327124898	4.69363277777282	4.47585264517806	4.53206236986698	4.1689641880666	4.58681939720445	4.57075620033522	4.38730034180096	4.60706053200328	4.90645949081915	4.76011883673689	4.52143591237602	4.60504298502854	4.39485389214512	4.54022189317624	4.84141092888629	4.49702093405953	4.62860550678197	4.46932960731962	4.84191781708276
ACTL8	4.75328197192058	4.70547606274264	4.86470194241194	4.60576192417837	4.54950785785898	4.80377167381268	4.44750159683707	4.84243293395826	4.58940032494132	5.07954670141942	4.70621172165921	5.06276107655685	4.49965504586225	4.69243172254058	4.33736220004687	4.68501553137933	4.67300317490367	4.85782726020695	4.85656880664365	4.66080179495639	4.62461316616928	4.80099590598775	4.79053831013901	4.68189238681222	4.80001843326064	4.58199446718504	4.82670047052415	4.5633362311273	4.80747733390588	4.73751638159145	4.7394596725548	4.80605352021238	4.44442879252578	4.69862083071612	4.79256362875668	4.44899589793474	4.72172641987102	4.68043664863754	4.97644041296525	5.14696377961255	4.95885437059006	4.80168400367076	5.0747828672006	4.68202666783391	4.74266015387549	4.64157351102706	4.75465272849458	4.51485904757365	4.67596059383231
ACTL9	4.76334806673236	4.50835844356574	4.84740171535281	4.84309118071549	4.27941681618772	4.62405880794272	4.14687942533782	4.31688612963861	4.31470954063172	4.71975587514453	4.48117151426414	4.7892823468504	4.68379862475067	4.39414386756172	4.52512832878547	4.49651817679447	4.59053438424075	4.56537834574313	4.84177672070081	4.50316876671512	4.46912869145467	4.65304779732605	4.45450912055777	4.54098633440712	4.84593089629111	4.756773191201	4.39491577264873	4.42345351991518	4.37647324011781	4.7380848349706	4.65667114988347	4.64896922206831	4.74962868301209	4.61638319421243	4.58723869814928	4.60386838366564	4.57139663505467	4.42124110661985	4.62949077695764	4.63001036457108	4.83740910671836	4.45069060840492	4.19515563956573	4.26724528928226	4.18487708474665	4.26908197872922	4.70209672567625	4.44093083202856	4.48331856605569
ACTN1	8.87255978541012	9.06295700264566	10.276582273491	9.39450771583392	10.2680071070637	9.76411119008447	9.30562133138723	9.00478020294622	8.96830906324535	9.88301249719121	9.22021377786991	8.97607915771731	9.29344036268217	9.82765572489929	10.4950566955585	9.84653949268406	10.2459646723254	10.0936818616619	10.5241579765595	10.2044689635409	9.33288886385269	9.79630668299893	10.0167151425656	10.9709057457776	9.69548867213279	9.44250975246963	9.44928450684618	9.85003356576215	9.54089840984201	10.0709402618883	9.67354763637815	9.21465037521765	8.95148994411606	10.2446876665229	10.3046460800425	10.8915268255372	9.721357714295	9.34927033390043	9.55569630681951	9.49740320312856	10.1544886221163	9.69589209584172	9.737858633836	9.55944548699946	10.0381312970554	9.76968528110912	9.85578248788482	10.1668255213934	9.62887753292369
ACTN2	4.58790003383971	4.30277673142225	4.6279213913526	4.32951340603281	4.8354643279092	4.369827553956	4.25391892295488	4.24384038597409	4.30658300675621	4.31210237877655	4.30563916686212	4.65451621719294	4.73176196544202	4.35241349484427	4.42787522202187	4.55263848971723	4.39538457934793	4.55908715303984	4.42758606875952	4.58393614786222	4.60150902820243	4.18493010585408	4.01771586581249	4.50018899764519	4.16357641021558	4.50838671498228	4.43417148148857	4.47166871180649	4.38091745811789	4.33680007804834	4.35913928985428	4.17015784239093	4.30983143677912	4.44632742490565	4.57346940637035	4.64543472402107	5.03785187231455	4.30573270201156	4.467037641865	4.37761749787803	4.83808578285151	4.52033171859868	4.29848247028071	4.37535691892679	4.19985774150031	4.26268969680629	4.47295798931417	4.4462715102943	4.66022677754305
ACTN3	4.71341991627954	4.51856650026084	4.28538771525946	4.64753150513878	4.46321070620217	4.46259176606266	4.75900666545573	4.69922895885391	4.76752719534888	4.6693432959661	4.40793360899973	4.57699572559649	4.61008669016903	4.79554947569749	4.4937066201668	4.77644102822869	4.78593995146953	4.66400023621641	5.01159361546193	4.62888654974463	4.64761002070054	4.7538422688391	4.9161322019162	4.75293831846352	4.47593601925386	4.40699489605346	4.70876676282526	4.99284631784765	4.67656719274845	4.99449188829096	4.6288399810969	4.68718484731642	4.69033345847958	4.20626283612187	4.53529918129653	4.94110154961677	4.46738133859559	4.63451849485105	4.98762049793101	4.59403680911011	4.62212731204652	5.13834405583475	4.39042581073072	4.48563161684577	4.67225080467332	4.77339507932219	4.71407356056595	4.71482103178601	4.56002565385531
ACTN4	9.56748606451118	9.5730914573419	9.86799286286609	9.81757882770173	10.4455698527517	9.89605886684671	10.1181718768372	9.76658191884166	9.64268131077284	9.72729877387891	9.51597165096799	9.4823837812283	9.50064988073615	10.591023650915	10.2195696842147	10.5874864610108	10.7275195966483	11.2797987786565	10.3195515889913	10.4775630189007	10.4178565970142	10.9282796370913	9.93024007911195	10.6342144101867	10.4978573736051	9.81037111365524	10.0827720976058	10.1030909068337	10.2408193997522	10.017822805762	9.82807410992371	9.57584195932773	9.84172775761234	10.6528868765428	10.1302190102585	10.3780405067616	10.136238496447	10.2570898342696	9.87711914210967	10.0249473714564	10.0419112009206	10.2626834774129	10.3024670124862	10.239329117554	10.4019750305696	10.6613008452001	10.3535113983601	10.0034531019745	10.468425055016
ACTR10	7.59070452096386	7.48641316895116	7.87480125056927	7.58924793783519	7.25104241488021	7.80609927784163	7.49564374432083	7.78288788253163	7.59458438279965	7.54810570694941	7.64829960144261	7.65108791771749	7.59961524256896	7.38820816759047	7.21182367951709	7.0861651447924	7.12441442322752	7.95448369326127	7.36681363678709	7.22739306685324	6.94256269496996	7.83685717407467	7.14594807258278	7.31797232364977	7.18528770753136	7.52577092001971	7.58637082118725	7.4430196189476	7.54014471729113	7.72211583043585	7.51052601015681	7.86323079611369	7.28847404854189	7.67634945599013	7.8038773507027	7.69068809230932	7.61084284393897	7.53810626108563	7.32470740981439	7.48866168196575	7.06725327437624	7.27546588519363	7.57239661067648	7.42787982287043	7.64883388375198	7.66848709800066	7.2913489663395	6.99525419249591	7.54152353657138
ACTR1A	7.78816975908619	7.86880702011467	8.22578209418412	8.0891447468269	8.43257588679625	8.14180831088889	8.05640089675079	7.87395297936756	7.92326311982831	8.07696484983943	7.97861399607356	8.02241529568804	7.75803368550164	8.1503218955672	8.62180351077877	8.56419779767387	8.27181167044044	8.50564163305317	8.2899159822633	8.05608999643516	8.24635627231235	8.35208803826784	8.24355860435686	8.51054699683868	8.20404527272106	7.9841009752311	8.06847957495963	8.23146412515753	8.06060676315901	8.26605432445827	8.09538347778314	7.94674848399085	8.25930806521097	8.1703934128174	8.22705770064226	8.46620951345611	8.13500399535591	7.91915820477723	8.01330554456872	8.16262974653619	8.63040178442823	8.14325733247149	8.21603934196776	8.24114523707372	8.05693710822638	8.15577437582471	8.45562107260204	8.13505252339522	8.26006535147918
ACTR1B	7.57991347141895	7.7053325870978	8.06793682086156	7.90772518461471	7.75351144188634	7.10409294603841	7.5805696036826	7.30253329944912	7.45421727633833	7.59850045210606	7.6019160480029	8.04681492416053	7.71213493791286	7.68889375576103	8.03834032306333	8.02609732763816	7.99583696085367	7.89277063364204	8.43397674766417	7.92294035735087	7.95166803212857	7.65214622885643	7.50525088445347	7.98817247078479	7.57238547244152	7.71878199148945	7.76860411621124	8.12670713196916	7.31208444991902	7.91320791132622	7.8913778003852	7.53256857042329	7.84122923550402	7.59038158242719	8.07621097728445	7.46662673867555	7.51504655003655	7.78030906491251	8.30376735487581	7.83469728014961	8.0466305075772	7.77773117346065	7.83597269564562	7.7148385686666	7.55606175333536	7.8408269987483	7.89150890248146	7.83469728014961	7.6611616914147
ACTR2	9.91422126249742	9.91422126249742	10.4108320643816	10.0787668968621	9.5763216632408	10.1334825299726	9.95969171566925	10.1988848483505	9.96645359727554	10.3736060443982	9.96765566612591	9.78195068811936	10.0594751577513	10.3416820032095	10.5487310329983	9.36495317498502	9.86769550529785	10.1505569651671	10.087818744095	9.51221735936507	9.35839359277062	10.3281083981178	10.0171439367353	10.2285243235524	9.6060246624064	9.59122500202482	10.0283650469667	9.95498292194826	9.50359276237383	10.1391925915417	9.58568897950986	9.72558416512639	9.65767981836768	10.1116768780743	9.99901557888384	10.3818372193055	10.159877756951	9.93366176684906	9.30368814484939	9.74367754944442	9.72587171697392	9.95322065178194	10.1160095873882	10.0366696387163	10.2363901292404	10.5052935218673	10.2409623032741	10.1371127962421	10.2050941757255
ACTR3	8.24743244675251	8.02920136083119	8.82065469915977	8.50436897873897	7.99194015504232	8.52142048759641	8.24011457600866	8.46327193264474	8.04797358434174	8.2514065242463	8.00997285792948	8.29674735535579	8.37135096919806	7.76573072966947	8.16728752808821	7.72993116464212	7.62834229824838	7.73069775268702	8.17753351382323	7.38688833136543	7.57017634281146	8.00304338106145	7.69489238749791	8.0723060126237	7.5549625185358	8.01862434554246	8.37531588683622	8.1500310567157	7.90628966569363	8.19419483544822	7.88535423158591	7.88200973510094	7.73000175627657	8.26238933589056	8.30926703711653	8.04368682978631	7.94879865968493	8.00338578873838	7.96816615457122	7.95053352138624	7.82496905936499	8.09365965786596	8.01789260568711	8.04611739961898	8.20458876185645	8.33987709017509	7.93219306916877	8.30544567349733	8.06529893181616
ACTR3B	6.24973859819226	6.06779259480027	6.05765247864043	5.93750406328471	6.09227875397202	6.20602673972467	5.90623911196663	5.91887397986344	6.05194042476126	6.16447765037543	5.96435559861411	5.90827250550566	6.05273132452915	6.07288807158251	6.05015214430451	6.13247162847844	6.16724680777868	6.38463195570814	6.4183037810112	5.98874756510352	5.99877295197605	5.86650472999211	6.32908589330628	5.99442788535002	5.98612343778724	5.91310977840388	6.21393842284489	5.8761678261731	6.1641863824259	6.19457108592832	6.16795013396205	6.21114653203404	6.14462949250836	6.22445058249173	6.1226381316335	6.42715422449586	5.96973150872655	5.92639696185724	6.66537817122351	6.52159013694101	5.8235138226308	5.93608019353116	5.94985330734717	6.35702279171188	5.92725794707939	6.33998229820124	5.86264286308884	6.1398585046679	5.99986156559374
ACTR5	6.13604604285559	6.1441081291596	6.05802031155718	6.61005014120039	6.33208628359358	6.01092172557432	6.57330556595633	5.99332532585199	6.25135243836293	6.1799073432183	5.86721529660305	6.1817646320837	6.10086707796486	6.34650818889461	6.29368786198127	6.47454467977862	6.26738606919707	6.85222569637012	6.05509368622717	6.33965893181865	6.90581845254467	6.2734663556503	6.14690900915755	6.29886083227244	6.55482083185001	6.15087633902825	6.09438057536152	6.30422628851605	6.62634645170625	5.88708230368269	6.20495318558044	6.12821793734303	6.42543894308928	6.55091328820363	6.55384541638791	6.35886864225735	6.1295732045721	6.61110700797218	6.2851018635753	6.47318533731914	6.68475770878775	6.13362929338137	6.29366428239935	6.44835708986756	6.27589246556296	6.06531726586198	6.39970308498146	6.03337763255113	6.46230331261588
ACTR6	6.73853261791066	6.41877545141344	7.07405044655008	6.62294183865118	6.06971970615689	6.18094511392687	6.87866058489741	6.65076392836452	6.81141051483008	6.09552392750736	6.71592860072502	6.49833989795049	6.62171829850376	6.14029474072622	5.701568038641	5.72139648533319	5.94841297126424	5.71429903682602	6.15209062918211	5.96595686591317	5.97003952981013	6.35302133073531	6.08218173426682	6.04606383633223	5.96236636503153	6.30613045074933	6.62603466655947	6.70510011779487	6.09265284423748	6.52050689164279	6.27190191379461	6.43306238551012	5.97345514840455	5.98616050989548	6.37275699337373	6.25691393929901	6.23997375336987	6.43485206068692	6.77870594952068	6.468908221283	5.74353821721483	6.04252055289353	6.17039306632043	6.15631014344031	6.22479652716656	6.08754131966134	5.87103947296238	6.29497399850404	5.88969650361449
ACTR8	6.80801894253029	6.67986365086037	6.44602877556189	6.59573535624213	6.23261585735748	6.60834597252391	6.18147699656031	6.38663947491268	6.57869985419844	6.4522901737988	6.63047810482541	6.3197577580169	6.22093120080512	6.30475773540112	6.21909336449298	6.03846496722442	6.19133306099083	6.42922767653396	6.23187191689873	6.24751308690394	6.16737366040464	6.37151465572772	6.08443016284453	6.32619655342934	6.21614292708557	6.60063165706952	6.55582593159269	6.47083487769117	6.15534747680345	6.01040583034559	6.30816428688845	6.25971827392421	6.35591619495618	6.49218069393657	6.39473171154894	6.57000741452666	6.35765563855228	6.28605997288264	6.08255176230669	6.45304881623676	6.50884815974932	6.4561288021812	6.36265545193581	6.17453713583054	6.62098373273055	6.50573974059225	5.88728809643777	6.09202562532442	6.71510352042776
ACTRT1	4.31060920880091	4.19581366010604	4.21165465110284	4.22479379328114	4.51916635547401	4.12321811721045	4.52058280784258	4.21431036823799	4.07936680683642	3.98859328380299	4.05340725047393	4.41797650802777	4.25376973266685	4.01453622129864	4.04117517154331	4.07112826385833	3.9880838946821	3.88259331621005	4.36596633667417	3.94061334405915	4.12007502834875	4.07451894258516	4.37590352064847	4.09281644572078	4.5779120651794	3.9772461062355	4.17918553019302	4.00238303203426	4.16817767769835	4.26231943370685	3.96430907072956	4.20577939107842	4.20841740269609	4.42472704783412	4.21393731412463	4.07397654815968	4.22524020739233	4.10411181176035	4.5595707289368	4.02018441373115	4.35756308097097	4.20860220127023	4.27686349219437	4.49679400923422	4.00486238918998	4.09637161421435	4.16734490530916	4.2573898877355	4.19802731882638
ACTRT2	4.80757888564873	4.81992350944847	5.19077829940476	5.10142343245597	4.9055205627586	4.78401286220669	5.10393659229856	4.98714079540322	4.86815709662593	5.22749558638894	5.03443113449482	5.12770861244901	4.9112082402971	5.12893720102768	4.99892725738448	4.92315082609947	4.76675161991582	4.98624002853286	4.79350517137219	5.1981260744164	4.92846554117643	5.10507627703466	4.96309250366686	5.02363818884799	5.04279805111647	5.20603349602926	4.95072766739546	4.72986603388331	4.68407874125577	5.46292614514837	5.00934297211149	4.82968205682718	5.16730440033105	4.88785334296705	4.67814393558744	4.95587229792915	5.04959337735755	5.07456032352561	5.03461644476474	4.99085925952111	5.03899847568143	4.86064939670047	4.78197480468738	4.88670657427231	4.87662274256439	4.91763582452689	5.23577149485378	4.92783854645466	4.89635366639711
ACTRT3	4.88331250485029	4.99559563607747	4.99818751290613	4.78104430313427	4.55693381198688	4.80462229878401	4.79353759662028	4.6620501543985	4.96573143617506	5.13301154507324	4.68713477519881	5.07124335368329	5.035275258051	4.4547409147481	4.61549919422738	4.76001997593663	4.72112806437287	4.94291670169232	4.79584876033924	4.5980801308427	4.54694259020124	4.44179184995513	4.59824868023169	4.91902740564047	4.28597481940005	4.84241074034056	4.41592350799436	5.08034218822421	4.61372397816469	5.12405191362631	4.80334645713198	5.13685637256533	4.50923659030815	4.41856838238122	4.56561795344644	4.9386574387865	4.4657207343636	4.57071300778619	4.87226663680361	4.53162027455956	4.90080876999386	4.77944153970763	4.87854100659704	4.8495150364076	5.01150080546849	5.17054470863308	4.48474841455832	4.64442919951537	4.85767570310592
ACVR1	8.21676564382966	8.10551032628349	8.5509741330797	7.55745984879452	7.48376943590589	7.87863655678711	7.85861523243395	8.08872620334102	8.40802904536929	8.08183577000725	8.11967149785153	8.00305964340364	8.03478168186246	7.95019049708587	7.36978183475905	7.7051174094415	7.67294591973662	7.86998188869034	8.0239270075382	7.95278463748298	8.03206898972637	7.66040622997166	7.27880944524002	7.97847480973191	7.82604745316881	7.91812862473533	7.84122027005328	7.96288028417207	8.25645872280061	7.50903429479283	8.03492457856987	8.02363361158602	7.90340701927871	7.96260636497619	7.90603185662182	7.77793695757442	8.08524592832299	8.3147786903676	7.51582465414717	8.08817975338763	7.68792707412402	8.19152352664748	7.99448963722555	7.78915129787783	7.6276488945709	7.86045273050814	7.75119797602443	7.83863582005516	7.88646530294861
ACVR1B	6.76248898272772	6.84037700080306	6.76309211936488	6.70385091404275	6.62595707792911	6.99322074565027	6.38873626295536	6.73525668478902	6.68723459665642	6.91754552147524	6.61642713119283	6.80450879468027	6.61642713119283	6.61933478800408	7.00718461457864	6.96027958979974	6.91002725365193	6.92198526170563	6.76293173064564	6.8301281336707	6.76193490675015	6.33892861407157	6.7930148673516	6.8301281336707	6.5901359931198	6.70867140364893	6.65053288992057	6.72758008059249	6.84013833090514	6.77473189131975	6.97432909931512	6.41161450675439	6.60648495327452	6.51368759966761	6.9753884614884	7.27916851600922	6.50283056455377	6.8359881429915	7.02427733259218	6.89677382476698	6.81819263852313	6.67490391445101	6.97052467833004	6.51959522188622	6.87647468400091	6.54653433710559	6.94897534340567	6.66170877975996	6.5522030256864
ACVR1C	5.81486796887332	5.69186999263497	5.78011900575805	5.66514238022864	5.60743583954024	5.64505361514435	5.77263555739077	5.58888056797383	5.61363115335249	5.89327903127396	5.70088929374093	5.72662839263343	5.72020659362469	6.02786494164723	5.99079214604716	6.01163586178641	5.89610010092817	5.99176414501542	5.91461290652024	5.97356983423092	5.90448005319822	6.02904691126639	6.13376800399235	6.03895799783352	6.12377198547654	6.5174498334627	5.86681083643802	5.94829661292251	5.95798706998893	6.32913165609845	6.20791605169279	6.35770735997622	6.72703744964093	5.34821890131059	5.55741786924809	5.22031259271932	5.625560860789	6.46270032011415	6.43594957319285	5.67307310185034	4.90455218501904	6.04490325380064	5.61313517472081	5.82939096475186	5.57196179619122	5.24600983905111	5.04363273402228	6.22451023892034	5.9851383274408
ACVR2A	6.81363773483387	6.84142901762611	6.49542205785216	6.59207255612433	6.53942703343112	6.55113804861686	6.58780970606249	6.53264261635567	6.81094051948175	6.87281264672641	6.80568289181039	6.92204484930276	6.84622894626152	7.17800955994619	6.47905921995296	6.57916695042664	6.7492992555493	6.47237782738377	6.09179010096313	6.25819832352385	6.47145229575386	6.60298756741247	6.59120223946812	6.40232960776614	6.49074827909639	6.59323931320817	6.78004955469493	6.34209760453118	6.3070832389819	6.51359417597993	6.64066663796344	6.91832145536537	6.56812324104811	6.98773929296012	6.61925312602472	6.60510172427676	6.52604433438439	6.96788649405955	6.73342077273355	6.28486762845007	6.27495528203032	6.39676695070091	6.68088533549972	6.85651349792552	6.95968919481003	6.85322674207822	6.35169805512882	6.65195345222518	6.86685156850557
ACVR2B	5.14740113050822	5.20525087888589	5.40191498921996	5.17451102881935	5.608655344944	5.16621064344764	5.15933146763533	5.15676285953255	5.32855971416298	5.19795185951567	5.1059565735768	5.33605431283037	5.33797881311448	5.04029680748988	5.10700499416718	5.29038796636171	5.14616257718373	5.25384071503133	5.37479477557054	5.09246171762993	5.21278470897029	5.20603331163212	5.51604996715555	5.53679180355097	5.27028241461306	5.32932997161266	5.06796983472837	5.26878913556235	5.34354581470939	5.11057893200119	5.83010476278826	5.3259391467456	5.3638058932067	5.2226539006946	4.97663294274848	5.39540902150134	5.2589953764658	5.86759519574582	5.43012274120294	5.51342440294285	5.31382772066189	5.27351013242556	5.04795502440316	5.12992090947772	5.19754524673202	4.65960429274553	4.88247236221921	5.14222556037665	4.70034863650822
ACVRL1	6.09343443368519	5.9632480700364	6.61768871922295	6.51895807860928	6.36161685773632	6.08007175717436	6.32515559080882	6.34470895162167	6.29897039391982	6.3339218443795	6.24562014818151	6.05393023867884	5.73567199245366	5.85554584378308	6.49205068866184	5.82112726972382	5.86105368920044	5.87887010589939	6.03163528708249	5.7669602380275	5.94230714863781	6.79147917945942	6.27803384036058	6.44360698245736	5.78537504871707	5.97234977235527	5.84629817214454	5.92234305771947	5.62146783470908	6.44516092310489	5.56516790145737	5.82456455599173	5.89706897898966	6.50577131472513	6.51897594134928	6.57622466459603	6.20776101581529	5.65601391095476	5.99305785194455	5.7176918556096	6.11009368680715	6.31871447428308	6.3884771050376	6.01365023802353	6.38042040208425	6.31657231731653	5.77007855723737	6.69883263767832	6.55986146952638
ACY1	11.0805924232774	10.9211572665803	11.1403509830155	10.9641989677261	10.8354551900617	11.1104142369961	10.8473359825432	11.2195108278737	10.8828491725177	10.9833997895309	10.9174740872689	10.726910986986	10.8211813110707	11.271608355303	10.4733509608638	11.5730205413125	11.3333296736341	11.2041787327029	11.4750616922279	10.6119361508829	11.2484481602858	9.85064062797614	11.3380623897692	10.5824662616509	11.2353708245496	11.0518217564846	10.9630476111097	11.272239836101	11.4589124998774	10.8694750494992	11.1197230373074	10.3780345465733	11.2311191314705	10.5654355853269	10.7812343895806	10.2309825286905	10.7355288597551	10.9355612986218	11.2938056411721	11.3929985262923	11.3070739019434	10.8951050147838	11.319708254928	11.0369560416125	11.0319981703143	11.0533562900878	11.0200232919714	10.8046260782458	10.9141136331102
ACY3	8.03751683791949	8.02450683061613	7.15158904909918	8.26354799372401	7.7959238376708	7.48068470848551	7.57068195200759	7.6943588110414	7.6933459825181	7.64703395526284	7.22110889009497	8.39213632135736	7.60606688176246	6.48411594581013	5.91554836448234	7.79933444397601	7.2297308603902	7.32868543396156	7.12904507251925	7.7529051848863	7.88228414582182	6.27978085834595	7.33361734997408	6.4244122262091	7.51526398798762	7.69081875073964	7.63962523770884	7.39812744420762	7.73510406519606	7.57958643276347	7.9477109346434	7.05104654857886	8.13750002164069	6.95189910001888	7.31936937442547	6.31857705190421	7.612365191007	7.46459507896594	8.45660096445614	7.82672274181967	7.46936100690003	7.28672492067378	7.29778281502099	7.41637967016114	6.10209553111471	6.11695766865759	7.44529106547886	7.38344140665357	7.56339661028701
ACYP1	4.99664412943265	5.10262818254926	5.11835255202023	5.00640974181172	4.90269315987709	5.23018441562655	5.2874374851247	5.17458167683578	5.28215827597114	5.40884080455629	5.35195524567786	5.6015088247859	5.15410509457159	5.047080672315	5.06159156332466	4.94615162376005	4.8421484297698	5.16976450044671	5.08434717370856	5.18090076564017	4.87185900527764	4.86722929602432	4.60287127968836	5.01075259426484	5.02697853483315	4.54785435108853	5.20126617524048	5.05168753832445	5.05513227615232	4.39249796400844	4.74160474194288	5.14550266905584	4.94191995238548	5.69410375288503	5.09760582912217	5.49221359799587	5.34876959123869	5.10522034314207	4.32159807357498	5.35340767652124	5.29569865072613	5.15679096733396	4.87996245832304	5.08573156846039	5.50179886171643	5.25171943475341	5.22162470345407	4.95710009548271	5.38377872799713
ACYP2	7.39106306014782	7.29175045871389	7.09061294764448	6.9355736138459	6.75657916658727	6.90955430539966	6.776096260827	7.06716996357342	7.11241894670435	6.92610967176995	7.04933166082562	7.0577308440954	6.90912970832971	6.63801301628411	6.81774822212323	6.54974385802633	6.61634288828663	6.33072754418092	7.19550243685958	6.75896177794992	6.66599853577733	6.52650598700136	6.71455545669627	6.76285892582576	6.60437839608184	6.69754910625093	6.67673567759125	7.26566651685283	6.96931232953178	7.02249197720435	6.95773717671959	6.85922280400782	7.05037194290557	6.64877486299982	6.82964071113947	6.33426321907169	6.91691364773478	6.65960517390866	7.13289543724877	7.11708833178803	6.84659288791313	6.8134629049162	6.84838016444335	6.65144946980155	6.73649906191629	6.52103160895912	6.80954173374138	6.88756951373257	6.5419740518053
ADA	5.62361178172191	5.59396835715234	6.38940893916889	6.04016828763509	6.05366495891968	5.59278031285664	5.98365576042269	5.66459653671095	5.81277372529679	5.82867532658425	5.42976532735269	5.48219346698641	6.14549601305162	5.80173623988995	6.78358884782588	5.9314493787074	6.52473828913539	5.83496931090293	6.84247524505957	6.12710840485923	6.31319319168689	6.39740789461968	6.17152528781363	6.9667784006556	6.3610177983354	5.99009206135315	6.13002270548716	6.16614011497704	6.09055685792931	6.03527132144306	6.33712651362588	5.91398524665302	6.01287847376916	5.82834860687589	6.58460163718019	7.38036623668664	5.88721925817709	5.69942163847049	5.96168009368236	6.05603634836546	5.64767303403318	5.71048471177263	6.24934656397032	5.95157135616431	5.82459607441861	6.14451490211193	5.69350136217161	6.0990792422128	6.48221675993013
ADAD1	3.53169760406171	3.60525738339915	3.29675882287509	3.5917756540016	3.50002985914039	3.61243732385148	3.36246681478024	3.3938766790426	3.4406888049785	3.71021209706605	3.36839535540327	3.58695735747877	3.5597251598917	3.59800205760169	3.57964909828289	3.55991987060518	3.38246133103599	3.547609462306	3.41654636781849	3.33297267531332	3.48198833546492	3.39776044044595	3.4536065330455	3.50355801668769	3.6697648159261	3.39676455356797	3.47623479278899	3.48727998265463	3.3894033693154	3.51884022810012	3.44024554823954	3.52446394757896	3.3815830710902	3.57899183885956	3.49780205567042	3.46452994660209	3.58107065231183	3.68829083235422	3.59000630734413	3.46237448313952	3.59772520777984	3.61687145515877	3.51960414921071	3.35472505713388	3.49564659220785	3.48839634627581	3.59585888387995	3.48839634627581	3.82789235485634
ADAD2	4.98162169760341	5.21367690182603	5.21696029900356	5.37512182027341	5.65644604987728	5.07623084088783	5.14433956893352	5.2527820143836	5.07199478219807	4.89575897251325	5.25838300706762	5.40810854639461	5.29304017587493	5.34814129456369	5.14174882045696	5.21638327986149	5.5319507632708	5.2273815927683	5.07758049752827	5.26563916508394	5.72647931651045	5.08587522276415	5.51043868081254	5.36176599670855	5.13554502298847	5.38857410686346	5.05713219586596	5.46475454199394	5.30651520105414	5.86431887159883	5.48246542536677	5.33495545451333	5.39144118828794	5.05841354987257	5.0918987718898	5.21220588745741	5.42482025282113	5.25691809276746	5.65136612925472	5.04266300260281	4.93989924062853	4.96975520366007	5.15245389240748	5.16234810166235	4.64098962235792	4.87127755010399	5.6306435966972	5.20991992419879	5.51820623398956
ADAL	6.39718758677317	6.0333928397339	6.15541965864367	6.27095236533706	6.26536060930006	6.3011501816166	6.158811273249	6.53990377337094	6.58741490059832	6.52831316382521	6.28753056715598	5.96565908077339	6.3789019092527	5.99390331569769	6.17658376843048	6.30762637020166	6.2061035210867	5.99971158535819	5.71925902550326	6.22876355169523	6.15703660734313	5.9779526144403	6.772570577592	6.04824823519749	6.17504613275696	6.1816398548311	6.65111366583112	6.15400859677969	6.54079193765977	6.27999851891639	6.36276996606694	6.55048678343095	6.5060734665144	6.00640642204769	6.18933525711241	5.67784987346543	6.29029638512829	6.59090121336778	6.15797991711069	6.24494723527947	5.85361281298751	6.13102978236591	6.30039496480337	6.31319536584424	6.15565886008032	6.11657538240193	5.79686858951607	6.1929384451832	6.391850767758
ADAM10	7.94661917074934	7.70987645889353	7.81679994281978	7.6106052573822	7.37514211928859	8.11087366954602	7.5265433715302	7.74883516678235	7.57806238984595	7.71380683504229	7.91930242751149	7.57607114303625	7.56556318266048	7.86438744619907	8.26199702125923	7.52838072144857	7.47993124243876	7.54523083885634	7.90544523014722	7.50885823580431	7.53494572559646	7.53524585034124	7.69669139718525	8.00045537914428	7.61665513665251	7.80401762808262	7.93750462795418	7.80075858312556	7.52991462145686	7.88333583562044	7.60831481129198	7.6837187161565	7.4309928766792	7.86247269269549	7.83575410769727	8.43834322689649	7.66978751012436	7.58621012743101	7.45123442801117	7.25293682698322	7.4339751731545	7.36810288679883	7.71735360730231	7.61189570786144	8.04441671032408	8.12620896735942	7.6627397652415	7.79041812716237	7.73904608643451
ADAM11	4.84865653118638	4.65804023814709	4.59458488515285	4.79589117708762	4.92654538456199	4.69039249884935	4.53416437079635	4.82406552998184	4.5618122312356	4.51125294057932	4.66796752363824	4.67837726039041	4.75344947922558	4.58859795530725	4.47880926440362	4.66460504857767	4.76208422577187	4.56537823673257	4.5618068962776	4.88048697383793	4.69930150192161	4.48253474903742	4.60668287104169	4.77495226189551	4.8880360348557	4.74443394984806	4.50936744585818	4.88504419874313	4.6938915035178	4.7438368925437	4.66908515535191	4.72991504545362	4.71393684841064	4.44958199932432	4.52429469189676	4.58682953037712	4.67032400858698	4.4597303466393	4.82258907636062	4.72573786160861	4.96959428553162	4.5743089994329	4.58467453244307	4.6551232272097	4.51224676353269	4.78737060669588	4.73035651470692	4.73387378416748	4.83162442902068
ADAM12	4.67487224386567	4.76408885101177	4.86401019163498	4.65338668934505	4.55496348666679	4.68087791419144	4.67476729549825	4.58554019351542	4.6835042470862	4.83156278013705	4.67615261394823	4.81366908349147	4.77003155231708	4.47770039322995	4.56937803959211	4.61098219614768	4.44796064961153	4.68901655474488	4.69298885045183	4.72560155562845	4.56814751998408	4.63869643627485	4.47502420986067	4.45262822825266	4.41215226664688	4.42055561209812	4.03552617062444	4.36509160460325	4.73574975989888	4.90745757337761	4.48426665988999	4.73545599460829	4.51073835450925	4.92017592951457	5.0063724290179	4.78888845903087	4.51333821735353	4.63215867312057	4.24346797159463	4.50076181290152	4.59429283926513	4.61856089397973	4.46187353193973	4.65614844306899	4.39912222415719	4.27346832346969	5.03108420521187	4.92643652392788	4.49236909063479
ADAM15	6.39791970198947	6.58616933775131	6.6613939077946	6.5132751688755	6.79103267509289	6.36244351652202	6.5837670632598	6.34358712359397	6.62333637362151	6.50957308359167	6.46482767570743	6.40854720841136	6.60097889707855	6.86512454153107	6.61869405905796	6.97755512958641	6.75442134963646	7.05950168271497	6.77296344904585	6.88401017106551	6.7993519226945	6.79891093721482	6.47674668047051	7.42812777977686	6.72827529618244	6.56830729078472	6.64725369764095	6.67823465810046	6.65165009338354	7.06301102276975	6.67092626175969	6.51974336841748	6.65492205325158	6.71620337157056	6.6263664494259	6.65860988839258	6.54134092460923	6.36787725141258	6.77912896985526	6.77444584048109	7.06418072628103	6.60461932854764	6.65173467695994	6.75513210354036	6.9176222611315	6.54699876105566	6.90073912294989	6.63589821646109	6.49319096602407
ADAM17	6.07914931562827	6.09855786734799	6.23741570406163	6.2452363394822	6.89186719706674	6.40773004617181	6.41967748748041	6.1819290109368	6.29423032020522	6.21399825519354	6.20158111185647	6.34481123658823	6.52513815691853	6.24382934436343	6.26383517150207	6.3490232694397	6.48896547997215	6.43159417994296	5.95535884753525	6.47124437628064	6.42511886391257	6.68224109943306	6.52710799078635	6.27018098121185	7.02209274572979	6.30016904963802	6.42698944160197	6.25519979034065	6.08396893062268	6.17151565826105	6.31321866762191	6.40073847537571	5.87051790284981	6.7104574576336	6.64381361248689	7.19339039777279	6.20921165420002	6.30760709532015	5.8094546313499	6.25311152213473	6.20086084193818	6.30027271263936	6.54850259976868	6.43350819467179	6.42141137745086	6.70250228609954	6.25796281163589	6.73162225941771	6.27691930489773
ADAM18	3.78612567295413	3.68343247113836	3.53907725381574	3.75765462589145	3.77513049839717	3.50801338740285	3.6363741503589	3.66767974315913	3.54009682600814	3.63913172177198	3.62890494003287	3.59987346587105	3.49810125509529	3.74917433775744	3.85640362300932	3.54022550837285	3.64397474390313	3.67209197915866	3.68704120322468	3.5910974342799	3.64727788772115	3.6372604221275	3.741548477929	3.77081222549094	3.73333653289327	3.57281820472833	3.80037319602317	3.62658636458766	3.80862899091149	3.57700632292155	3.67896304075603	3.65856315523891	3.82421975845435	3.70568653202154	3.9603442771717	3.59321723605043	3.76126046015753	3.8667074188522	3.71350156227848	3.59989076982847	3.44896475976866	3.70590064304268	3.64040523972533	3.66301663615459	3.79866280565958	3.59593413848623	3.44679852119269	3.67831014382976	3.62658607265825
ADAM19	6.78723168873912	6.16803455045181	8.12841514720205	6.63681667868809	7.4237961287677	8.42494604667166	6.81075052783076	6.82664182884097	7.61140881212829	7.84789317873853	7.34121066582595	7.02474199348745	7.46102857964125	6.55454158278669	7.38781815351022	7.23937319017299	7.252136556162	6.96568194442743	7.03575055293677	6.28061507704934	6.65790664022009	6.003064544569	6.5177448743327	7.27342758541841	7.26765144118536	7.04717958881234	6.56052133522942	7.26097556582245	6.12148086581544	6.92271559279486	6.88229404464494	7.59500354354865	7.16778592288189	7.29078301159556	7.46616464171307	8.9115090535637	7.16499962880764	7.0122863726509	6.45738327631893	6.65178027813321	6.89500844555964	6.69975118957894	6.96785316294019	6.56453110267127	7.02666498958281	7.30716790778146	7.41256118684603	7.23608790478149	7.31109564198275
ADAM2	4.02191083449664	4.01064618582022	4.02479142667193	3.99839143552976	4.11695569602662	3.91053500532283	3.74915170451254	3.73540609281313	3.93194697218864	3.96310173467337	3.93412291214438	4.20550536047732	3.81366979222568	3.89767824991963	4.04721295414934	3.922386749507	3.72117754917696	3.80557270158324	3.71211656982604	3.90650271405798	3.81926937910074	3.74231711576346	4.07229009124045	4.08718239393603	4.01957819048357	3.8732516714244	3.837927861495	4.29096680350836	3.89542926761193	3.96636985549162	3.85162847364468	4.0035303176313	3.62575261935244	4.01029348024383	3.90829662227443	3.7896155259936	3.81901358048633	3.79551223360952	4.17809278156794	4.10050393181371	4.19488113142679	4.07330189257105	3.9334947312145	3.85331029682868	3.88134725343399	3.9512802969019	3.93717633501241	4.01603120914479	3.84488974855689
ADAM20	5.66113097626176	5.45469980906932	5.66491468560828	5.15863387218515	5.60030272280179	5.44519626816756	5.58073181238875	5.42467477067731	5.54816721538361	5.87353360100046	5.75155790185117	5.90875890987365	5.87029741117144	5.15905943889086	5.2461127123043	5.41171290271238	5.1002605024511	5.22368771078936	4.90175322410566	5.08123944142585	5.20676120315236	4.93800367590525	5.24757587084471	5.46357115556637	5.73652477920086	4.75694799657431	5.49250973708159	4.40723595234241	5.6826980311412	4.37681217045872	4.92057436349746	5.73728819848643	5.18868660865228	5.85680358440302	5.44751462002157	5.64062185141618	5.60316202141298	5.79536820704818	4.36976484920191	6.10118835233895	6.12176826969288	5.68309828862741	5.53471078765321	5.85612242593312	5.4097408137346	5.84494833120269	5.44324055165131	5.40419362496196	5.53598062604695
ADAM20P1	4.47198058109313	4.50758736965725	4.65755056927701	4.6533243659789	4.72600412107981	4.38672889695783	4.60771966605258	5.03335167860269	4.60727926557944	4.7049551667892	4.67649599584189	5.00527546458856	4.67903171782076	4.1728686262292	4.54336851743725	4.35556917282103	4.56976519175881	4.56966945252552	4.32363330000195	4.49769269693763	4.63935667273443	4.73195565917312	4.24656595260966	4.52300888562634	4.30138350218521	3.87905854923792	4.81924300572503	4.04642996662088	5.01462805078818	3.93536786656728	4.67921561848678	4.46889247566041	4.33218431057292	5.07232690286	4.80339719578962	4.70357522524847	4.25218178784771	4.99722810337486	3.66855881804002	5.07865049188558	4.59533451135892	4.72585329397655	4.27708231374932	4.46300989290577	5.13959345612208	4.95422041239476	4.53699003302378	4.55255537907501	4.16922756990976
ADAM21	4.24926264558922	3.91886758228098	4.04700873251789	3.83718102053399	4.25349556579463	4.28769863639208	3.89733883280667	4.25259863639776	3.9875621094945	4.22875057902799	3.93911814626601	3.82836569537178	3.73748988421811	3.96322561025483	3.80752159969652	3.92072288779965	4.05912862513976	4.08403491256089	3.83442948160277	3.67347831187527	3.99470612132063	4.03373110390727	3.78484663799569	3.6536920982592	4.02955928243461	4.35549173961559	3.73323500158878	3.99483072968396	3.81645828739594	4.61819982079065	3.77861258210358	3.69426650235731	3.82912224650315	3.93047568279776	3.72355471879329	4.09365024975691	4.17863482820246	3.80515886827625	3.68847584119781	3.91493569715433	4.16155682367963	3.83923304256736	4.01297295592778	3.57312204442519	3.86902081396051	3.93511546862362	3.99629247858775	4.84532949802415	4.05262814243961
ADAM22	3.91700322816675	3.97370467030512	4.03850890370414	3.84002218701896	3.76953333205712	3.88986724716094	3.72292079249344	3.91721360214421	3.79503834921622	3.84596242427482	3.96551365769908	3.91687428927735	3.82983375266999	4.06650260273992	3.85180804144765	3.9127712531938	3.89168182747546	3.9483312416409	4.00075734165681	4.01201800466506	3.92555656201715	3.93902049657422	3.7814390770321	4.03099011809418	3.54555103407566	3.8423677220862	3.81495772048372	4.07862977303396	3.82198282388407	3.98466115113253	4.08671065833455	3.86921394099328	4.06764931864907	3.91112259457334	4.23128986729324	3.69143930371677	4.04808952731016	3.81927279547705	3.84917989468314	3.73636815097777	3.8526533728774	4.10872928032724	3.69760425952836	3.95238645103627	3.86590750883354	3.66494841722372	3.62798233926218	3.80932598716402	4.1271332768128
ADAM23	4.17313574394908	4.46911553724171	4.32767475005308	4.15617577584357	4.30731573758622	4.23805837259342	4.50164882787058	4.03485163192577	4.37537594564103	4.26275065250453	4.39819831048213	4.36231151152269	4.0890777000518	4.43470495864896	4.36648023332169	4.81326360929096	4.77737827923572	4.36528160747948	4.28420250133709	4.4098569748907	4.40153269468509	5.48239061008504	4.19751511888889	4.39659717651131	4.29866239446291	4.32567717545496	4.26427673891542	4.24362520466693	4.26545244715778	4.21033312241731	4.49392809939878	4.46585680181563	4.31614939082329	5.46309236454523	4.56501549596958	4.31614939082329	4.05312678148946	4.37864805340011	4.31640120798982	4.22425108886925	4.55215072759682	4.47645735081295	4.29338711294896	4.35537456141181	4.92080263740698	4.22862630686284	4.38984740509107	4.54768707882569	4.13345373528132
ADAM28	5.03083593665148	5.19270941408273	5.17847243861379	5.21412592367499	5.04119227697075	5.10423763580287	5.2913675603835	5.07623051019144	5.16618655361183	5.07359234860295	4.96135078229027	5.15055389011558	5.21928972997843	5.08504925921407	4.87104216570964	4.94846574459667	5.06134650251018	4.99019992878199	4.93139908945658	4.98630732375214	5.01364174209827	5.23114882856312	4.86644812570209	4.80033608357154	4.5742705327883	4.71469091302227	5.19024784728942	4.61415523051576	4.74545544293068	4.27297070030507	4.32720722461056	4.93176324266712	4.63640831820556	5.52741706081395	5.11098916227307	5.17659625297338	5.37270194000208	5.03999508282681	4.50129620823175	4.67974249988341	5.48269246914345	4.93628216035997	5.11441862179416	5.22676628216139	5.58217648280225	5.63169255771558	5.17659894442951	4.96223618972106	5.19490184171501
ADAM29	4.10742377196748	4.07874455262524	3.97828485515703	4.37682169865081	3.99469154983933	4.15391733284012	4.01122188917721	4.17705949087556	3.96854704593642	3.98807497557809	4.05956377913193	4.12659503433344	4.03039315154317	3.94560378094011	4.12839021157983	3.92281987536826	3.75678729555919	4.15562532475245	3.99023791641542	4.00725173806036	3.78960861086324	4.34561484917346	4.28749393511293	4.41848752175702	4.29424207996921	4.14479270395909	3.97898180373408	4.06254326013619	4.10861447772724	3.96806919117048	4.19730069691494	3.93949314068332	4.0382964346485	4.15715977618193	4.17683579975081	4.1478315749997	4.05236620764081	4.05271691068579	4.12571562454542	4.17750740037543	3.86149896612997	3.93624036590433	3.94208152920937	4.10981088338354	3.88701948509932	3.91834867944318	4.01448962915239	4.02652182578359	4.12630059068861
ADAM30	4.15658982964878	4.18057021046773	3.89844926920721	4.10028368286459	4.1671384111372	3.85827117950671	4.18487945722348	3.90394076358415	4.25331601448385	4.27070696863888	4.28824272521573	3.82607005360077	3.99235638917187	3.99639399350542	4.18034439159675	4.11035349947935	4.0639104138575	4.15418097679817	4.12935560969491	4.16626556372314	3.99223871388174	4.28048168158386	3.91328473514776	4.46175415134251	3.88640097412417	4.02905205678838	3.98095642718584	4.02905205678838	3.99677165304788	4.23050111896338	4.05099961680776	4.1816842311333	3.97954587558402	4.16711317571376	4.06697466693613	4.03294275315898	3.88239812961582	3.96821802335354	4.06802376981255	4.14474765986251	4.07211039945632	4.13256987037981	4.14870146632803	4.06191852893421	3.90263028860538	3.99852648762648	4.08445293087509	4.03878007322778	3.89171634024411
ADAM32	3.84042775125614	4.11281111655722	3.93432432630299	4.0760896411301	4.07619408961315	3.91721827599203	3.93874249713586	4.03675956483889	4.16560721352522	3.9635855688285	4.14572805598937	3.84779920294716	3.92718788369883	4.04266727008816	4.1036416832787	4.05400515292287	4.08744694598232	4.18176914859758	4.0723306392734	4.10344845358507	4.05954353373642	3.8188367821313	4.22850984476095	4.09787612701453	4.02895318426413	3.74010952345551	4.07208813286263	3.95681035483118	4.06358604247905	4.3711807847578	4.02331879745893	4.19307399982393	3.85186798045812	4.14093425005913	4.06515916937205	4.21881724072549	4.29139002748277	3.5229587697827	3.86646643791054	3.75669072292857	3.84853731627576	3.7749918327373	4.15708073813122	4.17290007014437	4.16432832986781	4.19789477483984	3.94861700731644	4.06224960684146	4.02882566394931
ADAM33	5.62616753499307	5.47269923357911	5.46104585256054	5.62014813646694	5.55749439699066	5.50307438023406	5.46060044252161	5.27363912418017	5.50935011678259	5.47413181770432	5.52660293829058	5.42221700516669	5.46204211664762	5.49331983928749	5.59856386848639	5.44537008509642	5.49321257727812	5.43835442248322	5.32951075296969	5.45280206974602	5.39720217088629	5.61713655810975	5.58528155932545	5.72927626191137	5.95974777805583	5.73917368306267	5.58689575874457	5.56810444074782	5.33225650181159	5.7283490701639	5.49033719300192	5.46876343434493	5.91695950088639	5.5426638114327	5.49296787908607	5.41157656800379	5.6970441518511	5.44474847775018	5.76179249755727	5.58633013907948	5.63419599326779	5.22566857292	5.37843949453669	5.46205462538015	5.4633539726696	5.36510477891965	5.87885390056813	5.18201739447235	5.65284704081851
ADAM3A	4.01077166754431	3.93892390067837	3.8847751262253	4.04417040290281	3.91844307158512	4.11918816970686	3.86673805613635	4.11896278458947	3.93427846298104	3.93847313044359	3.87064264460522	3.65436266857742	3.84632818161709	4.01361283383685	4.1140678154175	3.89382064394378	3.95470592912775	3.9252347381297	4.03492007502719	4.07938981082788	3.68683154331063	4.08990569607354	3.92305184152979	4.07221296435838	3.83654778133576	3.98550107709041	3.86892892008298	4.3619355650815	3.9115377961017	4.19032920681394	3.83594391415629	4.2263694610772	3.89881164890358	3.79599297445584	3.88266294246219	3.78030563646018	4.08108056439671	3.76420882383342	4.17287828996157	3.81790260181214	3.92911266825435	4.06660938433121	3.80576917927804	3.91867147058183	3.89108261053622	3.85961063364245	3.9983479362254	3.93418447779396	4.11084886130663
ADAM5	3.67901200318099	3.46171976556763	3.57153410045949	3.65508936521851	3.59270561482744	3.58539895422195	3.69086610925744	3.71401802803645	3.73582270540814	3.6574601864338	3.70485031323466	3.62986398931862	3.57743890176276	3.67659673124697	3.71165130534233	3.41590956469981	3.56037996534283	3.53286670651248	3.51298983854197	3.65909068449174	3.56940000953991	3.60580991658258	3.63440946465577	3.7839552837537	3.60078507025256	3.6410737649059	3.54070321503611	3.62316350951195	3.46823512882021	3.60230571923166	3.55074985682344	3.60610794174215	3.60915378195408	3.52698596613289	3.63029673892265	3.7870685475794	3.68615853707993	3.71757399435247	3.50437655368752	3.57111192895172	3.67739867205257	3.37419742494386	3.62953616510004	3.66612930700065	3.79813711045609	3.57209823197047	3.57659346640434	3.52781533877461	3.40728163542934
ADAM6	4.63833222248957	4.64010593922081	4.70736527766962	4.57975700115693	4.83274373886303	4.57824275384466	4.4395097259936	4.7061834755504	4.62666420705523	4.41023833216597	4.54142242160885	4.66339534667827	4.63335162590823	4.52486412184506	4.56234731736215	4.69550175270533	4.51456034796515	4.58082235083479	4.55965126793065	4.39189212593708	4.53408947595237	4.5135467955473	4.66119097625613	4.73686077266829	4.31112821507278	4.66319525369731	4.38449720597196	4.71166253615941	4.634959037147	4.8919836128715	4.87589936288789	4.51802094079268	4.70758398057573	4.31306356807933	4.38586160023875	4.31710149250557	4.38337334815722	4.50805249262672	4.61763066112263	4.5616906245087	4.77840015319957	4.69667951886665	4.50042696532292	4.63227994694977	4.77966947055795	4.48779311322899	4.45943175271377	4.51537923126029	4.52700136753401
ADAM7	3.72782288993718	3.76649167271537	3.69637615884268	3.76900152648629	3.74201479116277	3.846641070923	3.72984603782039	3.92766985817774	3.68211125173394	3.75777521272647	3.72045261418767	3.9400974505604	3.87648720333679	3.77502986412971	3.90481994443407	3.79299926673375	3.85506754121312	3.78117784441123	3.67983351094377	3.74079784797785	3.90869810543928	4.16975718825676	3.7157048410174	3.81259470946261	3.91900520876119	3.81207889347632	3.83546311154381	3.97627698700198	3.71865772693803	3.94928257071725	3.70810877259444	3.8215156376859	3.69345809490987	3.65370375816838	3.83805527871097	3.74241686745392	4.09444482902192	3.84482630637357	3.8245643491742	3.85673974135896	3.89524194475604	3.80032647008609	3.67069927591126	3.79066638690605	3.85918839754109	3.6082235624644	3.74190404502276	3.89709413340662	3.72495270685938
ADAM8	5.59297113575515	5.49062524171904	5.27635326564642	5.95214063098595	6.25946639657779	5.4355815259349	5.84971141868745	5.72812324256209	5.96859245737225	5.60142864547426	5.36545014378929	5.40447980710813	5.64598414541539	5.73579518078859	5.23230856988844	5.68266778503932	5.69287639044246	5.15339770236569	5.36215655138148	5.5230299943086	5.90438897863879	5.61798033342754	5.58145021798026	5.57129386301285	5.4979130686342	5.75404653309045	5.41450676711588	5.64122459568891	5.56431272258405	5.48094865050771	5.43398881403656	5.40942180368579	5.66499228606726	5.39298022414695	5.60194772446703	5.88644375728221	5.85889052820095	5.61189302800516	5.9232819820983	5.79948346058572	5.93363105141911	5.99904729624612	5.23321654205116	5.40901607787391	4.95708921134387	5.41618791911112	5.61938302387211	6.15412469488344	5.34031270382839
ADAM9	6.72036487306395	6.59546160615947	6.90907264713685	6.68227135803219	6.77495705590366	7.0216189572637	6.70932031031649	6.4120588014618	6.79992236961407	6.92059018305753	6.76070820643316	6.39189778732614	6.91713449617937	6.89078460134551	6.97652270679424	6.78885249098871	6.8441008708435	6.97691259008567	6.78278053808935	6.74251816409213	6.51025424788783	7.83013701997414	6.63616311541284	6.88109291231422	7.15354463467312	6.94844721852708	7.14741880133901	6.71625810518075	6.020672943002	7.16239114331228	6.72210097034105	6.95372895486863	6.46088943239098	7.17202506926534	7.14711758933241	7.51815734062478	6.77273940496689	6.59925100568114	6.47272414929549	6.41274621919431	6.6654995296687	6.73454671421408	6.89243443680311	6.72925769048527	7.06068644349024	7.85614524801894	6.6203476879373	7.00081003095228	6.49048239847849
ADAMDEC1	3.89918234419155	3.81941553325486	4.05576576599888	3.85068079800733	4.14301627252801	3.65380582758526	4.48739053383502	3.97846709629393	3.87698407049181	3.97501555504016	4.04640953964556	3.87483944429999	3.76935425893112	4.43793643997062	4.14994592240999	3.9688889092049	4.0991047840165	4.07256798080783	4.52501769028681	4.01317618993527	4.11933197270478	5.01346326854577	3.97244114719295	4.0692042813861	3.73732284258109	3.83930529948119	4.23362906243107	3.98401813649977	4.0066714808499	4.1909748555772	3.93137078320839	4.10495819603011	3.8579892294356	3.99971367372396	4.04292800185879	4.07861064138183	3.78749650926362	3.82583163063306	4.00190478399501	4.03466659160489	4.21383740991227	3.80937156654265	3.97484936214766	3.85413432243829	3.93373548881644	3.90506003127214	4.7689281218556	4.05009097185058	4.04385517076888
ADAMTS1	5.88692425587569	5.31222870548844	8.21615175539853	6.48762027891792	6.35107215551315	6.91846218258015	6.6914264036402	6.54188927885345	5.81588709976104	6.43219829269906	6.84257293437178	6.36756926863176	6.23663440487924	7.64320110949813	6.52637028519039	7.18863240527926	8.23397948438818	7.28831867245373	7.30909489544486	7.04285898723958	6.41110957479761	9.34814200913643	5.38866914522284	7.56201598884827	6.37145723897535	8.03682765132426	6.28201248418855	7.47140729770907	5.60967281100666	6.57002327795861	6.8445057263959	7.93043775712525	6.46471683919955	8.01697335159819	6.37700955172538	9.44728979649841	6.66974190346201	6.00864403496242	5.68759251668347	5.88025368571299	6.15814091620236	7.88866869459577	6.31903107950116	6.20676320621996	6.93582011722879	7.36603337694427	6.07622082493483	8.1260353703816	6.24899251523521
ADAMTS10	5.77358079024842	5.73762693159587	5.64824392096432	5.78762004090957	5.78015779557917	6.14452039365826	5.69359443827984	5.61483867919966	5.47754341969804	5.9100847981948	5.80068224890444	6.30400129759561	5.67123393162196	5.52302230873155	5.55447127938586	5.7202231797652	5.42722404032474	5.64403789535068	5.72854880731748	5.67650762422682	5.51171528029155	5.71337076643456	5.51342893006865	5.68228026333566	5.47526743586142	5.65790785376394	5.33953475223286	5.94531399229436	5.73027511374554	5.41222535099125	5.30715641547148	5.26859422460388	5.4905347693434	5.84087637573628	5.84227966602757	5.4043641769804	6.09247355308351	5.50262278951391	5.54095540984999	5.71484751798876	6.63378602180551	5.77797052234176	5.68856411716997	5.26003676950706	6.15842547736457	5.98204255792861	6.07760775845142	5.54758032701762	5.67053636366973
ADAMTS12	5.5890139388309	5.69592568107563	5.70239020343247	5.94145958539717	5.49333226822171	5.62240929064131	5.78609481589573	5.84860298407165	5.6263520314706	5.46564041115793	5.4314531413177	5.35283983164895	5.70670362929698	5.55600286847755	5.26326278656325	5.72347387424327	5.55818204716952	5.23295928493306	5.76991340778589	5.69946078533217	5.51720169323668	5.51016148578724	5.76109559709932	5.36995267943083	5.49637031754465	5.37530012461839	5.63349351888323	5.52662726605261	5.307785441924	5.08580267604112	5.43710922874616	5.3823578646416	5.53829943664292	6.73206324049288	6.01176268188506	5.78401207734488	5.97508749744186	5.50494239575056	5.04920890863958	5.19601236300698	5.7032900213461	5.29971053506943	5.58054824359785	5.67938933038081	6.26685479269327	6.34088204051425	5.78551325136098	5.91169849104772	4.7683861140138
ADAMTS13	6.38943657832868	6.35995168162052	5.86641003380705	6.21512581682047	6.65501134751899	6.09878310523108	6.23828974902403	6.47862132137111	6.40461798255114	6.25363010147673	6.48809352695183	6.5534434284003	6.35319268536516	6.0542570458177	6.17469175021797	6.46472606451176	6.43967878060347	6.1169251579398	5.85903719909295	6.40978357567307	6.44915468265466	6.38859355870077	6.20463316102925	5.88377582771696	6.14702921345178	6.28701750108538	6.10172865073561	5.86305436100006	6.49905148687609	5.56297420343149	6.34899339017841	6.42702487809506	6.68515605730484	6.15420828047546	6.6308787312062	5.97546566565911	6.43957926874836	6.47162576570661	6.47809419661402	6.55697365601988	6.35585115477962	6.30167702218495	6.09644152271514	6.24720313703113	6.05805599622747	6.07382822241321	6.15100058345953	6.23665528673275	6.17044846397706
ADAMTS14	4.78595620850979	4.74150663831174	4.87770126537287	4.88185938765911	4.55891375933379	4.6868734537215	4.79573606726528	4.69252883649381	4.64318653305943	4.74044397590683	4.9170422052233	4.56924597823115	4.74980045201551	4.79730650921997	4.84060649739688	4.72765305417298	4.80464701100377	4.689248603091	4.74027322167827	4.79784204621031	4.78112824516631	4.74911659166532	4.70845223056128	4.80768919757192	4.82633485718316	4.53878737941446	4.4966799418904	4.64213735436759	4.61281725009531	4.93723107248466	4.73186820873838	4.8603466226348	4.9673175067352	4.57232309682756	4.66683473269812	5.25735185047497	4.97589641118971	4.52008812968459	5.18301624606322	4.67334465693702	4.75705183837454	4.7443539102869	4.65410817796197	4.53262491989833	4.42566680796424	4.94304970322234	4.8322551518346	4.65332827755702	4.91459411495677
ADAMTS15	4.93050909506785	4.88028841637052	4.92120845499568	4.85222214935332	4.79190918824814	4.71486294514154	4.40827283110481	4.64659421003735	4.72310574735583	4.67793583934976	4.89451714571936	4.55782147549082	4.76135688652773	5.00064526636675	4.71544569859855	4.85204103739872	4.74022271485852	4.98773594091067	4.86849192067223	4.96498432536328	4.64234609345189	4.66281768648283	5.24418870702223	4.89850257237351	5.12887975102538	4.90860925758835	4.6554807298555	4.99559132708065	4.50876126867875	4.64525048302919	4.62401506831775	5.13893802892971	5.03145841134746	6.16171219134353	4.86688515563067	4.76245205722142	4.61392015074079	5.01478633114555	4.74030639220181	4.44160522440139	4.82017752203724	4.72335266624804	4.72014262423206	4.69454525782263	4.59496951282777	4.66630252680079	4.75773193430317	4.56365690222679	4.59711142041133
ADAMTS16	4.55873021437991	4.82531149994605	4.65068538787123	4.79988527806149	4.80237397840909	5.04068316715616	4.70224065905332	4.98652167366562	4.82540597838517	5.03180449823091	4.88907062024003	4.95417317785128	4.95765735833791	4.7489428086049	5.65405316844556	4.86290454535501	4.87323495614969	4.85065691355182	4.96974583388841	4.68492329651529	5.0172362278361	4.66678804490831	4.90815741334205	4.84420472746547	4.65479389184422	4.66372586986605	4.35591291893794	4.79084591081108	5.9071435468749	4.8564130304545	4.81903151341933	4.83815092579437	5.17809035530216	4.89277689744837	4.90545361011627	4.64185324277124	4.55904166850899	5.01251232823633	4.69400881456256	5.44203362168906	5.10087591279692	4.43286722037533	4.91573692765327	5.03866792460412	5.05999828845445	4.85934638466876	4.81989250349569	4.87449913738169	4.62107929915119
ADAMTS17	6.24982161472125	6.12633112168448	6.05693895469556	6.18331939709632	6.57428042644153	5.980789265844	6.2061504739611	5.49095953977593	5.99181971613919	6.20652244764161	5.98057943453704	5.80163148085054	5.91936353517939	6.07820298347719	6.08991538552	6.39300001729082	5.98814481719981	6.0276550985209	5.97448193778099	6.19403701825676	6.23222631612269	5.82724712480484	6.29658730063802	6.08600966187462	6.37322341661025	5.8114398240529	5.82467027392186	6.44017409102014	6.62032276576753	5.89241078843142	6.05164985176119	6.09362910739025	6.57536641766248	6.11881698244164	5.35748710185339	6.72140317759457	5.52446644478373	6.0900850645643	6.03141575565416	6.75043797265292	6.37030057764898	6.27922663845258	6.11693730182152	6.1982508489647	5.51397153139883	6.02311948376827	6.30706912783764	6.30432283642611	6.18080486188367
ADAMTS18	4.15642310410053	4.0772392932165	4.06343748183847	4.16649789326071	4.22824783714093	4.21661193049388	4.16147132820428	4.01127416551368	4.41780615311566	4.29583239515029	4.05519371521625	4.3692115813553	4.07280585284024	4.33750865185402	4.19593345607328	4.16313332804345	4.1765935929062	4.07844978522329	4.33539939386216	4.06980116102443	4.13139282725123	4.36545715328646	4.25063754525557	4.15370497814144	4.02720447928832	4.13018127661417	4.0153785651886	4.2122104146699	4.17054886808347	4.36724908681389	4.39592223811389	4.32786748417665	4.2224908591002	3.94501737557873	3.98189633821655	4.13259036771517	4.23047149078872	4.36246981433071	4.39304954185256	3.95770773446607	4.24322228392018	4.24060208689797	4.28552045973571	4.27424243634435	4.16585072199305	4.02242784271438	4.09511368105676	4.150692488983	4.39436998418284
ADAMTS19	4.34941079252636	4.35876502138256	4.37387044791692	4.3578455534855	4.42173459115606	4.38575609196737	4.48258971373514	4.34299425537707	4.34182148147616	4.38045064706221	4.34668035118624	4.48679393546127	4.49425412624328	4.27871486201611	4.49156510081022	4.26656439805255	4.31951851160917	4.20433747542668	4.2087308542336	4.20870782641506	4.15038987598486	4.45731451043345	4.83845286947548	4.40295241025807	4.68455384612119	4.40594095782567	4.39132352817949	4.53656088973422	4.61291434038747	4.49611705170339	4.20600029375775	4.34860116406242	4.23374103758372	4.42864840017424	4.33180792876831	4.60055157248328	4.35840525923041	4.45971666365347	4.3120347631829	4.27854351143404	4.38787333552673	4.31305757870764	4.33320946106057	4.22675892198124	4.34358215016994	4.44728932724015	4.35945401425978	4.34492581650951	4.41354410688364
ADAMTS2	6.69996636481341	6.58966926616095	6.71170170585937	6.73982623855741	6.52329839042951	6.46410762144924	6.64634636831249	6.61286508151284	6.8094703365366	6.71555403665866	6.75660150257716	6.67272098603961	6.67958216344356	7.09798383656235	6.41118417486554	7.24531031100225	7.50434178930503	7.08161772532356	6.60167941502682	6.88880814917557	6.53310540893631	7.48387156094021	6.41162899737613	7.06734144059681	6.62041441595645	6.4195214001942	6.7248785598197	6.87600490200057	6.27474747906872	6.46144316420639	6.1042801749378	6.55402623591064	6.56051077954252	7.5626418792296	6.82218237928796	7.41718059647914	6.63515760356098	6.57859049775617	6.05706215991427	6.31909576341709	7.01241263115491	6.58000623985374	6.77448580905353	6.98333107410181	6.95501388262932	7.28046826410595	7.50291566999006	6.87200199732574	6.78982013360703
ADAMTS20	3.98312240964469	3.85461185733596	3.76455233794384	3.86628536080449	3.95725589032401	3.77996122017697	3.79218275317527	3.85527376313165	3.83655653813115	4.01752609027651	3.90887033941644	4.02373116055838	4.01065199693233	3.88086834726144	4.01315816814559	3.95284289217116	3.93236770231542	4.05866715712742	3.85129017339823	3.73758116323769	3.76698259164649	3.92071673685786	4.07646981336721	3.90534581338004	3.99986904515423	3.9163283217516	3.75405280397495	3.96605356196048	3.86909413573296	3.8304911491253	3.89605520300471	3.93837498666924	3.86720715998562	4.00527997158998	3.89897887232434	3.8472206927269	3.94540498252201	3.97323391794968	3.94749947284362	3.9769747787178	3.99430312496802	3.95295144955038	3.95822020941903	3.9497780593024	4.03629405079028	3.98369086481204	3.86944529868839	3.85555589099729	3.95368302635457
ADAMTS3	4.79054230674031	4.49165637604707	4.23049257455911	4.55605231209625	4.40610828904616	4.99362349924273	4.22912468702865	4.22863866105629	4.40500846738706	4.42796192078274	4.37744027254248	4.86643501179546	4.54244107958165	4.38372967559229	4.15480643203371	4.55969362518325	4.56523031280652	4.6222055842674	4.40936629299001	4.36775595600586	4.54083631851339	4.52672152300681	4.02676614649055	4.35748176779633	4.7033994798252	3.95992545992608	4.48812279877033	4.91673991906504	4.20866142660731	4.19412455487035	3.95872622014864	4.86475708609018	4.38062920202384	5.52639732439691	4.23881488696447	5.25414984074126	4.83019812415597	4.1478884468223	4.19368978031559	4.255045349216	4.24278021463603	4.96850477841424	4.60130156939764	4.62172233663127	4.32456836745741	4.40627309490296	4.58306349877565	4.49382642249387	4.55629117264051
ADAMTS4	4.76054583068836	4.87507312673729	5.50710532198827	5.35484467625481	5.40216244360356	4.90620130467267	5.2282140171803	4.93591186985984	5.11047308904478	5.69022869625804	5.24222635673535	4.9638800703744	4.92685835099375	4.97582004066673	5.12200641344918	4.67641288602654	4.96517664933602	4.76911402882658	5.19816215168391	4.93364464944248	5.01659193879166	5.13985082571206	5.36978930783021	5.0046467158336	4.90460053168276	5.96857080062599	4.56523162286471	5.55813873167746	4.33541909609014	4.65671850780728	4.96501220799597	5.08793800842377	5.02015620142444	4.96847411979633	4.5500304942402	6.78847010418312	4.82097098010722	4.47234018172837	4.2394352371976	4.46985735273413	4.71190627730373	5.5507678875202	4.72799802224203	4.52050596829921	5.00683355039603	4.73824250398042	4.91201084449324	6.44494906068936	4.95328803768128
ADAMTS5	6.61012234467807	6.29237626229749	5.52568295527501	5.7793039050436	5.19715924011781	5.8814814882565	5.43466325208114	5.91511356466457	5.47410004029889	5.67068192325386	5.93749864060618	6.04453823934033	6.11943506336579	5.76866555866071	5.53620972493104	5.7108026228219	6.165853607886	5.54216297081979	5.68749663559012	5.97032928757393	5.45224836117412	6.10053228082397	5.50965975341258	5.9615123046409	5.34419873070236	5.74339219452279	6.11919976659171	4.90597701179643	5.9370510448693	5.02204466687855	5.64056957286728	5.79369385014369	5.59237650637754	6.8259915162143	6.39742769538531	5.96322360216222	6.0248098732067	6.2535307344072	5.6212820882702	5.82511975580511	5.39425684010878	5.38432367563413	6.3069820340279	5.55135812815961	5.98381754705525	5.35623303494622	5.72056141522	5.60558469042195	5.23455604429895
ADAMTS6	4.38282963964057	4.37192718515687	4.12909089100535	4.04469693118812	3.9665655744153	4.17541979675032	4.09940280265869	4.196298040592	4.47906794595894	4.16638807468003	4.31856128015917	4.4539805541871	4.43727882922185	4.3122205745611	4.36298050580153	3.90008734753706	4.19826686734185	4.18561114503815	4.08903349656106	4.21099437356374	4.5096698549851	4.03582638629147	4.1603606079977	4.13872537010966	4.48085840054844	3.98815982086278	4.11835267539406	4.34416788472598	4.09659753446566	3.87543576635444	4.39366174000298	4.10762024701485	4.49676032721484	4.45841209031945	4.50468775340559	4.24633322494188	3.92540426455004	4.2292080760951	3.99520426567855	4.34857767522144	4.05807842003527	4.53393907668686	4.36555566050572	3.84762077961817	4.29571280405407	4.12922957672934	3.8660946582575	4.487744272701	4.25004196703797
ADAMTS7	5.44607536437106	5.50305821530639	5.5197290391784	5.47103319476714	5.31964473108804	5.49042547846597	5.36511139668502	5.50842368630094	5.61550076021468	5.32738314294345	5.39122020020943	5.29985659868712	5.50465451822458	5.67855637886441	5.76162436845609	5.6239034417571	5.85060212100769	5.57574973795956	5.78410814446414	5.6586606788814	5.67470330807401	5.331887575311	5.65519054868324	5.59435032425423	5.50082891703523	5.58506926280451	5.32395860182608	5.66702572979189	5.62626719378131	5.94041436466078	5.6166231620917	5.56043401353797	5.47052474042157	5.55827102505783	5.04845310281052	5.61750518881948	5.45186704293312	5.56335036613147	6.10658981857214	5.60849057158759	5.65142099726548	5.44133679628735	5.58794986841515	5.4790203767332	5.36586767634272	5.44419407736606	5.35424191671152	5.53829500043649	5.67294811381513
ADAMTS8	4.91562371689866	4.87442708779024	4.52352523697576	4.29368316087693	4.951481087303	4.73929023052537	5.08253276894167	4.9043228607631	4.9154230636062	4.72074234180349	4.78371142074779	4.8759257170683	4.82513692001793	4.87830325108088	4.95696247693334	4.84203987128008	4.96626777337123	4.83683542650687	4.91034193851308	4.8585200905273	4.88384473068128	4.93168016208324	4.53024973645705	4.83872752435062	4.72367951038957	4.79942905741179	4.76254877343589	4.7875577858205	4.79713556344845	5.3668222773394	4.68415783389566	4.86506019459646	5.13166030463414	4.55124197457348	4.60388888238326	4.85139434115171	4.86146352217886	4.78042367636958	5.05084905735013	4.7710489510752	4.88552758846359	4.98073303412869	4.60444734702254	4.66035970967864	4.77158123523257	4.74526070138184	4.9323952919503	4.58739840226408	5.11953739122945
ADAMTS9	5.54284845040085	5.91082795150281	6.58570736674627	6.31799348190159	6.64094486574259	6.09358009826334	5.93043795686773	5.92428188046254	5.62922381609847	6.01635389359097	5.84579564425393	5.50568771451178	5.84845027380115	6.65484834105613	7.68111072551649	6.34798784537692	6.87821101878553	6.85348340960838	6.77740985514392	6.1531478232639	6.1557480825183	8.36963436574458	6.22707646967639	7.49646105553634	6.07141839908825	6.61912671679646	6.24935941325156	6.03905916128264	6.43391406549827	5.34462949306373	5.73569172829784	6.53797179357626	6.20572750468267	7.33754561372858	6.59074314681731	8.96543185333197	6.01165448223999	6.60174990916084	5.74901471557743	6.12908797055097	6.55963526948871	6.29967785174804	6.4291005471527	6.39956825250003	7.00969723290246	6.46903366468516	6.02018187332716	6.47562218955854	6.15909050836494
ADAMTSL1	5.20010407405044	4.96671225871516	4.77903376719304	4.90810967710986	5.01495658257679	5.15026068778393	4.91370639552691	4.90857819220938	5.04518853788419	4.97092380205538	4.84926010656623	5.02013825772634	4.63346052396226	4.88864669186856	5.0570294908682	5.12445237847744	5.28372968836908	4.94879486404672	4.82870731446302	4.97243959890602	4.98286660614798	5.14476403580811	5.06028618006539	4.79726078468568	4.82303675399223	4.67662589542597	4.95660408887716	4.72780216244519	4.98219502779555	4.51035011840381	5.28123316851833	5.23895245197728	4.99500131811719	5.6312111203772	5.12896359523157	5.06573529208065	4.85870975016757	5.04744082063412	4.59044854688487	4.81388222892195	4.76531980134311	5.00681820638151	5.1513336297921	5.17989028656679	5.02126045079631	5.05643306302665	4.89507236219228	5.05162138619115	4.9216980961789
ADAMTSL2	7.93938921941835	8.66322556251862	7.3464147353952	8.0312805957592	8.67761268575639	7.57313828479144	8.5651925028295	8.09271073012622	8.32159789004326	8.05573759685639	8.17231430614242	8.09857420331018	7.62214650158328	10.1676511577679	9.18606473571274	10.1054717402492	10.7754062495242	9.71744725794262	8.81377409118425	9.2011900580319	9.93927608189833	10.7144349956672	9.05097652063363	10.1009239462088	9.45168117935322	8.34584107616203	8.54770421070366	8.08494127842305	7.98442937757146	8.03403789390605	8.30496664299686	8.85484353602286	8.92334511173082	10.0694612764302	8.8784399081502	8.42086003549169	9.4089646195664	8.00087348610954	8.68344118907694	8.40776283855272	9.74563158463816	8.62824911880919	8.84749971460905	9.43357462973978	9.87219329206795	9.9434029715923	9.44995148404401	8.67229257147341	8.99835634147511
ADAMTSL3	7.781183599053	7.95852321761281	7.52372784757032	7.46216456886749	7.25490059241795	7.2843183493126	7.48298361820554	7.68471888912871	7.66476556460226	7.53396681657101	7.9606993503317	8.00485131572343	8.12074473669927	6.98853819972063	7.35468463180901	6.80414106640928	6.91192661990376	6.74396137131302	7.2931810194456	6.94806640911321	7.01475648988631	6.93138572701501	6.73868934362416	7.15807616295611	6.67244394594674	7.69238569754146	7.23553737199141	7.36551265322051	7.32030537304185	6.73339609063547	7.33190460353207	7.3337760805143	7.02262808360719	7.57121626437322	7.63976212088102	6.7676110093501	7.51659626710751	7.69344414851949	7.56181693410293	7.15480805557033	7.48470116575101	7.1214097326777	7.47642722054251	7.2966976037106	6.72923579623015	7.22490589036715	7.20204566962337	7.46749732131306	7.37700422496411
ADAMTSL4	6.01611383742404	6.05539473052551	6.80839559661884	6.08114456254495	6.30921473559346	6.17921345230994	6.11104103628524	5.85139134079798	6.15506536228855	6.35265527948783	6.21965215282523	5.64792620142716	6.08328455489971	6.2509369835801	6.12757683158597	6.60076556662469	6.60076556662469	5.95304224235458	7.34114438054658	6.26970582230245	6.27940083325919	5.77647173334496	5.84253667969507	6.31795809672702	5.81648601288412	6.05095313092387	5.6111657631471	6.8394467235747	6.64451341470532	6.46466618821737	6.34862342474727	5.40428266280086	6.54335246367688	5.47292898768386	5.43774473610599	5.98330905733074	5.87121551269629	6.27977864248376	6.80185773319363	6.58297785806322	6.83162917889984	6.3797965276012	6.11743254910017	5.6897876176215	6.25629874169491	6.2717169703199	6.23065788205947	6.39023422330435	6.15378097326163
ADAMTSL5	5.58174920037449	5.45549708741746	5.84812294836814	5.50528334305203	5.26283565172305	5.68307362481677	5.37799943618168	5.34369008924685	5.57583366572166	5.46984668900362	5.57784698344289	5.35039989156498	5.33956919735676	5.9346585265026	5.7301760755236	5.88676996734685	5.97349720993389	6.1084372538565	5.53733366744975	5.68483369720631	5.72710582883635	5.70787751352123	5.28164734386394	5.5601236197324	5.81761086984413	5.64809110326367	5.28436015322696	5.5556930306596	5.29557024858152	5.5158223859053	5.43688683555218	5.45885168389681	5.64588984817587	5.51808955722111	5.16892349161683	5.5503538161913	5.67672823505609	5.67672823505609	5.75878439841391	5.57069826622395	5.89439551557393	5.54669608604274	5.70482998434221	5.78926173386453	5.27180893621064	5.92464932959002	5.76914167258521	5.61324458944392	5.70282821257599
ADAP1	5.73536488105871	5.67354656976907	5.92122627692464	6.13452005887705	6.395202751226	5.71950336640053	6.7010435613759	6.19148551781947	6.07188977327099	5.91661654203357	5.92934222137853	5.43223729970648	6.04870909363432	7.4929085989533	7.0953336845999	7.10337745355899	7.95710814274299	8.36008197404237	6.9956583766141	6.92392068317832	7.17646748784456	7.62847792011241	7.05239021487601	7.39285436961984	6.8105852131255	6.73561524195609	6.72201939430732	6.43284492847007	6.41723502218053	6.928873496409	6.51574114545595	6.34961176594599	6.66855165797144	6.08787932500104	6.69954208107394	6.89029799140276	6.73957197247106	5.78499384086496	6.74017352495734	6.52344389626801	6.63813387543618	6.4799817291343	6.5268076407087	6.69572776687969	7.06358948594597	7.93054369297228	6.7120724809531	7.19089969361981	6.77766073842868
ADAP2	7.98436336929493	7.74965225480617	8.09923610972995	8.40578718009641	7.4804713331124	7.63818332155324	7.83641076597936	8.50942668012931	8.15893063194878	7.78862077178186	8.18697042407542	8.11707124732262	7.71102073504255	7.54073752272043	8.08767587748487	7.57145299150671	7.97604859614434	7.60803952015617	7.60041174390239	8.30672812553357	7.39295680151704	8.28654754148104	7.61317297567969	8.51818237218257	7.15057460189584	7.601757967579	7.65243548006711	7.89739871321371	7.55309706681786	8.03278758438763	7.59673651042405	7.52874996081311	8.06438885532127	7.62632629443817	8.89935494028142	8.16491536976164	8.12260239714739	7.23097473288035	7.20581534489664	7.76087676858411	7.65219753964399	7.70617030331493	8.20806746564938	7.87621055998285	7.67520109196533	7.72128336045045	8.01790892324788	8.45535821550753	8.3888100285176
ADAR	8.5601174654327	8.92125417277729	8.74946093419596	8.68586780551025	8.43867721586421	8.5522725394356	8.54941239798547	8.33769177185054	8.2863986545769	8.73222408010097	8.33648387073935	8.7911574934642	8.70231186487785	8.77801891363912	8.79398589299378	8.81980083281164	8.69284960750543	8.83865835577411	8.80032357355784	8.68354888588061	8.66026317171959	8.33690816118411	8.5027402382312	8.76901636702238	8.45963114794426	8.3651724045984	8.53775879678335	8.68275093135433	8.78565418595105	8.58785207745922	8.74335517500756	8.2003131815002	8.77124608810749	8.63582815618468	8.58573575841204	8.70528438764228	8.48326512639902	8.56507935439539	8.66467701929137	8.79058865000502	9.02812052103511	8.44311590271567	8.73518735509816	8.61515666070323	8.44123796754114	8.52415229296462	8.75553827459653	8.86238104341458	8.82097994505807
ADARB1	6.17104560653047	6.27424602326374	6.18616468897462	6.00931428977945	6.27217969109046	6.37890354961465	6.32400129218995	5.97886886360931	6.09024196952338	6.2946643998453	6.07876409096208	6.02084084333875	6.1031031601247	6.36587145161332	6.63742455498722	6.34656945966337	6.51369899070903	6.49385529313615	6.25204261354195	6.25027932248527	6.12607956951685	6.36388676782379	6.08142889473603	6.62261793462702	6.0366683086694	6.16597754474803	6.29886617603412	6.26025810661418	6.56027265081387	5.85169204475812	6.21514723917328	5.89741181965865	6.27485603736901	6.6165423730424	6.40175151783667	6.32143328743188	6.29063841825081	6.10020135907097	5.88047251460355	6.12465824666926	6.17820873832464	6.36227145393391	6.28899986766471	6.21835492467001	6.29667794049474	6.27768836895228	6.1939877827272	6.21525450134473	6.38361324333414
ADARB2	5.14836519294687	5.17054278843638	5.15948146221038	5.076245992342	5.07581291192877	5.21365691315658	4.85134151625283	5.02882530306485	5.0486726673757	4.7278909748782	4.71127555394968	5.13824759418851	5.20086003333427	5.14426776025777	4.92045729700352	5.18938245793163	5.11877903877307	5.18009546862253	5.06978762501211	4.9985168095451	5.08918736516451	5.10979262019852	4.856739533221	4.84405577141707	4.88626818393361	5.33276625482304	5.01496696845583	5.32080702274806	5.3745957278613	5.26786762172632	4.82395748105397	5.29854146059222	5.14203183557606	4.85616870990937	4.8723021635612	4.91430698216043	4.88564587764832	5.00337172384864	5.19499118111659	5.18793596712598	4.90498058609346	5.09635738504955	5.09447512108945	4.93009572137035	4.76513626856332	4.9385555214206	5.20380681794717	4.88379701408157	5.1515073035697
ADAT1	7.07014216116997	6.46543249636374	6.68904980722833	7.01913861517682	6.77295840552625	7.25242605405771	7.11649102315891	6.31572809187121	6.88232588157591	6.79129227312221	6.75865119155492	6.57657187598872	6.87173515561265	7.02978138957734	6.77023106207348	6.490645355595	7.11063782622317	7.29982675365212	6.71406908791877	6.75167061959452	6.86544530708199	6.98040786288812	6.85879434437561	6.84333335830587	7.36867362162074	6.76999206950194	6.96327879883607	6.87424143555609	6.81768295215771	6.96466849075174	6.93537889089394	6.65767781608208	6.93454022171068	6.69612985429461	6.76371328681698	7.14259849519112	6.83617502336673	6.89820328380705	6.52888771329463	6.82146420816443	6.27441998572822	7.19248408389814	7.24178578667867	7.11946683014018	6.6947910034762	6.98351522962173	6.55165093837197	6.78059593976475	7.21906711043247
ADAT2	5.82457341741279	5.79867289350614	5.8401065712644	5.80231707266955	6.21290226370278	6.49355264834057	5.97181359952667	5.58050803425689	5.71487211666007	6.15807590785417	6.11663967277721	5.57486914649878	5.81489396609105	5.75408008061754	5.75611826363034	5.72024419675015	5.72361730013018	6.02877702729574	5.860605191531	5.94754635575439	5.78961146679043	5.46857334774725	5.95082995297952	6.21785494352423	5.62325788462932	5.6876203209147	6.14998842791627	5.5757340490988	6.39711221619018	4.42886249908265	5.74838051751601	5.87399673457551	5.4665604291623	5.84910044035482	5.80358638910223	6.62086312271688	5.82668359810306	6.26021024538845	5.06211405112339	6.65039980388965	6.48751086849563	5.88398950022846	6.03855375978109	5.8962970061557	6.59515386359029	6.09987812386337	5.85412228145596	5.61780502511517	6.09665259245582
ADAT3	5.91392589781447	5.96925781603077	6.08747584938447	6.13505164401389	6.13330384168146	6.0165674953854	5.88407953189452	5.65564297058312	6.00745003838275	6.10399505536185	5.74182955078567	6.01410559477791	5.67058420658938	5.52654102877267	6.32082023731455	6.2190291388128	5.65304340447477	6.02664919134161	6.42956242726537	5.96178259016418	5.89089964415617	5.42852769736281	6.19146548030024	5.90068038345177	6.00408288349183	5.87703313503186	5.8990811266874	6.32406100281137	6.09615356526485	6.02799946820428	6.01099561597695	6.02373437950241	6.19581041905995	5.62409077397896	5.87574384888472	6.18051020523422	5.99615683988914	6.01763466914496	6.34960273733973	6.01952263682473	6.2490609442984	5.9371829677469	5.78564732827445	5.71558070448566	5.27779100856119	5.69170322777273	6.06178228628085	5.65382081607909	6.12111427594023
ADCK1	5.58465966647893	5.73954040290237	5.9379298344893	6.16356194782538	6.54343839104254	5.78330455703004	5.99864570767201	5.71875142130108	5.73778983673726	5.84174460456339	5.71138434331285	5.65055104864133	5.69684110929909	6.02965757969261	6.37512235591304	6.32587166031244	6.12753869860181	6.5209831500326	6.68830608253277	5.89314120557879	6.39216819142857	5.37840394160519	6.01115517990759	6.12217495670114	6.4202175856962	5.74866496189476	5.83829611888267	6.34865363935194	6.29327198562025	6.02134464251481	6.1827980387394	5.5245880503083	5.85533210056936	5.72892174221548	6.36390539426018	6.17201322651893	6.19501003620597	6.1668017933832	5.62730321004372	6.48946434603327	5.97628286245506	5.78077123522372	6.1588899885884	5.97716467656931	5.88972873647539	6.19576041210412	6.11112979833584	5.95150476863957	6.09158373620603
ADCK2	6.53672727327619	6.75867516751283	6.60157246142221	6.84242283544109	6.76439949926362	6.75056100259348	6.85817555703407	6.44939354537954	7.04243379067488	6.27355475688191	7.25648894642062	6.74330895950797	6.767044824465	6.85169365021808	7.1857134522064	6.72872598992817	6.50722225876398	6.88788442422134	6.50478263740441	6.66873908105244	7.12379528560564	6.86514432308455	7.1433292892844	6.76880810412365	7.20368829937716	6.60759316245098	6.71332070896056	7.16574349322536	6.93285923163317	6.94883096774451	6.65477687369491	6.38647216487492	6.85552769731013	6.52021063462114	6.92186700509037	6.26545108578406	6.48393749043287	6.59291594410423	7.24502196163656	6.99790443616452	7.00679500538036	6.42662841729908	6.92327454150555	6.99243067180539	6.66508099634077	6.79661036206643	6.89455876795884	6.77450814740463	6.64891929447514
ADCK5	6.12115249835775	6.38840640398669	5.92062446442507	6.24437065065956	6.18266121183008	5.69920058059904	6.00535778214635	5.94185882572586	6.04354833294054	6.00873949409587	5.95272861413506	6.47969731706281	5.99998242512396	5.88377738236523	6.13274146561926	6.16406652877347	5.84213367500286	6.0458358912785	6.20447696593292	6.36565602561183	6.10720171551352	5.59631655709421	5.73889620105072	6.04680549681735	5.94397627782894	5.81550382236561	5.96708211824551	6.10796720268169	6.29052657185307	5.73681629044944	6.13272529937676	6.01480592257084	6.25747310032954	5.65273672359548	5.91855049986241	5.6007384430442	5.92639323450309	6.22238192197519	6.41838999103277	6.26255915628406	6.41411432456313	6.09274557313062	6.08085633432937	5.98574737983381	5.72256932407646	5.71190750009101	6.26120206170643	6.04739730380546	6.34802637918818
ADCY1	6.01751972725646	6.87873453111351	6.61826129075752	6.39970110116927	7.13852189943118	6.13207158612144	6.68164129419004	6.25565300183477	7.08650042352014	6.0592259871368	7.53381905555574	6.99929642558854	6.04845976111635	5.51216629958284	5.40942865675594	5.567896911592	5.23069863777538	5.74639955416695	5.4052919033024	5.72749549851851	5.79544548699221	5.2489991634583	5.80287873047442	6.21214596781619	5.55381361002467	6.23153032326709	6.0154055058864	5.76696119367928	6.29481272055604	5.32190206734612	5.93636746272585	6.59541057905554	6.75663223396034	6.51990351093121	6.64188944676	5.57486579750618	6.00467452473507	6.2764445558211	6.41166086240735	6.14329881117824	5.88248793720298	6.48211326671642	6.25912399610215	5.93186022946874	5.92249446918399	5.41164588617559	6.1785443271316	6.19384937341943	6.05089809355266
ADCY10	6.47654510364774	5.78064718464633	5.04332826968629	5.72819890750822	6.05009431241991	5.53321111459251	5.76375822576347	5.99981897752418	6.04096749705832	5.74313015762686	6.26791975120026	5.56192417646765	6.28507660707191	5.21713028084114	5.32936080140015	5.26572038339715	5.15882490543536	5.3210582844656	5.4073829372371	5.49558973808366	5.69370299586856	5.29677124720008	5.55005296693231	5.19972384572354	5.25153100186284	5.55719957037115	5.94204790758758	5.30868416245277	5.97646483881672	4.82927087550136	5.76801103224617	6.628569727023	6.0370569831594	6.02879995035978	6.01484504906536	5.00900400726555	6.06044492377967	6.23759793430298	5.4911320234701	6.18017082231317	5.55719285105802	5.93464500192445	5.27412912804225	5.27692687900355	5.55249607927713	4.67665574794738	5.22407912856352	5.37230834320808	5.49500153128831
ADCY2	4.34699759546431	4.71490216032473	4.586149857439	4.87859612356886	4.75647808117287	4.63732896197948	4.46244655666632	4.51349554173311	4.50417458901189	4.72571490532182	4.6429442587034	4.88140193926217	4.96461792436099	4.48389172808794	4.51228709605149	4.71753132278276	4.48875929600527	4.76550692253427	4.63921039563093	4.46937332709354	4.36861137240113	4.61386825362757	4.54233919646884	4.47755435991846	4.30958294806022	4.78972732910459	4.45790181983684	4.78950684812784	4.57454609211852	4.90837642097409	4.64729088070295	4.62765659892611	4.53871670394934	4.34041168745107	4.6003169578095	4.62798854983906	4.60371597123169	4.37557553453059	5.18152448367936	4.59609604614108	4.68769892510838	4.58372944027805	4.5403414068763	4.40985928950013	4.32214966198097	4.48317536150758	4.75689716653153	4.52170953489337	4.43477363987253
ADCY3	6.5474505607689	7.15240981823541	6.61471751742244	6.86563543794075	6.94020038405345	6.77319956901562	7.54458834772616	7.01760047557205	7.06476020073667	6.91788349834187	7.43108746393775	6.61950465733064	6.74900798671787	7.67387124715683	6.96270109902491	7.37899568986089	7.87135498407851	7.00938815187492	6.64740378768484	7.03212084706627	7.19792487712705	8.35695737424975	6.55501945070378	7.70628572846169	6.8828621249807	7.02871315667226	7.22536098222035	6.69909230119775	6.68051641906817	6.86960553066404	7.01342911566521	7.40355024492414	6.70882783012406	7.82414481206787	7.38220602201227	7.61139171051571	6.91539948698073	7.05291642099034	6.81821968370735	6.80194502512646	6.64344469894797	7.00699941828514	6.84130318065014	7.26538775006214	7.31851465464758	7.53797763061721	7.16520891094127	7.40578541475758	6.82349135268946
ADCY4	5.77671820424	6.14747619734993	5.96359526517234	5.53816785320908	6.87409941339952	5.65205083958958	6.38244900934544	5.797565915732	5.74007972657489	5.89573276831495	5.57550450471017	6.0719939756964	6.00317088794055	6.23976652238292	5.97263076776055	6.33761317799972	6.69448112301761	6.14341612552151	5.71432330091935	6.37305392641173	6.08218387260996	6.0271208281629	5.93084867492104	5.82795951896127	6.09789158017155	5.54980621311613	5.76460574025181	5.73924469396859	5.94765707901463	5.79075192569162	6.07467524437613	5.82740285243622	6.09815931736315	6.25437396883863	6.57390720386816	5.91204803894098	6.46103468739582	5.15938875733513	5.32849423708345	6.19505324448341	6.27519877745129	6.20313246660805	6.35688129041989	6.1289823824229	6.56499749573945	5.91672491856093	6.50322737361254	6.07902089341439	6.4131221401383
ADCY5	5.99035658414201	5.83740143540303	5.99394621382883	6.13632090051638	6.18296895671691	6.08145247813484	5.9742984157074	5.89395428104694	5.87069401360123	6.08316164433779	6.35431382021414	5.90421118156775	5.8108903262261	6.0856784234669	5.96485483802211	6.17221209987791	5.90212006384014	6.12443348162331	6.19709017497674	5.84001147638508	6.09800611778372	6.38518791254786	5.94083324932788	6.06230966774328	5.49994830769807	6.22191063819605	5.81482539198567	5.52215774888172	5.91702084000999	5.43219425784161	5.94259563621535	6.1593892057096	6.11760369709633	6.47298309295233	6.250282243798	5.76823940182341	6.21352429413216	6.24232391612541	5.92743781145704	6.0097948171167	5.97828333554498	6.20721002617735	6.20264070615267	5.89009725608401	6.13811478468864	5.60564605740771	5.97689309909843	6.13757649689882	6.01076357177335
ADCY6	6.54391708213253	6.73912879686181	6.87664261432193	6.92392741206126	7.24209673006897	6.43597484958347	6.76875866848488	6.67559747029242	6.62234601648254	6.66201309781919	6.7378797958901	6.46472566242741	6.40597503576782	7.00304722537102	7.48688997988953	6.90746653386765	7.30655684054511	6.63303604036435	6.91459297655478	7.36252992694857	7.12045688528561	6.50688218412308	7.10414136402092	7.41729207717185	6.79298429432579	6.54265272968491	6.81775679230357	7.03973818466659	7.25978328909823	6.55552381478126	6.96400498012364	6.72967107274121	7.31014259609635	6.54638643423895	6.92013658841072	6.27949687321211	6.79838336580167	6.6381346648363	6.94728680820219	7.11939002100826	7.44805973577878	6.60220514141695	6.82411006666694	6.75170098421046	6.92165309814112	6.65219002324087	7.10085509595282	6.73767937668915	6.88208532233755
ADCY7	6.0856492907496	5.92812478453098	5.92141963029009	6.09289332257619	5.61574645572962	6.15236897306168	6.07088625730196	6.09333580270522	6.2067561020634	6.05171106485348	6.13441060096802	6.2962698321649	6.41774326987132	6.06338749852829	6.27377731816202	5.81801804440905	5.91487220379382	5.7513663144025	5.79242689008973	5.90157093505813	6.04235230925173	6.14757408393358	5.78071854981853	6.33343628184382	6.1904677915839	5.68630797505164	6.25892790336357	5.87045846630194	5.64495180890778	6.09652850697227	5.6435900215213	5.60059370998173	6.04186199422535	6.07345146123696	6.38789016895145	6.02622310786843	6.00456118758124	5.82277590600218	5.99444529082663	5.90345607120312	6.41113857627185	5.87939227132729	5.8543875547077	6.07471375286421	5.8026563021659	6.29657425370034	6.03961814170639	6.28755512083838	6.13948866170082
ADCY8	4.62501630856803	4.32187469406383	4.59866208471243	4.4393949181226	4.56219568463116	4.54458814127889	4.44309880571772	4.44590018353986	4.65474125783218	4.3165237652366	4.60849115128662	4.90333342981967	4.69994964599161	4.46609327760743	4.53150881265929	4.42061116464684	4.47285975469209	4.80075547607138	4.43978910628691	4.50188084018183	4.34255580034833	4.68808721963087	4.92823771875062	4.78463386735397	4.74321226630086	4.64671551545748	4.38476764493052	4.49554898974514	4.66928989021537	4.76857207385479	4.54553224399187	4.53124654539277	4.36319472117853	5.14460357388831	4.74736551426246	4.56364515451849	4.38936430504758	4.78652308313546	4.69001825695239	4.37864234571642	4.69136378224226	4.32857563721921	4.37486353725418	4.34057552389734	4.81995509865422	4.72793677297755	4.48266806895377	4.45462994441623	4.26258669227076
ADCY9	7.58271341229147	7.78594507091886	7.82181844132463	7.31005790834416	7.16568326735619	7.68436466509722	7.3228378186909	7.32041219507232	7.27741250365206	7.28153845488936	7.38304447137768	7.66915647437	7.48704518729409	7.47576698445134	8.14222190724318	7.83606906361981	7.61974842467748	7.65042693997314	8.13788784299005	7.92496697369786	7.78082701334477	6.95036220791795	7.09675953030236	8.0379865106919	7.33077508911428	7.63549135285097	7.51240716373256	8.35423166243155	7.49436497003829	7.71331300589984	7.68259505004206	7.27780530734836	7.78839267221404	7.57308349771074	7.58093905264617	7.68607488407167	7.49878810281848	7.52790393242135	7.83430119507194	7.64871329402454	7.57288787843632	7.15237023416625	7.43856608734376	7.36848442278654	7.39835785463202	8.05599709885982	7.56142309456413	7.36848442278654	7.27119821981216
ADCYAP1	4.72664458411237	4.37884956895626	4.4050174910832	4.60786666557007	4.40074992379131	4.48965306834689	4.28484770014997	4.4312250779674	4.30708159953466	4.37711153141111	4.34272398981491	4.48053918889589	4.7799071413312	4.69179557356573	4.51790888364874	4.70245096971911	4.60968231427473	4.57248758963102	4.48055730291952	4.4924116565081	4.48834601888951	4.71537086292303	4.60977606733733	4.6249784870269	4.38355353316646	5.10475556624359	4.60244279015825	4.68020325099429	4.35343068035827	4.46706429228501	4.39840552091171	4.43128636947768	4.65290228727347	4.38247859051877	4.31270170774939	4.68490884168613	4.38948525774745	4.60064166210908	4.68145517454716	4.58877129843094	4.4284840369897	4.66150025798465	4.55248768060159	4.41142339746462	4.37773392942352	4.50689467713976	4.5639364188759	4.54710646165794	4.36266733731479
ADCYAP1R1	4.29715177231608	4.56918139659765	4.55322625860338	4.63194838690051	4.62189881327742	4.4307124881304	4.34203069013972	4.58874112026662	4.84186001487053	4.69407481170545	4.37131408568722	4.58254898712005	4.59094376654017	4.77431749771057	4.72517095273193	4.66416832704615	4.40971211149044	4.96601515145682	4.45760000145563	4.65658268299182	4.69617974495541	4.91565209393168	4.85446404139124	4.96178966676878	4.79141891080639	4.20037861651956	5.17322999670345	4.45264247720362	4.04486964805382	4.41977729494882	5.00621973103294	4.33072984431626	3.96280247669503	4.49869236535254	5.38763352502463	5.31893304968854	4.54752558498547	4.99397371106517	5.11706289416974	4.25791869797384	4.45173499210073	5.46639381511164	4.27400087828349	5.14427687494382	3.76796615093837	4.31338896988366	4.52750913638183	4.81277946113103	4.90835301391823
ADD1	7.85286966460943	7.9607944293402	7.90017379820166	7.81044520648795	8.00203193937421	7.81190331613228	8.12103242114971	7.94106496097441	7.81814496214991	7.70354715801561	7.76369202387714	7.87635472053758	8.1067187886057	8.11973878191143	7.63568951933367	8.30281597212277	8.24380628714241	8.17436674264363	8.13875583491423	8.08950303577029	8.0879315312931	8.33803123048967	7.65648514563889	7.89305881335885	7.74137720122044	7.88215597167388	8.09547645785534	8.10441527014132	8.0194137866441	7.77426032548164	7.86804205753812	7.79448765538841	8.24396441808543	8.06363041443532	7.92624452876276	7.38366385037948	7.74871762581299	7.80320081929407	8.0235922022117	8.24935059916216	8.3228152646973	8.03626011750736	7.92040317826743	7.88285842420778	8.18415389937692	8.07698921454022	7.99700165547827	7.92114982174979	7.94440293090308
ADD2	4.2568156208601	4.50921282521117	4.51997694669978	4.51997694669978	4.4926848252578	4.36955331775716	4.48141440301113	4.40002760222813	4.48116543693588	4.41150723966409	4.43296016517318	4.39928907260996	4.29948087441059	4.47982412020424	4.69304996466584	4.65425937642087	4.58388984750552	4.59141322571214	4.45120557446222	4.62368257650716	4.69780124161446	4.50113477938461	4.49623077534782	4.78803366060035	4.48840612726863	4.83257603195544	4.6849166970474	4.48653959763395	4.25033557655659	4.6086280405155	4.46571885958283	4.24370368382429	4.7141513449733	4.42831352523198	4.52286583061235	4.53299041208434	4.56945690391881	4.51011362513725	5.00412477410673	4.32225432925724	4.59537967002027	4.56067816968681	4.60432137478122	4.34734526034271	4.31148196266384	4.28598971288614	4.32111766500166	4.30606456569108	4.40772872474476
ADD3	7.14897932968474	7.0117875063113	6.76328908098216	6.90900191222807	6.62662476284459	6.82266638909387	7.30314273486538	7.09106764691586	6.89573485582726	6.91891661291121	7.00536752781576	6.93997636029634	6.76683175819119	7.09890183240949	6.7381152257795	6.57438029803792	6.96677226098702	6.42619928178217	6.70921183519976	6.78984670516005	7.00505685263635	7.51198189132755	6.75119345928339	6.71577867594848	6.6859911146609	6.89853038720893	7.07441161479154	6.37756252873065	6.81584286039315	7.03289321027586	6.70227660270569	7.21280629651049	6.84561077306477	7.01829388536092	6.9776889881783	6.45259187504556	7.18566219855932	6.73281192870675	7.10804849969735	6.90000271431882	6.99345333902307	6.78701411568022	7.09187199947161	6.77666327156063	7.22159423887135	7.05497150886391	6.59536984887786	6.80306514480369	6.95430518377325
ADGRA2	6.05233834897203	6.38041281077119	6.05695907241017	5.98111312393539	5.9443455886985	5.88497729488869	6.47532505160019	6.07095650859505	6.16922458208861	6.22938485240726	6.33535688513478	6.26638574708482	6.57787413500984	6.74518819261815	6.5140818063665	6.79590050328117	7.63750513069016	6.68173094577705	6.77934334119615	6.89921884679394	6.82277091356733	7.44364229163182	6.44901272728251	7.32263509600315	5.80917005274231	6.33295114042541	6.60180288169175	5.87296393496424	6.1626652643639	5.86173942437544	6.03970643753245	6.25835839715663	6.30426423850643	7.28553432556197	7.00889671694908	6.4168768189595	6.71804886690653	6.17985572451595	6.38683485458198	6.17983738036445	6.634986783177	6.50500459872145	6.56605039215043	6.93951479258916	6.58723070739228	7.23990687577192	6.97586905130746	6.51285477411687	6.36203770051059
ADGRA3	7.12597748145036	7.0295469621611	7.15917434625606	6.80094446339778	6.74596926106511	6.87711237886963	6.78993013177494	7.34948849288928	6.83231555805332	7.14346124013357	7.41861972944279	7.26950138778256	7.13501217298586	6.97613392127497	7.12004365073324	6.97089315714584	7.10962183319687	7.29792878094803	7.19841626978265	7.16018533180822	7.16260820917729	7.02583850411756	7.53505154041208	7.15694717342869	7.22369227767275	6.98029624288798	7.27535438335586	6.64250938437708	7.38002056363304	6.95125628339574	7.27490230861947	7.89221318158521	7.43393108032506	7.6452200138918	7.08149732269019	6.91213610487062	6.90280047952118	7.62157755276733	6.99936315971085	7.1921226673096	6.94472094009508	7.66851435065674	6.96191267347486	7.06514043413627	6.46321702479137	6.97946300446194	6.80573414836927	7.23040074583557	7.10196397630008
ADGRB1	5.16177066329628	5.01877003457184	5.15777071599014	5.06999800292926	5.17645137442054	5.11784913134984	5.01601378947458	5.01892832394388	5.15121803849364	5.09732930116812	5.18634571643787	5.15582601799079	5.24153845668543	5.05108246844872	4.93046847948418	5.05517537935432	5.04313784949016	5.12536038441078	5.01050511355283	4.97269154134335	5.11593337292042	5.01626634418913	5.35682969692713	5.03378621389124	4.98353310706321	5.05190923769497	4.77825235423754	5.30848637692043	5.08103102371603	5.624891145237	5.08204562228158	5.03019281812113	4.95071004875538	5.01507730462991	5.10755656028516	5.08158043084441	5.04374352386422	4.74812639635555	4.97343946278636	5.00924976520142	5.21720317048376	5.25204440501941	5.26411211254297	5.16025170776109	5.14208036776017	5.06537511209601	5.03795688920003	5.01276757493147	5.12276128819617
ADGRB3	5.05135556309954	5.27004529268729	4.59091696594003	4.66744855363055	4.56826043473011	4.95135893059537	5.42313321848478	4.85618037915834	4.92335630943423	5.09068067476847	4.99836657152752	4.64212392752831	4.61576968410213	5.34849443563485	4.99343486154151	5.08744189326701	4.80142773090473	4.81958463640571	4.77358516243657	5.10933446162279	4.67214145558449	6.01163894344464	4.59591512303007	5.42786077102173	4.64384182942606	4.95463153358619	5.30478472800364	4.36565584024025	4.72118280820458	4.32694941890058	4.72570364129492	5.17787647177636	4.62850075643885	5.58703673352093	5.34849191685963	4.76318660285437	5.15046798865109	4.86369846565262	4.42715790346064	4.56102172273196	4.7397322275806	5.26388278842503	4.90294557521305	5.41490298336975	5.8404581035107	5.49291429350257	4.50487353940348	4.90029640349382	4.92844095185272
ADGRD1	6.40871920486562	6.2724186573097	6.29388931161228	6.39756006793959	6.3225872877878	6.42151184949487	6.20397041083296	6.30207821868842	6.33809611383054	6.3573705550147	6.23935912059521	6.20912023381011	6.11962395566331	6.2645777008065	6.01563397597784	6.26224140490539	6.19978347810193	6.27461142690212	6.33348418418254	6.07957583056402	6.03340074653476	5.86935193658425	5.94006287614407	6.00837103983811	5.94116454412996	6.54219128204013	5.67110575087378	5.87791482422288	6.26084075670845	6.84483178105369	6.74615933275645	5.75464243391592	5.40402790549569	5.53393712415574	5.73920744430651	5.3910454294784	6.39706666583714	5.91421266887941	5.61931017601742	6.017586705545	6.73561656638626	5.59989685540196	6.33440336052689	6.31578066630431	6.02956935394832	7.04160966515448	5.94676062262834	6.47374377691325	6.7006893623204
ADGRE1	5.29086540409094	5.16585842879095	5.82508524153358	5.6806691822155	4.79269966214833	5.24567326683785	4.76176089569248	5.13951897134414	5.11041319779579	4.92369246985615	5.27391526771864	5.22853018384371	6.15594382668538	4.72483078835611	5.59123964521512	4.73506144644448	4.89928594441656	4.92366901286051	5.74196461035436	5.14451437008176	4.89725103062574	5.20532172231184	4.48568691197505	5.79622523883402	4.89467093044994	5.20927624790305	5.16328964879021	4.90582909420423	4.92213580360307	6.24564163422041	4.92738387502842	4.72429892500914	4.97328331564303	4.49453379025634	5.82696691075639	6.07674218405934	4.99004680013441	4.32020307441902	4.7268628374985	4.4897618531753	4.61436461066128	5.24028287434216	5.82870200118613	5.11449540689886	4.71622061415758	4.56256421690778	5.14229654676229	5.9858035801851	5.71153192674297
ADGRE3	4.72261209877975	4.82350585349689	4.60076295095859	4.88016908627075	4.39606571519749	4.79252598388622	4.20210898997921	4.84563854600873	4.94804214028532	5.07936600065275	4.61017866444569	4.48688940322591	4.8330368833269	4.91064261402617	4.3842449628603	4.6568367068393	4.57604822241918	4.58216803391949	4.6779342340404	4.57966057390512	4.62782794215972	4.71086643615423	4.55535832508138	4.63670730056354	4.25126376528552	4.86461281806407	4.43316860663981	4.64292737620508	4.16561337826513	4.77017906781948	4.62623691238303	4.39172913824851	4.51127255614431	4.43041525189211	4.56522567399599	5.02988767499623	4.64538724236946	4.51012419209619	4.75859386589384	4.28821481643966	4.57205746164457	5.56050461880254	4.80761603686492	4.42388011400834	4.41986004014348	4.51055680905318	4.35823303551894	6.59178511519853	4.46669985840736
ADGRE5	7.09947129245379	6.97585488644136	7.13616725061486	7.50207069605074	7.21592389300823	7.20846630836394	7.04058031676756	7.33392617877042	7.07166803026211	7.34991070429714	7.42404147527282	6.95207199241423	7.66975985559229	7.30814547489245	7.56578835238394	7.3384223578328	7.16785416226548	7.24379755082065	7.14925500198066	7.14597495736559	7.49801349410392	9.16809969466873	6.83994517899413	7.42750942718315	7.14404189031972	7.45081775804426	7.49036960753284	6.84963436209135	6.68327370614883	7.68427161692331	6.77741136942174	6.95044134155148	7.35249524414194	8.05029571577527	7.86473308874189	8.1245972375963	7.45908808068075	6.42258589379763	6.8453425531142	6.49323346616577	7.38163792443554	7.82570287632097	6.97969098019282	7.34993277515106	7.53689344043053	7.62123136091338	7.43633743410133	7.84963291169708	7.50654590418983
ADGRF1	4.00801167646182	3.89296071901797	4.03053439940443	3.99116211897774	4.18470622083283	4.00613303693576	4.05544325061743	3.91265966284642	4.08093641226544	4.10706277087886	3.93741487067812	4.21725999423121	4.11190020946023	4.00103463593789	4.21945267005569	4.19979795689761	4.03148163266825	3.91886801795524	4.06535301445791	3.87184848741315	4.12885428954094	4.14356680726675	3.93918619116899	4.09241985679937	4.1246640155051	3.83395395992721	4.11692408663707	4.10325672396624	3.81611408203544	3.99366982285276	3.82230924454217	3.90115706015302	4.18778115715865	4.25977194080857	4.02707973679766	4.20906162894064	4.37151756699101	4.09194696927822	4.33005168724419	3.97629296380794	3.96511687132113	4.15728688293353	3.82752854424789	3.76420084266321	3.98013776507772	4.13765947439905	3.94330416631625	4.10114473245492	4.0441506867421
ADGRF2	4.32008792235327	4.27960567935252	4.44520460259578	4.56675671558831	4.3056761994728	4.44986923079686	4.12961098203757	4.08689718682172	4.36729810115416	4.01931092105923	4.26180502920586	4.51706723975308	4.46064428159191	4.24352672675322	4.06574763284459	4.27165500794675	4.35599363047896	4.42990663334177	4.10895876654086	4.25799391489173	4.15940811641123	4.31088928264162	4.26259753130898	4.17801486164139	4.34626317537698	4.25944777325889	4.2973657268014	4.49407063879859	4.21878465815536	4.36746644104284	4.36817320549008	4.12082366612639	3.96866620732455	4.04981472271694	3.94729538664006	4.25490335156974	4.4179530086894	4.41899145285985	4.08850987146273	4.43827602746755	4.20956197477469	4.44733538820377	4.37730510471837	4.74495201332311	4.07654366444562	4.33951409032918	4.33951409032918	4.00824221033231	4.28039566025632
ADGRF3	4.84651868685334	4.80483245638263	4.93766435479976	4.86972051100695	5.16455496825271	5.02332068900633	4.77492868373978	5.04309670326222	4.98589593322636	5.06906190319903	5.00354883228673	4.998979699911	4.89773399048617	5.03390410389588	4.89416792355704	4.82144568472889	4.96676543629667	4.95724467820712	4.83132537678427	4.95274899563907	4.93035096183363	4.87208031912744	5.06719072522819	4.97261786153862	5.60396884896457	5.25356861408369	4.66234435557674	5.12301224207505	5.26455518111066	5.27812362115363	4.99292530152387	4.98181797495531	5.28594492751999	4.95219191755781	5.02730520284743	5.00306144924385	4.65651813290458	5.2353126628206	5.22576330442245	4.89895349735186	4.6908006156772	4.89956154715636	4.95535925872639	5.06986651757357	4.74278844875193	4.78063380875146	4.94204424363689	4.71454262188966	5.17561360713948
ADGRF5	8.11958369434727	7.73676040749015	7.46087826031494	7.54958414475822	7.10573758766813	7.36911365447284	8.00842347529401	8.05879753430025	8.11606557196315	7.73064000081517	7.7490130763494	7.39834193070784	7.60350151910584	7.6978765056042	6.97497497066309	6.43308779749639	6.92246395610592	6.6850647921113	6.36798030431034	6.94819189322076	6.891208387781	7.53249363283891	7.43693674596018	7.18230411726258	6.66987492082352	7.81920621658108	7.06559180850183	6.48603663704967	7.2694184261022	7.33806935910995	7.18889182786848	7.86768533976025	7.27302486041444	8.13870114064013	7.89102119013983	8.01336325039229	7.67382519757969	6.98258242246732	6.81232558544976	7.07661603421802	6.78622153627925	7.88789470286545	7.67051451974692	7.20580342303097	6.73908809754495	7.2849237810198	6.99426855671984	7.66725796339034	7.26468636907454
ADGRG1	5.62811764651596	5.54968256366786	6.20440625129588	5.82402954714378	6.20604753501232	5.90428870168602	6.59063344009537	6.02714126311548	5.70857228264547	6.12747282245903	5.71568070400051	5.37342290936482	5.47767806342416	7.3171226825127	7.0848410517662	6.878029148607	7.74328650571796	7.25796411514632	6.64163605772318	7.14542891956932	5.95675996994022	6.68528049548218	5.96543097463242	6.79909901498596	7.21718208634368	6.32090570123643	6.2295001574589	6.26150300164618	5.76450829008809	7.50158660327987	6.69614664309547	6.11050783487598	5.70012356259199	6.23344718356253	6.13903096146565	7.42052761598008	6.33879842470027	5.65866550963291	6.26869176416379	5.9232141431206	6.6215937245758	6.43334887755907	6.09484011504545	6.12074371784305	7.10057282784068	7.41064327160461	6.1614385002423	6.63839779229783	6.18846277806821
ADGRG2	4.20715065849499	4.39913891899389	6.09731000361776	4.27471137493502	4.84984189820233	4.76756510326496	4.44906542815125	4.2624720375357	4.37577495519111	4.37654412944515	4.2186468552304	4.30143485521045	4.28481832463313	4.61379964449381	4.6927902903489	5.75952019623956	5.93657582610498	5.34453766938883	5.05435780696394	5.43917805295116	4.43023088371416	5.2372627111951	4.75272789825887	5.1412969812258	4.90739937398667	4.76324520683959	4.71496673563951	4.54593927883591	4.92649375158756	4.77674723087941	4.55095248064354	4.77647879222925	4.58315631739584	4.95049832779916	4.72109329775027	6.11999751388589	4.83486903933661	4.59490336875231	4.7456391518958	4.68989596552115	5.87507196877738	4.74800017144391	4.32335399030799	4.59017496755595	4.88420506240974	6.49854141675823	4.83192201462527	4.77702675073035	4.58080601860191
ADGRG3	4.72719451579567	4.51868896616926	4.77271038676976	4.930232924289	4.7782429856051	4.70660095346411	4.7958340315934	4.57749559669122	4.65043824491645	4.77813199210995	4.54810224238493	4.67416808498285	4.67593259695709	4.48899911357639	4.76391861712335	4.7460828162483	4.50134785140897	4.49266189891645	4.50962967373966	4.52580626416152	4.62944288277726	4.56898273377622	4.65497138666256	4.64941601993078	5.10491909410541	4.65774985788523	4.15388747104514	4.91709273989207	4.63139966944124	4.38695914815698	4.80091990653604	4.70359621791108	4.71756673231833	4.34336102692957	4.79784593063454	5.34123599358149	4.32082598324576	4.32287476863768	4.54341678275107	4.33579333940646	4.76499393367196	5.49832746472913	4.76280074401371	4.46722754961683	4.20030304472083	4.6057654923543	4.7081760406595	6.10255640136426	4.91955995215848
ADGRG4	3.75181458524913	3.71512604950112	3.88596341022384	3.69597528685027	3.79832896220569	3.87835612731146	3.80740970270344	3.73607119326447	4.03604957661917	3.78635432868513	3.88894381306699	3.79360859571768	3.85779190582161	3.76941712480033	4.03644921979716	3.96160148135513	3.86755274875366	3.94156050474645	4.05031869744739	3.99240037272068	3.90647798195372	3.72317064922294	3.7020106262284	3.63905380212593	3.74636504831548	3.92089432854992	3.765876181805	3.80325323988964	3.68300411375372	4.01774839888025	3.7063779383848	4.06355508248856	3.8811741980474	3.94693139171035	4.04035110725348	3.89671881476969	3.90389155476294	3.83024061042071	4.0316879388103	3.7334787948411	3.75043740778512	3.58602489094722	3.75500465804366	3.72877906205367	3.55893646002552	3.63281755029934	3.84558364243863	3.84762608142558	3.81907439795731
ADGRG5	5.24401624700465	5.09494745868875	5.12117242990611	5.2447626500316	5.16443690806316	4.90886952028631	5.17774944313176	5.18501342394139	5.16263310074801	5.05332540340859	4.89470971691684	4.64882203325983	5.0906119329984	5.18834087799241	5.32412907190977	5.32412907190977	5.23234167264902	5.30796541176522	5.05797587363576	5.11242799175765	5.36645045975573	5.50556048336062	4.81509397514137	5.42747563156094	4.96959603954537	5.24843829323901	5.04448360535026	4.9440872445883	5.12818680180644	5.09835365328987	5.09412722165916	4.84418300257785	5.4462584520857	4.83824532103639	5.45594616122278	5.01304259321528	5.05822653841795	5.09018117365326	5.37838576471206	4.83134295835365	5.39860865677703	5.13748052213594	5.26287982383653	5.31127949627603	5.09483326300204	5.04562635039197	5.07049861105708	4.92266034846781	5.25196057718514
ADGRG6	9.39388906949118	9.21033100159424	9.09799573871948	9.35365734446302	8.542951709094	9.01419640734628	8.96815297361644	9.31440222712385	9.36451470289955	9.26696390810964	9.32777113103197	9.34302933374171	9.46835188096567	8.72463189021068	9.15484120648187	8.49106944074809	8.30351564687819	7.70885555924697	8.65445806900074	9.2931275393137	8.9572449905242	7.84212162098457	8.9672253759349	8.51812777139585	8.88915691759326	9.06420096250672	8.99440519008259	8.78683720975909	9.05533480363217	8.71228935218135	8.78262078637804	9.48264846075472	8.85134810487371	9.21428573886365	8.82206940630956	8.32256097725297	8.86999104763614	9.58039238616154	8.79835967710215	8.90110327555693	8.4932523150166	9.39597823028098	8.99212942841268	8.66815257952569	8.40594422878566	8.79952075962647	8.75919403700352	9.31525591423575	8.94728401612273
ADGRG7	8.30553823448458	8.4373145219313	6.69204866819869	8.03940881040802	8.21269566833958	7.72584916230987	8.07968145334583	8.54682611247787	8.58167207302652	7.77066553931372	9.02351721287937	8.28563139958438	8.80563796483454	7.36315165450843	8.61521637413263	7.27145202147027	6.89702893556465	6.71210875850364	7.21611126043364	8.17493914251383	9.42482198983784	8.22591715889155	7.96179861712282	6.84278611026845	7.42359611683754	8.11754161370341	8.67626222348006	7.50275561723756	7.74409271793779	8.68287511644235	8.02878762162265	8.93689468152946	8.30197322609022	8.44489284016841	8.23154331107549	6.08093153101852	8.05942946779684	8.42455828734386	7.96862778615362	7.67546956616216	7.32891136513236	8.36533162106615	7.91728858562356	8.56305600422466	7.41343786908415	6.46342620523703	7.5175909332403	8.03554847251288	8.11141067255951
ADGRL1	5.39744679003299	5.58328887648076	5.50243499549002	5.29258492417337	5.36298204012824	5.5560427904232	5.68246026841817	5.53761105463503	5.49969532997333	5.44062031876271	5.67908544355554	5.37733110317234	5.37534947524019	5.58423987877251	5.3896007488495	5.30255622758511	5.75700841290632	5.42976635675295	6.16555778805761	5.40310697101765	5.46180469411543	5.24263837549854	5.59814415720651	6.15097162193342	5.35268189553183	5.45325892664811	5.2336005721358	5.47884818222146	5.55281785836462	5.48494149025144	5.3990993030895	5.41994647940586	5.46379669734751	5.38240474381374	5.58553259916367	5.28592585523077	5.35361425497285	5.46167133567773	5.41862163215864	5.48356370303387	5.64308701840088	5.46438845591314	5.42265700425982	5.86270497620186	5.99852943720141	6.73610578349936	5.836095909773	5.49584347885671	5.41968990703347
ADGRL2	8.02045156390526	8.00504175258817	8.18285527818232	8.29877634564607	8.52226793692487	8.59398636949306	8.1794177217525	8.30365206343939	8.2705644866428	8.3274124184052	8.00021865045449	8.35146873645649	8.97433181911645	8.47080866147064	8.25371096899769	8.33604132241954	8.33088279545566	8.02907389096215	7.87013513710431	7.89896413394878	8.03669768081209	8.07983375244036	8.03979433161382	8.26395129175515	8.02869023511061	8.25322216597923	8.29692587131077	8.35716535990107	8.14300640607292	8.33860950625999	7.959535425692	8.54554389656937	8.02695898641257	8.34475969827031	8.37537838645276	8.5901995994352	8.2888941794477	8.57344336306123	7.78938251289627	7.95874263010651	7.89932646641592	8.33500840792919	8.29277229047897	8.3148508949204	8.48058934655994	8.234697741461	7.90049081878773	7.84579325157147	8.18903785216012
ADGRL3	4.78982704965873	5.1565256301266	5.15861449629222	5.21176257470886	4.8667754088853	5.29206150173435	5.31378835678327	5.25539054080152	5.24906659223042	5.02766442485166	5.43357280992356	4.9921470827199	5.40623888223156	4.66750026714654	5.02106568061327	5.1654003770728	4.62979700487737	4.82211827307187	4.7006861081832	4.81258272034329	4.87442595232367	4.94318869133841	4.75565174279885	4.83844098650964	4.86905930883798	4.96634088803805	4.68734212984371	4.52356024660563	4.25300062199935	4.67540729158062	4.49693569304181	5.12621585475001	4.75603470601876	5.91882710163559	5.37282743829269	5.08585731008942	4.58057731458477	4.71970910744964	4.60940576977871	4.68345006553242	4.57885522086677	5.58146242314921	5.49365697865844	5.23044019199795	5.42552991976385	4.51201673348979	4.99568831370825	5.7172907872144	5.32666942032201
ADGRV1	5.23313944740848	5.4540513422239	4.67631848254624	4.84683477667875	5.18972734862527	5.27631337269242	4.75754679773036	5.29166879257616	5.1694802114875	5.23354410338715	5.70174859518688	5.35418973441538	5.21974119236648	4.15603298376858	4.7155097026326	3.97913459573617	4.05728258676765	3.90587433912428	4.64002543127177	4.5146808521762	4.60948903965259	3.6852890367326	4.90278735720468	4.5930574579043	4.83631703673893	4.79510408520631	4.62012633869779	4.58868491674658	4.69941391191476	4.86517950171235	4.84244986508016	4.71872398916229	4.69977801194887	4.7010119065089	4.84542760717197	4.59722529824838	4.80166214430019	4.87521673890993	4.72942341998915	4.72656155370116	4.8055105777636	4.84948257691205	4.90076638610218	4.6941151304862	4.48828682611691	4.59053931698226	4.85846903418663	4.77753129999636	4.91165106080604
ADH1A	13.804991394166	13.4708529146185	13.4361182725146	13.7002919962857	13.4708529146185	13.2590820114888	13.6706332072044	13.4051249868639	13.6130095659071	13.6390074257838	13.7002919962857	13.6706332072044	13.7002919962857	13.5761222430264	12.7479608783656	12.820508242458	12.8767000801444	12.2133262044268	12.6459314665529	13.5069925405349	13.6691477747123	12.3528684736715	13.3358542777395	12.3399723118841	13.0606183320348	13.2865054250651	13.4627499866368	13.2633213424895	13.5481271645557	12.9431398966986	13.2304286279181	13.0175077378641	13.3496409248596	13.2220048384268	13.3046770356483	11.8817956059858	13.1599489049195	13.4767638207497	13.4323523111771	13.4758681692412	13.3239460401763	13.2613405262514	13.5127805653732	13.4758681692412	13.3920669528256	12.6279057069972	13.3802990271427	13.4350321981413	13.4758681692412
ADH1B	12.3468655312613	12.4876789170456	11.2843841321712	12.1716872883811	12.0019257776315	11.6046286099952	12.3394085399942	12.235168271407	12.1272562291613	12.0536172496702	12.1455414887833	12.1048038528308	12.2897382754363	11.6903313614015	10.2946477606076	9.93368556447119	10.4441885367054	9.55533873244034	9.75033589323237	11.5238424055233	11.7244727945342	10.4580165748605	11.5238424055233	9.86935764874773	11.3985067580873	11.4500529272049	11.5883814570705	11.5633875732457	11.4935829401756	11.4500529272049	11.5409952162709	11.6046184693389	11.6550167935739	11.2837875237484	11.4725854742332	9.38762392384835	11.290608771209	11.4284416290997	11.7872971239883	11.6639645636978	11.6055183290341	11.2740339407348	11.3990714521706	11.4509527869001	11.4136111634341	11.3854039233115	11.1929620327931	11.5642874329409	11.0154774196261
ADH1C	12.9638378943299	12.5319192898441	11.7718528578956	12.7380080899392	11.8525365127705	12.5392468431348	12.6365670904829	12.6976415044188	12.4358268755581	12.7853640081597	12.7494337353979	12.5392468431348	12.7853640081597	12.1234342146815	10.7990798780384	11.8100212232199	11.4116393303936	12.2709982637541	11.9913519403832	12.6288792899323	12.3669614324546	11.4974147577819	11.9669404706125	10.4035783154026	12.3250019370561	12.2250266939641	12.3099024471388	11.4297958398864	12.1453098306326	12.0254395228068	12.3361775065088	12.1153872469671	11.8347323911735	11.9660125885673	12.0857254198746	10.7859674100279	12.2684881679217	12.3099024471388	12.6182291994731	12.412064639134	12.3502356766998	12.1507190632034	12.2485170940687	12.2304359265349	12.3238113214097	12.8017535776456	12.0841156990492	12.3778533767763	12.0448058787612
ADH4	12.9754738611656	13.0361157709245	11.875720909127	12.607016824527	12.4393651503807	12.4789694699903	12.8254850645182	12.5631073808354	12.699135026108	12.7956446700482	12.8404413660327	12.7149022214393	12.6739549886304	12.1035144497811	9.95637552060702	11.2503528964749	11.2969830258693	10.6004551165982	11.3792692436689	12.2383543887569	12.4716560927141	11.1012430522861	12.297989528608	10.5411851694589	12.3042401338636	11.8922572332977	12.2654728941986	11.8614539046953	12.395915981959	11.7207588457704	12.1739668877511	11.8078397856375	12.1298842363545	11.8682167422994	11.8812126052032	10.569046880262	11.7047356312368	12.3099173434918	12.151876600799	12.4022216961281	12.1590254792967	11.9882898565656	12.4359977459086	12.1967586291477	12.2798268077295	11.7733963367214	12.0971157777	12.2713611492563	11.9616209193105
ADH5	6.66811403977438	6.46364019482923	5.94190153693624	5.89106165042058	5.87012918255383	6.29904341274696	5.52077680096952	6.53715969718778	6.17908974363929	6.1676969459612	6.26773857851574	6.68263928906656	6.38359992441758	5.83767188497774	5.63210039507356	5.59522406642967	5.56309259199484	5.62521778268225	5.91957890881624	5.78489711534812	6.07201227075954	5.22217920765408	5.8382547723008	5.80798853729978	5.968647423467	6.27477354648937	6.48307357038661	6.26775218794934	6.33852580529053	6.34770010099245	6.10924554289009	5.98830211805605	5.89045665729801	5.77816773804113	6.30315576404331	5.219001834594	5.99006605099554	5.92446015353982	6.46965627819859	6.32821427726399	6.18750541375057	5.97410641640372	6.02046582693365	5.9065613664342	5.82206696654182	6.07686221709836	5.85662965635333	5.74750474988811	5.78123577550001
ADH6	11.7645789825132	11.3276343727808	9.88959065168985	10.956644293445	10.7503104004639	10.9599468387731	10.9191647658233	11.1975024552472	11.0306844517996	11.3478210253184	11.2939932752008	11.2269279264134	11.0018920723416	10.2478178852347	9.47925285979353	9.32548219517177	9.19549484188647	8.30739927712214	9.4350552487698	10.4399778352478	10.9142050661258	9.18774819216589	11.3155627767289	9.67457494503148	10.6535681888315	10.7226507029426	10.8279136092491	9.79689537103794	10.9560665628136	10.2576286400144	10.5567658383249	10.4439542838743	10.4594532683567	10.1805467354638	10.4322744271472	8.90503737288532	10.0923936862958	10.6604312615818	10.8229543050039	10.8602853802349	10.1494713411717	10.5174918849898	10.8278516334678	10.4790709241879	10.4752837254943	9.99853751714065	10.1733697287943	10.6560846117277	10.6428237514665
ADH7	4.04677558441627	4.32595134364219	4.21063544848086	4.56820139544316	4.20620980935032	3.95026865555973	4.11179681373925	4.25758979223715	4.3162275931955	4.22717598710306	3.88818698636982	4.31236954036593	4.08049327872797	4.25403852992838	3.91415979931794	4.12525204772544	4.15417785634077	4.14083574322539	4.10956480607599	4.14552024772968	4.11662320193366	3.7897606058198	4.24049699459915	3.97346106264162	4.19056857532663	4.02088345619747	3.88867756704292	3.99701603218543	4.37047971072672	3.97091442986631	4.02657706003085	4.11121544005535	4.19496080178685	4.2289118226668	4.20366160798899	4.0636609915219	4.24295931060494	4.00009343526096	4.49294974139804	4.66200063736313	4.12820425858678	4.29926460635993	4.24676019171242	4.13516800544018	3.77212586670401	3.90163392637193	4.23123848893227	4.07256203560443	4.39324212924574
ADHFE1	10.0071092320306	9.54087700201004	9.23878623715799	9.66725472929453	9.06574348496906	9.29758187195114	9.11581007672514	9.50627610686041	9.25343604121191	9.04454840954946	9.58476194858742	9.65805125984729	9.66146793582026	8.79017139656388	7.50879199735473	8.57039713933661	9.03806977225854	8.36349182439433	8.63213905279159	9.52753076543147	8.98780877647453	7.47697520963118	8.45852618309067	8.02497296798492	8.8258027337891	9.11158438062851	9.13641306085176	8.3666970739523	10.1691199348233	8.99683742030357	9.04323339024442	9.01982020544541	9.55499991709067	8.81811025231998	9.38235956494842	7.81943092365836	9.39867208298952	9.36641900868001	8.50292784130272	9.40772389577344	9.16967485435175	9.1112249112536	8.84521380589759	8.76720479562018	9.01647205569245	8.44181523411251	8.75407667849089	8.97950313686338	9.21799278138239
ADI1	10.2830047128694	10.2015880146177	10.0404300581528	9.85165977729337	10.0349652000403	10.2408168386088	10.3453575502792	10.0180473209928	10.1633132486351	10.0439253876293	9.82808338641459	11.2554017403747	10.7603736489689	8.75415995353781	8.74308838281292	9.53848299818627	9.16389629693812	8.63839024724625	9.29211633049641	9.58017611163013	9.74266957631367	8.22343988600769	9.13316663341129	8.66130580374739	8.98726495541876	9.8340217158379	9.97433023052597	9.72841256379575	9.3690708982396	9.78855251433672	9.87130932688009	9.8340217158379	9.6633606528837	9.6633606528837	9.23722855106995	8.95377877751407	9.42017953527086	9.95652312164091	9.98562814019223	9.88986118271654	9.08603720517208	9.4523099253767	9.67804065746068	9.62235173261705	9.55559336138023	9.78527109711613	9.50167302283913	9.58556914565217	9.1810137967292
ADIG	4.40368397130446	4.43378907274064	4.71874188261882	4.40501564553523	4.27245037080586	4.4708675152357	4.62704626902064	4.56711629672553	4.4882858141742	4.70645805632315	4.82440039002105	4.55242387703855	4.70724084917532	4.77599374680973	4.63486870172047	4.60034707374849	4.73460762767252	4.74968912783041	4.77214231333882	4.94572547033115	4.7495895417575	4.71421795823301	4.5948049929933	4.48601763013755	4.6194235965987	4.72280019735929	4.47882436253641	4.81179379619826	4.55401498435896	4.89424837966496	4.9144220234194	4.57696436683881	4.60616278618218	4.35571720863078	4.40012822274143	4.51323595107039	4.69324172136756	4.64497802056985	4.34915322288693	4.70515000534588	4.40999538021651	4.77279635296583	4.61570291233906	4.68703762549112	4.75678953928293	4.50023910862653	4.62402287905256	4.4986691972	4.95050484907703
ADIPOQ	4.19860191047237	4.21096135146656	4.09633681812747	4.15828387516984	4.29440323436392	4.19210011985165	4.25444864624951	4.23679294100011	4.33739624097102	4.39242326355156	4.11515331778077	3.98404617488564	4.12353944228452	4.60611277391013	4.4307467098942	4.56814987638663	4.55704404861669	4.45288679429549	4.35235842036029	4.70143322921432	4.78636468643345	4.07904501659433	4.07034576835928	4.13512324027283	4.01712256213086	4.3830417803495	4.08717890524973	4.22794517997183	4.15298572800595	4.32458925389229	4.35681616658968	4.27454981347362	4.18229381493487	4.44729618842004	4.15825642625331	4.31871493818361	4.27098355208738	4.28603464170417	4.22075810806582	4.38449945991479	4.13274894888766	4.36268070074659	4.13385423952793	4.00373130558291	4.62147341548902	4.37906332577062	4.25886743988193	4.61703168522186	4.06042395179737
ADIPOR1	9.40625573007094	9.41566378095472	9.33083971997077	9.36056474261809	8.74081047352762	9.17781270447332	8.81682748135344	9.23433681129097	9.27200799846236	9.21502258528232	9.3120311983547	9.43052087788445	9.05782865222031	9.28697398415246	9.73942889535961	9.09664287739171	9.11312970689282	9.28461763991637	9.41214719154302	9.31602978771066	8.70976169100816	8.89756969019994	8.95897108306507	9.17600164914794	9.03501191422416	9.30272316786385	9.06249649683629	9.18138841736294	9.08205449465915	9.69633047136251	9.31762406934153	8.91176738284689	9.33409600681227	9.04982160610441	9.45877790415294	8.85236794837635	9.29775800753153	8.91349109571335	9.34862199170736	8.97476876324202	8.95007305311751	9.20065555254561	9.42238212290264	9.2112534957513	8.9119417781345	9.23884012892229	8.9911910129729	9.32792753625323	9.1325408885034
ADIPOR2	9.64139181601806	9.59708501926731	8.95938933575956	9.93516141670234	9.20179938424331	9.71450717079022	9.23481811622105	9.35695429155503	9.7169932870803	9.80513387867735	9.65874550183155	9.45518330541378	9.55099018391638	9.89610757976413	9.67784005119116	9.77929438963029	8.96827778363969	10.1448060400405	9.70416592047251	9.24262003074094	9.93961004477396	9.03842488008388	10.0085597837402	9.11819653701874	10.1413087964908	9.7046246418599	9.46126850380696	9.65054954835376	10.153903527572	9.54555406022802	9.39309235060162	9.52907853421195	9.60036317663004	9.31490824842146	9.16210174353647	8.76717876396383	9.23758791168293	9.72225718701691	9.76944881641732	9.65206013061091	9.46794035117207	9.53755700209436	9.92860281230303	9.89362208921259	9.41673025744347	10.0751319107275	9.57307624561445	9.77311081445037	9.61053274084516
ADK	8.30575356914789	8.18178617956865	8.31967444340742	8.11972119590821	7.98378882917499	8.39904464866676	7.82524698689036	8.43954636315904	7.98960563738168	8.3007633012155	8.30618421400552	8.26943295703418	8.11539240840555	8.004685443874	8.27532525954653	7.87065436798197	7.81964218865026	7.70188874374584	8.17547894620053	7.94042255807273	7.91040028213332	7.8018901885247	8.34665221027471	7.82927647115688	8.04253254928709	7.99458484156508	8.22220637110814	7.9234728458962	8.38050496805674	8.14884086915543	7.98976472121581	8.16153999893163	8.07291832031949	7.93395499862976	7.90277468204345	7.76745993575343	7.84665272141962	8.42556204757566	7.77472838500619	8.11571773825825	7.86875919396865	8.10168007271563	8.29655487702044	8.16976970854804	8.16067044851664	8.34697218781193	7.98226859250037	8.06062903331376	8.26956585598865
ADM	6.83725950392906	7.38470452767753	8.73542461021693	9.32151901328816	8.57497522446454	9.74812861535685	7.35160965749713	7.81344208191399	7.35001287868824	9.26612545291482	8.34141618039078	6.97061660432957	7.32504121335654	7.41474376406675	7.87671386992173	8.09500167992781	8.1596378196822	8.50866678276463	8.44244771381346	7.83142482361302	7.14195284227822	8.0655712541772	8.27718680987469	7.86981024562247	7.421535776786	9.11498619692632	7.60176420494606	7.88663310983301	7.63679773317298	7.75424101673999	7.64051402812857	7.82657757427641	7.93868423737977	8.40103000859313	7.93281970441188	8.32029702881105	7.408508504285	7.55432211944126	8.33339344040139	7.82577688804108	8.01477792752935	9.56140789537199	7.75802010215035	8.28407811771205	7.64571899998602	8.0574426662136	8.14694003893735	9.05790376551123	7.70026856492909
ADNP	7.39420455728179	7.30010299086059	7.09855246325191	7.29762997039487	6.87286469239242	7.48504291492689	7.21468581168849	7.31124759163358	7.15583663332491	7.1437968273186	7.20915449351582	7.5226056752891	7.62797222773641	7.27725640039844	7.28869812222169	6.84089571727088	7.01027904910671	7.33050766449188	7.23300969709964	7.18022332499432	7.0338092433152	7.0066802984549	6.86216164416534	6.84089571727088	7.16986378975498	6.82903254141221	7.34972413138976	6.97327128110799	7.42898945431919	6.93450832894386	7.19226529212675	7.42240401894975	7.29705446705267	7.37387389451113	7.30946013179323	7.12469138409517	7.31601879358937	7.22920505031515	6.84430643315104	7.01628141349285	7.02723094131105	7.22390270150245	7.27934645349942	7.07688469216485	7.54949785379534	7.3333081586644	6.89987768973436	7.2319546377581	7.00936346761622
ADNP2	6.41613458235112	6.56258794537068	6.5935453592008	6.10689972670141	6.77240811987077	7.08361908415362	6.72461790868682	6.42545208656475	6.75527617007155	6.54115233498519	6.55507873256473	6.22149092215358	6.35585779673941	6.67871125764668	6.62333643751201	6.27747243223834	6.49169476873964	6.95981848702893	6.47780728529933	6.77004152636975	6.49759147690095	7.31051635803598	6.61233954497692	6.57186762410328	6.80049427245664	6.71243244753509	6.45303313591388	6.73922659228939	6.92838687365596	6.4959964173118	6.53989755933021	6.99483250680625	6.36415576467928	6.76213031987516	6.73592703605232	6.83725444146993	6.45777575634895	6.84606316405463	6.29093008974595	6.63390005073239	6.1414148421965	6.74027512165176	6.82717188508948	6.53574546363016	6.82148615970612	6.83354723957775	6.11120664004829	6.69394235964618	6.38284708679538
ADO	6.53591616503662	6.86106416037199	6.86976193922986	6.29189278161079	6.61963353218948	6.40839826564761	6.73772800738522	6.45834730586296	6.69558078693073	6.8644305749367	6.54927311238382	6.55772176206911	6.76884741177505	6.74056912968216	6.74263554292815	6.33506202844027	6.49019159346921	6.64314241064343	6.76611166430331	6.3686065920846	6.7609297775137	7.70993526980164	6.70574811874997	7.02512447059992	6.63650198578892	7.05253369138395	6.70929750728362	6.79276050930133	6.375743873887	6.86317010686077	6.78465856430665	6.95926430342189	6.6680350200601	6.85947552633545	6.98332929348915	7.06972241281449	6.68834302444142	6.26994957517073	6.79570232757657	6.42511394701098	6.03872459433623	6.4400950858843	6.60821751385865	6.80305910138824	6.60401394124196	6.55259598920684	6.8079257288366	6.59850863597779	6.85619904582444
ADORA1	4.87902960192974	5.03023513505007	4.84629541299189	5.08045313049105	4.92914999855472	5.09388772100021	4.98233454405407	4.94573725779462	5.07834000263769	5.03148803147869	4.99266866985035	5.16366179547936	5.01097185245989	5.22900482201509	5.12316004093489	5.30319354061323	5.06368831589333	4.9990256956846	4.99230726556007	4.95962755037999	5.07492579817258	5.15950311632477	5.05713784652191	5.072086353549	5.23348074911157	5.21341634987986	5.23252044844302	5.06943681790826	5.23780837002176	5.28356256108009	5.09199173489988	5.00469868999413	5.14693628043606	4.96542516658971	4.97706552957087	4.85054170334453	4.84950621587967	5.15568308498738	5.18333237449888	5.1392827902564	4.97996046309867	4.86886410977171	5.02097189576071	4.80833648034204	5.27539616589447	5.08014871405047	5.02786950034556	4.62315519246719	5.24090894942459
ADORA2B	5.01426957281883	4.98148905724241	5.30274082591922	5.23520097450904	4.73878675268195	5.34686463761776	4.88302528926193	4.83200082692094	5.10972825003599	4.67386980812265	5.08027680853952	5.03875650349326	4.96955987512253	5.50231187495399	4.99390251033179	4.73251781451839	4.86501923094465	4.90141206350062	4.99199935084901	4.66314658436025	4.94658736596335	5.30314555607446	4.84305238606852	5.2253992601802	4.77568325640603	5.27528945000416	5.02391658942785	5.00703955131902	5.16970826537998	5.37893705369787	4.35369144400389	4.682722329753	4.90720283910067	4.48770466808813	4.9484995935241	4.92028366496516	4.78055614244996	5.13477495760372	5.60917834570806	4.9830648371729	5.1331697605064	4.96584120610943	5.01079308905684	5.24920826620667	4.9321776518164	5.05971815053367	5.43968107484517	4.95101273624073	5.29364066747853
ADPGK	7.01258322970116	6.90799687292568	6.96356858634669	6.94986471447295	7.64011848657864	7.12433506052892	7.23737060820645	7.10600202789393	7.08915032670253	7.28547964767418	7.18734766361726	6.98529063146505	7.02983794018235	7.72042655670868	7.46941400997811	7.21272198870012	7.45984915243208	7.21026658847112	7.06133987369473	7.47239845715125	7.14434578321042	7.24169197695324	7.51028911049489	7.58729500525582	7.69215055356464	7.10879642007032	7.23186762425243	7.07339627619035	7.17394026792983	6.71466540890168	7.25522831181991	7.26461284085594	7.30717435667538	7.31444262722807	7.85821916970584	7.46840753062712	7.42156338911605	7.26337599049531	6.9086955784727	7.38332544882538	7.42175132454637	7.44477461336591	7.32488113749048	7.02934071293404	7.43288297779201	7.19827810334545	7.29180854388402	7.3858024901283	7.25948089998835
ADPRH	4.73306472976584	4.67179348296223	4.89208126580906	4.86358693993567	4.69464998647708	4.60270760394154	4.61629634908151	4.73237751818791	4.41523897290402	4.40497878887052	4.63969993443912	4.87131519080917	4.90965890943764	4.10226097758783	4.59590156244369	4.44948326546723	4.47008041695076	4.58306913395652	4.84757264721075	4.52025646006612	4.64095807126208	4.59884428688211	4.27079289852423	4.25608311550296	4.35432365777918	4.69511566714369	4.63039585593858	4.22861879414175	4.31191953336141	4.39447014637981	4.18110209481656	4.49861525208635	4.22102448056561	4.66639538366453	4.92397680404538	4.97201018442105	4.25417858942586	4.72855790935437	4.708066159319	4.56335959239979	4.20258480423477	4.9592156362816	4.83119137712815	4.80367586652499	4.81079594362352	4.605416450419	4.226584761466	5.05489876339357	4.6166120227546
ADPRHL1	5.43040254038141	5.3639365115215	5.3412432578068	5.39807739382968	5.6514976362785	5.56822629582186	5.33302309378168	5.33405836157708	5.21996083215274	5.57586799535819	5.30478622204948	5.22864927695449	4.9456033889016	5.43931225028113	5.40021310092624	5.50040682317377	5.22547091543385	5.25396029150639	5.50666204433224	5.2747345122345	5.28474975257004	5.13776697605721	5.42536482871826	5.30159179207083	5.0876402735114	5.30907085004644	5.28882047550953	5.36405802735688	5.51941378804189	5.54166042865625	5.46584906112576	5.32629579751242	5.45745539491802	5.14827834694785	5.00494370245628	5.39644637661821	5.34244806425612	5.57898907305474	5.89282353792501	5.31847842202155	5.36164193375985	4.90254103199284	5.81295199815478	5.46932747301538	4.9599612845103	5.12310788256739	5.02947196241888	5.28295584636733	5.31329957429703
ADPRHL2	5.70120949102061	5.83593410317553	6.43768900403486	6.28910301019418	6.35277516535288	6.35916437422391	6.01706747867685	5.92983320182755	6.3178196505012	6.69894639954165	6.02078407730117	6.12276921393398	6.35129409384117	6.45620014055081	6.78590141409428	6.38679718519124	6.20447227095492	6.80740757467322	6.34687089367759	6.12373160181441	6.32615120434312	6.14381933018429	6.60079531481999	6.5803456704792	6.53283445540603	6.15047123549823	6.23000697278679	6.5694822703768	6.40653674479113	6.25880445351258	6.25880445351258	6.03631291994855	6.78281595184187	5.9167577853694	6.01022107168849	6.72688821743105	5.88128884720379	6.48817648521573	6.74353329555247	6.41818511687514	6.6062452679396	6.00999066354689	6.31812855093874	6.46143954645123	6.44788419183652	6.16889898440748	6.34436315870076	5.98448599871453	6.21937891425242
ADPRM	5.43184150420104	5.98292065182491	5.44488774419691	5.86936205403661	6.36969044611543	5.84270104834977	5.4497615969338	5.93628933305859	5.83082306759846	5.76569363236166	5.80504945046673	5.57936645932857	5.52737824451403	5.68274241968881	5.86811571786832	5.88867355272817	5.39488931202741	5.70271680335799	5.91037929388407	5.84911420513798	5.41537794686233	6.23609159950332	6.13812471713806	5.92758160596599	6.14766617940025	6.06543630251812	5.77539836481766	5.75550405351368	5.937491370441	5.86332929136684	5.72226604887918	6.51841243179185	5.92832921325462	6.3702675555117	5.64550352899345	5.71643255837838	5.90586861006635	6.28010158167273	5.93463993501401	5.96527079518063	4.88997827492007	6.11193275429411	5.92204679048937	5.78286856878698	5.73927404823485	5.78741208356018	5.5776301010051	5.49293393159151	5.56286495857699
ADRA1A	7.73208500365125	7.05735196781705	7.50584955765009	7.5333897463283	7.80544828340168	7.81548309287397	6.96747187405697	7.63133703986022	7.60650707486618	7.7542206127813	7.52712195736316	8.10581501164926	7.68542250489231	6.89169633862139	7.44686058916697	7.33743768809178	7.00496718608657	6.94902994644124	7.15751723558795	7.18042878112406	7.17236634169827	6.80435192252366	7.60057692345047	6.87820075757114	7.54841781178641	7.00185743845692	7.23229794158244	7.26775686186949	7.6367755097991	6.9284266888697	7.74718358641216	7.88794147363829	7.97997624567059	7.2595642953952	7.41618257818899	6.57134956448034	6.47662863680758	7.61289579438451	7.27769105669858	7.8893161223167	7.27365174827217	7.7501640980595	7.7008429488347	7.29403904489593	7.15274309362522	6.81438993165372	7.46713741311675	8.04340067318544	7.43573313024295
ADRA1B	7.60954488331512	7.57571913405208	7.72332472339696	7.13271050719932	8.60915011828437	6.83284462565623	7.32375368905968	7.08073756007097	7.52751625995559	7.33790020526447	7.60328915170371	7.37955908696371	7.54766899679649	7.43561534525722	7.83714560782088	7.80594350426766	7.89354453940855	8.18120234039196	7.20679109810516	7.73516744784654	7.08838679892457	7.80000438696202	7.33119027651389	7.68724905406657	7.51068506971136	7.80865580333691	7.54589001152419	7.08181494930178	7.65048000875188	6.94633736883735	7.76776142924984	7.09119685236423	8.42305024650602	7.73254351674724	7.96992073785647	7.62721033236421	7.77539173845195	7.40753794723556	8.10854851599349	7.41328443315002	7.47958073432077	7.55612424118542	7.44071939210538	7.42064189058521	7.05196381990512	7.46300069635835	7.50512194936938	7.32748495480764	7.63360078660967
ADRA1D	5.16946317715413	5.25549257442966	5.5279677541664	5.49140737086088	5.39273831362825	5.45287388127127	5.2743676429024	5.27767774956404	5.16565046829475	5.37845145349968	5.33209621720783	5.27033308229168	5.3680460173747	5.0687573467595	5.41258240567622	5.36357280152758	5.6028683830545	5.47874134653271	5.57589867059246	5.68436258081141	5.63531174757624	5.62379901598438	5.12908139022667	5.50528502510057	5.37547426450675	5.64140085002585	5.21958075561666	5.47598818609113	5.61926115282182	5.95011988373026	5.39376701289784	5.12160393921347	5.50507164186996	5.2251558042999	5.36265167469668	5.49076292054542	5.36317064386389	5.56711493537044	5.90657861501372	5.46951102060996	5.45813199021995	5.34063394898858	5.0975266310019	5.23017824603253	4.89799154064597	5.13037974194035	5.28108936574843	5.14856891874908	5.32645313686224
ADRA2A	5.30115015310729	5.30048160204232	5.42568201344812	5.36158112397173	5.03012559677827	5.34517673002124	5.14446738756239	5.26236174490981	5.21501374940714	5.20260999347839	5.01917807308944	5.40752267295209	5.21110734863657	6.10591406154405	5.32203971593171	5.89134650897788	5.72546227598297	6.27029583270413	5.81909676436654	5.44802247432842	5.49197259460463	6.0331593475113	5.09116378472757	5.78039548117487	5.42278111550324	5.15121776918505	5.78429452458426	5.20644059827736	5.11334368679655	6.14055012972803	5.44698089322631	5.47855030147031	5.46058087032536	5.60326183661797	5.3537179178288	5.18133781760159	5.45017474627774	4.98767769517715	5.83454694555586	5.14533804799881	5.79747762567768	5.24156222254464	5.1000576793451	5.56856920378527	6.26084116870008	5.65667433258184	6.13355235444914	5.31346707637816	5.53507608482304
ADRA2B	5.76198387211109	5.60650769257384	5.85596271754583	6.03057377987709	5.44230516538877	5.74538182844815	5.88028944266437	6.05445128447049	5.76182903439817	5.83098987950179	5.59603034066635	6.04556627595635	6.16637218883677	5.83426106756894	5.47089709845986	6.0214866245613	5.98866294099927	5.89338613498339	5.59120217824416	5.94902257491542	5.79211844758125	5.41721428991799	5.6908392907189	5.53271940060182	5.83250050542575	5.9447387588062	5.60377763689294	5.43564705655968	5.63607803074273	5.61896514196413	5.9547894577267	5.81763975467361	6.42519629826582	5.67847974852992	6.16275539410313	5.46393419302104	5.93936189209149	5.78885290030346	5.8147198343438	5.9725531536632	5.69658230546666	5.61231288216736	5.69026234367897	5.73264609775049	5.39876186328088	5.43003179307691	5.92015952729772	5.62860760535019	5.79824877086525
ADRA2C	5.2914536075092	5.13190685230293	5.31916285958993	5.24425832961195	5.37449840828729	5.49023617018313	5.38590584813599	5.35416368426089	5.26712425882573	5.16812861124074	5.05059135389235	5.14929133969495	5.1940787820694	5.39659257755567	5.61027096369789	5.36065797214751	5.45730534197883	5.25975222182448	5.47058885155465	5.31255656533445	5.18660677309857	5.41106086132424	5.29590378767726	5.64416358845068	5.31988642506195	5.42018307782115	5.4559077658979	5.26706026542055	5.27018457621984	5.76122613930844	5.4018688505723	5.54151776896599	5.68423592995412	5.49205437360307	5.23672659263434	4.95436032307906	5.04658984830201	5.11744400194709	5.85914550581596	5.58099807155032	5.3284350383962	5.36053737235029	5.23829810495796	5.27615911545268	5.47100500112713	5.22329282895999	5.28568429524048	5.25152095273683	5.07776780917706
ADRB1	4.84962134993829	4.6785616964983	5.30010734970144	5.27001504120035	5.23101068963369	5.25266175787035	5.25462311061867	5.29469214071903	4.80452195795853	5.32813086083154	5.55383489582129	5.32392293870019	5.27590496006108	5.35440963151874	5.28143519734201	5.42326209926224	5.51040750239943	5.19151967647862	5.06908945925765	5.21480194944123	5.3252022760007	5.14318131751011	5.50879778659802	5.29759096151392	5.26884268756546	5.18782629331881	5.04510073460553	5.31517451076353	5.14210749429838	5.82998331485787	5.23494695946077	5.63152783279057	5.48965480489655	4.94531795199644	5.22117035483563	5.08618766685174	5.53159997323519	5.15252450806598	6.07726859990075	5.23662940523431	5.42663456269926	5.6350799780855	5.00446879936249	4.97992960442351	4.89861397602352	4.92926840876066	5.45235474918422	5.16871953870346	4.82869911349327
ADRB2	7.07789159113496	6.78876176792434	8.05096340644563	6.66628001200781	6.7725600790668	6.78647871394338	6.58285279473215	6.68176685212294	6.81719954780442	7.12385385539982	6.74107884693361	7.34626942042421	6.29173924302179	5.90245947134678	5.446665777944	6.15485127485812	5.7414679119819	5.29847456602122	6.20777889884582	6.1981214689565	6.27865303755518	6.16998859205109	6.47091946179601	5.9834335210916	5.9930974580566	6.49464620026869	6.20074592658164	6.49877944941132	6.55831093403707	6.16643909299525	6.66308500032985	6.4981320962177	7.05738273253707	6.21441537120948	7.28848782265935	6.74770647114042	6.35143301313871	6.5585773780707	6.16782036964612	6.87071798916362	6.30845855523706	6.47502166625281	6.55240490113174	6.01262487899551	5.96172252587045	5.72071379758841	6.19968013330529	6.66434890903707	6.34429383492251
ADRB3	4.14418486707711	4.59194759349078	4.38123745229557	4.60561978271103	4.44501420530963	4.43114006061976	4.26908746247484	4.49234629304473	4.31492743261399	4.28440078497738	4.21060664852343	4.4438828625332	4.41729140545518	4.33034107594674	4.2449492054848	4.61032782542101	4.21200889587628	4.30706913935486	4.51744987745399	4.44278909714011	4.48617226918762	4.33474096015873	4.39315118773241	4.41931324434589	4.49943466527048	4.33032697678587	4.54592245715178	4.65976855115142	4.38476745706117	4.26231344791728	4.44377546902589	4.43736821444053	4.49295831783637	4.30169231727383	4.34872013195686	4.5184032009367	4.53098876319257	4.27986006983366	4.51081943622656	4.35110115777371	4.39724007180152	4.37686379637866	4.34872695382384	4.35337188749515	4.1213981477606	4.35657307051472	4.35974410749924	4.54181638212826	4.97933801022124
ADRM1	8.27377500169546	8.39966821922736	8.75157960982501	8.56000532095717	8.90616332135306	8.48917239621015	8.19524240602765	8.27377500169546	8.06276713920103	8.31856869179668	8.05920401753807	8.73996938758085	8.41463917692453	7.97342668220275	8.76068205408233	8.90118418286916	8.48706601753971	9.44886712745546	9.16028350631916	8.61658194822972	8.65436183178832	8.17897236576418	8.53579274632097	8.7182484120627	8.24920262935268	8.35728279789147	8.44116663766876	8.45955244255769	8.74962282121919	8.75737159024901	8.7030221760399	7.90693637706784	8.71045488743213	7.84986029612097	8.08594195912021	8.86243575583506	8.66097490360539	7.96808281612129	9.00089935691326	8.99084309483188	9.0698271484085	8.38930862815382	8.43644496424427	8.73727915894719	8.28217223155979	8.43137197131566	8.60600899398758	8.3826740962192	8.74580825107092
ADSL	7.96142466211175	8.09063401002065	8.19500469216519	8.16447654559971	8.35555436452428	7.71523416735319	8.17065312135123	8.10620304709843	8.36999249419546	7.93765654633621	8.08018688223657	8.01939213791592	7.98672818588313	8.48869172821172	8.59897214278713	8.49361456391699	8.06588378114317	8.78888411053692	8.33700083053757	8.11981366336933	8.30513952627087	8.63246945074594	8.39810583316358	8.60525778545146	8.41201874740999	8.17663874322974	8.29870805880615	8.33239013761897	8.3489453345187	8.32102653248869	8.39864824860252	8.21011326761096	8.20518111888102	8.12680929376876	7.80279224722166	8.49702995950896	8.35488794561303	8.36522197152338	8.38494237350507	8.56941563214986	8.45631030116994	8.19851404222176	8.41621042085359	8.30570953385971	8.28933185061859	8.25968342832521	8.43973962872048	7.92525042648686	8.13830596085416
ADSS	7.09873692757336	7.05011113971787	7.56764017071413	6.90006668348221	6.86691825239598	7.44614898677226	6.8858638183679	7.22291104748953	7.22909228348242	7.30625872490243	7.27407902395453	6.72937507416793	6.94927196221203	7.24095762738946	6.88415917496643	6.94711498590028	7.04589051583688	7.01956105190675	7.0166733042499	6.78572046803384	6.73404483038412	7.54092908861154	7.05078172943113	6.94934947165022	6.80155309056524	7.19013391766275	7.11454688702868	7.28988923657044	6.83934085750662	6.94800062977256	7.06503435727603	7.20695626748336	7.06052276757452	7.29501047508918	7.45274367919613	7.2354938626588	7.06804867963509	7.01688152341714	6.95937948466718	6.91143815758659	7.00297405356898	6.97000590392894	6.89762353423365	7.28623460873192	6.94604208828799	7.37449234670021	6.86767064922285	7.06110364426991	6.97256605205321
ADSSL1	6.93361301246863	7.29470685072162	6.5690952453067	7.24239171144242	7.24567161558807	7.01625353077487	7.04391370928518	7.33965297041058	7.3043891752729	6.77315309344825	6.99636623510859	7.23170566792217	6.87068903882064	7.53266578288886	6.8413573125925	7.75199619510562	7.81296766809652	7.5241861393507	6.4027009425331	7.01981438785978	6.76720683136404	7.26947463347769	7.27425863128543	6.68518992543498	7.5023478278187	6.96046202033171	6.66098445027664	7.48015696551188	7.43014608542798	7.53289031545526	7.29836778214944	6.98042988218865	7.20743661621285	6.122382717039	6.09651841258647	6.07208008369962	6.89714063365565	7.04101870955548	7.07987822529526	7.21497303966087	7.23338460389276	7.56694601680255	7.56489197298948	7.70697076368262	6.88641683461813	7.21461066025709	7.4992071327078	7.1158845535956	7.63758393612753
ADTRP	4.36762157842037	4.90828048375762	4.47101471774337	4.56946847753205	4.94037437132325	4.97013144260407	4.53314679734589	4.44457838539359	4.55104847924197	5.11043705495216	5.02832124285394	4.58944342500412	4.47600241490765	5.01594745607927	5.04835101572775	4.52818098174476	4.82066516587292	4.74874217743803	5.07729547232307	5.15705909434514	5.09088590387416	5.00403276778504	5.39944887749579	5.25922013410445	5.26210162185413	5.07471014797003	4.9668280686142	4.51438517369415	4.72004801411408	4.87416746376582	4.52348201689496	5.56333354069473	4.34573598781156	5.25909153101292	5.57154308409679	6.82042159136038	6.4719915668377	4.64230018748617	4.51713030795311	4.83136581968777	5.30529300645617	4.20500004263138	4.67117992232274	4.44377904493897	4.40990003149392	4.25279624836607	5.40057348921669	4.05168304170473	4.094043930093
AEBP1	5.55682801159905	6.28790599313193	6.59502674306406	6.30714201214475	6.32773948455803	6.00084177622107	7.87984670592659	6.60807462966586	6.29056141640472	6.60160585147127	6.64687551599516	6.51848756818142	6.48864378124989	9.32359611000467	7.8873827432454	8.54088680246461	9.24178786409386	8.57937169449561	8.021520716121	8.24967074182429	8.8392946791007	10.1936944441136	7.6940949223974	8.83422270282128	8.06167234417962	7.14701496106202	7.73851234540856	7.1557322533	6.46586384389643	7.05911121513909	6.66743785264751	7.34771125617816	7.39382839790021	8.73963813914667	7.81023097936479	7.59801559951897	7.29797445244091	6.42196093429889	6.68291299583719	7.03592785904983	8.25273636418338	7.47220775281324	7.36433058132153	8.22827553698305	8.43925595198301	8.99532199542137	8.68691083329768	7.36407941739913	7.10306388483352
AEBP2	7.18569324831906	7.43662986103536	7.40472030141607	6.97254067265732	6.78697010210842	7.39195647756836	7.11500803438316	7.25546617437387	7.36451808599003	7.27079179012758	7.32786517648821	7.25618560979434	7.35642238588773	6.9718322540341	6.7251643826625	6.69208813404385	6.89686188577813	7.25524877726386	6.79175319149512	6.85364241837951	6.8823391380697	7.61628773202013	6.96480886832278	6.7523866700651	6.94202081976655	7.06007375065107	7.13596817707612	6.68615775918646	7.07933697044994	6.9277953223853	6.93010626091414	7.2462692474848	7.12264298670989	7.41406503640814	7.14159847917239	7.32486587794394	6.92168765932401	7.30282799753592	6.72936659839281	6.79601089702221	6.62869758364564	7.14140968540905	7.2113413619229	7.13482807110393	7.42419832108292	7.24016970205823	7.17837702999785	7.03818293401581	7.34413210079577
AEN	6.1562160249677	6.56380291672308	7.49853552181542	6.65005101357923	6.94205011596168	6.93322681544053	6.51092267300186	6.38214065203271	6.54750916503746	6.97476767762687	6.16529336458637	6.01716669176517	6.40253549422092	6.25557883581118	7.33783887317411	6.53062174005753	6.40144589771231	7.00922896879457	7.2623467187772	6.16136436457626	6.93492921800853	6.48095527324469	6.87532970093273	7.19974005946565	7.0160308960182	6.73454150667969	6.62907403274171	7.31137909335435	6.21423063972924	7.07484173042083	6.83104271555193	6.59849851814637	6.30826671576679	6.36293846674092	6.4027346271307	7.76505619595837	6.58318759559333	6.23498058940902	6.63980697633898	6.58182869410111	7.2047013252227	6.43209984753237	5.93332217814109	6.71733757052025	6.91663656692014	6.97893187230963	6.53281538455923	6.42618615121086	6.65449504060789
AES	8.2526903556474	8.56467238613003	8.29170314328726	8.31768622651514	8.53612198739717	8.14426406415375	8.50376687334387	8.20522046067064	8.22614176913937	8.49983841804188	7.9270078806659	8.42222685129854	8.33624028505653	8.47217753324846	8.73392228767171	8.79348053804196	8.6876308136407	8.56274363525612	9.11311941355093	8.45607514536948	8.49311850134043	8.32644305909439	8.37288718431758	8.53704619478938	8.45540556173102	8.37372117899419	8.36968293801604	8.80790735837415	8.35017274350077	8.57878943203465	8.65325247028176	8.31716012350439	8.60201551671315	8.23311688988412	8.14922597587968	8.07321937315343	8.37786746063009	8.4808364065188	8.70020676302354	8.65120855793707	8.57446426776897	8.238483503966	8.29412532828578	8.33906404285513	8.44569662973652	8.48158472527151	8.45797252807843	8.34534634142948	8.4629556820223
AFAP1	5.26285635038686	5.37492584844656	5.23584308432842	5.15320911046739	5.45107200680595	5.23196934267681	5.37732120560312	5.13772934876478	5.31129332593578	5.35573024217054	5.16204198998216	5.1916728387146	5.21732000264469	5.68218701126017	5.36931219641364	5.51057978825075	5.50329313049425	5.47962728249346	5.33323095963512	5.25600759232008	5.51362310823187	5.80762863743064	5.41071047109923	5.80844619341327	5.49951997512949	5.53775835420616	5.22625660749021	5.40335115665255	5.41644137944635	5.61495155781953	5.24739678316954	5.35313739044092	5.20715937883623	5.54124654940804	5.38141993493402	5.47437579031514	5.50787076317369	5.11955191285855	5.53292379158265	5.2510950494615	5.65033845746535	5.2354807188261	5.43220927788331	5.19705583404466	5.49426136590259	5.39769371437596	5.16722916062013	5.54934942361247	5.35689657434081
AFAP1L1	6.02865198692149	6.12428639359911	5.75423140444375	5.65953005046131	5.92319955946807	6.03754743874024	5.83169050375176	5.86045263936137	5.87892149139912	5.89380839956957	5.91585570089525	5.40284970022003	5.59448194983108	5.71384454726709	5.85896045071455	5.58579966410428	5.51554638748347	5.6815371608737	5.49174830188704	5.7316144834283	5.76403369636193	5.60795704468052	5.80583585493821	5.74347159127392	5.57388839027823	5.59519761716342	5.54930994618859	5.68982256231449	5.81820459880063	5.77547949322852	5.72684928506852	5.80075613249281	5.51576122179281	6.20769594134883	5.51803761001498	6.12007558441395	5.8372137581913	6.03392614982522	5.73345443468566	5.67987447814724	5.75700565982977	5.8392018876651	5.89656538841115	5.73167713472684	5.86335515734363	5.54822445741162	5.30420700546483	5.94089483705735	5.73842394091931
AFAP1L2	5.42479794936508	5.52654340452576	5.08368029610722	5.21300449421484	5.59351161153447	5.40556624654673	5.71929982379385	5.23609199284805	5.40942204236159	5.57862793378394	5.55495504386401	5.36630331599349	5.56382629424223	5.71132812553766	5.27900484123619	5.14645334342201	5.31945941153458	5.0883911487444	5.10183429116706	5.31914516348043	5.39099812010963	5.78423506457856	4.94460319727719	5.48050180593961	5.40442596727302	5.4418171248311	5.63221756009301	5.68244264209998	5.53150647110907	5.0790770217735	5.58075074720283	5.49053530139255	5.3939777639666	5.41973879276194	5.43917897790333	5.4179250667491	5.01435233068542	5.75113220284595	5.32804958832642	5.59428908877771	5.42126183694059	5.61290655284111	5.45457269149604	5.20001956027568	5.46090798376395	5.2819270530515	5.08561458491925	5.44701436655124	5.40896096693878
AFF1	8.38314724718246	8.16463580963495	7.84435677668436	8.08398838284208	7.59459760899447	8.22103164957478	7.87441652648816	8.38716119841479	7.97199063290409	8.28715167401328	8.05064915443923	8.05234893396196	7.98174862646048	8.01244961719534	7.73969795859518	7.8735923196414	7.93798575047691	7.71646180930339	7.74335050265875	8.04362156841523	8.01887100650341	7.88520398222462	7.78137520013007	7.81481119238779	7.77483722786434	8.07019915167002	8.0840994262919	7.57622210704943	8.44211300167196	7.56115913228121	7.97178665630473	7.89396172842429	7.9877516955482	7.99883975545442	7.76935402284709	7.62185455375035	8.24229909407583	8.17068789729663	7.7939836520109	8.15757590253303	7.89255536758082	8.11644494310081	7.96348802810441	7.97573967166772	7.91407945646013	7.92291279693363	7.95757380714726	8.05425197091127	8.00468966839658
AFF2	4.57840208654344	4.63290065650343	4.53747183738462	4.82800655926984	4.69588250335892	4.69730616419923	4.7173358605961	4.37382467422377	4.78535542220698	4.49919012747526	4.61967689191628	4.64753861610084	4.81673086250805	4.68366206808843	4.69267732463303	4.74980360901635	4.71492391842884	4.77413457859032	5.02243087360309	4.61431918343583	4.70141807210603	4.65842048566315	4.60750189263005	4.39878980574225	4.64783390132938	4.7037860861649	4.53302800093088	4.60970173420581	4.53332873351364	4.85302626477736	4.53404379060581	4.6185079687489	4.68973010675314	4.52197934734675	4.65287729003497	4.98241645851123	4.59443873842247	4.69537129430427	4.60232479663895	4.46641867506841	4.85459334231055	4.43165709389178	4.50002962723273	4.89929707729668	4.57669273680229	4.59922316426637	4.41919548749353	4.76521120578956	4.83446795830047
AFF3	6.35841071719333	6.43021667635556	6.44924087641313	5.91694659303404	5.79220554747397	5.92465942050883	5.81033766146217	5.993322170161	6.13502911302482	5.74937612358077	6.74522992332182	5.71425023459915	6.37674726757242	5.82633546279031	5.75377912914785	5.88816585533302	5.72903071014512	5.73511036963354	6.02406959246429	6.22864304867015	6.22674039635031	5.77984941526899	5.89133926567356	6.10018730096184	6.22631758472368	6.58546740809404	6.16151185089236	5.11822332892734	5.43328045211196	5.96278900045397	5.93109185535462	6.20302546282478	5.75621555368374	6.79253775863291	6.18385399732627	5.77574137519229	6.84123754937831	6.37195824778157	6.16729510204736	5.90624661232287	6.47357219512878	6.22428676882849	5.90483804718291	5.50466380502871	5.55601562836754	5.86973827903247	6.20510644442974	6.06381906573916	5.81137342811284
AFF4	8.30270173756828	7.99927035969453	7.95109403761841	8.21170149696296	7.19803637300333	8.47231833661516	7.776547148869	8.11805788566096	8.15626481676325	8.26818877161982	7.9761929268061	8.11462187896759	8.22913104661339	8.03357383266411	7.80025275025198	7.33007983762706	7.6391431522158	7.42579555888965	7.4775795472892	7.54160765126848	7.48341034652643	8.16512701931579	7.62386638317178	7.59618509528715	7.44502518957873	8.06815431520487	7.54101978964061	7.86601833886243	7.85944621236328	7.4715844688959	7.6790239138687	8.20735145656844	7.83378102430826	8.24542459731904	7.67665607167284	7.99427151083712	7.8633575085097	7.89202534643379	7.30365533860657	7.67561443655345	7.74205763968309	8.10503741180237	7.80834381648029	7.74901850210279	7.92445521454244	7.8377584869611	7.79490753280276	8.04404417138153	7.87643292366762
AFG3L1P	5.20789143454762	5.18662764599081	5.16779800462144	5.24150660076248	5.05389436758628	4.90288014703925	5.00848781304778	4.94823476708302	5.36596874637699	5.18993790552402	5.0224175477411	5.36152496004591	5.20164348903029	5.12454253840891	5.15132267351392	5.21319020485812	5.16468112876529	5.31940527865276	5.16296503241792	5.14854079101398	5.04340956754399	5.26108961514332	4.83950570917532	5.05940764994019	5.0657662385115	4.88924790146644	5.04151533570389	4.99866770839549	5.40974081350263	4.66784940155527	5.15689270048347	4.93606131813072	5.15229929027347	5.05286333384652	5.18106336376272	5.54524399456586	5.3014544349798	5.30558237316817	5.01177836921968	5.48461399760011	5.44088382888501	5.20318574111063	5.15758400378169	5.11130866309389	5.24135606030566	5.2139206391901	4.99810215656425	5.08993889905052	5.16755898046709
AFG3L2	8.30080288296164	8.04456080664923	7.93042413330248	8.14716289436545	8.35178159943475	8.13706148191006	8.12365484796439	8.20735707824987	8.34833524589738	8.09517986403455	7.91250309490812	8.15140687160131	8.42763870895986	8.49639918349926	8.64529713531271	8.5571378639267	8.31427419515054	8.75561960127026	8.21540800930059	8.28339268218522	8.35797140852235	8.09921627124212	9.12712649677693	8.11744597908145	8.50604897340392	8.12255174202213	8.26277293359734	8.71355794636511	8.34305463187779	8.46444567051096	8.32731178777081	8.36556621828425	8.29108477109078	8.26477798267385	8.04427995472187	8.11608249298916	8.12255174202213	8.3891415892153	8.63303509766227	8.50053880502398	8.38105557739376	8.11931207578608	8.1629087660601	8.50926883926687	8.23703432190439	8.31999784625322	8.33835444977709	8.13045264187216	8.28696607266989
AFM	12.4018735105525	12.3325239723611	11.7017718863623	12.8256525656567	12.6714800839257	12.1519073146736	12.549350118034	12.6714800839257	12.4299493542677	12.9152232599447	12.7388513164209	12.4636189648058	12.4506726323372	12.0740213425523	11.1251251404197	12.020842144032	12.3062769921986	11.3080036335148	11.4773824538981	11.8479969442735	12.6834154097728	12.0458567814757	12.4348375948679	11.5485822521096	12.6079068745596	12.085359545842	12.5642826618017	11.501501875154	12.7674390018432	11.6203081932693	12.1511408058975	12.0966596977088	12.0161666080361	12.1279914519489	12.1456338128382	11.1217327658093	12.1511408058975	12.5393387090932	11.8490729725871	12.6090169142553	12.4918364056111	12.1949263461418	12.447980292134	12.2992478271316	12.7083076983972	12.5072214522766	12.1803386833577	12.1635984721152	12.485055732459
AFMID	8.80699515577581	8.26739547003122	8.03417253289597	8.44908964528908	7.90373747164521	8.51045109310286	8.20814981186625	7.82089289416646	8.39728059154653	8.23370722623784	8.40296211947995	8.43317095961385	8.1310955676019	7.91829579313662	8.54540567411544	7.72101053071259	7.9346485172697	7.77731016762816	7.74730001539867	8.30062927187162	7.83143369892393	7.86991055774695	8.00378362934376	7.93644971773652	8.56521178325385	8.14871486637091	8.24326465638164	8.00393968146547	8.50476151128384	8.17355117450883	8.22208742582131	7.78671704909761	8.21291288514504	7.64191897845316	8.26676566967105	7.2628378372381	8.13840396073129	8.1765562480835	8.46971200200741	8.59861703847297	8.36549849992909	8.15468651514305	8.37240031067865	8.28679356329201	8.02291659153395	7.94521598675062	8.39851822020049	8.10516793749509	8.28825384948427
AFP	6.33942401706704	6.32314359989885	5.16562389404857	5.47950733066474	5.3515638788736	4.87247784235777	5.80579545138536	5.86724932871658	5.65337082856138	5.54982420196394	6.49594901682334	6.72718772790914	6.35075642337492	6.42303189863901	4.10822381166558	4.74869350231496	5.50197282993519	4.99065248604441	5.18072708720182	6.21329219035279	7.36035468236465	5.50053143470399	7.05473463266201	4.61432473481764	6.40821542459963	6.48993472946643	6.87497855681315	5.00890710067047	6.77277184090531	5.52476070616022	5.55979594268916	5.56444972546233	5.73230299876432	5.1906837531712	4.60583717669894	4.92302710668569	5.94335281717187	5.96143227580422	5.73582489126211	5.45712891505274	5.17573463020241	4.88412254710017	6.2864627648126	6.25939899125652	5.89810638822843	6.10201390716493	6.01775734964038	6.30948744487469	5.66307650458528
AFTPH	7.03390501417035	6.9613599732843	7.19775366010384	7.08910081024702	6.83738677489885	7.16558038279151	6.65999251928017	6.95571506024509	7.04576860339052	7.0201630596838	6.97097868694221	7.22396241867253	7.2071782105693	7.05499902331365	7.22805733123555	7.01849197991344	7.00934340297434	7.04653656237488	7.05904372622174	7.02611233981525	7.0462769509153	7.1772760207762	7.08455327913668	6.94410347950347	6.87461814510534	7.06478443250641	7.16426289477366	6.78300088701314	7.0214627887494	7.09821158225868	7.09413896923313	7.15054632689387	7.18106523981643	6.84770577689919	7.0503432837741	7.08170393614474	7.0503432837741	6.93627136660031	7.17517937221965	7.08624100114835	6.91802649208794	7.06846623976246	6.94374550747254	6.86081524621769	7.00494915779137	6.92582114357232	7.07117260331982	6.97766652576607	7.06024260757435
AGA	6.63999631136957	6.65795600588664	7.43843906342566	6.95801883047123	6.8481568924488	6.75131004277207	6.93454870261927	7.10780349106816	6.9292914024891	6.90005664451262	7.07851980818656	6.71398884884786	7.15421727224965	7.18099764075466	7.56990064793529	7.47716668104297	7.51734891833156	7.18964564952632	7.66708359043848	7.15815183723537	7.26402426832107	8.18807533275263	7.25068053224318	7.66194222106174	7.29181255084196	7.26463255817863	7.49145442464127	7.67421695544273	6.95680528442972	7.73457244634319	6.93580815786478	6.93130715051664	6.88181970179344	7.01873412826225	7.47873580674493	7.19146301202894	7.31282933031976	7.2892263095571	6.97229976590465	7.13313616838204	7.15526309141986	7.70125836950034	7.31517519315581	6.8962570227782	7.38500443195403	7.13439230573162	7.12360788485404	7.1997205371817	7.14435232966559
AGAP1	6.81074200380115	7.04584073640021	6.81960927531285	6.83548387850118	6.58142678250251	7.08085235071019	6.86034930396224	6.81042143966441	6.75962037201493	6.67576947578814	6.86072663466487	6.79823833286327	6.6544820135825	6.48495902919001	6.67625233858206	6.55805600039197	6.40402994150125	6.90082254281494	6.79292599712262	6.70026292634514	6.64702757478226	6.26023021249364	6.77820342130072	6.83247726709826	6.71556485506002	6.61218409103867	6.85036691119261	6.69408519768937	6.75865919199418	6.75719829807565	6.70464584670156	6.87528736110711	6.5646127499205	6.98215857978851	6.46771616728	6.62687497271571	7.03679684004345	7.09313685548054	6.78556364345129	6.42400943741372	6.75621505908344	6.45369662278249	6.49084967962161	6.67642293696781	6.80306464411267	7.03235049614748	6.85526614986554	6.68210345536037	6.61096495699445
AGAP2	5.27447557564946	5.10727664746328	5.16682860776504	5.25739355571493	5.0723321612237	4.88774683901849	4.97559583359901	4.99273638701133	4.83673101089419	5.25720039523823	4.9831251899585	5.31429394947288	4.89478256304864	4.94379521217634	5.10111759154372	5.0092063736047	4.9792430863249	4.961376717788	4.92886137087664	4.86381116589464	4.91913310686823	4.97095474587009	5.2902373071616	5.04137442188119	5.12054875505349	5.33815189478883	5.01924626816523	5.11018982066537	4.67686176651955	5.18287537699764	5.04523980536768	4.8936411338513	5.04874158453359	4.691418277773	5.10493715191651	4.89954834838001	4.69980265870888	5.0185175459645	5.15106836469946	4.98321345829515	4.83964132761832	4.8575651223295	5.07008056814894	4.94131030150233	5.08998348758424	5.044870366556	5.40360710094082	5.26264500212835	5.20735748455707
AGAP3	6.35664608309824	6.49563694452925	6.37212232716975	6.44689984513581	6.90001534906677	6.48407474068902	6.51392396510683	6.4029746729131	6.44278212544755	6.20287997439343	6.29450687543669	6.51766487779971	6.21735479446821	6.24179976794768	6.57839195187937	6.76552924227863	6.37590232241159	6.65598533833793	6.67638723061031	6.18891100228983	6.66123857099875	6.17598923807438	6.47916610976262	6.22216337096771	6.40078346540833	6.53968971840469	6.35031614505826	6.69604391146735	6.64278873872774	6.51457198834947	6.50680170181669	6.22275621315884	6.59752692294768	6.09344393912906	6.25915965443551	6.12930788044763	6.39180559206547	6.78345942841436	6.88932286965593	6.62230364689541	6.62458970567651	6.2685263428267	6.35435227643622	6.33277227811235	6.38289455063587	6.50123506441523	6.54384729923723	6.30042045673538	6.38807722021802
AGBL1	3.97950786523609	4.10769542409766	3.99215338569896	3.9503794711441	3.99717078041691	3.90181588142053	3.7870679311337	3.89877483448936	4.07995779326303	3.80556486064429	3.91405992158104	3.73041040978953	3.81974088612722	3.94755014982085	3.72605723781586	3.87037055246853	3.78662974663889	3.78420090171574	3.92614082452571	3.89218135806604	3.80411743008553	3.80531299849975	3.96963822082055	3.88214213238371	4.01578183811385	3.94959510720996	3.8873019843648	3.92446064567906	3.82582764726811	3.90456431348767	3.97732562020171	3.90362763551113	3.86524644794128	3.82346172789632	4.12414181821462	3.87157629161207	3.7109973871921	3.74781529151833	3.65401506697773	3.8408429879854	4.00184824238091	3.84569594888111	3.77694055547882	4.03226685966913	3.74815627976346	3.88150207949648	3.72702450162025	3.74953061244973	3.77646010427534
AGBL2	6.33941879426752	6.35834263569815	5.49796730676503	5.90375995115605	6.01591607720656	5.66246943546881	5.8565390037484	6.50418081913779	5.63713563157695	5.91290975357797	6.09386306672658	6.56655589909398	6.14446266429852	5.92293488315414	5.37229991913899	5.72068951584291	5.65500622487035	5.48664208771133	5.67072144166616	5.69110264477802	5.89406211931304	5.41189643601772	5.61941502367883	5.39769687537038	5.97283494711909	5.53840859092536	5.65098250209939	5.3147237690715	7.57284213482811	5.92021637009203	5.94691030442499	5.28770686593092	6.06114485372176	5.26987207846757	5.74087629029084	5.18796574272717	5.56245048537289	6.0725740931674	5.37345588775796	7.60237213838946	6.42347734202652	5.72764506304283	6.03108550546797	5.32801615429771	5.23177144962814	5.52516370579245	5.93937521858494	6.28226445302889	5.88267250091349
AGBL3	4.99446493374636	4.5232320990013	4.53202049759138	4.50000476479662	4.50890054267982	4.76852696999353	4.64618377582792	4.7101913793523	4.58328337212591	4.60009181080865	4.53753502084462	4.44696178020284	4.84986320522064	4.24440207468906	4.41305199246018	4.25469378338279	4.32487688936471	4.54445322655193	4.43938855375226	4.74455573238057	4.6896896860103	4.96695733808005	4.65809153935545	4.52359539541539	4.98301650791747	4.38583556271903	4.98257088221125	4.12800285269925	4.63400135549363	4.20115168611207	4.23992309291197	4.66960755255416	4.27098734266356	5.29122064859548	4.58657467622806	4.76736798253037	4.67655879060983	5.08175790824378	4.06169830284633	4.50478416591849	4.73676605472844	4.46676063641981	4.52898081120507	4.944261797361	5.16151613252083	4.95684704441923	4.10560907932053	4.71711618176564	4.42570217258262
AGBL4	5.00003108198078	4.94381804281385	4.88218749543248	4.81770332125233	5.42518495247311	4.94629427016399	4.89286911724672	4.79529796817856	4.8774760894123	4.83706756522057	4.80290926286543	4.93029009870627	4.89026627846865	5.02996432222788	4.93188429261284	4.93328675766071	4.96108283576223	4.72266864729477	4.9522784718506	4.87968386177731	4.59418726596498	4.95937358148513	4.74992175715727	5.02580318895218	4.69342871194779	5.02055949422244	4.82289920892956	4.85773975024307	4.70691027440706	4.99160644287427	5.37259749428938	4.83634106588003	5.07229534034575	4.39430455977178	5.0610473345476	4.47846056144444	4.80346382453586	5.31856256285009	4.98467625104305	4.75794557672816	4.48700134450282	5.18159422019395	4.90997922058956	4.98093034300853	5.16616014396199	4.43896154713521	4.78156221167031	4.93174582286829	5.00484340090023
AGBL5	5.86146657959593	5.85375450039905	5.6854122765212	5.58971966282284	5.747271056308	5.49091384185866	5.68916393449582	5.75152739436672	5.81314498166352	5.51432775483694	5.93208530847311	5.83535293219183	5.35748777785588	5.96612711366885	5.66426559171645	5.66218606655062	5.69180207212875	5.70220375161322	5.77575530009562	5.85441648107615	5.85715877888255	5.51422562149112	5.59999691385736	5.71415392742	5.74242614626816	5.98749217144693	5.70197613437922	5.96697162560737	5.73032993598479	5.96891551478594	5.78459223713141	5.73905793338358	5.81356203706364	5.47510508839962	5.84924118024768	5.43026317327225	5.6985255685547	5.8329627337025	6.12629008464333	5.76494196133213	5.32185956600982	5.80077063445299	5.76805852278691	5.75566460394809	5.92150224316404	5.7347799852189	5.6257702232937	5.6841007139169	5.74901214708529
AGER	5.37879259449461	5.36213752068798	5.06130635626407	5.48613463367503	5.50315475625665	5.54671503098816	5.39052504088098	5.42753877424774	5.24838832240234	5.23920458019042	5.46326266860955	5.41429967200825	5.33960626781248	5.36275731483863	5.5874680662191	5.3860186652641	5.61309670263993	5.53352049452662	5.46301298295069	5.37527959402906	5.6280327285789	5.37242336391689	5.44733579737765	5.58608973054142	5.35589661028571	5.41255402768698	5.32409727543963	5.47396318918479	5.80359873478803	5.41983246763932	5.42669977387335	5.16972262217456	5.63055101806515	5.24670397808377	5.36190784614311	5.6598844799794	5.41751105642824	5.59312977241516	5.36044666560002	5.70830704246849	5.86871704179104	5.31082393287492	5.2158399280191	5.31129079984778	5.18970668573544	5.30485805145354	5.19650937370333	5.42528145996034	5.42528145996034
AGFG1	7.71889060490075	7.76432625120361	8.00758556438008	7.80662257159182	7.79499234668478	7.84601243418781	7.53362643855482	7.81233662806768	7.88442249317433	7.82698315422092	7.84576418798182	7.7398465390504	7.75940526446546	7.613034775587	7.90860813215435	7.57930624460896	7.61343680262856	7.69878516636834	7.64839118655298	7.35167106432611	7.33881278960362	7.68683639544477	7.8946821790592	8.04986022336096	8.06911138710489	7.39062404776547	7.59557712973047	7.64062598940438	7.67563023641837	7.83001040652512	7.52961168925382	7.39137303070753	7.53807511570271	7.93171695749275	7.53411770637128	8.66931891388029	7.77310143832203	7.61044771338601	7.40105809923668	7.64685063233141	7.74241423043118	7.86318308404402	7.82519260083384	7.78126519566218	7.85985023114649	8.27106448934101	7.75734379548345	7.88610260844265	7.77416561301718
AGFG2	7.12569769396928	6.91747970900386	6.95018717226249	6.746776436757	6.57782098299111	6.98247140591752	6.73785467685815	6.78723379304033	6.71572396095778	6.60853507474404	6.67734082900538	6.88484511310622	6.31369975757645	7.12648648223599	7.82934109004744	7.30998546271101	7.15853614287957	7.19733152442229	7.79006558246854	7.12461688542568	6.90598984785058	6.10732863488677	6.87657039948418	7.1311000841886	6.80652689826887	6.91327206380822	6.92140084317525	7.14476119140409	7.50068925985882	6.94140950167678	7.0988951752848	6.46389980812053	7.01171399329776	6.63824913774447	6.86902975530732	6.14131826246834	7.00333011307784	7.21461506691996	7.51482128849382	7.36374587594926	7.1173920030351	6.87203060278218	6.95268343739531	6.88694376140102	6.69708076202644	6.61814008240769	6.93491482506914	6.82546445585497	6.85980903746881
AGGF1	7.49810527593829	7.58625934754368	7.33209609703658	7.27092295812575	7.04775208469104	7.52210066367521	7.35328469501786	7.26962615020068	7.41043306618177	7.42426716442358	7.5277086917827	7.31979307595974	7.22043960235073	7.04948317014548	7.0136532998115	6.89185550068417	6.91485718714289	7.13456953601715	6.81363844186082	6.95458747377891	6.77670162161135	7.1372553051702	7.08582599018955	7.09703094359696	6.82587151524993	7.10881826126225	7.25455597411773	7.26744929394517	7.10316029323288	7.57618900575623	7.3189786574568	7.24538026103604	7.33351657911124	7.22594707225401	7.07532484716027	7.1761501421656	7.06765840354816	7.34853757454484	6.99759746947683	7.15894914240459	6.95887145495873	7.07298083077055	7.1464429985931	7.25870970336605	7.22291026174315	7.22027979506072	7.14530208408314	6.93958166470112	7.1823428191831
AGK	7.0614465555483	6.9310460740936	7.17961975349847	6.84597614655483	6.82455803566074	6.90899033550469	6.84416017164427	7.02105270063518	7.09574924016977	7.07741533724442	7.23891070231848	6.9151461112456	7.09053867024078	7.02093483530854	6.85263623553475	6.45612029073635	6.56689476028062	7.46732899586385	7.17747664778434	6.89172955466505	6.53424934587915	6.86803480391789	6.63548327592809	6.84295244047804	6.90723205355351	6.98567166146894	7.16639473550471	6.99997624640585	6.82101876200553	7.22290293660516	6.95929047736285	7.08675315285681	6.71526240329842	7.24600577455488	6.97303000574177	6.84424631964598	6.92030072642714	7.14373562815535	6.6320412806832	6.51259735263583	6.52215665029208	6.95805790843031	7.16484739782889	6.97479325468658	7.06238550551027	7.11431301538448	6.74716285043684	6.87518634032245	6.93397428162014
AGL	7.89839669472943	7.66080757548048	7.39189179714846	7.96224532468547	7.65483779523687	7.72882284993661	7.69380631532824	7.92792021806898	7.72614752071312	7.74187637774409	8.12784458830928	7.92295594585277	8.0003981405119	7.46033232848908	7.37756884977478	7.62383245288264	7.46572591873946	7.3481967175315	7.37812018451341	7.57142853789023	7.77786046570117	7.33750217934337	7.54708620535258	7.15077820886961	7.93525749530366	7.77640582944409	7.95081157595088	7.47255733489286	7.92599614356127	7.42669496353553	7.68241127926171	8.10600381361578	7.96019328549496	8.06392445470464	7.65001449634293	6.88106680337442	7.19571341895278	8.23936347177509	7.70572883230961	7.63701266065727	7.28708481599646	7.91900841039136	7.74543670117015	7.5926764000778	7.28270975000325	7.43980075340341	7.3485486855914	7.51103915281135	7.78289094422489
AGMAT	10.7134497200872	10.7540470474404	9.47335579849518	10.0327774171104	10.2641517065987	10.2491382008663	10.9657735951059	10.3262772166856	10.7286888423391	10.3781262582058	10.770265964013	10.3174563385675	10.3589179227496	9.23629450787025	8.74137737998121	8.2579484997071	8.0021057347791	8.47041830824534	8.2086039835023	9.47237945194766	8.97032629188475	8.31130498708563	8.86419737279516	8.06591063234591	10.2217174148453	9.53722789929529	9.90665148468001	9.32624030372089	9.29781068271294	9.30666137707136	9.60499437203733	9.63485403489039	9.61648918458283	9.38285634134135	9.24560248155522	7.95599463689965	9.41694386940453	10.3082850601952	9.76901433476668	9.57381116055325	9.4399572982152	9.72211330961488	9.69138978474926	9.93440642638394	9.61329782619493	9.20658517008561	9.79547640190451	9.7770454000014	10.0431314377688
AGMO	9.2180179133002	10.0209813178421	8.5020633016229	9.20162226673696	9.26294184834252	9.19997402197508	9.26026466972042	9.86562595904692	9.48079006593176	9.34143340954709	9.68038275366729	9.42823348976138	8.99899446793696	8.04694095339543	7.65610896040099	8.25216010505478	8.21516627543189	7.84685866869514	8.28575016295049	8.29550406582831	8.87927042289597	7.66061578823804	8.93668200641819	8.10481580097795	8.68339750174139	8.98769281879085	9.19116095080912	8.53232474569581	9.29797043722785	8.91822782066927	9.14648258344663	9.18753162091268	8.85991784065428	9.10306225841611	9.15825910079196	7.89426034267375	8.70344576983134	9.25277023616262	8.44173253442058	8.70107015345485	8.23178181374922	8.92690285565883	8.9663873322576	8.97627866658677	8.56186466662629	8.24172956253274	8.15524996497954	8.79564992641165	8.82725142325607
AGO1	7.78590900041593	7.84018952747952	7.59320102059014	7.46927185194866	7.20310930598765	7.29066223422355	7.45297725142128	7.68714159220158	7.69310265208908	7.44068520377774	7.86063331896475	7.90912830747185	7.58273306171575	7.29583514253814	7.68368173935593	7.39316283148037	7.17187486885066	7.27615342467998	7.57992863662516	7.32648250000673	7.56135225879459	7.26875042373135	7.19640897388523	7.41825349465949	7.35999707618007	7.44096940474022	7.48888980703661	7.32528318428188	7.66264718930391	7.53634872971179	7.48027133908181	7.37922522357726	7.5960973475419	7.32565147190191	7.36918378545067	6.83664167904516	7.58669481226953	7.39887977505579	7.61757989596656	7.56902539881948	7.35965612702633	7.25846932744308	7.75763346412014	7.45951942097751	7.33973006423668	7.4273000787252	7.57531496282184	7.53052814156495	7.48335148312409
AGO2	6.84205813037646	6.8811000359671	7.44781133949706	7.38359997958381	8.38329898450663	7.65854813534703	7.61479617581652	7.17907889707004	7.29107857695383	7.23402179228985	7.36516497430576	7.14659162319376	7.20746434705427	7.53628971787478	7.44632719043241	7.64949425673615	7.58049163505648	7.77268072905279	7.12544937954507	7.46059988027414	7.38545198061802	8.11149138253562	7.30628180759382	7.45240203304909	7.7338443289824	7.43132086103454	7.47063407681882	7.48926128629266	7.17808781815646	7.23934708583386	7.25301151135426	7.47027391636971	7.36783252009047	7.57022205292104	7.23934708583386	8.07883465367473	7.29957747108215	7.37031855596983	7.21326280070029	7.36174789302613	7.41819298163452	7.26010731195751	7.33602480032003	7.36853315077075	7.48239235567153	7.6793681300035	7.60813891934954	7.52588508383082	7.42764280751552
AGO3	6.89557600347065	6.48437537874311	6.9194480389063	6.93681357170492	6.94374088404937	7.26394140954933	6.64982313434277	6.94711627716856	6.81795266028119	7.26965621934701	6.75105818153873	6.63637148844147	6.77180089054851	6.51623648290807	6.93737962851918	6.61794404947887	6.3552090123282	6.57554925454922	6.54906320627007	6.68294310144601	6.45013013082102	6.50094111989888	7.09083965673358	6.41892067188538	6.72189474576121	6.63403158461106	6.71272788640382	6.21807023163816	7.13133310506521	6.02885426243567	6.45408024018519	6.88520704343778	6.41562296600821	6.9500594168741	6.64133200702663	7.16172646561598	6.82487808832582	7.13410928731443	6.01855247306506	7.0131471125539	6.71122537624277	7.02159729191638	6.91191754702254	7.02021002263376	6.80603717765805	6.79589893484386	6.62271135001274	6.80696010621515	6.9424161033483
AGO4	6.46902986062209	6.64537118410431	6.77525696523241	6.35691961085405	6.33578208593891	6.44132144045104	6.47716060516458	6.68363932587539	6.73551094461639	6.50905072330715	6.79839914962481	6.399459859172	6.54193171943548	6.37776266506394	6.68108102444357	6.79978989476396	6.5250719868321	6.61797824974966	6.61937054180994	6.73668832551772	6.46153645642422	6.32162496701444	6.35947843478662	6.30699444862864	6.44081240006032	6.56100089566001	6.41962603993763	6.48123572681357	6.74808723795124	6.338851795237	6.33229367811859	6.5388117380744	6.49359865789533	6.55439285030923	6.63896602033944	6.02095786380766	6.45197252704174	6.79007425357213	6.49337179101492	6.64249142767914	6.53793557756048	6.66083611137231	6.39567778046569	6.47196023612089	6.78948802717951	6.51983265162405	6.50295428128152	6.72998671320381	6.49831621127458
AGPAT2	8.70240640217062	8.45493435597081	7.9593730899425	8.68224766479637	8.83254450825033	8.32074137055426	7.96707172350604	8.39767036249818	8.4087299195389	8.08037022282879	8.44788788540703	8.8688518123028	8.93827461222409	8.24568935632792	9.12068702542049	9.10806752558599	8.62585081691502	8.77276632642533	9.76688044970889	8.7644582946489	8.06923115450636	7.65358269623311	9.16962063279627	8.6558765569325	8.91499034443064	8.63344103045713	8.11122104238694	8.93882658022451	9.01483677272221	9.19285246650798	9.10121438858149	8.1148692754783	8.33769306908856	8.32322161892982	8.82268205683171	8.03646710774775	8.70028261237726	8.45245231863587	8.81261975157069	8.95945807539599	8.65055425024675	8.63962273508813	8.90817845832736	8.81044555216977	7.900737818771	7.87238820364908	8.92704398582329	8.72056378676661	8.43353805949515
AGPAT3	7.15330050687945	7.00719619869457	6.48680916500193	6.75748448300789	6.73569966990102	6.8707539960308	6.93118268577494	7.18332318539612	6.78498140805056	7.00719619869457	7.07647638921561	7.08399758912259	6.770810218943	6.73355514922881	6.67046585774481	7.06095461754044	6.66431435258318	7.20283014471397	6.97070324895484	6.904148811583	6.80536866896913	6.27214226218791	6.78597324592134	6.70215671537058	6.87084583536315	6.82008818185794	6.92002595501825	7.13272084982271	6.89033683682034	7.06557371773943	7.1297350053645	6.58633310845491	6.99079600112411	6.51030137069711	6.58835496607231	6.04003254502748	6.72187887901567	6.94471072413825	7.23164937067317	7.17000744344718	7.10144115508434	6.70370353756625	6.92149331238671	6.7641497037318	6.81731315887744	6.7748834876418	6.88160605166252	6.83297165816981	6.74921209894647
AGPAT5	7.38033687727283	6.69109163625793	6.76463665641772	6.30744714809144	6.46383907097763	7.50067224791107	6.20480837389014	7.1007989696839	6.68810651907449	6.73292535559223	6.49423355394111	6.91614372958459	6.32997537698447	6.5469633387247	6.54196834164662	6.38338089724989	6.1882356682423	6.58210405900097	6.23230203741032	6.17772092711857	6.37798120144918	6.5926324138432	6.88064795522421	6.6855670819768	6.62485608552852	7.4014489566594	6.98875882404906	6.74523952019329	6.35213112969352	6.94984165652351	6.86036515850367	7.00018513351779	7.02793101204036	6.26774024457936	6.14671345009912	6.67739276140314	6.47765777334754	6.7474581112076	6.15018712477079	6.30071469397633	6.05171288529549	6.192090771977	6.78956281550455	7.09441932844628	6.40070099446684	6.53294955981701	6.75434823180594	6.22314321278413	6.57245684295954
AGPS	7.74694851592532	7.00839221373307	8.40806305251864	7.64422316427018	7.32272965919106	8.45618581656305	7.43705060648471	7.56246692000646	7.86015784230695	7.95614978187523	7.54161129058314	7.20374106200537	7.03074737344917	7.69415278492986	8.18061314922965	7.67363758941085	7.3200865583429	7.9051905412615	7.77131548736235	7.57540040718798	7.44492274470119	7.6124972813113	8.0136303191675	7.93379046303856	8.0971431560599	7.50806759916965	7.83687449664797	7.96594660567928	7.74456744873562	7.991219763348	7.60580499418653	7.98719082469905	7.44135329733566	8.12063624880964	8.13277087022498	7.84466944386925	7.57062282524606	8.00411838697253	6.78885203164681	7.62639640396566	6.87159851802546	7.4988965636754	8.12959942102472	7.50116289699584	8.13189585408457	8.06840045379477	7.49332899717062	7.31061915250696	7.59765292340002
AGR2	4.02616450000943	3.98627439833869	3.8105328918624	3.78843765798764	3.5893706909081	3.84958897217752	3.81113172281406	3.91018849349654	3.94983435897854	3.71591579234415	3.5081594444163	4.23299455957702	4.11943015928332	3.9800021902845	3.81078450378302	4.23229093662612	3.77501566165267	4.06298098312001	3.8813832355848	4.18563820626268	4.04607622054523	4.10497513432783	3.59151649015918	3.59775265417837	3.84610105667497	3.93210325005415	3.90515533868562	3.67441533503327	3.95403038237	3.97318123231659	3.82332517495903	4.58145542600051	3.91718698982836	3.66566795289491	3.60169856643252	3.78989571521554	4.68790037346458	3.94369420842943	3.95285766362756	3.76917867277547	3.61641256597025	4.04900298762748	3.90161956957781	3.83969443950971	3.96237116024655	3.69331796750411	3.62829814018076	3.76176403747947	3.54387552123556
AGR3	3.64311804481629	3.56918004182421	3.5917454813671	3.74748335361327	3.66192640085067	3.65417681246986	3.65499776902056	3.59260990032343	3.65549396481812	3.71712003412777	3.56904482545115	3.59729538910765	3.71296092336723	3.71282534699038	3.62381796213674	3.68456874688865	3.63861570396314	3.65670572301565	3.61915782642246	3.63614559057676	4.0266480613865	3.92326790045036	3.85702153596492	3.69826544110588	3.73287841803031	3.57290095377682	3.67679478793318	3.65045941383729	3.67313537090054	3.74311679837275	3.83918152816247	3.82218068710964	3.75684770830051	3.77713511021379	3.69764935134781	3.6804165692489	3.84458619216068	3.63510754233468	3.58752111692275	3.60195916640098	3.60591179192582	3.64104779703419	3.60195916640098	3.54258488435295	3.76900923453026	3.45661265343989	3.6227760940987	3.82824960344603	3.73611561795039
AGRN	6.60431645015751	6.42262000740753	6.47367661419475	6.19564871761082	6.53660063970071	6.33735017885888	6.42700966306397	6.17636032508128	6.16283834384588	6.33699102521426	6.13853100935951	6.28347713216621	6.33699102521426	6.71252465857029	6.57682750953481	7.07743550541439	7.11728928120988	6.79472940238261	7.24120496282618	6.53724693608437	6.62139939773866	5.94260054425571	6.26559017958081	6.93578776372856	6.65266571780066	6.27909604451101	6.65363330908524	6.83169834582683	6.19576624948587	6.4719937680325	6.57107497777145	6.17746866983319	6.75084275708635	6.25423432948357	6.01603779641222	5.90427763914825	6.11694223763384	6.38151161747091	6.82660099557788	6.48835072812617	6.90812572106705	6.31673184803558	6.44211059897189	6.60420499812291	7.00889461226564	6.63095186254478	6.84181498448966	6.35188616079978	6.58287260406562
AGRP	5.54468924079147	5.29508878710219	5.15773078008921	5.31115367579383	5.381727951122	5.30344424052823	5.27682059143953	5.30841986384337	5.35735894819588	5.17154957915019	5.25828286502119	5.50662336938431	5.39431888785156	5.23672134567233	5.41552505420336	5.60647262067079	5.17025634480177	5.35800590746175	5.23971399271356	5.42147398302512	5.49177658846463	5.47475122906426	5.28238113916408	5.36874435502926	5.337889500903	5.33274301059697	5.24311696144081	5.84321142942748	5.38767332953498	6.00751263083363	5.56584958497611	5.55382022074275	5.38925673710164	5.40085867843357	5.51021094210107	5.17684131681434	5.08567233574506	5.3078682929548	5.56933615777241	5.00366746913517	5.20313634687979	5.24330195691792	5.2960255432247	5.22933947547129	5.17005559523806	5.22300746423082	5.49008363560353	5.42790331760267	5.11906679544219
AGT	11.7228836033822	11.7962575333746	12.1096062865238	11.9747967621349	11.984084313398	12.1096062865238	11.4296569627338	12.1272290208402	11.8102928049049	11.7878031081731	11.8723520671157	12.228733899455	12.1586093179997	11.875618237796	12.1794095758732	12.2103129044401	12.0048845712714	13.1126841364862	11.7958075852668	12.3819243212904	11.9030282421148	11.2906091985698	12.2709898991178	11.7833938500539	12.3909318104028	11.8455644209327	12.1266793018114	11.9195010214001	11.4975433201466	12.229805576262	12.2514264780491	12.1352288315166	12.293195526948	12.1171576461265	11.6389676898034	11.8455644209327	11.962957534264	12.229805576262	12.0714472251916	11.911881979461	11.9852381095875	12.2438074361101	11.9328533586734	12.2516027859485	11.911881979461	12.2941130674203	11.955338492325	11.8656385615961	12.0713699819198
AGTPBP1	6.11678433715708	5.92840831787598	6.05517473719398	6.11991310054078	6.17241323509659	6.2038918565476	6.31845438192656	6.01379265688439	6.35517979794079	6.00992140232732	6.48106209482115	5.76989932793261	6.18564717459406	6.24736246744658	6.31104288816776	6.02831254980698	6.16373778960047	6.23489677026143	6.32839700989891	5.86515547928124	5.83020689185529	6.35978335643532	6.15313475813347	6.27043334202698	6.13245015576341	5.92165803175135	6.26437509862194	5.94643190138247	5.75470270765052	6.19517822486428	6.22594525047771	6.40817765929455	6.03843352275843	6.38347582084268	6.26587075726546	6.20481826279882	5.82001556310175	6.27830220573113	5.93572839187997	6.05984264428904	5.81802831013721	6.31809546475507	6.27372749568685	6.17541626674329	6.26479886681489	6.53655874740095	5.79110726389284	6.64013148978691	5.81235160574019
AGTR1	9.38244789650349	9.13536665197653	8.84676683568992	9.18230980706983	8.77332525929094	9.68534773482788	8.84080647681461	8.83985014627788	8.95616413585899	9.93433703160644	9.18230980706983	8.893311327692	9.2576628923368	8.08219101798952	8.22711311708444	8.30953152626854	8.83220418737167	7.79340915323929	8.92042740769317	7.78378017216043	8.26575002297378	8.82441066960005	8.14090856073926	8.51348802461633	7.69102763215232	9.06233378938028	8.75925809663105	8.82862104051673	8.62507915984752	8.56623918500562	8.74864381622995	9.74194826466394	8.68334378448644	9.37421171967252	8.94240828952057	9.48635004513623	8.58688353042452	8.95671048493618	8.27365366013297	8.2967938382061	7.58387376696578	8.96415486124688	8.59567984673453	8.82533322952803	8.78620143706289	8.69667730008593	8.05945523059032	8.53545069813596	8.87697467794741
AGTR2	3.89570896092274	3.95996138806721	3.93007659934179	3.87030833573903	4.00539556897435	4.00475966649729	3.88645947034739	4.02528722910373	3.91218330216199	4.02301033035841	4.00794049273066	4.29670459587043	4.06745518365145	3.87972826079963	3.89638391307573	3.69597872189245	3.58854799101668	3.82036203471336	3.81482547884908	3.99247876260433	3.84130083177294	3.7434257180782	3.9455402256306	3.91277154034084	4.02418191709059	3.87594448400436	3.86954314600502	4.20396732035781	3.80901515841753	3.98446318146884	3.7861213352091	3.9635834650105	3.86221849680894	3.95925635635081	3.9670001458855	3.94738214491369	3.90572921486994	3.91999286979481	3.86598560649164	3.83130919179176	4.06324754109486	4.01574382419327	3.90380329248897	3.83954255098425	3.94548113046268	3.79915992536839	4.27181709873204	3.87261341081608	3.82779287919692
AGTRAP	6.39418185571759	6.50690532484843	6.5417175179431	6.46680062911206	6.12349539184305	6.25944280349133	6.23751233578245	6.51073970324533	6.26950595378187	6.38450939900461	6.30345443500329	6.75829850266262	6.52900044199357	6.17817364035059	6.37159068192351	6.39390347120472	6.21139515245091	6.57012162335984	6.64594129342187	6.48635692033131	6.69712494275044	6.43835044698881	5.90053283079551	6.64532455570301	6.11640219507019	6.28400058758274	6.38499666671632	6.4678261074368	6.41107617231926	6.73246038198251	6.24771572568032	6.06550573538778	6.22997887588875	6.1752207477227	6.54723847380083	6.45133530489378	6.48792339710822	6.21262764671806	7.02110081425541	6.320817783704	6.33011175029817	6.51510007770728	6.36042204073071	6.49006786335006	6.10957752561256	6.26736091278729	6.70866124416181	6.57782033737156	6.64088884473312
AGXT	12.524113876171	12.6830701341122	12.5595994075679	12.7220048925112	12.6830701341122	12.5844309419502	12.8984764447958	12.5844309419502	12.7591579430053	12.4516012644728	12.5844309419502	12.6117474422915	12.428112807972	12.6330051060844	12.2793841187519	12.9148919593842	13.0404171782075	12.2343538530443	12.4138532212548	12.974373453094	12.5974878555743	11.5214794701244	12.4373416777556	11.8973745250499	12.3927998863922	12.7588920334197	12.3659228004009	12.8097073986323	12.6337356167919	12.5846019111475	12.5963852266261	12.382018963375	12.6935247074104	12.5256941076302	12.952437888904	12.1564065408319	12.513349264087	12.5905993428364	12.7737813010051	12.9486159135731	12.7203128357209	12.4746131114953	12.4629662785323	12.6833377724733	12.2788260181285	11.6174239481476	12.4867902765192	12.4038859221202	12.5266470705979
AGXT2	9.13642363138004	9.68941805104199	10.1711141274638	8.92280152319601	10.0529696052197	9.5639664560173	8.90081287718064	9.38841208589162	9.53158511843982	9.27430519696466	9.23550458431016	9.76683786380036	10.0634634382923	8.02734735641917	9.52612085730541	9.02907294446392	8.55226216354276	7.67101297145713	9.98738233504826	9.96347681659524	9.34896267179848	7.30217476657827	9.39117560636775	9.70708870637562	9.03913652476161	9.67319100168636	9.62986305971808	8.90650889194984	9.37902348259881	9.29545542460052	9.83554463701597	8.75410421275226	9.42952884799673	8.75891419717888	9.74966943671848	8.07036709507446	9.14402818670713	9.59742766440493	9.34816532211743	9.47403229190697	9.54158046775072	9.1839205195297	9.52286839066201	9.1654951162434	8.78809698913163	8.35071316224073	9.38123566471189	8.90641922094827	9.66883084308192
AHCTF1	7.16377720113602	7.16875782899577	7.0713201516344	6.96333116124137	6.96875900833196	7.2300829785806	6.89121493470265	7.13752730278473	7.11640087037451	7.41035824084727	7.32076815569237	7.05743595003835	6.89896900197491	6.94599226814984	6.82242032326493	6.42283589210116	6.60962048978849	7.0421988172864	6.90405908855906	6.82242032326493	6.85455208975104	7.228439269902	7.0846234278951	6.85516765386344	6.99867231290744	6.92046167017764	7.14344906971237	6.68307447757848	6.90115126105355	6.9362665024208	6.97026250329001	7.24795804796578	6.84269634476926	7.2696465333953	7.02511106974814	7.36145646853664	6.76410005556676	7.21785832564213	6.91175141847889	6.91063050642675	6.63288705330162	7.1533380149284	7.03641248821262	7.13764386772342	7.04920982624665	7.16900985992418	6.65140532099574	7.10218831116415	7.03273014567368
AHCY	11.0201034244923	11.0565068357095	10.7417508927339	10.5275199165988	10.0073660015164	10.7068416693072	10.8411768388121	10.4259139457298	11.0400395410088	10.4438177746728	10.2854374722274	10.5504972577822	10.2594297164175	10.3909409109247	10.2250043903202	10.1467204808081	9.97640709500378	9.71396934477592	10.4577601721569	9.9175428223057	9.90501518673108	9.23413327660948	10.143627608171	9.99208645787924	9.87358199181374	10.7388475780221	10.3394540249744	10.7802690003031	10.0811838643525	10.4154555487748	10.6660374431198	10.9650425267074	10.6238523670668	10.3626819002705	9.8957536483095	9.76460597645582	10.105528725763	10.8122074384296	11.0219299105716	10.4511741542261	10.1669152162092	9.8837644967547	9.96969439634694	10.0821268518766	10.209894632466	10.0241777174752	10.3271623928784	9.99336941679088	9.82494912822378
AHCYL1	9.84404407044395	9.62185148311206	10.1265702836123	9.8886916067468	10.2066070797459	9.81278196495379	10.0064340462288	9.9830440158994	9.82984215980128	10.041047952621	9.77969457344372	9.70400749800436	10.0919841980143	10.5690962294672	10.5203916956091	9.77886834281967	10.2038987119138	9.68455585045876	10.2670253035687	10.2972580396732	10.0809985391058	10.3823243515595	10.3795035649468	10.164029094616	10.4171922738988	9.95051722818154	10.1320436643093	9.64891897826925	9.91477102512012	10.0332035705274	9.91477102512012	9.83441274144147	9.80938961160946	10.2336004100096	9.98755174040013	10.1584470003511	9.68889244575264	10.2322228294299	9.86929511220796	9.65950607360051	9.6256730796543	10.2091388446696	10.1832510073326	10.3202415061153	10.4920023487813	10.325012275963	10.2455965934815	10.2663145651993	10.4228327500655
AHCYL2	6.98830991035753	7.12873101101472	6.84418413041057	7.16130724221451	6.82200851237107	6.99315583603646	7.10814194694419	7.28297529827298	7.21564525849349	7.00765164691388	7.13611355788136	7.29407651314919	6.90460607406946	6.95879866058207	7.04076439843683	6.62289452673984	6.80805505045006	6.316683782095	6.81107311674372	6.9312572027783	6.64979600061344	6.85095145967139	6.85820344515337	6.44561781235524	6.68526556535547	7.15088772323704	7.09635481221022	6.77508666131496	6.94959939929054	6.9289881804274	6.97617174494684	6.94822443437945	7.01543689007796	6.88267943291437	7.10379517503241	6.45064972881871	7.08791945549993	6.81075268557021	7.17888186744214	6.72395694338374	6.84187167200524	6.84187167200524	6.92921640634721	7.11794889711788	6.86301661760764	7.05711641999137	6.62923016735334	6.92010682198451	6.91904378677369
AHDC1	5.8113152132421	6.23305715021917	5.73286927115025	6.24158774048207	6.34638767120008	6.06627317392528	6.06335598881968	5.97974973152955	5.95839870419965	6.02343496908074	5.81356950318598	5.53150537990526	5.51342865291959	5.7871249862133	5.90539932127906	5.97260394524974	5.81225473916201	5.66152532481502	5.88960143590993	5.86926707102502	5.85580271054335	5.70617142555516	6.15829940539961	6.04749212677668	5.84354249800695	5.75650727112665	6.07334579464038	5.76137433092367	6.1175708046217	5.71443794179453	6.27722271481953	5.80534341534846	5.8889317445817	6.19495070199766	5.57635089169018	5.7281272745349	6.03065633799822	6.13716342720964	6.06182377552907	5.91335910971179	6.03764139212196	5.75172064449477	5.83436849205	5.98883388292745	5.65199647737591	5.64809227037197	5.6754977811908	5.75284009509342	5.80587127081522
AHI1	6.15381879262314	6.35130110464298	6.77012273127305	7.02510253806581	7.89841948390192	6.81573586079405	6.99794415943862	6.94481760415114	6.90336650351076	6.68227140833997	7.11590950469673	6.12084181229114	6.52652266763746	6.76201896657828	6.97924774435837	6.73536962365016	7.38844329995064	6.95499940218429	6.2247744510415	6.66914790432364	6.85125910367301	6.8362440217516	6.88247358467698	6.5782497232033	6.8112909740866	6.55630327178971	6.80488778033592	6.44686974157875	6.74845628799337	5.7207027541128	6.75554506216911	7.67721453058169	6.34726484433528	7.10461182901012	7.07108518568794	7.22184646300279	6.8807837212615	6.96182089690818	5.82603070612197	6.77617734752095	7.15509880802499	6.83149824559604	6.70403923996589	6.73494137810862	7.2118477333007	6.85761531382064	6.89442995609237	6.72664433799367	6.90933498999887
AHNAK	9.07149910648875	9.40168810982111	8.51440885140409	9.17875816912597	8.98068390163552	9.00542701052679	9.2236303020617	9.08500892810362	9.039764386131	9.07007259051696	9.2040209674642	9.12262750084354	9.44871579675846	8.68233645075331	7.9445141964636	8.99120661472846	8.62994880889245	8.68956581488175	8.56447635460004	9.02910081223579	9.30772168398901	8.84532536855699	8.81596396680719	8.40733762508481	8.69489210571153	8.90392619614518	9.14221993285339	9.10015972427363	8.81886234856197	8.22216724060562	8.67869814963746	8.78989520243871	8.66605946663068	9.4320027079271	8.76414612121329	8.52440165493674	8.85507310603312	9.11693070552888	8.90636688897244	8.93480856977673	9.33406759515741	8.56246194650175	8.90380492780657	8.76883780788918	9.33622544133926	9.46282759982103	9.08477842321134	8.94605674217838	8.66668546088105
AHNAK2	4.55915908705928	4.57340853044587	6.42338665168486	4.5890009859833	6.26707261340172	4.75118917734268	4.93228652929964	4.51706771602293	4.57004208419495	4.91474196665268	4.84026344934564	4.51865755710156	4.61976262768007	4.81759300949712	6.58916212084506	4.95503824324312	5.10430967972339	5.94120239892077	6.64961456086747	5.43810122519355	4.78885010933525	5.06269319628195	4.58570896324906	7.53957737656628	5.44748260147573	4.9730250596986	4.69083527099164	5.63235882345563	5.44608530353227	4.96265850174005	5.05499352633463	5.14245591448918	4.83789220458844	5.36894830960997	4.67663474271043	8.29778285656297	5.19960073956797	5.07406573375991	5.05756865246895	4.63734959201971	5.53159133968814	5.00043854777458	5.64774005860141	5.43956169250503	5.03175457053738	5.39108326775857	5.75646016085955	5.07769328910006	4.86932537840345
AHR	9.81191211489912	9.19438744592742	9.12188082028967	9.38618685136387	9.57310057083265	9.55420384778125	9.81574770999138	9.32025588250612	9.57430909647171	9.81834039050363	9.32864801227411	9.84782031013205	9.77430166708922	9.23713750230692	8.71669035728095	9.43037264602798	9.42071672268013	8.9759891129177	8.69622770923991	9.72864880987735	9.76693843927099	9.15563079955226	9.61167605541625	8.90612552302716	9.72358872285202	9.94493309054186	9.5869366465259	9.26028774740207	8.89205894714263	9.36356696918432	9.5440810796737	9.55378241717391	9.36356696918432	9.63810453140699	9.85244078644927	8.96487652722349	9.20311036961684	9.39751641872328	9.16919754206018	9.01310190496019	9.28304166450099	9.05589207541544	9.46991753648611	9.02477472584058	9.58107310031755	9.10269496878781	9.40685709883086	9.70887509900576	9.52305341693955
AHSA1	7.77110436324734	7.8445503677508	8.19875944045015	7.72827488513664	7.24604692820929	7.53561801251667	7.36452604200514	7.53605780895082	7.69492288071159	7.4238046505949	7.58793612193926	7.92355101051561	7.45778334169355	7.90254687202123	8.13997557951923	8.29830973423159	7.94320433222458	8.16311928574014	8.34689003886499	7.86572019682573	7.85508883862679	7.51319964489682	7.62489027292999	7.38801851694162	7.5975299137939	7.60675673311124	7.80700218486857	7.87015523235441	7.46866696791742	8.01941409339297	7.99827331187543	7.93823353083662	7.85141600360741	7.63991393445864	7.1695221683848	8.11068463997645	7.68174057780591	7.59317550496834	7.77556944652381	8.09992179285623	7.69140679852674	8.07951580762091	7.70308659702312	7.77175446372654	7.76904706643015	7.83928358854757	7.87385940837176	7.5301334412088	7.57170329056739
AHSA2	6.96876395849537	6.905132231952	6.16814267896844	6.94171895268914	6.49031392382272	6.51978310082369	7.16088367665707	6.84924484683385	6.44161326540863	6.39938536547002	6.36431236807023	7.22940110439259	7.25811203606553	6.30008972405038	5.59689605087943	6.93233626365364	6.89912290443064	5.88929509733339	6.48135740186939	6.89544098687972	6.66325879567425	5.91507820580536	6.47463420105018	5.85056370459176	5.87806393432668	5.84784113943627	6.52427686652605	5.83693227152663	7.07461326015346	4.9604578161908	6.36317711430649	6.59812098735419	6.70092158538478	6.7817283609104	6.93511517603258	6.44646441531749	6.77646702684761	6.84042392280725	5.28678897779126	7.22639155322131	7.31932193958974	6.59576983884282	6.41579393418136	6.56020032833333	6.99253142141791	6.64454670143942	6.52619007818553	6.75883972035735	7.03381311595838
AHSG	12.3719671901018	12.3010123410947	11.4275594500569	12.20308593021	12.2585212703112	12.0410829386929	12.5830297577736	12.1029980619221	12.1847257798336	12.2500628281944	12.3108107950198	12.7922727546166	12.8617139715639	12.306132098887	11.7393170469657	12.5992420904839	12.34246462225	11.8012489968272	11.5845686285091	12.2288198422594	12.6045279475658	12.1286134226985	12.5224835830283	12.0281576630408	12.5161024651533	12.2268615101569	12.4230211848277	12.3458294057754	12.5553354258911	11.8305574844057	12.2268615101569	12.1605717880808	12.2699017614465	12.2476810576421	12.173617570025	11.8388660761758	12.2024948713588	12.2699017614465	12.2476810576421	12.6327424795956	12.557424802371	12.0033636142228	12.2497704341219	12.2609001237494	12.2289508866368	12.3161673424464	12.2827473332037	12.1952004785459	12.0211874718172
AHSP	4.15385298266935	4.11276019747839	4.14899631206169	4.09507686688035	4.26366370085701	4.31348569137411	4.02114843664193	4.12504989443618	4.11739372616358	4.27920806944113	4.21183254402591	4.11656605632361	4.38222762768517	4.12792773846134	3.99811248027483	4.59686715614669	5.10133325712394	4.27119552083514	4.2996865659815	4.39882914444885	4.264475481823	4.18703545559332	4.09078394299017	4.6977210820275	4.22859052683883	4.55545685373602	4.44287072810436	4.22997766109027	3.98998760771044	4.08556124877591	4.18700642914773	4.04810875132742	4.39886079149098	4.09113122866169	4.00684438512483	4.03660021893074	4.37951269964785	4.35161746775707	4.49691490661387	4.16090712384781	4.33731347194986	4.36298544223018	4.39813485351572	4.27378101206381	4.08889355163038	4.21595847140249	4.47628013395135	4.54017722450933	4.08093080614612
AICDA	4.38062362335882	4.21297491973709	4.1004338075191	4.33594930917049	3.89962701468604	4.07933264030205	4.03642180632808	4.46226887296647	4.2629210298438	4.12020809182595	3.9865502751203	4.24601492569177	4.23198632405693	4.04123526015043	3.9618631132332	4.2793128577256	4.22341286552069	4.03955102001618	4.19146823714409	4.08503793345748	4.28531801281683	3.90036970360825	3.9821268215643	4.10225478302173	4.00764368108905	4.24973277867144	3.97936179106688	3.92427392264214	4.07686497109953	4.32787297345971	3.92745542599801	3.9268164524965	3.90641273394117	4.31723677925292	4.41463972814809	4.2362057514075	3.95083183303944	4.35272110770331	4.11642118951051	4.2337820711256	4.27359471419666	3.9016987721676	3.98022819787314	4.37061929054779	4.08397661303099	4.1146774104446	4.26613584704834	4.30101878867378	4.09574458383196
AIDA	6.51441881981165	6.34181080800681	6.35355790360731	6.30343066529103	6.136920535028	6.38990905207758	5.99856565168128	6.3079972646941	6.04703627159835	6.33763838206057	6.43852680586564	6.03963598282822	6.02773267101903	5.98537633324847	6.19712195473451	6.03862244633606	6.14415739411609	5.99066770320119	6.08730922589075	6.05539389116046	6.08878783047074	6.20968646072936	6.01225823641714	6.06265794486487	5.99379566031021	6.25793806010674	6.35828126689984	6.14939890024735	5.90410930778808	6.40064985702778	6.17129852621651	6.34995816212447	6.07723333251684	6.38419806654188	6.03573675701301	6.10152587161727	5.76315302478576	6.15028239954195	6.27202154746959	6.1560532591442	5.71357105393043	6.26083365041689	6.36934655960086	6.17860012832919	5.94343919491403	6.31527098856919	6.14500336545958	6.12982801406597	6.06879355304717
AIF1	7.12191281912637	6.9587340475628	6.97618574969223	7.98768536125322	6.55310627488286	7.21836005063341	7.82010451938233	7.95063105462268	7.55943328214515	7.34359448699884	7.13075953826817	7.16401336797504	7.85671381172908	7.23526704257223	7.58071075387114	6.55112213577429	7.22879235944315	6.70449685808555	7.54604771226557	7.32475337164011	6.81404316744623	8.16793457135985	7.46073133185698	8.40384158780421	6.91890583882003	7.42155749102147	7.59986416108034	6.77844341018315	6.62827087827701	8.41171918575345	6.81792864964151	6.78852277246361	7.30138198624866	7.20664466918343	7.84619651786955	7.74263965233377	7.57172150491672	6.93553427053025	7.32607484800378	6.64500279009218	6.63083222718356	7.69207842635474	7.65773806547104	7.36974837644775	6.72467600490693	6.95564953626902	7.16240721448557	8.08048183489717	7.73417784335377
AIF1L	4.98547459552376	5.41732261050342	4.84668847160697	5.0701798195407	5.14488382390088	5.29648803237152	5.25299165281825	5.21132613165793	4.88924036071944	5.04410980757117	5.01730496128065	5.06277335384221	5.12796602809296	5.5419973138235	5.01238312130256	5.38284133343271	5.16710103452313	5.1259337061228	4.78696335222705	5.45106883191305	5.06352053231215	5.4913456407549	5.03179188091042	4.80227655218717	4.7024574053141	5.37123862052194	4.92063196439113	5.05436933575692	4.55773471200576	5.05801497079606	5.17205666501113	5.33800525811684	5.1733035143781	5.98192223949292	4.94255282554549	5.14577710402026	4.66746313485832	4.98589240097187	5.10519730838987	4.96423946011132	5.14207652262037	4.89577874978127	5.15184039964109	4.7666913072193	5.1618744138376	5.4365584931497	4.9931254797984	5.21167294480062	5.26461820881144
AIFM1	8.15167814261172	7.90803304014684	8.07872615252564	7.92171723099812	7.84752910956732	8.26602679795343	7.69288401815515	8.20632526842224	7.93429540959359	8.20778115645048	8.18132505413801	8.33503184234231	8.20494745184736	7.88144564889704	8.27879320226325	8.00431565879527	7.85822228306037	7.77181453341245	8.46886393851736	7.95974697930532	7.93119162235829	7.58508062890528	8.07198336810359	7.8876797990239	8.09266652017104	8.02971111072347	8.26742731935953	8.53105035572948	7.9970038040286	7.99831324448403	8.40236722671768	8.0558180270376	8.04462657463453	7.54646679626627	7.76412095877573	7.64646634083373	7.71394178217428	8.07138947755979	7.82844226114693	8.27798618382006	8.22991173646128	8.118116252472	8.05908843279296	8.15638467088829	8.15387047767341	8.1109839810552	8.0655824469665	7.59364102665325	8.06262164253246
AIFM2	5.88106213400345	6.36207227650396	5.98142657480178	5.72574845544267	5.85530691036627	5.87660138639753	5.76687112120569	5.79440207467959	6.1440383601714	5.61860799462395	5.85947567022424	5.99477073226112	5.6567203301812	5.84794308361624	6.70351955247979	6.42048503753957	5.93699934674122	6.21976409039257	6.66977592491226	6.15517132249807	6.09080389297428	5.80254216258976	5.63809910623571	6.11118273351332	5.51254120083702	5.61483884114721	6.14372152703535	6.52910079411436	6.14886333791808	5.95683298565408	6.4729590161609	5.68510164937685	5.64496753731424	5.63590502275016	5.60352069336258	5.97283731973811	5.8324266506143	6.09524207182776	6.19457572755749	5.99929361641414	5.99418678950308	5.95493893805593	6.11680810903635	6.00845275337615	6.34039816849874	6.1856349085244	6.37008540026146	5.50996780705616	5.50666848534767
AIFM3	5.0253993366515	5.16587733357118	4.78149093688573	5.11769746181072	4.86101922435387	5.11765441961229	4.57715201272927	4.954362101057	4.93810584529246	4.75121075028472	4.94793903117194	5.10228835476998	5.12599286732783	5.10219468398958	5.22556145056665	5.00454954390624	4.8045637511827	5.07577851293014	4.94478153844818	4.78657798162638	5.01776349882665	4.6951250487274	5.08485259094626	5.02284443470588	4.89602842286308	4.93964819195467	4.91785748363371	5.26997965063493	4.93940126482123	5.63514739371611	5.1107083897972	5.10880468754065	5.22839891423266	4.65705434919218	4.86879640347595	4.71327550127889	4.91451296562821	4.86933263467664	5.38842399552729	5.13557700210971	4.82575108973903	4.88658073337572	4.79607990161465	4.95081031100826	4.75475098199203	4.89596070468259	5.01029122723289	4.86431654431373	5.03990047983865
AIG1	9.87921343147505	9.77001110776346	9.28931220314586	9.62235048274988	9.55475335203583	9.70339677688399	9.44694310851889	9.59095973307339	9.46960898459682	9.635903283686	9.57962196447224	10.044303603153	10.0837157209164	9.09230081341701	8.88913878541229	9.31398585170899	9.1345568148841	8.86850965001034	9.30503438082953	9.3747762811558	9.48471548517232	8.73310987011816	9.11341915302618	8.87883124398359	9.09609675701405	9.46376111543718	9.49532671515597	9.32501403001013	9.57647767407327	9.32380695528268	9.4367796202343	9.49037532638912	9.61306811940911	9.61171413098129	9.42266101509576	8.79131725559548	9.20932246894134	9.38638425036343	9.41675468727643	9.43242163515453	9.18769219746556	9.39784728255836	9.38914760911154	9.3867533128594	9.23962122724918	9.09587312004838	9.38075963094795	9.22440076935779	9.40331981789751
AIM1	6.4244346789701	6.46069176662332	6.4244346789701	6.48403851759162	6.72533155459438	6.79043537640967	6.48280155639084	6.50445194418991	6.31291271105645	6.40597299738065	6.51239160864472	6.99148080617608	6.98052934807093	6.42395798949024	6.25585396360472	6.73536546853566	6.43122709827681	6.1296810676971	6.33126436871229	6.35309024235645	6.70001006424909	6.43545302570092	6.55455369937988	6.4409273280393	6.42510792112556	6.65065677130411	6.81427471111082	6.47852070397938	6.90849279982968	6.58550963789836	6.54607088518003	6.47985168784606	6.53700276432866	6.46020084911766	6.26803994759786	6.06743876377028	6.52273001425673	6.84417742557265	6.34322403626525	6.70162121413389	6.42921036227485	6.53657583009128	6.755543406678	6.7374867024727	6.21357743757534	6.41147434649007	6.31704133729941	6.36416561224346	6.50491229081917
AIM1L	4.71448153836727	4.75012946247494	4.70997850702843	4.80613639804787	4.84793700435691	4.69908565617673	4.84429359577223	4.75240417635962	4.75795628254385	4.67678057220958	4.73946988256552	4.82842859411766	4.72641573132595	4.92728783222126	4.77923553367762	4.8170318702758	4.9027531420102	5.38896969068716	4.93848999260968	4.86574683352041	4.96751869263142	4.79917568847856	4.7865120405291	4.76977968338196	5.34092489810546	4.94588157459105	4.50062089179364	4.88332397492647	5.12828165298762	4.97078058088549	4.92829002599316	4.7935109036196	4.9913548004837	4.57573365602752	4.74436324786536	4.64602394670362	4.86207610985364	5.08692189094706	5.01977211649772	4.7070004737381	4.73890504795174	4.71474955305183	4.73890504795174	4.87444665764869	4.93605718595458	4.91526215554779	5.01501688849424	4.81300863778701	5.07650579834696
AIM2	4.34108850489503	4.27980861313886	4.88316806361565	5.33723331144603	4.12775743740408	4.24030014464292	4.41506913407762	5.10568089563054	4.58910500415764	4.34359666171756	4.41675530859339	4.49293973898762	4.72906637526157	4.50825415701309	5.13022595280359	4.45987938747311	4.60631886778387	4.41704966614309	4.3661889555186	4.5305254343788	4.47695884686339	4.70441912373548	4.72751682655556	4.51991964104774	4.26203268938256	4.52774057040177	4.9003784065037	4.41272641021852	4.3142219812343	5.06828830806436	4.05740340201434	4.34542371778599	4.27851347971211	4.68202762210537	5.77059830318792	5.45990526925168	4.44382962942091	4.72986102526382	4.28425574914505	4.09380435122653	3.8874145420554	4.72456168007064	4.54498393277289	4.0399864228582	4.25634828732779	4.6280380958226	4.16399150244326	5.14963981668932	4.58600268092578
AIMP1	5.82906174161766	6.00600039065666	5.95230798937397	6.05870863595362	6.01065190550765	5.92784265889333	5.86695095974377	6.01139986405682	5.87763810642409	6.01587816745432	5.90739268483449	5.99345043352654	5.83271492863672	5.99808197178913	6.0151826661973	5.90867809274557	6.09935555934547	6.21786998512236	6.16484680990997	6.03609558723183	5.7153489162577	5.88595589934686	6.01120982531408	6.15281333784116	6.04950845233026	6.00092593128222	6.06790886504111	6.07698366558173	5.98366680125734	6.14865741410004	5.83081844496307	6.1371463247704	5.85301268564579	5.83060583249175	5.94792706171548	6.36403134622504	6.05917424445461	6.16662942123465	6.11604682987138	5.93479952474194	5.98086222509723	5.9198124299498	6.00840429476448	5.94440710712245	5.77422708243073	6.00497247934504	5.65483392382961	5.98509529771252	6.00018077788354
AIP	7.64135733273489	7.73431880060573	7.60839223627762	7.55253641844213	7.73091138327488	7.34073294006402	7.80317112464203	7.15271994118572	7.96637412642673	7.13701062259283	7.48257605894127	7.40145932356467	6.99793655099025	7.72775400289184	7.67088908132971	7.61439072789118	7.85030022594369	7.25779284068605	7.52670596650428	7.72775400289184	7.90655385350423	8.39238679063042	7.98460058084558	7.78720572905357	7.7398955305998	7.84092309139131	7.66948829050447	7.61566833506463	7.16348656474327	7.96246856658149	7.75166610941074	7.80540822153089	7.53453911146496	7.49594622516305	7.53764002300048	7.2306287174977	7.58941682024903	7.76515773042115	8.16153774596337	7.42686894445482	8.05964172166777	7.45757492876503	7.4817558112765	7.69785527740218	7.48203146820863	7.43146627933618	7.59796672955752	7.64720766619123	7.3711468646029
AIPL1	4.78795534195445	4.63912576991377	4.60764134410734	4.71348867634473	4.64428292534581	4.68916525511023	4.84656792929635	4.74158958018112	4.58541094005699	4.68601032758092	4.59656343053703	4.90462118981523	4.6948104029299	4.60728071351021	4.70117628534363	4.71961299442039	4.7099974367758	4.67609250387725	4.59705881316471	4.57283104492314	4.63507682475898	4.63554374106342	4.6921897677203	4.84094314161408	5.32416909196752	4.69228103417121	4.51800170214372	4.80147329976106	4.78438893124058	4.66471777670795	4.61770523619229	4.75194798563844	4.90127817542288	4.73233838347657	4.51945952617024	4.88110122636066	4.61663201189471	4.66880799067182	5.07661079569289	4.76168994664013	4.66949981334363	4.6310340257675	4.87923043528785	4.41318610673658	4.36628819853754	4.63881407125605	4.52193562577024	4.79165051472478	4.95311096334642
AIRE	6.66586083261839	6.6027451138699	6.28447952364153	6.68053052530611	7.10974651191326	6.62625399718346	7.28640618599342	6.58206471816374	6.69326606105984	6.38454177777703	6.5218962861718	6.79070805980444	6.98012062232303	6.88980723322135	6.58428118321241	6.79631630730256	6.88454936975484	6.72411579069851	6.22810398136288	7.09552864972161	7.20076867800958	6.63632455429533	6.58140597683849	6.55847106694219	7.14381449715431	7.11372428595299	6.54272891214866	6.79056293540283	6.92125556137679	6.95607906767122	6.54250968094633	6.58198499931511	6.97974319194414	6.48061968488352	6.76738437398819	6.38318597377176	6.71281036293111	6.6275131541606	7.46989877263462	6.72139570555938	6.88137025536586	6.79970834524329	6.61419592948152	6.47042650483758	6.37416602320701	6.71111153560341	7.04323653066428	6.68183218088654	7.13129296964531
AJAP1	4.55053200758457	4.63506666003025	4.51741604846981	4.57187087275253	4.51741604846981	4.54958442531299	4.56429666071779	4.52599156059199	4.74931585949111	4.49474713018142	4.63388271936893	4.47693000502053	4.66364238934943	4.96443375046499	4.79263987795376	4.7871649581624	4.78271497429745	4.87162655437853	4.60123255651963	4.76550808352461	4.69980904602831	5.20736075472384	4.92658847484287	4.66938972126919	4.513715490938	4.83372849534127	4.83486551656049	4.495758042189	4.18680064791961	4.78685489673718	4.8305173208232	4.77335064543098	4.45654659084728	5.56982793998997	4.46060021311567	4.60026688222512	5.00074275025945	5.13784080346155	4.52806239309934	4.57778490410259	4.62604315986404	4.58270282435115	4.48291848956616	4.42900102427728	4.54285286073756	4.97969398536059	4.40982218735598	4.61807268158066	4.63419896046714
AJUBA	6.05073668357685	6.24252952210418	6.2548296385012	6.60119616118072	6.63256334921029	6.94810123047068	6.45260772915729	6.63215628722381	6.53757741593853	6.48422888063861	6.34835663279484	6.5262985568262	6.98656498587531	5.94915981005728	6.42346447416252	6.51761647070976	6.0759362037782	6.36960801195911	6.57372438195347	6.22975520221208	6.44337088599731	5.81139634501966	6.38945138322077	6.24478047252748	6.36712601453707	6.09686707035558	6.49618183945949	6.95606858371233	6.46876040975336	6.25493746223741	6.08107957157361	5.75027034674496	5.50547585538625	6.55131944701584	6.09448691751514	6.44282832025164	6.87919268476016	5.87636343858205	6.55712163401943	6.55530978896311	6.77470257327437	6.23073953668864	6.37179745978575	6.76779118085944	6.50672806979275	6.27390002467395	6.83210128497787	6.18775967430695	6.13644640339455
AK1	6.32744468867624	6.4367716363726	7.23280938535245	6.92170594682908	6.98708543462599	7.03161315523072	6.44504763994879	6.32777666927424	6.52783871072405	6.83161600517259	6.30058811661657	6.44752950056669	6.54881932024463	6.87497053234253	7.67702531210424	7.35418311487202	7.38479680446429	7.40097074872602	7.62845645657146	6.92678771927896	7.0350547742446	6.37611936950873	6.89976374623786	8.1869004878835	7.22227678423695	6.49205445432556	7.19091689400924	7.69981609420042	6.72655943961119	7.2526600392695	7.22148387745105	6.71504242989402	6.99286984789553	6.58026769108806	6.42826668839143	7.3328430235538	6.53402368860668	6.79735227871465	7.22647971393386	6.84476554990013	7.35667621431113	6.86886300160262	7.14229419825814	6.90003438180116	6.63911572812824	6.99010862503295	7.29093276583349	6.77395932226092	6.80952692380545
AK2	8.47606129202316	8.46511718786147	9.10587494138913	8.70581587260179	8.5812141418024	8.77234095325686	8.35177768331192	8.56712638099102	8.42531318872872	8.71049496722675	8.59672112624689	8.74927768880714	8.56465066333823	8.4377241616838	8.8838968466659	8.76422659517395	8.47828061933502	9.30241873538836	8.86091223232653	8.62065610119224	8.79814240097032	8.07209975464472	8.69279468673857	8.71514188301939	8.45606959339451	8.34411851237609	8.56703637765326	8.49653384554068	9.02868966739129	8.54940280673994	8.69009564748173	8.40421006709355	8.7356432325918	8.47816822521716	8.69072538637195	8.76966236247213	8.79793358150157	8.94722932579402	8.72668047824672	9.21279890360078	9.16087190477512	8.52424998612778	8.74298193995821	8.52544860678857	8.66234625643147	8.67407492276496	8.61299995227356	8.40838861417475	8.47186788188565
AK3	10.138388983755	10.4750135012278	10.3523828082206	10.6629657675255	10.7925274626933	10.1092869267602	10.6924181904954	10.456693870392	10.7631921174626	10.5103588370708	10.7110994614591	10.4722565372803	10.1228427944744	10.896640854234	10.7997447155453	10.1351524953603	10.1498314421283	10.8166880325137	10.4566939310542	10.5595471585619	10.8166880325137	10.5759094230469	10.548974605091	10.3471655379272	10.9541182189982	10.7900581265587	10.7580341763845	10.4380367876712	10.6028477285941	10.6703352347002	10.5778880763417	10.5110078537419	10.4869136054978	10.3305766205866	10.5778880763417	9.97860730598639	10.2437770987907	10.4552938440165	10.3039491897426	10.6290718679178	10.2360443855773	10.266241482897	10.7692563121197	10.7945351133648	10.4903381009551	10.8186543732854	10.4757943112809	10.5778379496941	10.6620482627346
AK4	8.68019844063269	8.54242357946781	8.17212076157433	8.40987717364192	7.9109289160104	8.16009803101682	8.27344462021287	8.42576382407561	8.21388048623161	8.24500300864748	8.46678138962596	8.39131331697892	8.23815316411148	8.02078151969851	7.79541583055759	8.09198433850973	7.69277930115256	7.86687797285043	8.03291168426984	8.25368487803859	8.36467409329932	7.31440658348573	8.25630034058182	7.55597505073318	8.27301188666181	8.41244080179784	8.30761918099675	7.7059429034328	8.17297255653348	8.29188766500629	8.11229671329234	7.89137188909085	8.19086895205631	7.98915460351215	7.64686241791624	7.08498822559225	8.21260308856835	8.5738810760809	8.36725003009516	8.1013681212839	7.9256558394964	8.28677272374528	8.14137746369551	8.47847689923047	8.04042580453635	8.28557010965268	8.27483453649296	8.03956281354014	8.17473716004549
AK5	3.97389810851588	3.99828465471867	4.1784441016756	4.1230394996648	4.04792820434359	3.94493708055778	4.10243027965855	4.03675428245958	3.98643498315122	4.10653059129701	3.89136731073827	4.06133553619828	4.06470970326165	4.01014386115338	3.85306298389335	3.90522169674678	3.95615489746245	3.95553412402445	3.8822988930786	3.89695464383997	4.00699418042552	3.98012224979383	3.86979866927355	3.72954739514632	3.92709078904417	3.66361031919267	3.76693289542743	3.83365247159432	3.91338035825544	3.7182500590716	3.74816272547079	3.79171558064349	4.0607474296506	4.26227146657612	3.98422729241743	3.90760721525233	4.22577888401368	3.96184638943637	3.90098135895908	3.53235738671314	4.17783475043355	3.97495991249264	4.12762299431269	4.29265686657734	4.1685443666004	4.10427090086412	4.14992813637761	4.0274122574099	3.93640485988343
AK7	4.17990221611642	4.14899931548681	4.23764368564701	4.30065624599814	4.14184099324144	3.95133340971664	4.08806517667217	4.25380644540952	4.22495729662457	4.61568615483136	4.17867695475564	4.5588142919377	4.25512010649935	4.31446054156934	4.14263408218113	4.28042047846229	4.23145319599178	4.17526797285399	4.33548734223722	4.30608723700146	4.25552053617744	4.06818095224486	4.26038046546752	4.34170821619313	4.50234285872213	4.1148540093501	4.26508475664434	4.41778084484146	4.40393207440907	4.19525074879049	4.37429440685419	4.15174645189645	4.1477346920209	4.16025784450978	4.32372366525828	4.90816937763355	4.51540655870487	4.29629644330054	3.87645708640163	4.27223413249342	4.00604631530387	4.01974166149173	4.60995580075402	4.3897765862489	4.1885968132426	4.16817515335001	4.13600963871855	4.36170806718438	4.3806539319629
AK8	4.3775139039173	4.43509865732992	4.50961148532992	4.68457384760854	4.38880494877565	4.6836290347161	4.33766615478198	4.47857066625712	4.52582192675405	4.44494169681155	4.66651412072528	4.94700889832631	4.5504380181583	4.2789332815402	4.35414675730313	4.60992777744811	4.49933795918238	4.70198652397189	4.52470777772553	4.60799993451254	4.61293419330359	4.43836037205714	4.60028431642016	4.49380496503027	4.45011002272396	4.36421872155647	4.6406808924905	4.69906103886682	4.76353173074342	4.55509981916918	4.78544635576285	4.56138960325894	4.58705898478625	4.30956012525643	4.4225308352437	4.66349533081456	4.65005725489163	4.40352460768323	4.26798891256527	4.49777831859758	4.54223039170688	4.19045198437578	4.23338628058781	4.65829172957035	4.86025162663759	4.5172170396816	4.7181297192845	4.43915843798348	4.36746089271608
AK9	4.47212212495614	4.76732990168623	4.72913030384244	4.68867556271399	4.54160100067127	4.60972281158689	4.39106201561155	4.58831955503145	4.61282629799753	4.48212745820583	4.68002729426383	4.6084524284133	4.59512903620352	4.59662029872986	5.02607375686381	4.61325038181765	4.71555885759919	4.51445606441226	4.69715109067454	4.55699400658374	4.48638542771088	4.57174409309585	4.40270355443423	4.48414733654937	4.49230535645939	4.42941097778282	4.68526300845726	4.56378964131339	4.73306476138363	4.31447831491577	4.77027184342123	4.77458828489738	4.4564814499043	4.6260419055527	4.5937244762269	4.57504557952129	4.59237146063669	4.77458828489738	4.29658684280271	4.52383757983785	4.49581119119489	4.58481218417377	4.76013184635822	4.59742875820987	4.70931586595929	4.48293468237394	4.4773160268942	4.71825779189683	4.53486829767842
[truncated: 16,263 more rows]
[truncated: 8 more columns]
