# Supplementary material for: Identification of retinol dehydrogenase 10 as a shared biomarker for metabolic dysfunction-associated steatotic liver disease and type 2 diabetes mellitus
Source: Front Pharmacol. 2025 Jan 24;16:1521416. doi: 10.3389/fphar.2025.1521416 (PMC11802817; doi:10.3389/fphar.2025.1521416)
Supplement: Supplementary file 2 [file DataSheet2.zip › Bioinformatics data/MASLD/purplegene-.txt]

ABRACL
ACADM
AGPAT5
AMDHD1
ANAPC16
ANKRD46
AP1G2
ATF5
ATP23
BCKDHB
BLMH
BST2
C11orf71
CCDC90B
CEP57
CFHR2
CHPT1
CLDN23
CLEC1A
CMAS
CNIH4
CTSO
CUEDC1
CYB5R2
CYP3A7
DCPS
DERA
DGCR5
DPM1
EPHA1
FAM50A
FGF23
FNBP4
FNIP2
FOXN4
GAS6
GCH1
GINM1
GLDC
GLMP
GNPNAT1
GPR180
GTF2A2
HBD
HDC
HEBP2
HLA-DOB
HPD
HPRT1
HSD17B11
HSPA6
IMMP1L
INHBE
ITGB3BP
ITGB7
KLHL13
KRCC1
KYNU
LAMA5
LAMB2
LARP1B
LCE2C
LGR4
LMNA
LONRF1
LSM5
LYPLAL1
LYRM5
MAST4
MBLAC2
MCCC2
MET
MICAL1
MKX
MOGAT3
MPC1
MPV17L
MUC20
MYL2
MYLK
MYO1B
MYO1G
NAT2
NDFIP2
NDUFAF1
NMD3
NUDCD2
OXT
P4HA1
PABPN1
PCDH20
PCMTD1
PDHX
PGRMC1
PHKA2
PHTF1
PMPCB
POLE2
PPIF
PRIM1
PRMT6
PROX1
PSMA2
PTGES3
RAB18
RBFA
RBM7
RCN3
RDH10
RPL7
SEC62
SERP1
SFRP1
SGSH
SIMC1
SLC39A8
SLCO1A2
SLCO1B1
SLITRK3
SMPDL3A
SNORA10
SNORD14C
SNORD35A
SNX2
SOCS2
STAB1
STAT2
SYBU
SYT7
TDO2
THNSL1
TMED3
TMEM120B
TMEM14B
TMEM245
TMEM60
TNFAIP2
TNS1
TOR3A
TRIM15
TUBG2
USMG5
USP35
WFS1
WNK3
WRB
YAE1D1
YEATS4
ZMYND15
ZNF684
