# Supplementary material for: Identification of retinol dehydrogenase 10 as a shared biomarker for metabolic dysfunction-associated steatotic liver disease and type 2 diabetes mellitus
Source: Front Pharmacol. 2025 Jan 24;16:1521416. doi: 10.3389/fphar.2025.1521416 (PMC11802817; doi:10.3389/fphar.2025.1521416)
Supplement: Supplementary file 2 [file DataSheet2.zip › Bioinformatics data/MASLD/upgene.txt]

logFC	AveExpr	t	P.Value	adj.P.Val	B
H2AFY2	1.19858387777778	6.86560150877193	11.8361968640388	3.22725478179178e-17	5.4014563282849e-13	28.3471409842941
GALNT18	0.673376800000002	6.31374184210526	8.98233446689034	1.22720847916107e-12	1.02698941578594e-08	18.418150651381
STMN2	1.46758114444445	5.18022001754386	7.6978400792479	1.78158767691652e-10	2.47811016112762e-07	13.6806016173478
CYSTM1	0.574256488888887	7.98862836842105	7.68824703843992	1.84951602347895e-10	2.47811016112762e-07	13.6449183278112
TSPAN3	0.507655140740737	8.12351250877193	7.5143537231932	3.64524132525824e-10	3.46626039211141e-07	12.9977696489881
LGALS1	0.804182970370368	10.0796358245614	7.50861301206682	3.72782978180112e-10	3.46626039211141e-07	12.9763974066239
TMEM63A	0.661978251851854	8.49731442105263	7.46171651754713	4.47653397188397e-10	3.94335521512747e-07	12.8017924736184
ADAMTSL2	1.11148927037037	8.94430864912281	7.4356555015246	4.95580424315436e-10	3.94977598179403e-07	12.704754098426
MRAS	0.527814825925928	5.93296435087719	7.37357823147959	6.31439078550394e-10	4.59495472073824e-07	12.4735946469135
LGALS4	1.69768305555555	9.07120950877193	7.2875369091021	8.83392118088275e-10	5.28047638587266e-07	12.153193263813
TMED3	0.711644966666666	7.80294831578947	7.18374749455813	1.32437225222353e-09	6.71697526832278e-07	11.7667544490297
SPINT2	1.11296241851852	6.8193161754386	7.17096944575697	1.39205290182395e-09	6.85258512289044e-07	11.7191858837584
CD151	0.638182014814817	8.98607278947368	7.14151165881897	1.56153366568568e-09	7.25983026738368e-07	11.6095330172764
AEBP1	1.30759738518519	7.56359896491228	7.06274561022928	2.12287785060234e-09	8.9451973607944e-07	11.3164119484457
PYGB	0.592045870370364	7.11855271929825	7.06216634962085	2.12767659746771e-09	8.9451973607944e-07	11.3142567552619
MSN	0.849522366666667	9.56970736842105	6.98151731030063	2.91335278524096e-09	1.10819967196768e-06	11.0142767282666
GSN	0.856334851851853	6.95849736842105	6.93823931280098	3.44824546706977e-09	1.17782213025198e-06	10.8533777935187
FAP	0.693755555555556	4.60943961403509	6.8430001158568	4.99561036944572e-09	1.52020965006206e-06	10.499527887302
DEFB1	1.27584903333333	9.35699249122807	6.744575703193	7.32455542570177e-09	2.0372502290006e-06	10.1342433326514
JAML	0.806275848148147	6.97230789473684	6.72817955670331	7.80631975968741e-09	2.0372502290006e-06	10.0734374254337
AKR1B10	3.30342948148148	6.74717261403509	6.72639614916086	7.86058902063801e-09	2.0372502290006e-06	10.066824412691
TUBG2	0.594056955555557	7.05938	6.72472160471283	7.91188772689485e-09	2.0372502290006e-06	10.0606152246773
LAMC3	1.10541141111111	6.51911636842105	6.70324051754837	8.60030249213073e-09	2.15941938871871e-06	9.9809768945258
FAM129B	0.513531433333335	6.86926403508772	6.68076382638843	9.38457815851258e-09	2.24385263770036e-06	9.89767451525178
SCTR	0.81213398888889	5.14137171929825	6.65075296115958	1.05438794153391e-08	2.43332480715901e-06	9.78649414609352
SULF2	0.807534151851853	7.87882612280702	6.58503502634708	1.36047184527295e-08	3.01791619252729e-06	9.54322212180792
SPTAN1	0.506653588888886	8.80637622807018	6.57978900004295	1.3884181563279e-08	3.01791619252729e-06	9.52381451641529
SLC22A15	0.811077340740741	5.03787307017544	6.5697821098225	1.44332071971367e-08	3.0970331904933e-06	9.4867992480063
ARL2	0.567657474074073	7.85463735087719	6.54008981661556	1.619274392992e-08	3.37631991768699e-06	9.3770082871144
LGALS3BP	0.845344881481481	8.91591887719298	6.52625486622427	1.70839701367921e-08	3.4449928696324e-06	9.32587289182065
THY1	1.32667885925926	6.10791343859649	6.48154927502701	2.03112188339332e-08	3.90745827153494e-06	9.16073181548039
EZR	0.709402162962965	9.05194792982456	6.42902556953194	2.48851919462049e-08	4.43088784684714e-06	8.96690652404433
SPP1	1.66824602592593	7.80242129824561	6.40503936939712	2.73017354775581e-08	4.66355357649649e-06	8.87846569150302
FAT1	0.974008762962963	7.98753956140351	6.37997775345139	3.00761348141187e-08	4.99212725494686e-06	8.78611141869668
MOXD1	1.2112516962963	5.48545059649123	6.37955585662247	3.01251629772141e-08	4.99212725494686e-06	8.78455715371924
ADAP1	0.733589644444443	6.66697536842105	6.31222200382994	3.9060677415978e-08	6.28613997991562e-06	8.53670325780212
CDHR2	1.09872706666667	8.42218840350877	6.22920847858806	5.37737269094304e-08	8.0644877544158e-06	8.2317232794048
MFAP4	1.29740737407407	8.26966257894737	6.22480121168645	5.46931131553975e-08	8.0644877544158e-06	8.21555090003995
SOX9	0.915068318518514	6.80662971929825	6.20542883630993	5.89230011826058e-08	8.50167474821787e-06	8.14448832023169
F2RL1	0.838035470370366	6.36300192982456	6.16955343522733	6.76321524322936e-08	9.59287572253642e-06	8.01299395287986
ACLY	0.656161533333334	8.1705241754386	6.14423889480891	7.45353466714564e-08	1.03958174770014e-05	7.92029301411612
PODN	1.1878529037037	7.74816236842105	6.13747901223169	7.64942028616324e-08	1.05808551511995e-05	7.89555068833119
ANXA5	0.725474655555557	9.74498421052632	6.12824955917712	7.92514361022911e-08	1.0872387590525e-05	7.86177767752816
PIEZO1	0.581073055555554	8.16942503508772	6.11621439887196	8.29955215733306e-08	1.11127683565827e-05	7.81775248395726
PDGFRB	0.774859792592593	8.09327868421053	6.061327674255	1.02421709182965e-07	1.33924386452756e-05	7.61718968959655
EEF1A2	1.66386106296296	5.71226038596491	6.03920738123017	1.11470428361644e-07	1.42276172927866e-05	7.53646227263362
LRRC1	0.690843862962963	5.05108740350877	6.03550800121875	1.13059275852341e-07	1.42276172927866e-05	7.52296739949913
TP53I3	0.595125188888886	6.12496156140351	5.93925220521618	1.63297025959307e-07	1.87198789279515e-05	7.17245715901718
ZNF827	0.50785038148148	5.88751252631579	5.9054981072708	1.85715742915273e-07	2.0584929729622e-05	7.04983730425058
SULT1C2	0.65865628148148	4.76317305263158	5.89483369520701	1.93413587196322e-07	2.12580657206908e-05	7.011129323116
CLDN11	0.856239396296297	6.65015701754386	5.88524942908617	2.00600983002483e-07	2.16610235645971e-05	6.97635563677763
SUSD2	0.958221822222218	6.43482538596491	5.80812339192686	2.68935110930609e-07	2.69554837936845e-05	6.69701377245805
CD52	0.930144674074072	7.05351942105263	5.68733685003739	4.24887060617933e-07	3.64683832490377e-05	6.26138302136119
CCDC3	0.645638018518519	8.03000263157895	5.67941836702303	4.3778492864682e-07	3.71939408668113e-05	6.23290714735238
C15orf52	0.577215155555555	6.11575689473684	5.65729313364313	4.75911094078746e-07	3.92380491704235e-05	6.15339830847387
RAB34	0.511834274074075	5.84111605263158	5.65222961836246	4.85087969745544e-07	3.97986144589763e-05	6.13521392042066
SDCBP2	0.579190603703704	6.14818678947368	5.64090561467811	5.06248880202889e-07	4.133213418515e-05	6.09456252446675
GOLM1	0.809379033333334	6.91217663157895	5.63475631771045	5.18119578156369e-07	4.20959581534133e-05	6.07249684141516
TAX1BP3	0.687286355555557	7.43105077192982	5.5920294332884	6.08548497410491e-07	4.65081105075771e-05	5.91936288926039
C1orf198	0.819231859259257	7.16576940350877	5.57226269432707	6.55498297722884e-07	4.8330726911841e-05	5.84862925877674
ENG	0.610520377777775	9.04069240350877	5.56345929585456	6.77543087529903e-07	4.91995453367935e-05	5.81714997200246
RAB25	0.934393048148148	4.96180133333333	5.52378113688774	7.86340419785604e-07	5.48374150247985e-05	5.67544677764594
PIK3IP1	0.520534018518521	6.52941542105263	5.52012373441469	7.97197488523796e-07	5.53638770349493e-05	5.66239992545969
GGT5	0.528547355555554	7.40421626315789	5.51721278353879	8.05944359132608e-07	5.55106614765534e-05	5.65201766461126
TTYH3	0.566327907407405	6.95458057894737	5.51122830902572	8.2422529587729e-07	5.63063623555028e-05	5.63067837660362
EFEMP1	1.5861200074074	7.30245359649123	5.48014823204882	9.25954143748945e-07	6.10145452910476e-05	5.51996456064051
PLVAP	0.652582714814815	6.17426743859649	5.47246818480988	9.52943691814824e-07	6.20599944354269e-05	5.4926355235918
TAGLN2	0.645761366666667	8.41003507017544	5.47047407839116	9.60077492674019e-07	6.22822364142831e-05	5.48554149453613
CLIP3	0.551917355555556	6.63495159649123	5.44348212446423	1.06198415118249e-06	6.75833792332373e-05	5.38959506467934
MAPK13	0.689210607407407	6.13890768421053	5.43688169580259	1.08848498067839e-06	6.84573594679955e-05	5.36615508906306
PTGDS	1.04199230740741	6.69242359649123	5.40492402263286	1.22630841676284e-06	7.51821390892296e-05	5.25278915914829
TMSB10	0.762011225925924	11.0586936140351	5.36404334004158	1.42793624538192e-06	8.44500669221103e-05	5.10807686647435
ARPC1B	0.564787948148145	8.18264166666667	5.32879341548823	1.62778455942696e-06	9.39456212797551e-05	4.98358010334709
LAMA2	0.795118777777778	6.70449078947368	5.2773637787308	1.96969852059072e-06	0.000107383857130706	4.80242348725153
TKT	0.545021681481479	8.67565370175439	5.26589888178125	2.05506698195208e-06	0.00010987192284894	4.76211933812096
CYBA	0.651914525925926	7.54781464912281	5.23335708063996	2.3177194321453e-06	0.000120846324410641	4.64788276188289
FXYD2	0.675346662962964	5.95559631578947	5.22301170578668	2.40794321188646e-06	0.00012438810351032	4.61161659368091
DPYSL2	0.525729311111109	9.35620752631579	5.19611712719254	2.65898292007056e-06	0.000134858779191579	4.51745287526777
PTRF	0.693661451851852	7.38001912280702	5.18262459503121	2.79445224180903e-06	0.000139232767701153	4.47027662355509
CCL21	1.35962834444444	7.80298975438596	5.16470246690542	2.98494121980881e-06	0.000148019842809852	4.40767935827907
GSTP1	0.757671125925925	8.37528901754386	5.14635835144489	3.19313157217797e-06	0.000155811787532194	4.34368811629982
FBLN5	1.06738032962963	8.15040715789474	5.12442015166075	3.46091740846222e-06	0.000163631001879752	4.26726676789588
PPDPF	0.53068536296296	7.94813078947368	5.10852434886332	3.66862039311096e-06	0.000172476684043534	4.2119679516301
FASN	1.22191524074074	10.1948155438596	5.10210836303896	3.75588274204923e-06	0.000175592763837089	4.18966557808375
TIMP1	0.961657859259256	11.291309122807	5.09956068877138	3.79109602514547e-06	0.000176745331957827	4.18081254794391
CTSK	0.609062155555554	6.63639114035088	5.09342658462075	3.8772162891429e-06	0.000179262345390565	4.15950352785139
CLIC6	0.819710537037039	5.52520122807018	5.0914335719786	3.90560891199007e-06	0.00017984767225831	4.1525821104884
CD74	0.640734000000005	10.6567774210526	5.08400784839851	4.01320623923968e-06	0.000182029899257871	4.1268025404778
TNFRSF21	0.501875288888891	7.65049266666667	5.08297154533104	4.0284517940809e-06	0.000182227561290627	4.12320595569814
TMEM45B	0.870855581481481	7.87469956140351	5.05348071070203	4.48696911554897e-06	0.000197108666894864	4.0209695798843
LGALS3	0.621281033333331	6.12723435087719	5.03820658856225	4.74421552539872e-06	0.00020517812725736	3.96810609776143
SLCO2A1	0.635708162962963	6.47192694736842	5.02104975287935	5.05045972568323e-06	0.000215636592930511	3.90879871429245
HEYL	0.694905303703706	6.66612559649123	4.97964225245606	5.87175038362118e-06	0.000239871882294852	3.76598111121908
THBS2	1.21877883703703	7.86896850877193	4.97877030645212	5.89038320028585e-06	0.000239871882294852	3.76297860839033
COL1A2	0.815541922222216	7.54441936842105	4.97706202721551	5.92705612593997e-06	0.000240779462087032	3.75709682496958
GPC3	1.06443071111111	6.0928479122807	4.97141317760756	6.04992645921841e-06	0.000243994263007081	3.73765283230395
EFEMP2	0.522710314814817	7.05197387719298	4.96644422236362	6.16007145382796e-06	0.000246653387374925	3.72055622164354
LUM	1.00660069259259	8.00492357894737	4.96270696057215	6.24420777677182e-06	0.000249425550262124	3.7077018754631
CCL19	1.3292556037037	7.4957591754386	4.94357741160819	6.69283472293962e-06	0.000261114160274686	3.64196501807425
ANXA13	0.728019537037037	5.87736014035088	4.93310876665473	6.95157425290704e-06	0.00026870322926306	3.60603286943537
IL32	1.05245213333333	8.78979784210526	4.93169978999789	6.98713848000576e-06	0.000269244015265199	3.60119905607767
SERPINH1	0.589471433333333	7.81643345614035	4.92807244424587	7.07951980175414e-06	0.000270524938177989	3.58875714397516
COL1A1	0.952274566666666	7.71047547368421	4.92317319041083	7.2061974369701e-06	0.000274113923869474	3.57195831637883
MVP	0.593827155555553	7.23736538596491	4.91886162993605	7.31951582590765e-06	0.000277793053011828	3.55718010225104
COL5A1	0.565297833333334	6.49667384210526	4.90029030933692	7.82791021477726e-06	0.00028921795422677	3.4935845811913
GPC4	0.675274948148148	5.43297571929825	4.87830830871791	8.47451494759657e-06	0.000306806437980983	3.41843466529131
HKDC1	1.58869912962963	5.86545214035088	4.87199379485034	8.66974192318445e-06	0.000311747496259047	3.39687252002694
IGFBP7	0.802875281481477	10.690750122807	4.85387942766567	9.2545609597018e-06	0.000327470585163909	3.33508065505767
GLS	0.604454437037036	6.56528421052632	4.84389165057206	9.59336159379672e-06	0.000334567867541304	3.30105061148338
S100A4	0.663507718518519	7.03956207017544	4.84021348449061	9.72116627292088e-06	0.000337558423049537	3.28852574429873
SVEP1	0.877883714814814	7.19756557894737	4.83335497586772	9.96394583666005e-06	0.000342436471187226	3.26518168076595
SMOC2	0.804385696296296	5.38360459649123	4.82442894811773	1.02888195407492e-05	0.000349769943153926	3.23482099093628
SERPINE2	0.706287999999997	7.40942752631579	4.82176070053873	1.03879311711516e-05	0.000350529846797508	3.22574982340844
VWF	1.18605638518518	7.04894168421053	4.8033930554846	1.10960130129923e-05	0.000368480098806454	3.16336260658881
CD248	0.669782355555555	5.73342214035088	4.79560488137847	1.14103187835003e-05	0.000377419971303249	3.13693951327234
ACE2	0.667108388888888	6.03819445614035	4.7743538716452	1.23129261788374e-05	0.000396310472029234	3.0649326979196
COL4A1	0.902515311111115	7.47376394736842	4.7721497770738	1.24104467199727e-05	0.000398682623324727	3.05747209758269
VIM	0.661234399999996	9.59117110526316	4.76196338441208	1.28710486587743e-05	0.000406663653251545	3.02301137621902
TNFAIP2	0.59337364074074	6.97290750877193	4.7301595960496	1.44193508716258e-05	0.000442008563257145	2.91562148286849
FABP4	1.01621604444444	5.94195377192982	4.72736778547931	1.45636497982877e-05	0.000444905777828801	2.90620933257586
CD24	1.10041110740741	6.60119833333333	4.68881970796431	1.67063660858711e-05	0.000493082091923504	2.77649764612383
INMT	0.949576155555558	8.53573536842105	4.68575460696951	1.68893892084522e-05	0.000495925802073446	2.76620371904408
SLC35G1	0.597301644444444	6.2927231754386	4.63473741520141	2.02394749038589e-05	0.000570518872261916	2.59530419918107
COL4A2	0.526774733333335	6.49993252631579	4.60635074892158	2.23758510752399e-05	0.000607962044555667	2.50057640694141
CA12	0.754010674074074	4.95012798245614	4.59950109438431	2.29234302704602e-05	0.000615226044196779	2.47775820081898
PRICKLE1	0.514228588888887	6.45054307017544	4.59008597808393	2.36974827760852e-05	0.000628565402889601	2.44641890960551
COL3A1	0.644355851851854	8.50618780701754	4.57539365780878	2.49565904340893e-05	0.000650086176325917	2.39757247873495
ZMAT3	0.564057711111114	8.20337570175439	4.56543644581049	2.58467522730979e-05	0.000670693167123783	2.36450936540611
HTRA1	0.600873114814817	9.51354685964912	4.56454718544001	2.59277404033165e-05	0.00067175323704382	2.3615581721335
DPT	1.08783773333333	7.3837751754386	4.56345921466407	2.60271623943957e-05	0.000672247865733027	2.35794787797109
JCHAIN	1.18525432962963	7.66185510526316	4.56002295194948	2.63436254466635e-05	0.000678328090924319	2.34654767953276
SLIT2	0.556243996296295	5.94209970175439	4.55367760774123	2.69378894322364e-05	0.000689387546524987	2.3255066948261
ITGAV	0.578709977777775	7.97608742105263	4.5434658118782	2.79218021603162e-05	0.000710223712396978	2.29167316452949
MCM6	0.679516744444444	6.99373328070175	4.53938188224562	2.83250209909662e-05	0.000717210100341605	2.2781522405742
SEL1L3	0.619391674074075	7.24158821052632	4.52684030078257	2.95990854477014e-05	0.000736047926566494	2.23666545934475
IL7R	0.859659522222218	6.55246215789474	4.5242265805589	2.98715522851912e-05	0.000738493605018088	2.2280261847087
MTHFD1L	0.507239074074072	6.11745152631579	4.51401643637825	3.09595184708543e-05	0.000760540653916254	2.19430043761402
LRRC32	0.566244455555557	7.70298450877193	4.512693234441	3.11033106497518e-05	0.000762190498308778	2.18993230700206
CORO1A	0.582112974074073	7.2524231754386	4.50858955513264	3.15534067679072e-05	0.000770962582590456	2.17638914444452
SELM	0.521859359259258	7.42568922807018	4.49621704298097	3.2949177192656e-05	0.000798075801264086	2.13559194013988
CTSG	0.551314903703704	5.09243203508772	4.48348500616243	3.44482353223117e-05	0.000829582898689972	2.09366463620257
LOXL4	1.52463288518518	6.62378284210526	4.46739872934516	3.64374101224757e-05	0.000868736372108085	2.0407725239433
EPCAM	1.06832921851852	5.87289535087719	4.46470056434556	3.67818282794836e-05	0.000873216255196762	2.03190977378762
RBP1	0.571591937037034	9.26181715789474	4.46239353387654	3.70788298102943e-05	0.000879020360531014	2.02433382805457
ST14	0.654039740740739	6.54551070175439	4.45845154761673	3.7591721717907e-05	0.000888661929933065	2.01139327154033
UBD	1.26956788148148	7.52739514035088	4.45001276380081	3.87130101513989e-05	0.000906209301963585	1.98370930871024
C9orf152	0.505119077777777	4.55646370175439	4.44635213606177	3.92094695550937e-05	0.000916548731764809	1.97170823318135
GGTLC2	0.534326711111111	6.78795147368421	4.43548748324595	4.07197034974241e-05	0.000937449349981275	1.93611739181839
CHST4	0.97060119259259	6.46860380701754	4.41574813604284	4.36096335842174e-05	0.000989016852708736	1.87156247570201
FMO2	0.879377440740741	6.05634415789474	4.37917326868007	4.95004218901187e-05	0.00109532656136452	1.75232137078947
CH25H	1.0213178	6.00928201754386	4.36929315668475	5.12200453782585e-05	0.00112652016141325	1.72019410847328
DTNA	0.815686425925925	5.51708771929825	4.36777391454718	5.14895652820641e-05	0.0011309460027899	1.71525715920455
NKD2	0.527816014814814	6.05112742105263	4.36147763654463	5.26213141684382e-05	0.00114231249706505	1.69480576945794
BAIAP2L2	0.693868577777779	5.94317121052632	4.35877602196566	5.31143023949926e-05	0.00115152082795983	1.68603495440978
CXCL6	0.697865311111112	5.43271575438597	4.35141024010891	5.44813051260987e-05	0.00116904308191733	1.66213561805846
TMEM154	0.852918125925925	6.70598635087719	4.33112633738726	5.84247511943595e-05	0.00123936002628643	1.59642598204419
JAG1	0.67861366296296	7.29467345614035	4.30076952775575	6.48488794251762e-05	0.00134829278874432	1.49837394849426
MCM2	0.602961918518516	6.22852219298246	4.29543636906361	6.60461490371624e-05	0.00136860293595772	1.48118398960005
PDGFRA	0.731958081481481	7.79974194736842	4.24069375682225	7.96430891713184e-05	0.00156453800875629	1.30536815394111
PLAT	0.61075984814815	6.50972607017544	4.21671845904956	8.64188750285074e-05	0.00166635104994485	1.22873437202152
CDH15	0.93932171111111	5.40217773684211	4.21331217598906	8.74257440006247e-05	0.00168189043372236	1.21786502600086
LAPTM5	0.668427618518516	8.9053088245614	4.19308774821798	9.36420687719123e-05	0.0017729494400854	1.15342431843043
PIGR	0.637770474074074	8.19617392982456	4.18746417216045	9.54452735142914e-05	0.00179894993559538	1.13553499380549
LXN	0.656844562962962	5.53147636842105	4.18201843796209	9.72234652066417e-05	0.00182629532790523	1.11822347649615
TESC	0.671925529629632	6.21556438596491	4.17483789480073	9.96172022594575e-05	0.00185435942773489	1.09541535356518
VCAN	0.825732062962963	6.13617785964912	4.17012600444979	0.000101218869666392	0.00187400466991859	1.08045988516705
TRNP1	0.590816751851852	6.31348866666667	4.16840739761276	0.000101809238984395	0.00188077398772828	1.07500728208657
CPA3	0.534251148148148	5.10652566666667	4.15947346084388	0.000104932273441309	0.00191940050337398	1.04668192693826
RASL11B	0.50717511851852	5.11039375438596	4.0700974294224	0.000141731291343764	0.00238586931517223	0.765114584882944
BICC1	0.674396666666667	6.24713728070175	4.06319325661004	0.000145042771339503	0.00242515570820105	0.74350236728506
OLFML1	0.556940000000001	6.66599431578947	4.06184153660148	0.000145699789880785	0.00243370996330808	0.739273418818001
SORT1	0.947564718518517	7.4212560877193	4.04101177555937	0.000156194952921703	0.00255055996120452	0.674204095889184
FOXC1	0.500887818518517	6.55780164912281	4.0193037768247	0.000167907675722102	0.0027044580227492	0.606588384723693
MMP7	1.00416048518519	5.91441	4.01312047237089	0.00017139606202716	0.00274250085100247	0.587365799147755
PDGFD	0.645648796296297	5.59778285964912	4.0011275324075	0.000178362301897891	0.00281627344043868	0.550129403021279
SLC44A3	0.512696174074072	6.30223068421053	3.98400527036614	0.000188782818402841	0.00293921677358917	0.497075471330653
HSPA2	0.621002848148151	6.21635945614035	3.97963440070061	0.000191535485831374	0.00297101893082457	0.483552680582519
KRT19	0.614053966666667	5.72021796491228	3.97438750952435	0.000194890946474928	0.00299806045142543	0.467330670185097
AKR1B1	0.503758303703701	7.8751999122807	3.96893792237451	0.00019843596592711	0.00304141278545975	0.450494773343196
SLC1A7	0.517451981481483	5.17089766666667	3.91684169344541	0.000235612076235194	0.00345656599751124	0.290213115511308
ENPP2	0.709290148148148	8.23488578947368	3.9127671946426	0.000238786666677229	0.00349350737777691	0.277728439735027
RNASE1	0.524451237037037	7.91456959649123	3.90360739973025	0.000246074315751255	0.00355353392815251	0.249689220611228
CYP4F22	0.574180385185183	7.14243701754386	3.89398981089223	0.00025395623792765	0.00363287654204708	0.220289463452378
VTCN1	0.659093322222222	5.31829	3.88858891195922	0.000258488300448188	0.00368899570835953	0.203797992331307
ADGRG1	0.517963881481481	6.38302442105263	3.88082522002282	0.000265139503714728	0.00375434845488444	0.180115060761824
KRT23	1.01786642962963	5.41493987719298	3.87835363130198	0.000267291232568415	0.00377523490252958	0.172581313853782
IGFBP6	0.56152537037037	6.42426896491228	3.8706982524875	0.000274062909676607	0.00385137776595917	0.149264369770844
VSIG2	0.637063148148148	6.08256957894737	3.86402398735484	0.000280100979014614	0.00392305446507748	0.128957633241316
F13A1	0.622356492592591	5.83952012280702	3.84177217027103	0.000301168819210199	0.00411818833915123	0.0614036934868016
CD96	0.512140803703701	5.76978075438597	3.79312604656062	0.000352652735608619	0.00466220287194428	-0.0854780992936872
HYOU1	0.525472444444441	8.347093	3.78206819626187	0.000365481437968889	0.00480146218782205	-0.118710858919799
CDKN1A	0.572145707407411	7.45461157894737	3.77559235703172	0.000373200818467374	0.0048875290287077	-0.138146117349019
MMP9	0.73362722962963	5.44844163157895	3.76392872057804	0.000387500062263744	0.00503167325118384	-0.173100589135408
IP6K3	0.687829248148148	5.75761924561403	3.73211812706336	0.000429216270662922	0.00541535923113755	-0.268101527915577
RAB31	0.544265596296293	8.03043728070175	3.73201445526718	0.000429359006973743	0.00541535923113755	-0.268410341653539
KRT7	0.779701374074075	6.63459740350877	3.72825521987265	0.000434565563648996	0.00546488227169215	-0.279604697367587
EPO	0.622548966666664	6.00930568421053	3.72550593060653	0.000438411544138924	0.00550464667235797	-0.287787270491678
TACSTD2	0.699218966666665	5.92679031578947	3.71938921960216	0.000447085416712914	0.00558840076140705	-0.305978968354935
MFGE8	0.543285533333332	7.4251080877193	3.71187005571772	0.000457973187006626	0.00570744395452711	-0.328316754929777
CYBRD1	0.637977125925925	8.3802611754386	3.70977583762012	0.00046105050264732	0.00573725075301725	-0.334533309755751
KDELR3	0.529300462962964	6.79824756140351	3.70621421119805	0.000466329559374001	0.0057844547528484	-0.345100855073383
PROM1	0.624683977777774	6.29773592982456	3.68419851814866	0.000500267159355823	0.00611165798988205	-0.410284658790151
ANXA2	0.594071603703702	7.92376689473684	3.67920884559356	0.000508280633045824	0.00619147958900142	-0.425024871876424
CFTR	0.731716144444444	5.71485264912281	3.64516168115024	0.000566326528008783	0.00677931833989832	-0.52527557505412
PLCXD3	0.707578662962961	5.47574119298246	3.63417485734766	0.000586371881461249	0.00696529892123274	-0.557502442933672
FRZB	0.585925274074075	5.75666131578947	3.62620250717767	0.000601339474357375	0.00705839070028884	-0.580849202708706
ME1	0.589004429629631	6.69491870175439	3.62530820269205	0.000603041040144007	0.00707158648344417	-0.583466146578162
CDH11	0.546082599999998	6.10228156140351	3.61270113304515	0.000627522447888649	0.00729870966665206	-0.620314399697845
ISM1	0.514264170370374	6.48880231578947	3.61110896709192	0.000630680841025639	0.00731004517745576	-0.624962302368687
ALOX5AP	0.579368855555557	7.1378590877193	3.60583078453974	0.000641260021941111	0.00738662696987499	-0.640361348730343
CD2	0.518181159259256	5.950419	3.59917568967482	0.000654840328311359	0.00748638154026449	-0.659757349996571
SPON1	0.661940003703701	6.07221943859649	3.59855362277646	0.000656123631236632	0.00749593257065358	-0.661569186769808
KLRB1	0.500456677777773	6.51469514035088	3.59491733582497	0.000663673276239277	0.00755639430232434	-0.67215631888658
SDF2L1	0.5321100037037	8.42198485964912	3.50266832668216	0.000885337115007296	0.00946763188274775	-0.938460881662627
ACKR3	0.692368714814815	5.73578043859649	3.48998927699191	0.000920818399228975	0.00974779005051875	-0.974715186281967
HLA-DMA	0.508369859259261	9.19778015789474	3.43982001886202	0.00107490531070697	0.0109632481324208	-1.11732911439845
SLC17A4	0.529405381481482	8.45754126315789	3.43060419341065	0.00110574821955879	0.0111891825578933	-1.14337958246071
GPX2	1.07084812962963	10.6094246491228	3.31826968227242	0.00155579179328912	0.0145065667099053	-1.45717541849563
PGGHG	0.526299462962966	6.85254875438596	3.29613047302118	0.00166285336929853	0.0153086781308853	-1.51818976975767
FAM3B	0.522275892592591	4.95928978947368	3.214827686727	0.0021186420818595	0.0181565348305594	-1.73985416047459
HLA-DRA	0.508212137037043	11.2505410350877	3.18958672182343	0.00228252414009024	0.0191204236900352	-1.80789231568943
DPYSL3	0.502865540740742	6.678393	3.17460109381965	0.00238537927878941	0.019754622953537	-1.84810978628563
RGS4	0.572336025925924	5.48852722807018	3.17296839773186	0.00239684458057848	0.0197908178318412	-1.8524835101738
OXT	0.641796522222222	6.8014940877193	3.17139886019744	0.00240791511008992	0.019843070013577	-1.85668655757219
SLPI	0.527612592592593	9.08215257894737	3.09715073900193	0.00298993916522702	0.0232973053111753	-2.05383738868913
GEM	0.501562481481481	6.03623910526316	3.07936684556948	0.00314768355647625	0.0241997150595972	-2.10056629785073
GABRP	0.529060103703703	5.98661464912281	3.07837681113977	0.00315668989469819	0.0242244469360677	-2.10316205974853
CHST9	0.532249200000002	7.22430149122807	3.07335447568823	0.00320275022969491	0.0245159356565167	-2.11632087174914
INHBE	0.600122829629628	9.02574649122807	3.06252080417747	0.00330425360808216	0.0251036280701185	-2.14465328379715
CCL20	0.877099314814815	5.4005277368421	2.98978762585604	0.00406742536383055	0.0292715834913861	-2.33299364189491
FADS1	0.691098366666663	8.56161398245614	2.94821391486807	0.00457435441305631	0.031702264932225	-2.43916422676339
HBB	0.769015196296296	9.64729021052632	2.93352246015494	0.00476710775484247	0.0327398779207215	-2.47642171367919
CCL5	0.537353896296296	7.63986421052632	2.92348861174512	0.0049030559692718	0.0333316197228684	-2.50178853828305
FADS2	0.571592696296296	7.98531429824561	2.8445925646407	0.00610405354174904	0.0392182511048958	-2.69899061116528
MGP	0.699424659259258	7.70224798245614	2.83317186640712	0.00629887533980162	0.0402010546324244	-2.7272017391774
FNDC5	0.695532118518514	8.03871901754386	2.60805812117334	0.0115177901346301	0.0630208091940117	-3.26544065851223
LCN2	0.783856088888891	6.44308028070175	2.5963163265794	0.0118761507511784	0.0643688909075363	-3.29256178157093
THBS1	0.672230796296297	9.20713838596491	2.58339887411595	0.0122820814543664	0.0660132297051158	-3.32228677975342
PDZK1IP1	0.501316133333329	5.66791426315789	2.57575862801761	0.012528068782461	0.0668491820465538	-3.33981292148216
C7	0.553293774074071	9.3937681754386	2.57319864718923	0.0126114858335454	0.0671796430286599	-3.34567612441345
PEG10	0.64941825185185	6.27628389473684	2.51565884193786	0.014624468282075	0.0747616755152993	-3.4762359686364
SCD	0.546507951851854	10.2169919122807	2.51027870607757	0.0148268092444754	0.0754897782905322	-3.48832305203822
TNFRSF12A	0.608655048148149	7.54427294736842	2.45644687616706	0.0169950202754687	0.0836358877831578	-3.60811499648102
MUC13	0.559105251851851	4.48253207017544	2.4325188588383	0.0180473205056132	0.0874118025448984	-3.66068752155082
ENO3	0.617199488888883	8.63498894736842	2.43246967884949	0.0180495423071739	0.0874118025448984	-3.66079514521665
ALPK2	0.519334133333331	7.05801042105263	2.41682639490656	0.0187688494911254	0.0898884978827019	-3.6949384625044
ACSL4	0.534795185185185	6.70295163157895	2.40777059324876	0.0191969064161566	0.0913059488172672	-3.71462177151844
SLC29A4	0.536810366666668	6.26052743859649	2.3771989331429	0.0207073576397343	0.0964863710512899	-3.78062460832015
CCL2	0.683422181481482	8.66920407017544	2.36211325063796	0.0214911493776067	0.0991947564951012	-3.8129389627746
