# Supplementary material for: Identification of retinol dehydrogenase 10 as a shared biomarker for metabolic dysfunction-associated steatotic liver disease and type 2 diabetes mellitus
Source: Front Pharmacol. 2025 Jan 24;16:1521416. doi: 10.3389/fphar.2025.1521416 (PMC11802817; doi:10.3389/fphar.2025.1521416)
Supplement: Supplementary file 2 [file DataSheet2.zip › Bioinformatics data/MASLD/wgcna.txt]

id	GSM836246	GSM836247	GSM836248	GSM836251	GSM836255	GSM836256	GSM836257	GSM836258	GSM836259	GSM836261	GSM836262	GSM836264	GSM836265	GSM836222	GSM836226	GSM836228	GSM836229	GSM836230	GSM836231	GSM836232	GSM836233	GSM836234	GSM836235	GSM836236	GSM836239	GSM1178970	GSM1178971	GSM1178972	GSM1178973	GSM1178974	GSM1178977	GSM1178978	GSM1178979	GSM1178998	GSM1179009	GSM1179010	GSM1179018	GSM1179024	GSM1179031	GSM1178975	GSM1178980	GSM1178987	GSM1178995	GSM1178996	GSM1179001	GSM1179002	GSM1179003	GSM1179004	GSM1179006
1-Dec	4.241817	3.887807	3.785409	3.99679	4.080732	3.808188	3.723953	3.967112	3.890659	4.040313	4.054154	3.875949	4.082442	3.869623	3.835227	3.995442	4.021047	3.851558	3.983953	3.997281	4.085057	3.920308	3.890637	3.945993	4.137025	3.817587	3.769023	3.989606	4.032056	4.136027	3.935326	3.905799	4.168698	3.958543	4.157457	3.798084	3.816433	3.634351	3.962221	3.971364	3.907134	3.937383	4.156025	3.909557	3.986469	3.769328	4.026168	4.070313	3.979244
1-Mar	7.225314	7.128356	7.049075	7.31513	7.194743	6.982873	6.968542	7.234575	7.155758	7.175365	7.070829	7.340677	6.978845	7.035053	7.603512	7.138978	6.661149	6.798057	6.82511	7.039139	7.055493	6.631372	7.120928	6.653383	7.158078	7.022701	7.285521	7.053548	7.003606	7.525776	6.851895	6.823111	7.359151	6.699828	7.250053	6.502861	6.834436	7.055843	7.166052	7.04713	7.085778	7.116285	7.218042	7.163217	6.59695	6.993824	6.970653	7.071852	7.347702
1-Sep	5.226153	5.148314	5.096697	5.234028	5.266285	4.920373	5.402446	5.152661	5.005171	5.067789	5.22543	5.007619	5.031067	5.426336	5.278407	5.452084	5.739309	5.182279	5.241353	5.299927	5.537252	5.679696	5.332073	5.166544	5.69701	5.217347	5.419597	4.921756	5.148752	5.405929	5.452464	5.06665	5.482215	4.842581	5.660841	5.423601	5.04083	5.09668	5.160242	5.305994	5.450066	5.076341	5.026492	4.960474	5.029576	5.296577	5.708821	5.31506	5.256493
10-Mar	4.136308	4.022229	4.139331	4.187439	4.210976	4.227995	4.241162	4.307139	4.199356	4.096283	4.373837	4.179538	4.149896	4.175257	4.261314	4.073051	4.140696	3.892393	4.161965	4.124619	4.241024	4.252872	4.370524	4.031801	4.222483	4.074163	4.031893	4.223018	4.228487	4.257459	4.043015	4.308593	4.168914	4.330336	4.136868	4.122675	4.066045	4.138334	3.977701	4.189734	4.178575	4.272246	4.294676	4.102506	4.367697	3.99356	4.244116	4.288394	4.149463
10-Sep	7.099912	7.068026	7.08282	6.702628	6.479893	7.109369	6.557762	6.714245	6.729683	6.835214	6.870701	6.78077	6.734993	6.91089	6.673566	6.708749	6.632791	6.953528	6.805917	6.840058	6.668706	7.111928	6.829559	6.720769	6.756417	6.73042	6.870596	6.761599	7.224644	6.784183	6.690322	6.950759	6.351816	7.03739	7.2662	6.741622	7.011324	6.888734	6.895964	6.950644	6.354346	6.97331	6.882915	6.780937	6.83737	6.822851	6.640085	6.921242	6.641782
11-Mar	3.60619	4.100393	3.888864	3.890348	3.761163	3.855058	3.614022	4.076046	3.85408	3.98725	3.886042	4.138772	3.804848	3.639214	3.905602	3.752221	3.899378	3.75442	3.780319	3.867881	3.62747	3.618566	3.726391	4.137643	3.973219	3.848423	4.096888	3.753531	3.748414	3.679561	3.930234	3.982515	3.991966	3.696145	3.888524	3.726302	3.648479	3.626087	3.848423	4.05384	3.88699	3.924794	4.216309	3.925544	3.867116	3.954743	3.549941	3.724911	3.62973
11-Sep	8.477187	8.296486	8.472347	7.975898	7.991191	8.520934	8.45992	8.449178	8.324905	8.06423	8.436886	8.091926	7.870514	7.91088	7.771669	8.112723	8.278866	8.210407	8.177533	8.17146	7.970557	8.361686	7.716163	8.287462	7.839783	8.071473	8.191312	8.028706	7.72091	8.265994	8.086793	8.700317	7.792102	8.696492	8.184892	7.89855	8.528846	8.535747	7.819666	7.838385	8.281514	8.039594	8.181056	8.294146	8.429271	8.48121	8.271258	7.977028	7.986381
12-Sep	4.397176	4.160645	4.172005	4.050121	4.452762	4.022635	3.881925	4.25324	3.940165	4.223285	3.979432	4.38414	4.319544	3.920426	4.179463	4.071575	4.074472	3.976566	4.074137	4.018472	4.087719	3.905105	4.150552	3.975817	4.356629	3.971148	3.971864	4.002178	4.406198	4.068459	4.201397	4.19034	4.14939	3.996194	4.178684	4.101841	3.94052	4.06984	4.340367	4.303706	4.288838	4.037159	4.284193	3.758511	3.925789	4.001995	4.234638	3.858639	4.27253
14-Sep	3.953264	3.823418	3.909038	3.764956	3.783913	4.059178	3.857272	3.849858	4.007697	3.811218	3.640149	3.788621	3.730173	4.021151	3.859721	3.727786	3.712583	3.768338	3.834766	3.846928	3.703966	3.987072	3.885356	3.954506	4.08866	3.905644	4.104273	3.767736	3.720904	3.687693	3.824508	3.804526	3.87553	3.847431	3.87915	4.164153	3.771193	3.535078	3.685691	4.220397	3.992762	3.693919	3.685759	3.813901	3.851868	3.904135	3.82041	3.876328	3.898369
15-Sep	10.331567	10.335314	10.545607	10.278244	9.769365	10.435098	10.129397	10.468134	10.286834	10.378134	10.473086	10.236623	10.24943	9.63959	9.879418	9.613462	9.718752	9.807845	10.196133	9.438917	9.451028	9.98652	9.444421	9.488451	9.490787	9.91798	10.100635	9.902378	9.660592	10.341287	9.910319	9.901216	9.713073	10.113081	9.835209	10.159483	10.150518	10.096942	10.131742	9.597372	9.525309	9.902472	10.052265	9.929352	10.117381	10.021677	9.962679	10.222999	9.897819
2-Mar	7.777874	7.723536	7.926671	7.531074	7.692119	7.78299	7.564665	7.770044	7.743759	7.611461	7.684148	7.926247	7.780481	7.386742	7.720057	7.674443	7.697463	7.326426	7.917608	7.598084	7.449093	6.9643	7.770824	7.526782	7.585641	7.673681	7.500923	7.738076	7.727856	7.981207	7.779416	7.466061	7.889311	7.375225	7.767808	7.348553	7.39445	7.497626	7.75359	7.792652	7.434847	7.686142	7.92407	7.763425	7.462222	7.645485	7.663432	7.70648	7.793078
3-Mar	5.220282	5.349893	5.691528	5.629421	5.224985	5.829609	5.867636	5.424675	5.227998	5.756071	5.328823	5.095256	5.18182	6.125911	5.85782	5.538139	5.928061	6.090495	5.766231	5.891271	5.802183	6.352752	5.259624	6.312029	5.4313	5.732154	5.678209	5.403742	5.358255	5.614897	5.041612	5.806703	5.341895	6.126814	5.998919	7.515877	6.083866	5.145297	5.315628	4.934377	5.313462	5.51827	5.706703	5.632836	5.789224	6.164486	5.54767	5.803607	5.553431
3-Sep	4.307318	4.576822	4.429435	4.536378	4.155215	4.346494	4.525442	4.344511	4.365849	4.32484	4.461841	4.298098	4.458296	4.194615	4.281803	4.211233	4.131615	4.206419	4.057866	4.21736	4.291234	4.262792	4.256064	4.423474	4.158723	4.090926	4.284128	4.321453	4.254165	3.999944	4.226895	4.091831	4.37709	4.270198	4.256725	3.862677	4.234346	4.689276	4.451744	4.284791	4.159618	4.274579	4.381375	4.130616	4.372196	4.68308	4.275626	4.3036	4.685759
4-Mar	4.703376	5.061497	4.619894	4.646064	5.033529	4.756853	4.869668	4.833949	4.670668	4.688612	4.686078	4.721364	4.870783	4.938367	4.916947	4.751976	4.9483	5.1021	4.641788	4.744984	4.857247	4.827705	4.762293	4.942829	4.809891	5.033131	4.619298	4.812168	4.816439	4.975649	5.157267	4.898003	4.791179	4.582139	4.628864	4.627513	4.811352	5.393116	4.547434	4.837063	4.916792	4.849356	4.800941	4.84023	4.774659	4.646332	4.800734	4.729612	4.664635
4-Sep	6.194387	6.400401	6.025362	6.37355	6.614981	6.023554	6.060089	6.063741	6.188924	6.153154	6.12098	6.594793	6.395346	6.765068	5.991659	6.770156	6.982921	6.34846	6.06975	6.433468	6.391565	6.997939	6.308936	5.90531	6.264042	6.340694	6.317631	5.70749	6.375854	6.363349	6.331799	5.902642	6.588571	6.656246	6.357327	5.607094	6.308292	6.80964	6.341368	6.984427	6.026738	6.345049	6.271639	6.675763	6.756684	5.987527	6.375075	6.352103	6.311719
5-Mar	6.916502	7.021412	6.681742	6.712459	6.64606	6.812513	6.297825	6.656505	6.728143	6.80927	6.903773	7.044555	7.020293	6.359493	6.196247	6.572525	6.7	6.834083	6.871273	6.556088	6.750963	6.529482	6.385985	6.482997	6.71038	6.955679	6.820644	6.635191	6.595583	6.886072	6.471871	6.794846	6.613775	6.811927	6.706865	6.780569	6.447214	6.914773	6.897132	6.532623	5.913237	6.488911	6.715718	6.94573	6.821415	6.742741	6.26936	6.902174	6.762103
6-Mar	8.620979	8.683434	8.523142	8.634919	9.195751	8.51488	8.921151	8.653718	8.678275	8.512483	8.787085	8.792625	8.761156	8.314772	8.0256	8.673081	8.135502	8.423287	8.187264	8.567513	8.807928	8.682961	8.299249	8.260872	8.798066	8.624743	8.775688	8.281097	8.754368	8.416578	8.520103	8.734044	8.46781	8.735088	8.727226	8.227438	8.521854	8.568546	8.343023	8.524956	8.29703	8.630022	8.577339	8.701371	8.803975	8.88639	8.223539	8.451007	8.615216
6-Sep	6.894186	6.869872	6.545013	6.735287	6.990036	6.5173	7.182655	7.143376	6.956	7.038286	7.179931	6.747714	6.70547	7.271055	7.088926	6.980468	7.156036	6.641165	6.629276	6.875259	6.892184	7.013783	7.104413	6.729605	7.192094	6.876591	7.098388	7.314703	6.442632	7.290434	6.878522	6.411741	6.895302	6.721577	6.946128	6.42072	6.854877	6.304086	6.571482	6.770436	7.324806	7.148614	6.845406	6.804347	7.230104	7.21558	7.112744	6.882517	7.043528
7-Mar	9.076769	9.001806	9.072914	9.042533	8.248466	9.164108	9.080028	9.269609	8.974704	9.515748	8.993375	8.868699	9.032436	9.06785	9.323266	8.610349	8.713924	9.180561	8.624509	8.776582	8.763551	9.874854	8.749695	9.019783	8.591716	9.043991	9.336934	8.757525	8.951563	8.950454	8.82233	9.48185	8.765751	9.498947	9.019173	9.217449	8.847669	9.27735	8.42301	8.722736	8.618488	9.110044	8.935099	9.047571	9.327856	9.331232	8.452069	9.095787	9.085873
7-Sep	6.423945	6.577664	6.725277	6.475136	6.453377	6.696901	6.739717	6.793	6.610632	6.633865	6.748523	7.159915	7.417626	6.590248	6.284679	6.676647	6.79497	7.095067	6.683656	6.676936	6.795883	7.115705	6.441328	6.399119	6.20758	6.854626	7.214656	6.635822	6.578019	6.607985	6.693644	7.035375	6.48303	7.377104	7.040895	6.896453	6.668575	6.672111	6.920621	6.408292	6.378928	6.680938	6.710649	6.585097	6.769813	6.98439	6.440678	6.806301	6.261163
8-Mar	7.24123	7.090844	7.442124	7.322333	7.342524	7.304502	7.144566	7.339468	7.128448	7.254421	7.131118	7.080992	7.757218	7.218437	7.120674	7.178428	7.217744	7.260702	7.318753	7.353032	7.18751	7.128308	7.06893	6.99098	7.016894	7.327016	7.211274	7.332325	7.475894	7.361208	7.385886	7.168588	7.174642	7.1344	6.969843	6.463895	7.054716	7.265412	7.186208	7.313804	7.056741	7.337661	7.416455	7.285717	7.246436	7.227466	7.230588	7.412718	7.315657
9-Mar	5.224633	5.422391	5.207913	5.334349	5.571071	5.244784	5.282661	5.273524	5.19277	5.233218	5.734656	5.115103	5.374764	5.201237	5.284872	5.188558	5.328489	5.128232	5.260872	5.328085	5.396681	5.036194	5.074573	5.259611	5.188707	5.472918	5.261568	5.364835	5.127314	5.391967	5.130923	5.083857	5.35601	5.296092	4.984549	5.220782	5.17257	5.534678	5.44569	5.364072	5.340186	5.081956	5.44115	5.266781	5.213632	5.482881	5.273309	5.204054	5.086069
9-Sep	8.84223	8.61592	9.50191	8.813353	9.261169	9.303304	9.028195	8.80508	8.710651	8.892234	8.603136	8.564133	8.605448	9.584718	9.602179	9.631784	9.788618	9.462801	9.928332	9.517318	9.244612	9.509678	9.188835	9.918606	9.103622	9.07547	9.112952	9.647781	9.06825	9.315844	9.147691	8.756413	9.237983	8.942234	8.900814	9.678344	9.125251	9.015246	9.738764	9.202646	9.453333	9.038953	9.212658	9.067657	9.114402	9.180481	9.480081	9.200653	9.132181
A1CF	10.880231	10.844543	10.093781	10.543502	10.583112	10.453688	10.577594	10.592439	10.689298	10.618656	10.678736	10.61572	10.71159	10.180242	10.113904	10.22863	10.122511	9.898615	9.805353	10.373861	10.299738	9.464708	10.368002	9.75537	10.421289	10.342488	10.449173	9.951771	10.648519	10.107761	10.326675	10.466193	10.379227	10.43721	10.337566	9.825175	10.201763	10.655217	10.414583	10.452354	9.957169	10.205668	10.49664	10.379129	10.370333	10.379129	10.323192	10.338838	10.428315
A2M	11.233705	11.593332	12.056865	11.740579	11.927333	11.654639	11.959726	11.951712	11.366355	11.841161	12.043378	11.826279	12.861382	12.147435	11.156765	12.627567	12.684346	11.851032	12.450769	12.34201	12.456792	11.974862	11.979176	11.776383	12.522212	11.839029	12.20193	11.854865	11.626939	12.460942	12.307893	12.296572	11.839029	12.460942	12.320314	12.307893	12.388512	11.774157	11.721259	11.372485	12.408942	11.793821	11.41214	11.892447	12.528933	12.426542	12.026438	11.528654	11.569618
A2ML1	4.476064	4.450749	4.369937	4.406167	4.237409	4.490175	4.452595	4.327518	4.303002	4.521325	4.124715	4.525797	4.299837	4.450057	4.536185	4.313919	4.248533	4.190698	4.187066	4.111397	4.21563	4.279596	4.277349	4.320114	4.355709	4.225957	4.354733	4.621285	4.158939	4.336207	4.253605	4.430547	4.365789	4.252301	4.335948	4.471654	4.215197	4.048776	4.337949	4.360153	4.137056	4.388483	4.244151	4.105508	4.254519	4.272809	4.380199	4.305721	4.422848
A4GALT	4.889748	5.065922	5.385482	4.998196	4.803436	4.954222	5.207961	5.068825	4.882275	4.63586	4.968875	4.564235	4.696065	4.878296	5.008379	5.018345	5.065181	5.129865	5.027271	4.964636	5.236415	5.392152	4.451502	4.993081	4.674179	4.874298	4.997142	4.800347	5.229474	5.610587	4.967078	4.972081	5.135237	4.989759	4.79135	5.309262	4.917806	4.261898	5.149236	4.956852	5.362687	4.95397	4.71084	4.983393	4.673111	4.485999	5.203484	4.955557	5.112078
A4GNT	4.441187	4.428829	4.078872	4.444954	4.199832	4.202023	4.014962	4.40587	4.364392	4.327704	4.225964	4.37591	4.54159	4.140999	4.275742	4.293823	4.216671	4.061558	4.367608	4.267512	4.251964	4.374483	4.357723	4.079666	4.393847	4.354186	4.447921	4.201769	4.258127	4.274367	4.095176	4.292521	4.216298	4.059648	4.449989	4.225946	4.214828	4.021123	4.058296	4.587673	4.460462	4.398458	4.107936	4.454384	4.388045	4.320296	4.138281	4.094724	4.319329
AAAS	6.991068	6.777471	6.917344	7.088949	7.294612	6.498691	6.827948	6.74248	7.003145	6.733552	6.965961	7.356161	7.029496	6.971208	6.407285	7.451805	7.280009	7.111662	6.932418	7.294019	7.16182	6.6454	7.031048	6.701773	6.981817	6.845078	6.811	6.990465	7.261045	7.08298	7.052911	6.706806	7.175668	6.594049	7.300871	6.710197	7.02217	6.808725	7.242677	7.288624	7.291043	6.931178	7.219716	6.983945	6.69675	6.714481	7.076879	6.784839	7.010512
AACS	5.85264	5.741889	6.189413	5.966293	5.969121	5.658304	5.720274	5.916763	5.810979	5.314159	6.018324	5.661745	5.751836	5.993519	6.749399	6.022389	6.23996	5.714166	6.62638	5.887843	5.958399	5.762321	5.916292	6.382299	6.453611	5.539069	5.859367	6.340484	6.192748	6.054072	5.823955	5.415004	5.645167	5.70469	5.748963	6.303648	5.846178	5.6439	6.097469	5.841073	6.120359	6.058048	6.466708	6.006635	6.363688	6.572584	6.237081	6.27884	6.43903
AADAC	11.264142	11.153385	10.740819	11.179976	10.315858	11.384338	10.880045	11.421691	11.507542	11.690325	11.614934	10.732626	11.365889	10.752394	10.80957	10.196524	10.230286	10.62762	11.21448	10.977636	11.110946	10.775475	11.530529	10.78248	11.056803	11.538204	11.463509	10.981118	10.803804	11.150248	11.189302	11.723218	10.830712	11.538204	10.925451	10.36642	10.936313	11.115819	10.4141	10.777292	10.49164	10.767773	11.248793	11.083062	11.345198	11.193607	10.79157	10.979696	10.739058
AADACL2	3.759323	3.885413	3.910999	3.791475	4.105346	3.699394	3.77342	3.558698	3.530835	3.46878	3.569545	3.690901	3.629309	3.680636	3.658362	3.808681	3.812876	3.837613	3.592709	3.60168	3.865371	3.536476	3.655783	3.831322	3.763005	3.662738	3.567075	3.736852	3.649209	3.9251	3.625085	4.084166	3.464423	3.774697	3.592881	3.611841	3.688693	3.777081	3.557397	3.691405	3.502407	3.73373	3.517694	3.996866	3.694509	3.663349	3.958083	3.699383	3.58202
AADACL3	4.215693	3.994533	4.245778	3.984167	4.092923	4.082643	4.122852	4.240287	4.335834	4.13686	3.849075	4.131684	3.790927	4.076584	3.846015	3.884579	3.843828	3.960116	4.041301	4.015709	4.154855	4.16174	4.14341	4.355663	4.374462	4.218618	3.854648	4.692014	3.885754	4.115966	3.947172	3.932985	4.115312	3.863035	4.337652	3.976294	4.254731	4.387936	4.410941	4.087002	4.099894	4.016003	4.082276	4.280911	3.68863	3.858979	4.358564	3.913639	4.262041
AADACL4	4.187089	4.032357	3.914433	4.037091	4.257243	3.96184	3.944786	3.873095	3.953575	4.183204	3.983461	3.837732	4.023245	4.050553	4.258841	3.658007	4.247377	3.82909	3.88979	3.897659	3.88842	3.906031	3.803161	4.04309	4.082189	4.17859	3.891878	3.896354	3.864261	3.850056	3.963681	3.970097	4.052929	4.16588	3.754223	3.979001	4.00286	4.241417	4.033991	3.920058	3.787559	3.707606	3.80226	3.855866	4.020895	3.942399	4.114252	4.081297	3.832692
AADAT	8.932019	8.358794	8.210551	8.531411	8.324187	8.563073	8.437538	8.165896	8.390161	8.59763	8.136301	8.839539	8.582239	7.953826	7.87547	7.959809	7.804339	7.253027	7.483429	8.006893	7.996266	7.819404	8.23273	7.414532	8.315525	8.562895	8.614842	8.438119	8.752584	8.288538	8.374896	8.415679	8.768595	7.859284	8.031635	7.399596	7.848658	8.775797	8.583091	8.410454	7.471055	8.155969	8.086194	8.071003	7.852749	7.236788	7.774516	8.105799	8.428031
AAED1	6.16744	6.022727	6.585432	6.577286	5.821332	6.810177	5.669583	6.035986	5.977036	6.644373	6.343113	6.154539	6.510998	6.07445	6.261069	5.869268	5.858177	6.554942	6.131402	5.963848	6.10814	6.824942	6.126901	5.889254	6.13016	6.815158	6.008446	6.606836	6.025501	6.873636	6.312347	6.736383	5.882256	6.230063	6.058747	7.285215	5.982129	5.641448	5.734572	5.973911	5.692617	6.287477	6.262003	6.004414	6.344075	6.287237	5.98102	6.317356	6.023245
AAK1	6.303754	6.267505	6.184653	6.266727	6.352792	6.435632	6.329141	6.275349	6.246441	6.314025	6.050526	6.210591	6.222365	6.166897	6.197878	6.304528	6.135226	6.298426	6.009771	6.280711	6.143976	6.406186	6.448493	6.225297	5.990211	6.203704	6.187549	6.0632	6.322403	6.149066	6.321057	6.175974	6.276423	6.39282	6.21292	6.751185	6.195087	6.145685	5.9126	5.989086	6.248286	6.147114	6.212155	6.190544	6.269651	6.626077	6.130379	6.227262	6.270151
AAMP	7.716872	7.842206	7.732224	7.47182	7.893777	7.480436	7.535352	7.714763	7.862638	7.520935	7.557842	8.251528	8.054267	7.285141	7.432018	7.699768	7.043289	7.486377	7.798792	7.455323	7.537664	7.248335	7.822712	7.256312	7.208058	7.560216	7.595959	7.918966	7.462833	7.343414	7.694595	7.635363	7.560516	7.419657	7.949146	7.211084	7.519059	7.828893	8.047902	7.801134	7.554791	7.498241	7.62479	7.610042	7.24274	7.344582	7.495988	7.549936	7.369876
AANAT	4.515597	4.319686	4.665087	4.316729	4.298417	4.474241	4.504888	4.578878	4.400636	4.714069	4.630891	4.614048	4.681457	4.243827	4.388942	4.535055	4.239196	4.602565	4.43335	4.490988	4.611817	4.350551	4.325565	4.351708	4.506497	4.768397	4.21234	4.530086	4.252181	4.661445	4.314282	4.525009	4.434153	4.233904	4.631131	4.448553	4.310851	4.527831	4.678457	4.650292	4.549856	4.366302	4.508307	4.405988	4.573853	4.20217	4.615746	4.535565	4.362378
AAR2	7.386321	7.637524	7.470134	7.604612	7.760234	7.356604	7.439773	7.27862	7.61624	7.546077	7.454614	7.391156	7.253013	7.79342	8.074581	7.811859	7.441451	8.262204	7.785051	7.777367	7.746127	7.764121	7.78838	7.976237	7.619596	7.588666	7.550558	7.89702	7.597734	7.734672	7.770183	7.660166	7.919578	7.504268	7.832436	7.869872	7.580849	7.50036	7.872384	7.619811	7.684117	7.628313	7.692093	7.650648	7.254581	7.554766	7.806336	7.343385	7.672052
AARD	4.40985	4.258511	4.218604	4.182073	4.143706	4.253472	4.174747	4.32961	4.322382	4.249057	4.233007	4.284234	3.862828	4.441772	4.058954	4.197095	4.199965	4.195835	4.245665	3.989377	4.249953	4.280044	4.280892	3.97972	4.054347	4.332953	4.024694	4.36351	4.152562	4.26284	4.602056	4.232642	4.122602	4.166149	4.162323	4.170255	4.426614	4.075083	4.053066	4.244251	3.981055	4.173107	4.067867	4.08131	3.867035	4.24449	4.114191	4.308606	4.311134
AARS	10.147707	10.002147	10.228551	10.437656	10.779824	10.098835	10.157044	9.867816	10.244609	10.312659	9.7888	9.950942	10.157044	9.869139	10.381559	10.299156	10.291587	10.735294	10.184638	10.094456	10.335576	9.822594	10.082554	10.544629	10.339242	9.953342	9.999807	10.208531	10.07049	10.010025	10.291475	10.050399	10.047706	10.02332	9.969219	10.942168	10.319873	10.260586	9.953342	9.973804	10.222648	10.34606	10.184124	10.452693	10.139949	10.065079	10.472969	9.877893	10.423451
AARS2	6.071847	6.197073	6.364901	6.285642	6.471348	6.517641	5.859156	6.10725	6.487129	6.099779	6.158044	6.75947	6.340527	5.843656	6.048819	6.271989	6.446818	6.449199	5.945779	6.248155	6.102803	5.832516	6.296539	6.345238	6.403258	6.130666	6.252063	6.283358	6.306725	6.18711	6.211586	5.940456	6.565754	6.137	6.146371	6.20549	6.216958	6.60704	6.198208	6.321983	6.468863	6.287688	6.593782	6.196376	5.907487	6.097101	6.458981	5.934989	6.139115
AASDH	6.804334	6.919797	6.984986	6.537449	7.087209	6.387956	6.728418	6.745211	7.151739	7.025593	6.868012	6.41831	6.623401	6.598203	6.629975	6.525104	6.707243	6.495385	6.73455	6.637341	6.817291	6.301768	6.741497	6.053015	6.278259	6.733741	6.535122	6.284966	6.950342	6.157348	6.843875	7.055802	6.894452	6.768573	6.96828	6.693485	6.576176	7.242629	6.336964	6.780539	6.276893	6.8322	6.838664	6.638397	6.864593	6.590703	6.486581	6.491924	6.637872
AASS	9.208044	8.778659	7.974202	8.718827	8.428375	8.532227	9.10622	8.138552	8.737596	8.018345	8.175688	9.124269	8.541113	7.758731	6.755898	8.4741	7.900415	6.823435	7.006197	7.906967	7.310412	7.447596	8.066283	6.718874	7.546878	8.648693	8.215509	8.590851	8.527037	7.287163	8.344067	9.336251	8.575505	8.880086	8.219884	6.885266	7.497448	8.829698	7.968918	8.695386	7.78549	8.819116	7.393949	7.836928	7.795501	7.235906	7.181744	8.212326	8.001642
AATF	7.409255	7.668515	7.753256	7.406975	7.737889	7.653222	7.420942	7.464465	7.462012	7.258378	7.620398	7.530652	7.369969	7.285667	7.677226	7.947901	7.62584	8.166702	7.766655	7.796887	7.74431	7.502138	7.709886	7.643587	7.747956	7.67037	7.527485	7.84115	7.311966	7.896814	7.695091	7.459677	7.669531	7.491684	7.81296	8.346873	7.566734	7.525767	7.894935	7.5452	7.394595	7.480734	7.658751	7.576522	7.333576	7.536636	7.589646	7.533169	7.540871
AATK	4.505537	4.534131	4.747206	4.575803	4.53131	4.934582	4.622812	4.808239	4.693314	4.647855	4.853181	5.343076	5.031055	4.734106	4.853312	4.467693	4.800812	4.821782	4.710922	4.624863	4.715312	4.794885	4.784973	4.935709	4.78609	4.912736	4.855054	4.635934	5.005998	5.16917	4.654046	4.586055	4.885589	4.403781	4.381937	4.897908	4.893497	4.270155	5.136766	4.825125	4.715042	4.703663	4.385137	4.643783	4.658431	4.86315	4.557467	5.09261	4.822194
ABAT	9.431767	9.309681	9.65324	9.075436	9.231433	9.439927	9.068107	9.193302	9.011443	9.062534	9.039556	9.759736	9.697174	8.353653	8.678674	8.802749	8.546043	8.200563	9.150545	8.855352	8.792568	8.152774	8.631294	8.56565	8.673531	9.270968	9.131368	9.184361	9.291054	9.148743	9.154463	9.025527	9.311547	8.74365	8.991714	8.381579	8.830723	9.224601	9.263379	9.000284	8.723268	8.858241	9.168157	8.909357	8.59572	8.6511	8.942418	8.775018	9.054049
ABCA1	9.891639	9.551481	10.476609	9.8971	10.247529	9.994128	9.346469	10.067503	9.637374	10.556482	10.018838	9.536913	9.804944	9.988215	10.556197	10.061883	10.132242	9.907029	10.258345	9.717352	9.647301	9.934568	9.903983	9.998101	9.762345	9.500931	9.930229	9.937799	10.116584	10.057277	9.749497	10.094754	9.983237	10.348544	9.967148	10.737972	9.657088	10.459247	9.768705	9.84623	9.845454	10.086311	10.06908	9.781886	9.710336	9.69569	9.776026	9.847895	10.232722
ABCA10	5.052997	5.094565	4.428255	4.716263	4.646189	4.578491	5.709968	4.866216	5.247212	4.555993	5.061302	4.727832	4.519898	5.024201	4.370398	4.884434	4.821257	4.512674	4.529933	4.933939	4.985923	4.828355	4.424149	4.728866	4.242686	5.119058	5.099022	4.419855	5.260997	3.887434	4.560222	5.667314	4.177189	5.450838	5.021467	4.235833	5.218777	5.229619	4.238449	5.006557	5.252382	4.757541	4.438443	4.755687	5.324895	4.742503	4.50142	4.390794	4.522894
ABCA11P	4.620534	5.189621	4.701248	4.691835	4.815845	4.623776	4.870208	4.633728	5.096026	5.045103	4.721909	5.147057	4.818998	4.929421	4.883947	4.826188	4.793705	5.095524	4.839784	5.098157	4.882137	4.787006	4.782081	4.603483	4.855076	4.88233	5.518823	4.622568	5.270709	4.088472	4.929859	5.009423	4.812595	5.227162	4.777645	4.561897	5.140428	5.295418	4.18258	5.230585	4.848575	4.561055	5.011732	4.665145	5.113728	4.73975	4.632594	4.798779	4.607276
ABCA12	4.04787	4.026745	4.065785	3.977309	3.962406	3.819734	3.911254	4.049425	3.833125	3.792289	3.964975	4.048505	3.891812	3.941603	4.020972	4.057163	4.097159	4.104366	4.113972	4.077074	4.14681	3.80749	3.960493	3.89732	3.834828	3.979979	3.944961	4.011835	3.966858	3.930655	3.819686	3.95846	4.028261	3.971055	4.062011	4.115232	4.204308	3.942203	4.021602	3.951672	3.943921	3.986542	3.828795	4.029576	4.061164	3.877534	4.054584	3.917497	4.124993
ABCA13	4.649904	4.280098	5.011347	4.263028	4.150045	4.755803	4.439645	4.587898	4.687833	4.13404	4.264802	4.185611	4.477418	4.440302	4.315402	4.793898	4.960007	4.434526	4.629911	4.64553	4.448442	4.564261	4.502026	4.560919	4.388298	5.016618	4.31988	4.757849	4.316378	5.121775	4.342334	5.18598	4.332772	4.755106	4.556662	4.845464	4.461512	4.75534	4.31902	4.082814	4.181388	4.736839	4.256149	4.362022	4.358423	4.473561	4.248703	4.995701	4.409744
ABCA2	6.959542	6.926843	6.87926	6.947544	7.314575	6.932905	7.129903	7.093985	7.020358	7.000473	7.032846	7.101754	6.970456	7.145523	6.667407	7.187727	7.228021	6.640317	7.356748	6.912557	6.972876	6.447029	7.143226	6.98928	7.156884	6.531769	7.099672	7.355263	7.214618	6.682752	6.802076	6.243526	7.04642	6.549616	6.807834	6.004313	6.85585	6.996702	6.811725	7.239457	7.714957	6.62953	7.094061	7.299805	7.482965	7.239457	7.463089	6.964504	7.083322
ABCA3	5.178373	4.99697	5.208889	5.155241	5.30548	5.033195	5.287428	4.983679	5.233594	5.28929	5.378195	5.516632	5.526059	5.214078	5.313781	5.262201	5.388495	5.593429	5.275463	5.188502	5.420458	5.212305	4.900585	5.325571	5.056869	5.140926	5.217302	5.444061	5.414107	5.231339	5.138492	4.769212	5.156657	5.102464	5.442084	5.423608	5.231635	4.880663	5.380433	5.321125	5.374586	5.014762	5.330634	5.217857	5.177277	5.511997	5.56415	5.166035	5.172476
ABCA4	5.018755	4.86382	4.827727	4.757129	5.135776	5.017124	4.974753	4.899261	4.985475	4.912666	5.014632	4.910043	4.663062	4.904966	4.925922	4.686302	4.740126	4.630199	5.025516	5.141816	4.873832	4.755052	5.557836	5.311482	5.377455	4.730989	4.776066	5.169361	4.73528	5.096268	4.974828	4.94897	4.830855	4.795787	4.693135	4.970004	5.090454	5.120738	4.845387	5.255181	5.512167	4.976696	4.952769	4.917538	5.032912	4.883707	4.906551	5.202175	4.59361
ABCA5	7.171502	7.27818	7.56349	7.164529	7.104841	6.888813	6.641204	7.165532	7.025587	7.20064	7.282877	7.118919	7.252236	6.885926	7.206662	7.037749	6.882794	6.912873	6.735138	6.823513	7.030369	6.904631	6.710304	6.569609	6.940737	6.459926	7.025245	6.720209	7.466703	6.60074	6.950169	7.184332	7.13211	7.100066	6.968656	6.888326	6.86061	7.38153	6.557392	7.060093	6.780695	7.338073	7.283553	7.22752	6.825073	7.151806	7.112319	7.321574	7.268842
ABCA6	8.659009	8.824253	8.635507	9.049085	9.665496	8.685204	9.041232	9.259485	9.196299	8.972058	9.695671	8.853849	8.742492	8.474454	7.792685	7.95179	7.935111	7.888276	7.729033	8.080535	8.262449	8.132221	8.561767	7.983564	8.575609	8.730263	8.809567	8.580651	8.98547	8.638403	8.46621	9.20663	8.671515	9.219533	8.780041	7.733207	8.507408	9.05572	8.600002	8.560994	8.135023	8.872148	8.281225	8.453268	8.512883	8.805587	8.073742	8.447198	8.322474
ABCA7	5.142307	5.105292	5.3159	5.390241	5.84998	5.1763	5.536839	5.33231	5.386578	5.301595	5.243152	5.143735	5.402237	5.446423	5.6371	5.322646	5.615416	5.275273	5.690568	5.488613	5.67865	5.470812	5.672927	5.709475	6.064498	5.156848	5.283897	5.643274	5.652723	5.211049	5.656622	5.253106	5.387634	5.146932	5.420875	5.157338	5.322921	5.220304	5.228258	5.707634	5.837008	5.304568	5.42647	5.754591	5.266245	5.367316	5.872744	5.794341	5.476262
ABCA8	8.589944	8.463238	7.907943	8.375915	8.699852	8.453501	8.338376	8.454964	8.753718	8.562152	8.558493	8.713572	8.715341	8.334881	7.741758	7.922808	8.209013	6.928523	7.951969	8.133533	7.917623	7.84147	8.251116	7.653676	8.097131	8.605036	8.303738	8.288661	8.343172	7.548064	8.278155	8.730012	8.330298	8.608113	8.910607	7.438641	8.128833	8.403172	7.927059	8.308373	8.169958	7.970836	8.384006	8.031091	8.164548	8.074633	7.934932	8.298684	8.216103
ABCA9	7.610874	7.781678	6.353953	6.810164	7.564159	7.797152	7.424395	7.439023	7.332592	7.394641	7.571341	7.333757	7.640144	7.725866	6.592571	6.917553	7.60234	6.160002	6.767792	7.469972	7.140484	6.536226	6.860971	6.363133	7.039196	6.484711	7.379049	6.572189	7.625852	5.81455	6.96037	8.160007	7.087927	8.074375	7.777646	6.962445	7.868269	7.778074	6.790599	7.570909	7.531441	7.525717	6.644929	6.885287	7.326284	7.529309	7.110582	6.92343	7.096119
ABCB1	8.316179	7.736188	8.06571	7.609394	7.531363	8.585165	8.185208	8.596741	7.662565	8.105116	7.938075	7.697954	7.452824	8.864872	8.167692	8.281874	8.306568	8.51473	9.38918	7.973682	8.313418	8.340803	8.485126	8.115227	8.007871	8.251559	8.517303	8.75722	8.012267	8.24036	8.12481	8.07364	7.284676	8.086543	7.691018	8.545701	7.846025	7.762798	7.567014	8.240954	8.276169	8.40975	8.166349	8.372176	9.124164	9.150971	8.327317	7.899407	7.966568
ABCB10	7.541036	7.464623	7.451014	7.407627	7.048727	7.455086	7.246975	7.67415	7.407627	7.352506	7.644074	7.532579	7.501552	6.616815	6.737686	6.525921	6.592019	7.182981	7.013026	6.675378	6.723612	6.67839	6.851107	6.65856	6.569632	7.147567	7.184041	7.166628	6.904513	7.371106	7.177053	7.05042	7.174189	7.021707	6.574088	6.780287	6.717716	7.135277	7.395873	7.09998	6.67403	7.052289	6.980485	7.272031	6.990622	7.457719	7.267683	7.080104	7.28911
ABCB11	9.382936	8.850967	8.980387	8.477507	8.67265	9.393785	9.478845	8.771052	8.784125	8.846411	8.914207	8.169158	8.949578	9.237902	7.198475	8.646374	8.456643	8.407839	7.784343	9.437599	8.412731	8.050485	8.43248	8.34143	8.646374	8.794108	8.943228	9.518766	8.84264	8.483362	8.65812	9.467185	8.926288	9.866259	8.710718	8.461845	8.726036	9.220749	8.86069	8.81025	8.54774	8.764861	8.052432	8.068456	9.151845	9.042177	8.007614	8.120896	7.906567
ABCB4	9.232424	9.372049	8.145307	10.087726	9.363629	9.737643	9.792175	9.725135	9.581573	9.429231	9.305774	10.039434	10.210657	10.601043	9.586578	11.142688	10.681933	10.652132	10.897044	10.107571	10.18635	9.644378	10.333476	8.975748	9.867017	9.46947	9.877793	11.284729	10.068739	9.902189	9.766097	9.826018	9.06387	9.822937	9.713167	9.870807	9.834048	9.496431	8.943447	9.944097	10.077862	9.519148	10.12665	10.189942	10.794061	9.691767	10.177845	9.49464	9.95297
ABCB5	3.714265	3.642338	3.751058	3.599665	3.612202	3.606003	3.523257	3.697364	3.738074	3.429811	3.484644	3.959626	3.834552	3.500324	3.770995	3.562327	3.612911	3.710578	3.804144	3.631516	3.447988	3.662332	3.603319	3.626869	3.659806	3.639794	3.933455	3.482868	3.627349	3.925119	3.637136	3.763957	3.682921	3.611151	3.686957	3.662051	3.516091	3.857518	3.365221	3.755513	3.618454	3.705802	3.329456	3.473973	3.574891	3.489269	3.68385	3.546121	3.59341
ABCB6	7.288083	7.218723	7.880373	7.114077	7.734555	6.905064	7.384738	7.148163	7.164918	6.663575	6.788144	7.541616	7.242082	6.742599	7.355541	7.773251	6.855189	7.04042	7.661869	7.783701	7.558908	6.062141	6.853066	6.956371	6.556201	7.300548	7.235235	7.705016	7.255109	7.307191	7.315945	7.017328	7.334448	6.812437	7.006669	6.768345	7.026868	7.395118	7.795939	7.694798	7.305538	7.235311	6.906018	7.094435	7.369644	6.99034	7.069411	6.801537	6.612728
ABCB7	7.826103	7.68025	7.756412	7.638601	8.27874	7.553159	7.693041	7.816485	7.744622	7.453899	7.9048	7.895474	7.955442	7.443378	7.136684	7.561119	7.5085	7.542284	7.385809	7.746243	7.718356	7.334478	7.513632	6.965792	7.33021	7.790641	7.869373	7.476256	7.757362	7.743736	7.629188	8.018029	7.561294	7.672702	7.698166	7.290369	7.515569	7.82072	7.54839	7.613611	7.242828	7.657659	7.721708	7.584995	7.642662	7.760828	7.34076	7.350179	7.734465
ABCB8	5.444412	5.540471	5.800286	5.555259	5.362245	5.509785	5.455809	5.387118	5.417371	5.520809	5.438431	5.551395	5.470192	5.38958	5.803968	5.670409	5.396971	5.476891	5.946187	5.451028	5.471897	5.221595	5.318194	5.442006	5.3683	5.429518	5.365749	5.632649	5.756975	5.717713	5.482503	5.376297	5.674053	5.187902	5.456565	5.40962	5.382805	5.562938	5.552713	5.628653	5.723523	5.491131	5.660299	5.513784	5.30047	5.506967	5.604543	5.356027	5.320094
ABCB9	4.580907	4.741233	4.918406	4.743603	4.829651	4.660331	4.714669	4.729497	4.715964	4.426304	4.840971	4.47598	4.456747	5.209398	4.826229	4.791603	5.088668	5.005716	5.020319	5.058746	4.893019	5.342003	4.675476	4.973119	5.208072	4.781945	4.71289	4.867121	4.748519	5.042205	4.754748	4.589749	4.898095	5.083556	4.82483	4.599927	4.909753	4.822067	4.993306	4.973792	4.806896	4.517889	5.055191	4.808989	5.0692	5.334726	4.920262	4.901132	4.673498
ABCC10	5.627421	5.73747	6.327881	5.871787	6.355634	5.813427	5.80973	5.896064	5.69762	5.800864	5.744916	5.703769	5.963879	5.75609	6.028217	6.030794	6.072954	6.136878	6.057462	5.959356	5.884387	5.707119	5.942671	5.980051	5.495391	5.62066	5.566602	5.810545	6.205732	5.668602	5.818266	5.442945	5.899306	5.914304	6.038441	6.077791	6.057562	5.944635	5.671845	6.087169	6.31936	5.897204	5.857234	5.945683	6.009269	5.858574	6.245633	5.714607	6.078688
ABCC2	9.843532	10.175586	9.205831	9.746076	9.944119	9.93065	10.183088	9.374489	9.100991	9.98207	10.216312	9.842662	9.474692	9.769886	9.325095	9.82661	9.935503	10.877987	10.168581	10.454172	10.665279	8.852392	10.114494	9.245207	9.847136	9.836046	9.914078	9.77089	10.581417	9.167906	9.919804	9.777458	9.825058	9.703359	9.501395	9.451298	10.025582	10.341997	9.630884	10.411603	10.051272	10.168834	9.736608	9.615444	10.113309	10.272714	9.793072	9.635335	9.736608
ABCC4	5.367012	5.414397	5.69119	5.196546	5.475552	5.105528	5.411668	5.816324	5.411477	5.671073	6.055742	5.187306	5.791948	6.27481	6.119614	5.637296	6.097497	5.928046	5.995282	5.304507	5.321235	6.493603	4.952314	6.229083	5.135013	5.259923	6.103261	5.220646	4.898578	5.735594	5.405046	5.030013	5.422973	6.177118	5.482784	5.980118	5.564497	5.134517	5.335902	5.500549	5.949419	5.414625	5.376526	6.269055	6.842856	7.243704	5.840675	5.837376	5.4075
ABCC5	5.660977	5.904332	5.661849	5.654441	6.020428	5.324958	6.384708	5.867518	5.719597	5.624654	5.652034	5.783698	5.863652	6.181219	5.976745	5.96013	6.41819	5.611239	5.400809	6.22422	5.981358	5.947387	5.6339	5.939271	5.840978	5.176455	6.023598	5.831146	5.98318	5.114222	5.674454	5.551158	5.742367	5.878436	6.396114	5.935589	5.978723	5.615976	5.153949	6.234829	6.386126	5.833994	6.077285	5.748153	5.955258	6.071129	6.286576	5.782774	5.699588
ABCC6	8.37135	8.356707	7.621402	7.992001	8.052567	7.827674	7.816613	8.171221	8.00535	7.596978	8.035994	8.382312	8.142727	7.619246	7.546864	7.933782	7.734706	7.366066	7.756991	8.027094	7.894069	6.923501	7.911221	7.379125	8.113808	7.827992	7.620576	7.991954	8.452563	7.49382	7.860472	7.283655	7.967755	7.338766	7.741264	6.479171	7.239438	8.038358	8.196207	8.464187	8.311786	7.956907	8.176624	7.888136	7.564705	7.657584	8.077737	8.134055	8.054216
ABCC8	4.665172	4.327006	4.63182	4.561131	4.695217	4.594159	4.298798	4.153741	4.488322	4.632435	4.632856	4.241597	4.502735	4.734204	4.444046	4.636828	4.719987	4.666829	4.463212	4.612369	4.672963	4.412989	4.765827	4.648414	4.313672	4.536734	4.610734	4.298049	4.896269	4.555067	4.504549	4.53034	4.526487	4.335692	4.515194	4.418038	4.447009	4.542542	5.047064	4.622699	4.468055	4.643185	4.471776	4.541381	4.581393	4.514801	4.900596	4.428683	4.314983
ABCC9	8.548568	8.110925	8.015952	8.109276	7.868122	7.990526	7.721724	8.041986	7.866999	8.096241	7.994973	8.264672	7.816899	7.169822	7.552993	7.161802	7.185396	7.03759	7.358796	7.395757	7.735142	7.341594	7.896552	7.207235	7.561531	7.937126	7.801519	7.229185	7.901245	7.454238	7.526653	8.009847	7.683008	8.054677	8.03879	7.368505	7.254891	8.079695	7.683008	7.591634	6.927785	7.89659	7.864439	7.963989	7.510581	7.372605	7.4933	7.926531	7.820987
ABCD1	6.446496	6.373363	6.507741	6.776055	6.951102	6.130709	6.686098	6.435049	6.444972	6.34995	6.377428	6.179279	6.316323	6.488142	6.748389	7.175067	6.964046	6.724605	7.061004	6.728558	6.509934	5.950453	6.440818	6.721664	6.291016	6.422115	6.502551	6.729296	6.59156	6.715798	6.386968	5.917676	6.594751	6.227994	6.139286	6.221275	6.495619	6.572394	7.21727	6.35723	6.230963	6.623339	6.586517	6.782474	6.408089	6.778265	6.75104	6.564166	6.529209
ABCD2	4.10066	4.306491	4.310258	4.567097	4.287274	4.373841	4.525307	4.607048	4.231673	4.22392	4.426708	4.3257	4.391653	4.549661	4.442221	4.508493	4.565103	4.289827	4.329284	4.466753	4.382916	4.062156	4.619421	4.411732	4.36039	4.178319	4.867467	4.4044	4.004363	4.318141	4.333666	4.119471	4.1903	4.593627	5.158961	4.393925	4.134283	4.445628	4.480729	4.07771	4.454588	4.055412	4.302322	4.316	4.89305	4.521041	4.242328	4.761328	4.26708
ABCD3	8.802251	8.519162	8.689309	8.630591	8.286061	9.013229	8.60001	8.672375	8.669002	9.578422	9.036846	8.860807	9.315766	8.422217	8.726886	8.135372	8.576663	8.35402	9.053563	8.56403	8.931753	8.275939	9.167925	8.514823	8.819021	8.888841	9.043854	8.453846	8.618821	8.693358	8.558167	8.979366	8.256476	9.014303	8.674697	8.562084	9.009168	9.079961	8.430746	8.405035	8.372276	8.468966	8.969974	9.10809	9.031714	8.659151	8.720568	8.567613	8.923545
ABCD4	6.326963	6.556577	6.013582	6.368379	6.284896	6.559482	6.476858	6.334185	6.519126	6.418672	6.34797	6.451687	6.148283	6.202264	6.490012	6.141432	6.186401	5.94741	6.168412	6.184494	6.241628	6.078304	6.185132	6.172339	6.76187	6.223194	6.013173	6.272363	6.743245	6.384137	6.480551	6.030895	6.59986	5.990895	6.339164	5.903426	6.234087	6.339897	6.435268	6.539531	6.481277	6.386158	6.271172	6.238674	5.985276	5.79885	6.499072	6.30157	6.415708
ABCE1	6.919918	6.791162	7.679787	7.277776	7.017047	7.497755	6.745553	6.899767	6.926251	7.879811	7.087745	6.735003	7.379742	6.962165	7.511998	6.805433	6.760376	7.687243	7.866896	6.725263	7.011963	6.983895	6.900343	7.265628	6.800958	7.318068	7.509644	7.290661	7.001907	7.292891	7.194768	7.470154	6.90725	7.435585	7.182242	8.502074	6.75033	7.181369	7.108527	6.865704	6.459913	7.012438	7.275789	7.137307	7.204542	7.276353	6.814951	6.954921	7.086158
ABCF1	7.850806	8.052177	8.428957	8.232009	8.439853	8.2651	8.115045	8.076889	8.129685	8.283803	8.136267	8.116939	8.131343	8.274884	8.527647	8.725487	8.284183	8.730597	8.356565	8.286188	8.561963	8.286188	8.624324	8.628842	8.590424	8.385166	8.24696	8.679688	8.346011	8.257849	8.364433	8.303757	8.3912	8.11312	8.061947	8.601437	8.246562	8.317562	8.235377	8.512296	8.366606	8.281245	8.354604	8.329128	8.254843	8.37455	8.528845	8.111028	8.466962
ABCF2	5.556111	5.802879	6.109211	5.826746	6.130398	5.776348	5.618805	5.712738	5.604551	6.179101	5.52043	5.827622	5.840946	5.859751	6.057832	5.972511	6.070673	6.582402	6.389149	5.822543	6.060312	5.902355	5.743173	6.209387	5.602958	5.934443	5.612232	6.068675	5.590096	5.744176	5.919244	5.884253	5.956357	5.902091	5.524913	6.96717	5.767383	5.750571	6.216458	6.023151	6.28251	5.830319	5.980376	6.078672	6.004917	5.96013	5.618351	5.633803	6.045614
ABCF3	7.012476	7.024494	7.264659	7.30621	7.641093	7.258023	6.975549	6.993819	6.944602	6.985239	6.783626	7.203605	7.085263	7.174923	7.612966	7.639204	7.171467	7.809622	7.298252	7.296625	7.21684	6.964816	7.65375	7.21684	7.451	7.16965	7.033061	7.394876	6.908712	7.056161	7.34133	7.086615	7.388837	6.948817	7.026534	7.874681	7.039174	7.309718	7.338755	7.429503	7.479041	7.375081	7.18149	7.195806	7.22297	7.283977	7.323543	7.169841	7.225162
ABCG1	5.921654	5.95892	5.745762	5.987824	5.915711	5.897829	5.794698	5.677399	5.779595	5.791313	5.656397	5.837468	5.885256	6.619445	5.944896	5.800607	6.254065	6.000265	5.72092	5.671095	5.70687	5.834382	5.656966	5.878538	5.445283	5.981025	5.67231	6.062295	5.88087	5.960613	5.544775	5.888745	5.847368	5.743416	5.90045	5.687545	6.01099	5.66262	6.395568	6.215706	5.756701	5.916143	5.982308	5.384051	5.478432	5.539044	5.789546	6.146729	5.951329
ABCG2	8.049251	7.988915	6.258886	7.156404	6.492462	7.067203	7.367763	7.469211	7.362564	7.191154	7.89803	7.329463	7.011077	6.56756	6.024055	6.362243	6.304164	6.314759	6.245085	6.952794	6.929156	6.576734	6.633555	6.099215	6.367365	7.811742	7.284742	6.388069	6.92555	7.150083	7.156354	7.241878	6.707863	7.434938	6.758941	5.584395	7.459537	6.928179	7.35704	6.969341	6.59932	6.694376	6.778796	6.52439	6.365047	6.991444	6.507186	6.724414	6.440839
ABCG4	5.000051	5.144738	4.97298	4.853687	5.143738	4.812298	4.977888	4.741741	4.922543	5.163681	5.042399	5.017331	5.05949	4.896102	4.976218	5.151859	5.033366	4.889764	4.929561	4.858103	5.288192	4.638635	4.819468	5.240805	4.80983	5.025338	4.661079	4.930482	5.044263	5.002226	4.888374	4.761117	5.018475	4.653158	4.965395	5.070766	4.955229	5.177979	5.359568	5.076602	5.247306	4.890693	5.054516	4.960364	5.198639	4.929821	5.00343	5.108409	4.867697
ABCG5	8.678834	8.430699	7.444046	8.057499	8.928151	7.829804	8.862869	8.406604	8.930935	7.553902	8.120203	9.158322	8.736615	8.406162	7.473151	8.287891	8.290103	7.500988	7.641659	8.650956	8.142033	7.024805	7.919223	8.028914	7.844347	8.371348	8.268798	8.44226	8.790451	7.549668	8.109954	7.946434	8.070912	7.833972	8.790451	6.376378	8.543102	8.299946	8.168006	8.875125	8.754629	7.917827	8.235368	8.109441	8.595985	7.576811	8.315067	8.052263	8.116233
ABCG8	9.746088	8.744851	8.835431	8.880645	9.918807	9.682252	9.144006	9.589606	9.775872	8.716465	9.704902	9.497767	9.113212	9.263866	8.481408	9.249826	9.262252	8.27426	9.161134	9.927541	8.870528	7.347063	9.340324	8.925074	9.580984	9.378384	9.194379	9.225527	9.575816	8.984225	9.138453	8.665649	9.302749	8.748938	9.723099	6.677623	9.087367	9.306096	9.088396	9.620765	9.52139	8.718162	9.504534	9.294273	9.522967	8.473243	9.580405	9.102367	8.959397
ABHD10	7.052312	7.429386	6.96707	7.235325	7.689272	7.094124	6.970864	7.591598	7.862161	7.097291	7.24297	7.992367	7.376999	7.454216	7.34605	7.253211	7.076314	7.365722	7.647086	7.798046	7.470931	7.525877	8.207203	7.298586	7.602846	7.646231	7.675845	6.742559	7.092784	7.799897	7.750756	7.490124	7.781167	7.310628	7.353199	6.983471	7.420235	7.469754	7.785857	7.199311	6.844513	7.608252	7.513258	7.792135	7.258423	7.360477	7.390985	7.558943	7.29512
ABHD11	5.847364	5.731415	5.749943	5.66048	5.683864	5.591344	5.938765	5.69309	5.752974	5.747777	5.786013	5.718826	5.946298	5.627328	5.731189	5.927079	6.017873	5.869532	5.729496	6.109553	5.697455	5.717155	5.835163	5.90775	5.942767	5.785916	5.703846	6.161701	6.029877	5.902904	5.659058	5.562113	5.760384	5.669378	5.853415	5.749983	6.105838	5.835131	5.948198	5.989814	5.800993	5.610902	5.734042	5.691583	5.748934	5.821785	5.904608	5.639655	5.738886
ABHD12	7.375519	7.251432	6.840087	6.682517	6.908825	6.851335	7.267116	7.380476	6.593884	6.671664	7.088394	6.749804	7.007714	7.49162	7.448566	7.795278	7.469623	6.975203	7.545287	6.996393	7.436668	7.105927	7.153503	7.27131	7.000897	7.036989	7.272598	7.640413	7.10302	7.438686	7.16813	7.053533	7.117904	6.719583	6.838199	6.866129	7.106572	7.060976	7.196122	7.249983	7.19803	6.840724	6.81317	7.026626	6.909563	7.518983	7.527681	7.055051	6.967074
ABHD12B	4.051142	4.121823	3.951523	4.077042	4.056258	3.973475	4.106143	3.938696	3.955129	3.842556	3.998451	3.845942	4.01556	4.032707	3.980018	4.123445	4.008671	4.050113	3.965838	4.217574	4.129401	3.950657	4.158569	4.165763	4.131774	3.949656	4.141378	4.026901	4.198803	3.783113	4.117995	3.853546	3.886756	4.02949	4.117359	4.191894	4.020929	4.1249	4.383999	4.058541	4.124222	3.85203	4.130747	3.919251	4.084095	4.21005	3.770527	4.047549	3.873369
ABHD13	7.182205	7.091149	7.067594	7.05713	6.956547	6.89684	6.91995	7.084556	7.022495	7.047475	7.086511	6.880743	7.239279	7.186985	7.322059	7.183533	7.037162	7.238572	7.186057	7.007827	7.151969	7.228879	6.910524	7.016261	7.139764	7.238495	7.241536	6.912227	7.146672	7.395093	7.046028	7.491769	7.041314	7.322232	7.26685	7.193666	7.101059	7.083026	6.73152	6.830084	6.765127	7.020995	6.941023	7.090695	7.039954	7.11081	7.011878	7.02395	7.228126
ABHD14A	7.675528	7.553741	7.530554	7.511687	7.366004	7.470338	7.264046	7.657204	7.692063	7.336453	7.457734	8.047262	7.454059	7.555274	7.3616	8.104876	8.108293	7.364113	7.746769	7.961962	7.817607	7.77147	7.983716	7.36294	7.409868	7.71969	7.369801	7.720991	7.471174	8.016707	7.511771	7.321614	7.902986	7.280762	7.84463	7.228082	7.745723	7.408331	8.045722	7.420849	7.485664	7.644368	7.677619	7.653507	7.509534	7.604747	7.828745	7.430544	7.59867
ABHD14B	8.184653	8.365931	8.182519	8.28414	9.053866	8.053384	8.356144	8.236283	8.723151	8.166646	8.26231	8.339752	8.121301	8.685167	8.017807	8.64001	8.535427	7.95776	7.791135	9.064731	8.741683	8.446733	9.310917	8.44265	9.151847	8.519335	8.209692	8.854267	8.66763	8.405503	8.571869	8.240339	8.874078	8.037943	8.32235	7.664028	8.483262	8.341213	9.054828	8.562081	8.751397	8.457148	8.379416	8.551814	8.114554	7.830808	8.713805	8.390423	8.380371
ABHD15	8.420721	8.218693	6.68123	7.745807	7.000227	7.884682	7.65824	7.777125	7.751901	7.114575	7.787891	8.231616	7.940106	6.924337	6.209252	7.08704	6.827294	6.233757	6.408157	7.318323	7.628746	6.52083	6.800942	6.140328	6.800075	7.634452	7.220845	7.114552	7.585995	7.361958	7.582867	7.187244	7.755684	6.85935	7.079684	5.11534	7.197985	7.603841	8.033714	7.619931	7.253682	7.178944	6.984838	7.232662	6.822142	6.574963	7.345604	7.269013	6.9449
ABHD16A	7.337874	7.44848	7.722811	7.685465	7.598121	7.629377	7.469088	7.590045	7.703362	7.45327	7.773904	7.48531	7.449058	7.73896	7.988589	7.812862	7.616712	7.126601	8.221637	7.384766	7.478922	7.444899	7.956657	7.95128	7.425147	7.576546	7.458341	7.945375	7.544283	7.822898	7.610722	7.430866	7.830653	7.113291	7.775302	7.443295	7.518435	7.546735	7.976817	7.824085	7.838349	7.681665	7.506487	7.515378	7.411565	7.418525	7.71495	7.533093	7.453041
ABHD16B	4.79768	4.931377	4.978213	4.634282	4.742268	4.722256	4.981414	4.815899	4.394691	4.910264	4.840501	5.107291	4.974263	4.948732	4.974545	4.667996	4.981893	4.819213	4.598572	4.625891	4.922542	5.143958	5.13309	4.818033	4.864366	5.096495	4.751316	4.810956	4.807388	5.293219	4.859747	4.52677	5.160119	4.732739	4.773919	4.912801	4.833117	5.163339	4.783724	4.600161	4.993597	4.772136	4.538489	4.675467	4.567753	4.576554	5.16987	4.922672	5.048569
ABHD17A	6.400459	6.320081	6.448528	6.299896	6.279459	6.542071	6.571182	6.203276	6.457748	6.543913	6.467835	6.42659	6.164988	6.343042	6.298445	6.431151	6.218709	6.335544	6.40432	6.292609	6.351935	6.462712	6.47417	6.556069	6.484817	6.406903	6.251085	6.391357	6.454693	6.653875	6.338688	6.349107	6.779748	6.125876	6.580129	6.266301	6.30332	6.086364	6.937407	6.362168	6.495967	6.175139	6.259026	6.24349	6.042501	5.964823	6.60957	6.343483	6.420784
ABHD17B	6.820136	6.517744	6.190324	6.479364	6.131917	6.772051	6.214022	6.4236	6.602208	6.356257	6.35812	6.752217	6.512584	6.076453	6.150277	6.241529	5.897221	6.063629	5.970925	6.207462	6.087024	5.905923	6.128618	5.914413	6.266059	6.651409	6.270043	6.182589	5.860891	6.491451	6.49369	6.770942	6.327808	6.171058	6.4321	6.294248	5.846875	6.557236	6.498344	6.059946	5.880586	6.373384	6.232803	6.181012	6.360616	6.330642	6.09738	6.26163	5.998431
ABHD17C	5.8672	5.978029	7.053171	6.607362	7.027065	6.751166	6.346207	6.405472	6.293195	6.783707	6.01392	6.127534	6.214818	7.451727	8.00237	7.068431	7.841543	7.525137	7.501567	6.579609	7.016916	7.04316	7.553745	7.785856	7.833328	6.857021	6.883265	7.311983	6.841056	7.453861	7.270563	6.869791	7.102601	6.665648	7.185237	6.995338	6.95802	6.734971	7.252797	6.608119	7.052032	6.882031	7.1285	6.790055	7.176669	7.02647	7.214317	6.610329	6.875869
ABHD2	8.591902	8.606636	8.446258	8.707605	8.870877	8.668825	8.414566	8.716857	8.743551	8.525967	8.500073	8.865006	8.909493	8.572633	8.77015	8.90236	8.497755	8.976195	8.595749	8.510245	8.567252	8.352811	9.034631	8.597673	8.82366	8.777528	8.522126	8.785946	8.538631	8.559342	8.818281	8.808257	8.471598	8.842889	8.693523	8.287299	8.600762	9.076662	8.131408	8.679208	8.514807	8.55186	8.840397	8.988161	8.727413	8.59203	8.615986	8.790757	8.76935
ABHD3	7.498112	7.208619	7.435432	7.368045	6.555691	7.639533	6.906842	7.360189	7.42153	7.171041	7.802994	7.282847	7.113768	7.455418	8.058174	7.130781	7.386819	7.404238	7.86802	7.236084	6.742828	7.07009	7.297825	7.516188	7.353153	7.809204	7.576274	7.475221	7.368867	7.563119	7.694909	8.085507	7.098829	7.252181	7.448775	7.581815	7.777756	7.194245	6.969672	6.904776	6.966436	7.149155	7.148856	7.459214	7.109962	7.74227	7.249828	7.201024	7.08761
ABHD4	5.817132	5.776118	6.136687	5.941591	6.140519	5.791685	5.96168	5.684189	5.927195	5.974935	5.724693	5.960781	5.740625	6.531377	6.347388	6.308617	6.201998	6.276876	6.27411	6.39154	6.060232	5.886033	6.142481	6.027641	6.028427	6.116983	5.849487	5.991701	6.088421	6.122113	5.902413	5.783058	6.205177	5.895561	6.05528	6.126532	6.307958	6.105753	6.092141	6.151729	6.137649	6.293008	5.992379	6.077006	6.088388	6.054527	6.096627	5.920966	6.021848
ABHD5	8.055679	7.799001	8.411786	8.491603	7.480943	7.978331	7.302423	7.78602	7.723225	8.13666	7.699236	8.11224	8.056021	7.275846	7.6439	7.466867	7.513969	7.722544	8.205265	7.416973	7.494181	7.309896	7.08726	7.060191	7.04349	7.379463	7.643695	7.793399	7.240172	7.935482	7.899008	7.574777	8.056459	7.680329	7.440577	8.394224	7.354813	7.628961	7.470019	7.297006	7.310294	8.720754	7.306083	7.940003	7.617909	7.869426	7.476551	8.041569	7.716295
ABHD6	9.356188	9.29342	8.786364	9.003608	9.187793	9.257804	8.568745	9.147327	8.906564	9.152273	8.659548	9.421562	9.256468	8.435884	8.824597	8.284293	8.328055	8.234319	8.742529	8.866529	8.549911	7.734577	9.050351	8.514231	8.758701	8.779507	8.892573	8.657234	8.688569	9.25416	9.172381	8.577509	8.595324	8.625997	8.564288	8.159662	8.967038	8.597856	9.04869	8.812057	8.427446	9.162109	8.836118	9.109835	8.485189	8.524553	8.912314	8.860655	8.940865
ABHD8	7.216009	7.391052	6.643327	7.305411	6.796533	6.836015	6.8119	6.967067	6.912799	6.753289	6.720163	7.640698	7.154695	6.538678	7.756297	7.342015	6.896307	7.153594	7.403055	7.59363	7.265412	6.183124	7.034039	6.929284	7.00793	7.03548	6.741734	7.291395	7.242893	7.34273	7.404025	7.116548	7.397715	6.519997	6.562271	6.27366	7.17347	6.814833	7.640367	7.290332	7.402596	7.150344	6.962089	7.003026	6.7972	6.610775	7.105805	6.980882	6.947606
ABI1	6.813741	6.804116	6.836331	6.695118	6.609788	6.749672	6.593546	6.739286	6.610459	6.756674	6.840889	6.899117	7.078849	6.758381	6.516448	6.444971	6.630628	6.460913	6.538807	6.716791	6.596569	6.720442	6.495177	6.433842	6.352535	6.608798	6.715807	6.793223	6.655553	6.858725	6.663827	6.614758	6.392285	6.763637	6.735961	6.733531	6.417966	6.644772	6.430065	6.518845	6.602734	6.613318	6.801023	6.681841	6.8189	6.892618	6.715058	6.716432	6.70709
ABI2	6.414367	6.255986	6.55997	6.410916	6.300953	6.479481	6.340298	6.36362	6.434271	6.247508	6.352206	6.454258	6.298225	6.584395	6.760678	6.386888	6.433332	6.443299	6.673731	6.458182	6.523492	6.217148	6.528692	6.633119	6.551304	6.492979	6.481134	6.275636	6.371471	6.546833	6.251446	6.342447	6.067941	6.897402	6.759287	6.549464	6.894025	6.404542	6.509526	6.22346	6.45724	6.317467	6.405227	6.532613	6.469711	6.556015	6.262167	6.246648	6.559333
ABI3	6.229141	6.155206	6.501982	6.797017	6.404098	6.10474	6.220048	6.246898	6.235479	6.122639	6.077516	6.587952	6.641	6.103342	6.542597	6.212974	6.2378	6.28703	6.626359	6.002932	6.116987	6.462632	5.958066	6.433594	5.814284	6.263119	6.321685	6.260124	5.965476	6.768651	5.994181	5.635186	6.530544	6.052936	6.666955	6.597913	6.108646	5.950766	6.227721	6.070352	5.988709	6.339188	6.434141	6.226173	6.233081	6.09699	6.227346	6.601094	6.481225
ABI3BP	6.357431	6.678339	6.013304	6.336959	6.477938	6.170276	7.352759	6.661806	6.229157	6.51836	6.603492	6.34635	6.478742	7.248545	5.958279	6.708525	7.245275	6.342582	6.386665	6.71594	7.176078	9.057365	7.01369	6.764077	6.542386	6.701629	6.798065	5.536744	6.433378	5.59692	6.535029	6.960412	6.897353	7.622419	7.499949	6.878083	6.589138	6.597651	5.984521	6.69319	6.320091	7.019515	6.647588	6.861093	7.378543	7.025719	6.651144	7.042743	6.902762
ABL1	6.972962	6.919959	7.13248	6.872632	7.161081	7.148538	7.126683	6.950453	7.14036	7.076204	6.953186	6.861578	6.677574	6.938507	6.952979	7.074922	6.95636	7.174034	6.912277	7.094815	6.913763	7.044372	6.574724	7.127214	6.861381	6.785736	6.944372	6.896429	6.908094	6.654277	6.963164	6.818988	7.016003	7.100254	6.737672	7.049412	6.993488	6.94623	7.127774	6.862585	6.979799	6.881912	7.110739	6.905348	7.033727	6.872126	7.09791	7.281324	6.802086
ABL2	5.753352	5.852035	5.727997	5.853836	5.837078	5.983762	5.957282	5.814383	5.782203	5.84132	5.851502	5.55431	5.816826	5.860258	5.85322	5.820486	5.869445	5.896536	5.934338	5.915466	5.758851	6.079586	5.79953	5.692259	6.348411	5.978205	5.894903	5.902814	5.832625	5.816963	5.790523	5.993135	6.03564	6.02713	5.89841	6.417034	5.890817	5.738171	5.990154	5.569441	5.862302	5.793711	5.814018	5.728053	5.62754	5.895919	5.728888	5.90305	5.486335
ABLIM1	7.572395	7.50233	8.126618	7.527518	7.493175	8.340936	7.746971	7.623118	7.310017	8.087134	7.360825	7.126756	7.310974	7.891214	7.434829	7.753896	7.69772	7.715877	7.630112	7.637135	7.484903	7.221048	7.485458	7.724658	7.55481	7.423061	7.511627	7.937089	7.579756	7.346585	7.5429	7.524585	7.438321	8.107505	7.241818	8.116828	7.393428	7.44726	6.73914	7.819195	7.603355	8.016658	7.659719	7.687432	7.970847	8.051922	7.635561	7.542912	7.464891
ABLIM2	5.470018	5.267183	5.602526	5.507479	5.58684	5.411807	5.381372	5.359025	5.450649	5.395582	5.439983	5.120818	5.372506	6.315326	5.919339	6.088645	6.075352	6.122802	6.075352	5.616756	5.975787	6.725405	5.746823	6.772958	5.560606	6.00791	5.393797	5.79277	5.679827	5.725945	5.803732	5.527915	5.837795	5.99857	6.092708	5.870727	5.540193	5.497296	5.925815	5.572692	5.550502	5.688432	5.740339	5.94462	5.79334	5.9278	5.796095	6.043604	5.65835
ABLIM3	7.375737	7.315105	9.00556	8.11047	9.873728	8.651384	7.538756	8.471374	8.166553	8.997843	8.206948	7.89979	8.463571	8.063026	8.942607	9.386738	9.121236	9.343233	8.748285	8.843028	8.139705	7.914035	9.313918	9.069212	8.753814	7.924304	8.105324	8.645252	7.959308	8.613133	8.515781	8.756719	8.700414	9.074851	9.171632	10.021778	8.519469	8.549404	7.711141	8.458	8.284226	9.081114	8.85779	8.19774	8.861591	8.332621	8.459636	8.602212	8.420278
ABO	4.960148	5.110487	5.195025	5.024171	5.133717	4.997153	5.300878	4.904534	4.912371	5.334784	4.876145	5.140748	5.107995	5.020622	5.142198	5.086464	5.265655	5.103311	5.1274	5.035836	5.447388	5.066313	4.907303	5.018328	5.421714	4.958726	4.958204	5.310501	5.284564	5.701094	4.958961	5.26276	5.348166	4.906643	5.151219	4.859006	5.120962	4.747596	5.75079	5.36568	5.376399	4.877413	4.912498	4.868842	4.909334	4.751138	5.390562	4.840805	5.271578
ABR	6.157813	6.086416	5.856397	6.07984	5.884758	6.096749	6.515507	6.169248	6.042564	6.150007	6.183225	6.018342	6.228501	6.240728	6.178016	5.97552	6.380432	5.775144	6.044977	6.192355	6.21121	6.170092	5.740509	6.525519	6.055646	6.055754	6.288719	5.961924	5.850132	6.063873	5.663842	5.929095	5.945057	6.290512	6.054086	6.171024	6.305434	5.480529	5.376871	5.748726	6.161201	6.077676	6.268302	6.285964	6.255628	6.242665	6.294312	6.533464	6.218504
ABRA	4.140609	4.422759	4.291639	4.368641	4.262924	4.288335	4.587052	4.166354	4.433218	4.430761	4.453921	4.084586	4.248318	4.515781	4.219757	4.755996	4.518405	4.459426	4.472958	4.373403	4.44067	4.282348	4.236073	4.276946	4.115196	4.374483	4.470938	4.499717	4.568067	4.218456	4.060928	4.388129	4.588923	4.434911	4.37225	4.353477	4.287401	4.174255	4.507388	4.474957	4.290889	4.283843	4.389994	4.213295	4.048727	4.724928	3.99682	4.307682	4.834972
ABRACL	7.260156	6.572436	7.309328	7.480713	6.425201	6.706905	7.363149	7.290167	6.765279	6.266941	6.972645	7.608671	7.086031	5.776479	6.14879	6.400055	5.873806	6.135873	6.710833	5.985639	5.890799	6.003251	6.606667	6.466398	6.27725	6.098961	6.804732	6.390622	5.718035	7.336187	6.730154	6.971339	6.673355	7.448253	6.249584	6.321249	6.290126	6.790372	7.082153	6.316013	5.716504	7.317173	6.377424	6.67318	6.430396	6.237812	6.870209	6.472732	6.267497
ABT1	6.15958	6.105643	6.384252	6.129601	5.840181	6.196753	6.252158	5.989353	6.160988	6.385998	6.183137	6.471088	6.113093	5.891974	5.970313	6.013476	5.895429	6.069487	6.099878	5.846958	5.868226	6.056441	6.219803	6.127466	5.51777	6.34318	5.935764	6.172365	5.937124	6.257611	6.099665	6.059004	6.165316	5.910882	6.093831	6.631587	6.229156	6.239083	6.364494	6.106181	5.749804	6.02122	5.954755	5.993519	6.024876	5.789011	5.981931	5.746877	5.970489
ABTB1	6.501256	6.506294	6.230936	6.274923	6.579683	6.390683	6.835564	6.708146	6.557729	5.94968	6.671204	6.850368	6.62512	6.905975	6.101185	6.870787	6.906975	6.091554	5.999116	6.952594	6.799781	6.91639	6.451891	6.165602	6.832264	6.648389	6.298295	6.751553	6.26204	6.770125	6.607861	6.501769	6.912354	6.163182	6.382776	5.88171	6.600005	6.346272	6.990593	6.550645	7.20552	6.756456	6.524029	6.560951	6.617748	6.372289	6.595755	7.080803	6.391635
ABTB2	7.27105	7.521402	6.509318	7.362191	7.138324	6.86078	6.851069	7.007322	7.317766	6.605694	7.094562	7.441912	6.965768	6.251034	6.563654	6.693215	6.159558	6.162005	6.329799	6.370736	6.326251	6.026043	6.526376	6.028103	6.594765	6.727287	6.597383	7.156282	7.053902	6.675649	6.938379	7.165516	7.200624	6.641749	5.973538	5.5944	6.154777	6.905927	7.285782	7.029313	6.898247	6.889111	6.683614	6.616825	6.019737	6.495936	6.378341	6.808066	6.801411
ACAA1	11.058516	10.937839	9.622645	10.992831	10.211991	10.874773	10.870789	10.951089	10.951089	10.984245	11.044817	11.295684	10.748867	10.294827	10.05474	10.182181	10.092272	10.143447	10.401827	10.643209	10.643209	9.913762	11.191347	10.005747	10.977496	10.725417	10.779316	10.114438	10.275139	10.582399	10.691963	10.795946	10.612282	10.683664	10.411497	9.422852	10.422914	10.853136	10.763304	10.879727	10.42721	10.651193	10.905881	10.776291	10.413083	9.993166	10.856077	10.869093	10.667095
ACAA2	10.161718	10.096631	10.141913	10.01444	9.31804	10.16805	9.856951	10.005545	10.351646	9.831397	9.81972	11.126211	10.493145	8.786698	9.426961	9.029873	9.00632	9.79149	9.501776	9.568314	9.547881	8.298318	9.872503	8.898276	9.45002	9.944303	9.926974	9.566783	9.819136	9.777377	9.924265	10.212115	9.807862	9.732106	9.733305	8.875193	9.27701	9.673932	9.839396	9.655209	9.414244	9.634516	9.962361	9.796049	9.560302	9.318036	9.636603	9.884394	9.368396
ACACA	7.402923	7.082145	7.522577	7.662794	7.370573	6.812541	7.314216	7.311346	7.035948	6.891471	7.553469	7.035948	6.838489	7.152533	7.078087	7.169159	7.00267	6.975133	7.542264	6.816452	7.029563	6.058284	7.000931	6.908311	7.297347	6.897514	6.771173	6.844224	8.017391	6.478045	6.763462	6.65925	6.391082	6.954286	6.641779	7.294891	6.860765	7.871375	6.715217	7.724554	6.954402	6.77518	7.457637	7.624107	7.073817	7.784853	7.278417	7.311228	7.3015
ACACB	10.438362	10.25904	10.308197	10.40993	10.786802	9.775417	10.33017	10.578134	10.427255	9.672483	10.438362	10.563689	10.372252	9.199529	9.711139	10.530669	9.709191	9.921731	9.788201	10.338004	10.56303	9.034679	9.931221	9.983029	10.721406	9.99653	9.865296	9.532741	11.113664	9.49693	10.144804	10.132025	10.475357	10.108576	10.07023	8.852608	10.312805	10.353962	10.254783	10.555825	10.183369	10.305029	10.553381	10.216526	9.802892	9.855453	10.176998	10.137537	10.278044
ACAD10	7.982199	7.855053	7.495181	7.721166	7.760783	7.596533	7.610343	7.94205	7.770769	7.594259	7.660941	8.167973	7.792908	7.052752	6.915477	7.705458	7.6004	7.178528	7.672708	7.50969	7.642715	6.349072	7.355846	7.262349	7.686341	7.616689	7.68459	7.727251	7.697387	7.045847	7.582223	7.566975	7.664795	7.279575	7.354944	7.095396	7.231531	7.583428	7.982834	7.716269	7.81592	7.624322	7.703427	7.624322	7.499517	7.571879	7.60786	7.517083	7.482418
ACAD8	7.591375	7.394722	7.453835	7.464263	7.792763	7.701703	7.279451	7.658316	7.783893	7.346632	7.722077	7.546406	7.496189	7.573371	7.501882	7.283943	7.379909	7.444233	7.347013	7.419036	7.461833	6.747868	7.533249	7.26496	7.7089	7.645643	7.5206	7.601041	7.560306	7.450438	7.324849	7.464455	7.566021	7.214257	7.697137	7.110071	7.705727	7.644234	7.391565	7.719623	7.746037	7.565344	7.515368	7.545092	7.345689	7.521483	7.70118	7.202792	7.520823
ACAD9	7.829134	7.952522	8.32409	7.833299	8.204241	7.966085	7.973994	7.992	8.110993	8.098837	8.038977	8.168735	8.14768	8.214034	8.470377	8.516092	8.401327	8.43779	8.401327	8.527627	8.442799	8.025498	8.725677	8.418242	8.418242	8.294676	8.389397	8.460838	8.292016	8.245444	8.386591	8.152398	8.187057	8.100888	8.358371	8.193412	8.28372	8.394114	8.120545	8.557897	8.366138	8.249077	8.333749	8.356547	8.334291	8.253233	8.281371	7.749552	7.966204
ACADL	7.843052	7.763123	7.043884	7.393334	7.16353	7.521541	7.100418	7.88007	7.661611	7.592884	7.892979	7.948068	7.830004	6.72851	6.14964	6.921788	6.758933	7.029278	6.572434	7.384421	6.947798	6.359498	6.997915	6.153124	7.118865	7.129634	7.532451	7.119415	6.990366	6.854454	7.589981	7.793307	7.440296	7.275381	6.846219	6.142117	6.695223	7.631158	6.913437	7.529469	6.652664	7.572772	7.506954	7.524761	7.056808	7.188593	7.126245	7.262952	7.326123
ACADM	11.467278	11.000731	10.661993	11.021355	10.103797	11.406355	10.814939	11.47348	11.392612	11.343685	11.49463	11.191958	10.756563	10.217462	10.152048	9.753581	9.535838	10.307794	9.980261	10.10616	10.144309	9.964783	10.789071	9.749104	10.779149	11.0066	11.083442	10.496889	10.529431	10.541001	10.709793	11.161324	10.408777	10.754194	10.645652	10.165084	10.404087	10.676982	10.578412	10.330036	9.46686	10.489838	10.838283	10.982586	10.600638	10.576867	10.398632	10.588218	10.761605
ACADS	9.380444	9.192269	8.942901	9.209408	8.900254	8.882638	8.773438	9.032094	9.109641	9.125922	9.044061	9.454137	9.153129	8.219868	9.040953	8.839952	8.037147	8.774419	9.147909	8.88556	9.48521	7.016808	9.33182	8.330547	9.138241	9.374186	8.998449	8.965522	8.622937	8.760375	9.223067	8.49543	9.179904	8.34906	9.343257	7.699173	8.515477	9.190052	9.442469	8.925327	8.607925	9.176968	9.188138	9.163974	7.964831	8.366385	9.073856	8.897816	9.189629
ACADSB	9.604547	9.39065	8.623839	9.031658	8.858555	9.494483	8.754314	8.980805	9.192345	9.189015	9.293096	9.2264	8.972402	8.475374	8.430503	8.525967	8.381894	8.067682	8.271249	8.59749	8.576865	8.136879	8.759151	8.299502	9.264118	9.368883	9.151483	8.567236	8.958329	8.664857	8.944007	9.335779	9.049807	8.923657	8.803851	8.772761	8.93701	9.480174	9.124426	8.79985	7.745339	8.889859	8.530379	8.551452	8.565977	8.860796	8.456982	8.521431	8.573604
ACADVL	10.467682	10.340729	10.165477	10.412442	10.238805	10.759985	10.568082	10.569623	10.429746	10.768849	10.847209	10.367267	10.205661	10.472903	10.760653	10.608214	10.675897	11.109465	10.918642	10.819387	10.920658	9.759054	10.787048	10.751658	11.001028	10.595534	10.648475	10.723256	10.632515	10.048545	10.535557	10.84518	10.532238	10.601091	10.563095	10.688595	10.887047	10.595534	10.635311	10.875184	11.169751	10.467469	10.522643	10.556743	10.494163	10.37706	10.864326	10.446286	10.668577
ACAN	4.159349	4.265414	4.104563	4.434053	4.30188	4.211814	4.264676	4.05364	4.085581	4.123394	4.247664	4.260429	4.276172	4.368258	4.141645	4.169291	4.23535	4.052433	4.243718	4.302714	4.428633	4.276006	4.287418	4.10863	4.159078	4.359434	3.83759	3.921234	4.213867	4.341429	4.226833	4.204996	4.317565	4.198747	4.419892	4.130309	4.391773	4.31842	4.266863	4.324461	4.343889	4.192815	4.231483	4.311548	4.130012	4.204995	4.380259	3.985943	4.228607
ACAP2	7.316862	7.128117	6.97425	7.10069	6.363184	7.213539	7.030009	7.040661	7.012165	7.212524	7.189962	7.024365	7.216886	7.129392	7.016394	6.804703	6.981098	6.894441	7.082333	6.899469	6.895511	7.556496	6.848143	6.930952	6.741394	6.885738	7.192204	6.857175	6.65148	7.143731	6.927312	7.009546	6.765111	7.170719	7.300774	7.150856	6.948788	7.2018	6.850323	6.748285	6.960801	7.025854	7.156791	7.064193	7.032542	7.020807	6.766729	7.198601	7.272207
ACAP3	6.089363	5.703156	5.640429	5.936301	5.68458	6.020386	5.709425	5.824686	5.436085	5.85741	5.943619	5.611833	5.67843	5.642732	5.582787	5.837038	5.946042	5.85053	6.060665	5.739687	5.933873	5.313998	5.483005	5.40534	5.557151	5.386887	5.628472	5.840229	6.060414	5.400395	5.811377	5.721714	5.743492	5.318417	5.63023	5.295095	5.722252	5.730515	5.960677	6.134433	6.248307	5.852168	5.799278	5.650917	5.850614	5.807863	6.036444	5.829782	5.791733
ACAT1	11.797319	11.698813	11.662551	11.576009	11.374423	11.620158	11.217433	11.576009	11.89751	11.62757	11.662551	11.797319	11.89751	11.207055	12.105131	10.946071	10.954572	10.883363	11.592313	10.999214	11.406564	10.925177	11.732744	11.507101	11.464526	11.541748	11.585519	11.532215	11.603805	11.421124	11.405394	11.466058	11.282826	11.161813	11.517781	11.187383	11.253104	11.475971	11.310082	11.615304	11.393809	11.634523	11.940657	11.739657	11.543267	10.945508	11.71079	11.587038	11.726599
ACBD3	8.038489	8.001838	8.87048	8.38482	8.075123	8.632701	7.947435	8.451941	8.35381	8.582457	8.393511	8.103183	8.420877	8.249096	8.646428	7.957915	8.31921	8.363241	8.714327	7.93944	8.139272	8.677927	8.212472	8.330694	8.254416	8.165315	8.217106	8.183493	8.017187	8.51222	8.201305	8.092634	7.895469	8.431252	8.584676	9.339226	8.393323	8.160925	7.976063	8.098458	8.400166	8.282171	8.367442	8.488064	8.410546	8.442664	8.36691	8.149044	8.346184
ACBD4	7.022111	6.933099	6.548316	6.990841	7.039824	6.848158	6.826551	6.91415	7.054031	6.592563	6.990841	7.515683	7.495353	6.425341	6.836569	7.201128	6.499256	6.412612	6.991435	7.067975	6.76292	6.22115	6.988335	6.719511	6.998334	6.897255	6.784653	6.852896	7.26982	6.838286	6.900186	6.611717	7.170506	6.608972	6.568681	5.498304	6.699976	6.885522	7.218093	7.356453	7.390315	6.86646	6.95934	6.89424	6.625619	6.367629	7.287395	6.805839	6.893082
ACBD5	7.645739	7.529081	7.116735	7.219351	7.154302	7.604631	7.131515	7.448791	7.297779	7.191062	7.602402	7.317365	7.145737	7.083805	7.140357	7.183429	6.916719	7.025051	7.100544	7.1366	7.23948	6.772588	7.007932	7.046587	7.153408	7.466568	7.438819	7.427548	7.255428	7.267458	7.186044	7.472382	7.204149	7.183119	7.177054	5.755591	7.030238	7.448952	7.2257	7.247259	7.113245	7.226541	7.207947	7.314777	7.347029	7.230879	7.128051	7.164834	7.297323
ACBD6	5.878144	5.504347	5.609036	5.487054	5.647553	5.612052	5.652866	5.410575	5.840413	5.615073	5.923231	5.614723	5.609902	5.627755	5.500141	5.928944	5.455393	5.903857	5.57738	5.962645	5.953898	5.897791	6.160799	5.629707	5.565516	5.562556	5.96525	5.795691	5.981142	5.383645	5.823763	5.641968	5.412371	5.765652	5.810242	5.712799	5.634993	6.039903	5.331647	5.802742	5.92569	5.734622	5.783524	5.46666	5.761943	5.850058	5.656499	5.7611	5.427957
ACBD7	3.877695	4.008732	3.943908	3.874637	3.987331	3.77821	4.370212	4.050931	4.055017	3.718382	3.729311	4.041351	4.022546	3.874786	3.870501	3.892831	4.007946	3.93349	3.94092	4.090085	4.00272	3.891471	3.880392	3.832153	3.744701	3.790536	4.115409	3.780974	3.835431	4.067782	3.914547	3.84906	3.773369	3.830906	4.051188	3.731291	3.794697	3.851655	3.67567	4.372539	3.678078	4.002264	3.964496	4.152355	4.286059	3.792018	3.921796	3.989923	3.94956
ACCS	6.562646	6.258796	7.415592	6.488624	6.98937	6.420351	6.528808	7.082859	6.418879	5.871374	6.364146	6.34448	6.472407	6.385279	6.979216	6.669264	7.187023	6.290602	7.301558	7.451499	7.11266	5.876064	6.971219	7.235449	6.447775	6.618889	6.190337	6.640002	6.720389	6.019568	6.765658	6.369521	7.026903	6.618264	6.628585	6.48714	7.068031	6.483022	6.781908	7.62808	7.275055	6.623394	6.647248	6.50232	6.421796	6.206154	6.844735	7.169547	7.057069
ACCSL	4.704371	4.575008	4.619311	4.562611	4.535262	4.849163	4.632788	4.58841	4.628771	4.344253	4.490734	4.478473	4.46082	4.608829	4.531094	4.760916	4.682727	4.722936	4.705351	4.996431	4.605374	4.551933	4.414418	4.669166	4.257167	4.437553	4.619674	4.903506	4.341769	4.917127	4.553906	4.792443	4.998429	4.595249	4.461379	4.284081	4.568248	4.698989	4.568834	4.543731	4.494091	4.557489	4.57191	4.534177	4.475868	4.487139	4.892807	4.680555	4.745523
ACD	5.957888	6.060851	5.888352	5.836976	6.02891	5.725024	6.357487	6.049117	6.10218	6.003239	6.170292	6.027465	5.838883	5.821744	5.549014	5.812977	5.913942	6.076991	6.242165	5.884012	6.285586	6.194969	6.096173	5.820459	5.869892	6.229127	5.959412	5.950272	5.996736	5.676009	5.955408	5.726419	5.784062	5.929261	5.854933	5.869688	5.99921	6.149728	6.163094	5.979849	5.933976	5.87505	6.088891	5.979	5.998292	5.695762	6.381746	5.721967	5.882311
ACE	5.045773	4.902204	4.943266	5.032902	4.939128	4.963224	5.004594	5.057233	5.058941	4.919791	4.896221	4.815644	4.898653	4.839133	5.030482	4.895837	5.049568	4.98259	5.124295	4.896479	4.746137	4.839133	5.056969	5.051626	4.804539	5.096646	5.10868	4.937763	4.726093	5.196823	4.574706	4.72024	4.79182	4.933344	4.970633	5.112505	4.895764	4.778946	4.946619	4.979907	4.90504	5.013499	5.009306	4.887093	4.788985	4.902662	4.974907	4.906742	5.032572
ACE2	5.50323	5.125125	5.583986	5.442547	5.484993	5.356736	6.108784	5.863863	5.359982	6.048296	5.509503	5.896721	6.06829	7.070585	5.125511	7.095446	7.065211	5.874308	5.511313	5.94458	6.572788	7.2879	6.981899	5.446427	6.811537	5.956419	5.485338	6.594901	5.636865	6.521019	6.272865	5.965488	6.310319	4.910349	4.986389	4.828943	5.55496	6.180966	4.994412	6.172302	5.644783	6.709676	6.198365	6.857799	7.346782	6.431995	6.215754	5.959611	6.185591
ACER1	4.810222	4.758074	4.720887	5.099433	4.596251	4.749267	4.558323	4.683895	4.80123	4.692515	4.73418	4.577936	4.450812	4.834696	4.611129	4.63636	4.841495	4.800933	4.700403	4.54686	4.556736	4.711231	4.870565	4.624522	4.42132	4.798953	4.65919	4.949204	4.650214	4.880784	4.556686	4.770782	4.891285	4.390439	4.760031	4.45796	4.493793	4.93631	4.819955	4.737366	4.580225	4.947418	4.595115	4.705904	4.445506	4.535267	4.401629	4.657032	4.724941
ACER2	5.302869	5.307942	5.727731	5.581679	5.613656	5.887914	5.395185	5.368739	5.372656	5.497986	5.582332	5.038782	5.344673	5.619911	5.633719	5.416164	5.848912	5.518854	5.554145	5.629812	5.437402	5.394764	5.416454	5.420715	5.07569	5.641757	5.421108	5.349619	5.410736	5.527585	5.196048	4.967768	5.236061	5.482916	5.837991	5.859375	5.694126	6.04214	5.039887	5.304392	5.321181	5.194862	5.401541	5.720964	5.625581	5.33935	5.258346	5.615747	5.134471
ACER3	6.112151	5.790249	5.975487	6.304351	6.720723	6.265683	6.033881	5.785539	6.312857	5.74778	5.549577	5.95828	5.890756	6.60698	7.009407	6.182151	6.229218	5.861184	6.149197	5.759438	5.60389	6.849813	6.312305	6.913359	6.824243	6.112957	6.330521	5.952377	5.984756	6.398857	5.998569	5.87531	5.052708	6.294051	6.233609	6.576042	5.679821	5.817084	5.520216	5.665722	6.068253	6.283209	6.536985	6.627731	6.74075	7.056888	6.04148	6.569845	6.296206
ACHE	4.543645	4.573599	4.689104	4.763103	4.917241	4.536957	4.970787	4.770808	4.693643	4.671019	4.671465	4.471047	4.492658	4.927352	4.515794	4.679438	5.023185	5.142991	4.824233	4.604418	5.182708	4.642188	4.860286	4.746577	4.813554	4.859158	4.652582	4.728874	4.618016	4.49056	4.945119	4.20477	4.793053	4.812358	4.71671	5.168715	4.785952	4.664198	4.745697	4.869067	4.694493	4.478108	4.544163	4.762356	4.764219	4.918208	4.856481	4.369983	4.612917
ACIN1	7.586986	7.550831	8.047196	7.942841	8.206266	7.240286	7.807623	7.567132	7.72172	7.686739	7.500405	7.667574	7.613643	7.971268	8.307969	8.357119	8.406479	8.259792	8.496067	8.211189	8.272232	7.659098	8.035762	8.205216	8.219793	7.759263	7.865978	7.871039	7.987739	7.157344	7.905605	7.822876	8.036895	7.838705	7.743518	8.197125	8.06617	8.091573	7.613817	8.14989	8.312379	7.975339	8.039147	7.888976	8.254293	8.01186	8.049142	7.94752	8.040784
ACKR1	4.442208	4.490895	5.114184	4.556704	4.420295	4.732768	4.783172	4.362729	4.715399	4.515473	4.451205	4.529776	4.538374	5.425243	5.350913	5.640861	5.408352	6.067381	5.585144	5.804072	4.90612	5.874671	4.954177	5.889604	4.83548	5.038897	4.579956	5.090838	4.708926	5.258407	4.863325	4.696861	4.980391	4.744383	5.067216	5.365158	5.280129	5.240263	5.120984	4.793798	4.968844	4.972158	5.330718	5.127013	5.011456	5.136644	5.192895	4.870525	5.214161
ACKR2	7.524702	7.331219	8.170417	7.344453	8.112693	7.883032	7.351901	7.467741	7.241182	7.272056	7.647637	7.426236	7.217042	7.68205	8.350195	7.050625	7.839425	8.738667	8.04266	8.70873	7.447765	6.838938	7.520728	8.39321	7.123385	7.810573	7.724395	9.187986	7.739934	8.733105	7.827596	8.0207	7.818449	7.94753	7.368926	8.623084	7.446828	8.075857	8.372895	7.516328	7.820855	7.673993	7.225888	7.386853	7.043981	7.192795	7.370039	7.363873	7.180587
ACKR3	4.235753	4.53059	7.633765	4.849821	4.8556	6.639067	5.624547	4.889252	4.715933	4.165385	4.310376	3.929173	5.125822	6.065571	6.794545	5.679565	6.99432	6.681227	7.408306	4.776028	4.8007	6.569571	6.931683	7.071392	7.19553	5.928608	5.464868	5.840266	5.981243	5.871393	6.690094	5.29146	5.51543	5.438637	5.4627	6.22897	5.373082	5.300958	5.134355	5.42545	5.74405	5.078191	6.577256	6.525201	6.041204	6.147606	5.905937	6.025044	6.382285
ACKR4	4.55635	4.602867	4.673829	4.735368	4.879455	4.775789	4.566999	4.667668	4.620109	4.820928	4.655318	4.524841	4.628934	4.900241	4.920918	4.729228	4.88175	4.773412	4.741288	5.014778	4.938721	4.882512	4.947316	4.930178	4.943397	4.915658	4.872464	4.172491	4.914615	4.561053	4.516055	5.065513	4.409352	5.272889	5.01461	4.941164	5.794031	5.45677	4.316491	4.794818	4.263495	4.463927	5.218471	5.046702	4.565512	4.479269	4.26155	4.968166	4.788006
ACLY	7.338021	7.55565	8.22646	8.186347	7.934265	7.858452	7.786838	7.968987	7.311679	7.821066	7.697311	7.04595	7.43958	8.454425	8.994865	8.200407	8.295455	9.598672	9.218256	7.826049	8.369447	8.417832	8.274931	8.799786	8.873407	7.778327	7.958897	8.107198	8.252292	8.252633	7.767518	7.678429	7.549103	8.044787	7.888763	8.536128	7.947046	7.566252	7.781773	7.957937	8.271477	8.017425	8.464535	8.600924	8.368621	9.869945	8.52941	8.247426	8.377798
ACMSD	10.458292	10.380459	9.747687	9.656595	9.614721	9.862362	9.824147	10.546009	10.33977	9.595022	9.915107	10.312651	9.4675	8.996303	8.618458	9.123176	8.902454	8.562631	8.143248	8.947048	8.752913	8.816562	9.389105	7.447695	8.742775	9.231388	9.743169	9.541847	9.481175	9.555434	9.864299	10.015129	10.046552	9.71248	9.293742	7.60006	9.320348	9.757911	9.625424	9.600587	9.594838	9.345194	8.897504	9.200513	9.447635	9.288546	8.993563	9.272379	8.777221
ACO1	11.216982	10.797693	11.405653	11.159768	10.997116	11.36649	11.317778	11.201564	11.431865	11.088316	11.154075	11.207264	10.936037	11.48699	11.166513	11.480226	11.435354	11.241669	11.363251	11.345557	10.997446	11.047434	11.321804	11.20907	10.962759	11.245527	11.298691	11.478206	11.396891	11.247995	11.309074	11.30368	11.051195	11.210703	11.119972	10.794838	11.033252	11.478206	10.87919	11.224302	11.095431	11.214866	11.203487	11.126336	11.300474	11.415167	10.938904	10.98859	11.165504
ACO2	8.722174	8.595496	8.427347	8.387464	8.53378	8.692099	8.260154	8.619059	8.525959	8.548021	8.609561	9.015636	8.802519	8.523247	8.69146	9.542611	9.120466	9.534864	8.825569	8.74345	8.781076	8.061617	8.425557	8.266069	8.626918	8.529452	8.707508	8.851407	8.457912	8.697981	8.819034	8.422397	8.837792	8.501612	8.584788	8.539595	8.600036	8.732985	8.594815	8.354487	8.49438	8.684154	8.832369	9.055696	8.855606	9.200454	8.793175	8.26239	8.622555
ACOT1	7.414567	7.504465	7.161531	7.60566	6.643507	7.46911	6.585819	7.632729	6.949048	7.57333	7.892268	7.257408	7.090585	6.599084	6.586654	7.002991	6.564435	7.220738	7.643961	6.55367	6.914592	6.577957	7.052603	6.437468	7.370315	6.65995	6.992521	7.500586	7.363571	6.881126	7.047727	7.00561	7.089911	6.932334	7.42341	6.309408	7.161644	6.296582	7.260716	7.081362	7.301931	7.602581	7.588984	7.164963	6.423872	6.814321	7.515666	6.342484	7.337613
ACOT12	9.578906	9.329902	8.531147	9.485899	9.076152	9.454382	9.652531	9.945521	9.605837	9.823793	10.072199	9.419426	9.197389	8.722787	9.856159	8.990889	8.986928	7.877372	10.554233	10.083409	9.762249	8.293331	10.157857	9.5475	10.18646	8.969125	9.597472	9.46452	9.084943	9.033534	9.035426	9.59325	8.929592	9.892138	9.451163	9.033534	9.336655	9.02393	8.641908	9.74454	9.48278	9.606522	9.702699	9.894427	10.32473	9.059208	9.923061	9.501935	9.336774
ACOT13	11.143479	10.876577	10.237797	10.778991	10.249733	10.249733	10.465505	10.872095	10.813781	10.311321	10.684061	10.719523	10.517576	10.116592	9.547524	9.766581	9.881888	9.836498	9.723043	10.348543	9.936244	9.821338	10.327542	9.190902	10.249298	10.317982	10.42224	9.784263	10.370755	10.492081	10.447214	10.356613	10.402307	9.976582	9.879296	9.367729	10.139152	10.606726	10.640185	10.214103	9.831863	10.391207	10.214103	10.356501	10.251799	10.074033	10.286566	10.345328	10.42313
ACOT2	8.684478	8.402393	8.188958	8.397369	7.938175	8.786438	7.99903	8.876827	8.200753	8.965797	9.107562	8.430141	8.056588	7.990662	8.483018	8.172793	7.898777	8.550002	8.870648	7.83867	8.395018	7.540243	8.811614	8.130422	8.745769	8.401673	8.49239	8.571802	8.426717	8.314087	8.531417	8.415497	8.508161	8.009474	8.611686	7.145258	8.402526	8.313268	8.45707	8.621069	8.376973	8.898433	8.499572	8.517065	8.011662	7.387209	8.695535	7.906234	8.625283
ACOT4	7.286291	7.085968	7.401265	7.042883	7.10773	7.472048	6.50714	7.154426	7.133466	7.037499	7.125327	7.125855	7.144616	6.009953	7.12353	7.174641	6.781885	7.077018	7.32463	6.668077	6.497588	5.935578	6.831828	6.296147	6.557547	6.964422	6.722058	7.229273	6.989131	7.713794	6.996938	6.788652	6.801156	6.630786	7.07966	7.504376	7.112678	7.030982	7.150983	6.77933	6.208771	7.010844	6.94117	7.194705	6.369174	6.964233	7.127783	6.404642	6.91117
ACOT6	4.330757	4.380704	4.958823	4.462511	4.203896	4.404772	4.092911	4.173043	4.22879	3.962614	4.408056	4.377174	4.343015	4.619343	4.258741	4.95573	4.486777	4.051501	4.074074	4.444011	4.545906	4.21463	4.277554	4.309687	4.283671	4.41015	4.573919	4.202995	4.672518	5.323763	4.323434	4.418484	4.528413	4.418484	4.181739	3.88617	4.427219	4.146628	4.027522	4.472789	4.321431	3.901609	4.210626	4.121708	4.377768	4.26292	4.156652	4.1267	4.602775
ACOT7	6.395231	6.492353	6.061137	6.092016	6.292831	6.30397	6.333549	6.301577	6.189042	5.884846	6.033759	6.463751	6.225632	6.375307	6.546889	6.540663	6.140989	6.079514	6.419051	6.284742	6.411799	6.041251	6.316203	6.331309	6.410546	6.287467	6.219023	6.581091	6.343593	6.568587	6.550988	6.219226	6.577588	5.961584	6.047721	5.88465	6.047242	6.282009	6.768512	6.636867	6.452751	6.134075	6.274808	6.267093	5.897044	5.854486	6.548039	6.204853	6.273603
ACOT9	6.665812	6.553399	7.206632	6.930511	6.450868	7.081742	6.653591	6.632934	6.834225	6.883298	6.739502	6.654711	6.870296	6.882556	7.001385	6.783313	7.035233	7.223254	7.233471	6.496299	6.543623	7.254597	6.81186	6.970649	6.696146	6.705768	6.94035	7.038372	6.65952	6.948499	6.66185	6.735847	6.508173	7.014393	6.656577	7.338979	6.781751	6.816274	6.525287	6.736051	6.748906	6.791377	6.756122	6.879258	7.12263	7.508041	6.85576	6.906179	7.007435
ACOX1	9.347711	9.25394	9.04515	9.1171	8.677648	9.406546	9.020376	9.158443	9.243693	9.386095	9.39412	9.433889	9.518014	8.833429	8.565082	8.763903	8.626549	9.018292	8.705066	8.965506	8.798508	8.357759	8.922703	8.636941	8.917232	9.23981	9.075032	9.115781	8.65445	8.907404	9.075032	9.328212	8.938132	9.056941	8.561372	8.262173	8.920298	9.111926	8.659338	9.001948	8.90464	8.943468	9.295769	9.261858	9.0619	9.089065	9.050867	8.886915	8.969708
ACOX2	12.026931	12.065031	10.585671	11.62367	11.075505	11.386944	11.694751	11.775967	11.565158	11.386944	11.742392	11.941597	11.478578	10.469541	9.570472	10.838297	10.268508	10.063791	10.206277	11.341115	10.923352	9.774351	10.597058	9.572129	10.523761	11.071594	11.129472	10.86795	11.332964	10.810983	11.21232	10.828106	11.325443	10.74141	10.904058	9.016935	10.988211	11.379934	11.195905	11.437462	11.090606	10.803195	11.033148	11.02516	10.749937	10.485339	10.909217	10.989161	10.923361
ACOX3	7.915585	7.728134	7.857345	7.914844	8.166806	7.951829	7.916173	7.706503	7.483462	7.449483	7.612415	7.862	7.741086	7.741903	7.751374	8.219138	7.899154	7.848239	8.205122	8.225224	8.567444	7.34751	8.022802	7.910243	8.050697	8.061046	7.969512	7.991672	8.206342	7.798176	7.962998	7.49453	8.081929	7.958296	7.571877	7.295107	7.868217	7.903054	8.182043	8.044345	8.303071	7.804867	7.96959	7.891081	7.869026	8.31327	7.977816	7.743215	7.953664
ACP1	9.546245	9.500361	9.110475	9.291404	8.623672	9.393775	8.889038	9.498504	9.257844	9.434369	9.485979	9.135564	9.006639	9.283389	9.321692	8.843748	8.821746	9.12475	9.135764	9.086837	8.85366	9.150824	9.322672	9.104856	9.123029	9.04758	9.368613	9.170673	9.025963	9.267788	9.195382	9.142884	9.024488	9.05416	8.801059	8.881977	9.299727	9.544812	9.342274	9.153503	9.022169	9.23997	9.113215	9.361992	9.427699	9.109749	8.991413	8.844109	9.381875
ACP2	8.957663	8.77315	8.569395	8.922073	9.044566	8.64653	8.830002	8.668522	9.04245	8.085066	8.833754	9.417912	9.348656	8.934348	8.911066	9.06382	9.077669	8.381509	9.019885	9.341347	8.820077	8.283738	8.600042	8.832396	8.805577	8.812517	8.661155	9.266403	8.794574	9.093731	8.951809	8.589139	9.26223	8.644545	9.372706	8.161034	8.668535	8.856799	9.224293	9.013165	8.887954	8.892005	8.975013	8.768248	8.333646	8.662492	9.042631	8.747899	8.73953
ACP5	6.693757	6.219085	5.585737	6.578705	5.678351	6.179186	6.685241	6.477355	6.672343	7.153786	6.516629	6.210012	6.447872	5.553348	6.349604	5.939154	5.887923	5.748442	6.346797	5.91735	6.379075	6.358547	6.752777	5.894242	6.376203	6.331791	6.913879	6.403865	6.279898	6.784366	6.445567	5.568067	6.179294	5.450826	6.158802	6.050952	5.953468	5.330841	5.477514	6.611671	6.035175	6.448853	6.952049	5.903279	6.225693	6.556081	6.583853	6.226987	6.273846
ACP6	6.91094	6.989639	6.584372	6.739562	7.284087	7.118225	6.941439	6.969394	7.115549	6.579232	7.169806	7.308569	6.93227	6.96845	6.476058	7.179473	6.528803	7.263207	6.52163	7.365251	7.156254	5.983755	7.195295	6.631144	6.307098	7.016409	6.900912	6.68481	7.389065	6.581011	7.121382	7.027775	7.10202	6.699577	6.951929	6.09184	6.971063	7.055472	7.513023	7.29589	7.577578	6.820822	6.65299	6.7813	6.929436	6.582082	7.127028	6.796126	6.703121
ACP7	4.20649	4.161894	4.386208	4.252435	4.583462	4.111906	4.204062	4.032846	4.426161	4.241397	4.347505	4.295777	4.38872	4.274969	4.274836	4.164164	4.113637	4.171737	4.205591	4.219435	4.346707	4.494357	4.323289	4.102855	4.65772	4.541805	4.251387	4.169112	4.507312	4.401337	4.190977	4.353656	4.177877	4.027374	4.158551	4.30301	4.303932	4.05814	4.734386	4.193321	4.244204	4.615279	4.118405	4.13505	3.882533	4.392249	4.432821	4.265875	4.293573
ACPP	5.084157	4.592201	4.616253	4.655017	4.677747	4.79738	4.662922	4.376865	4.773419	4.466868	4.605298	4.803958	4.709491	4.618285	4.771348	4.454633	4.746375	4.805844	4.536981	4.334736	4.839206	4.911187	4.840051	4.519992	4.491482	4.464843	4.896695	4.530748	4.506786	4.352972	4.329861	4.677855	4.398987	4.834558	4.795108	4.817142	4.575055	4.821317	4.184783	4.663024	4.760173	4.70416	4.839794	4.636011	4.413386	4.528613	4.991704	5.353479	4.791032
ACPT	5.436635	5.490984	5.40534	5.518303	5.706836	5.453075	5.822929	5.413813	5.533505	5.535186	5.538576	5.476546	5.415383	5.447096	5.655127	5.47086	5.27343	5.243259	5.461479	5.33523	5.301742	5.600208	6.041317	5.766451	6.199097	5.529019	5.308956	5.733835	5.512138	5.621132	5.53724	5.603103	5.549853	5.117556	5.164193	5.518591	5.466016	5.8458	5.833689	5.581516	5.722954	5.633955	5.513362	5.512718	5.115984	5.305565	5.77842	5.458752	5.527671
ACR	5.262924	5.140152	5.221074	5.272752	5.294569	5.249566	5.452282	5.107152	5.264096	4.969805	5.262394	5.091848	5.099693	5.286065	5.264719	5.556606	5.468411	5.559151	5.391787	5.567792	5.455873	5.278074	5.048496	5.246858	5.500745	5.430824	5.271963	5.13507	5.84132	5.649864	4.95484	5.148041	5.796839	5.171096	4.957951	4.982332	5.217638	5.52658	5.446651	5.472008	5.313221	5.018874	5.144139	5.092615	5.072339	5.182834	5.407296	5.432967	5.234617
ACRBP	5.266891	5.317512	5.630439	5.165548	5.383265	5.315821	5.028403	5.614096	5.426484	5.193557	5.454936	5.21347	5.448239	5.04876	5.170711	5.146642	5.18997	5.069821	5.186652	5.189823	5.157358	5.116431	5.004472	5.053261	5.431933	4.878441	5.226714	4.781785	5.375942	5.477594	4.927938	5.097281	5.464558	4.970212	5.371097	5.492991	5.329495	4.949143	4.89343	5.611206	5.167666	5.492048	5.394414	4.875562	5.192984	5.222974	5.531512	5.342602	5.493601
ACRC	4.807612	5.207582	4.740651	5.016337	4.825789	4.732026	4.874075	4.507987	5.086614	4.72647	5.09114	4.91871	5.261471	4.688046	4.70241	5.450874	5.46549	4.754336	5.200724	5.130315	4.984679	4.355694	4.348716	4.522474	4.8164	4.574014	5.054716	4.460003	5.014525	4.413547	4.529534	5.634	4.598274	4.833592	4.842215	5.683884	5.181518	5.241239	4.126271	5.148184	5.037024	4.175715	4.730036	4.754842	5.240356	4.916118	5.024672	4.595239	4.859409
ACRV1	3.879844	3.950587	3.858274	4.038205	4.137614	3.969368	3.813947	3.909767	3.96376	3.905298	3.937741	3.905549	3.865749	3.81791	4.105082	4.030023	4.019202	3.891943	3.814481	3.980185	3.824145	4.063026	4.044545	4.040052	4.313549	3.953207	3.802032	3.84867	4.06273	3.898395	4.004332	4.054066	4.00465	3.760026	4.033227	3.876684	3.958256	3.942294	4.207612	3.841624	3.804941	4.006633	4.093941	4.102763	4.006148	3.925984	4.019824	4.085786	3.74728
ACSBG1	4.394036	4.569539	4.475667	4.437243	4.310615	4.395844	4.240457	4.584337	4.558699	4.581271	4.437741	4.550541	4.470209	4.778535	4.533119	4.655121	4.624224	4.684795	4.680985	4.551106	4.718417	4.334648	4.202495	4.24799	4.152608	4.736434	4.542972	4.50559	4.499108	4.731462	4.670412	4.309372	4.654743	4.486183	4.411618	4.29026	4.215074	4.735526	4.61804	4.801683	4.448333	4.685698	4.476649	4.378763	4.392412	4.269512	4.408327	4.350835	4.442287
ACSBG2	3.721836	3.91284	4.087179	4.138421	3.872388	3.828669	3.841932	3.882176	3.845822	3.872168	3.910877	3.728431	4.03796	4.085208	3.83053	3.846528	3.654861	3.977814	3.999624	3.855403	3.871189	3.881717	3.887433	3.796418	3.588419	3.919899	3.923392	3.837914	3.934399	3.786946	3.886156	4.014271	3.786946	3.826428	3.823533	3.872428	3.745476	4.038626	3.753296	3.989516	3.696614	3.844946	3.785576	3.927751	3.882267	3.77703	4.09291	3.706408	3.815318
ACSF2	7.622032	7.634193	7.393905	7.339773	7.807246	7.286204	7.96302	7.465297	7.619318	7.301278	7.318369	7.911608	7.849505	7.945261	6.952241	8.229328	7.943486	7.78888	7.396917	8.260465	8.278295	6.88785	7.82872	6.793887	8.042804	7.74554	7.797946	7.88113	7.844462	7.808795	7.761301	7.273322	7.928016	7.362353	6.586108	6.621979	6.824424	7.643166	7.701965	8.142921	7.891956	7.678145	8.018845	7.694704	7.803996	7.986275	7.745662	7.326429	7.80359
ACSF3	5.731153	6.154973	6.458421	6.142511	6.036297	6.0303	6.473282	6.139794	6.340933	5.976363	6.074856	6.188807	6.049178	6.294369	6.243839	6.427376	6.002104	6.116354	6.218129	6.059102	6.15085	5.961912	5.961197	6.018183	5.935039	6.106644	5.785861	6.536422	6.218666	6.00705	6.280993	5.944796	6.708562	5.782964	5.807583	5.837111	5.96602	6.067447	6.750317	6.040821	6.428614	6.085873	6.057994	5.923076	5.908751	5.924784	6.489736	5.818921	5.976581
ACSL1	11.523644	11.15532	11.408193	11.711331	11.463352	11.447447	11.150973	11.219651	11.428725	11.607728	11.436843	12.209874	12.209874	10.379909	11.054169	11.069425	10.985857	10.507285	10.724343	10.924835	10.492441	10.176278	10.882608	10.286902	10.851064	10.968249	11.165289	10.515741	11.277444	10.960179	11.011967	11.379137	11.053717	11.310636	11.118965	11.165289	11.11251	11.269683	10.782554	11.139582	10.579154	11.335375	11.335375	11.423615	11.123761	10.929392	11.102928	11.201473	11.360468
ACSL3	7.819721	7.618072	8.726279	7.778293	7.571016	8.555972	7.484782	7.579445	7.687828	8.159799	8.025128	7.496355	7.681703	8.030823	8.209115	7.679831	8.037554	7.748506	8.361152	7.688172	7.552106	7.815374	7.976911	7.87071	8.11027	7.814889	7.911617	7.627028	8.333551	7.920784	7.597856	7.913442	7.543947	7.913442	7.630867	8.600761	7.893721	7.975592	7.901129	7.864924	7.67314	7.515825	8.069906	8.084344	8.020556	8.301449	7.964177	7.784492	7.933303
ACSL4	6.242929	6.080564	7.612099	6.877482	5.913263	6.689347	6.011097	6.500306	5.989047	6.729522	7.755834	6.513096	7.157877	7.42171	7.37901	6.644747	6.345678	6.454395	7.432394	7.062292	6.56267	7.651515	5.23432	6.198088	6.178417	5.544049	6.174497	7.565222	6.713427	6.43665	4.913921	5.43632	5.579408	6.094987	6.800836	7.284981	6.218331	6.484105	6.060776	5.41261	9.401085	6.465611	8.314463	7.661252	8.673052	6.419199	8.575389	7.145523	5.526214
ACSL5	8.95076	9.320314	8.578466	8.878981	8.659289	9.123665	8.843698	8.892446	9.023021	9.079096	9.446141	9.235729	9.323254	8.345295	8.437778	8.22499	8.311493	8.865708	8.170759	8.973958	8.385535	8.253306	9.025977	8.503019	8.879512	8.984863	8.802678	8.518874	8.350182	9.225017	9.039834	9.096744	8.650107	9.281676	8.924631	8.892429	8.603164	8.68542	8.591772	8.664051	8.108326	9.274467	8.791362	9.0243	8.23807	8.314354	8.611316	8.953606	8.733117
ACSL6	5.494807	5.319387	5.270487	5.432677	5.579496	5.2661	5.396615	5.307374	5.221871	5.337012	5.308413	5.290988	5.112135	5.38768	5.212748	5.387221	5.32577	5.127512	5.321704	5.384168	5.253102	5.221559	5.308737	5.231276	5.113959	5.329497	5.12898	5.826335	5.469019	5.235481	5.49735	5.215266	5.366424	5.502356	5.04028	4.897061	4.958098	5.120447	5.2058	5.60448	5.222758	5.530037	5.105883	5.139604	5.479372	5.58967	5.502008	5.170305	4.986045
ACSM1	5.061793	4.707698	6.197629	5.255544	4.818062	4.813411	4.995608	4.820437	4.767214	4.831629	5.323147	4.803643	4.59991	4.937974	4.637663	5.113081	4.959541	4.675526	4.686237	5.04031	5.87451	4.935027	5.001496	4.860466	4.690916	4.588484	4.706431	4.422215	4.803879	4.763237	4.826826	6.09916	4.741358	5.594812	4.877723	5.236056	5.022191	4.792648	5.622444	4.478271	5.1038	5.043461	4.602086	5.084356	5.68945	5.422495	5.012182	4.779628	4.870663
ACSM2A	7.105697	7.619454	6.197375	7.753191	7.876145	6.601383	7.001059	7.47347	6.569021	7.148392	7.163184	7.031424	6.935301	6.299673	6.071547	7.924045	6.152342	6.008221	6.244871	7.669233	7.074978	5.777029	6.001207	5.6977	6.126595	5.257504	7.829653	5.011853	8.570822	4.938476	6.255636	6.017648	6.309243	7.489108	6.748685	4.622618	6.867867	7.922124	5.612493	8.134529	8.353683	6.232135	6.928913	7.263342	7.489642	7.732238	6.462438	6.679596	6.991789
ACSM2B	11.22455	11.210789	10.417862	11.14446	10.636401	11.188455	10.861406	11.206862	10.402528	11.14236	11.055836	11.252914	11.193185	10.198239	9.386635	10.158102	9.917063	9.296367	10.010629	10.586544	10.788082	9.292085	10.464326	8.8196	10.726079	10.165304	10.637636	10.100739	11.024718	9.939247	10.616774	10.241227	10.683311	10.41833	10.177885	9.111113	9.941652	10.985943	10.475007	10.96676	10.864645	10.747428	10.491897	10.56613	10.417202	10.502974	10.536774	10.726203	10.673501
ACSM5	9.18492	9.074507	8.633901	9.164977	9.218364	9.220319	8.719352	9.016705	8.592257	8.573455	9.214555	9.027606	8.941269	8.701851	7.847842	8.457174	8.310785	8.104225	8.297086	8.981491	8.812951	7.834596	9.149023	8.039638	8.969005	8.72105	9.098878	8.70691	9.249425	8.793959	8.842804	8.356219	9.071728	8.34321	8.816363	7.854894	8.541125	9.216793	8.92741	8.925413	8.499138	8.619694	8.803056	8.88977	8.276265	7.924056	8.847427	8.573766	8.801801
ACSM6	3.885245	3.957601	3.907956	3.941773	4.0036	3.997097	3.904335	3.950809	3.933809	3.942011	3.787788	4.021726	3.78998	4.110306	4.100342	4.038256	3.995269	4.001563	4.140238	4.00547	3.987635	3.854767	3.820227	3.978238	3.908953	3.931256	4.032684	4.343135	3.995791	3.873323	3.92922	4.227038	3.788726	3.905471	4.063508	4.001834	3.992633	4.014391	3.953582	4.240317	3.730013	3.981488	3.945723	3.867666	3.735412	3.859538	3.688778	3.919163	3.916982
ACSS1	5.496046	5.610747	6.807835	5.900774	6.281876	5.606717	5.911005	5.435276	5.699588	5.672926	5.514751	5.435406	5.76504	6.828588	6.934161	6.492758	6.390877	5.904721	5.808742	6.352768	6.103081	6.491132	6.214192	6.380016	5.85934	5.639803	6.147879	5.807454	5.380274	6.312886	5.428302	5.8961	5.787052	6.211291	6.355693	6.771182	5.977133	5.756728	5.489786	6.064802	6.301077	6.454937	5.905213	6.218338	6.530939	6.385102	6.289858	6.074445	6.014817
ACSS2	8.637749	8.268189	8.918025	8.788214	8.305043	7.873254	8.323386	8.629301	7.998968	8.324624	8.712649	7.966238	8.112345	8.053802	7.510078	8.244732	7.958032	7.36357	8.504857	8.224489	8.747884	7.722776	8.214632	7.552302	8.547311	8.094362	7.835828	7.921965	9.428209	7.809925	8.048218	7.326291	7.823347	7.64848	7.525668	7.12374	8.234699	8.629718	8.538846	9.191288	8.30205	7.970142	8.696784	8.762152	7.912471	8.836721	8.662635	8.756482	8.489762
ACSS3	7.712812	7.952634	8.008308	7.975882	7.925175	7.669695	7.598524	7.803387	7.568742	7.681342	7.884489	7.995603	8.284292	7.63589	7.283029	7.531598	7.37293	7.418118	7.477165	7.617353	7.420367	7.67478	7.618502	7.318798	7.733783	7.396142	7.752112	8.010392	7.978715	7.38906	7.38684	7.437926	7.272464	8.110533	7.428302	7.345734	7.106312	7.956443	7.681115	7.684392	7.546612	7.689921	7.653346	8.008526	8.235277	8.38337	7.814798	7.415675	7.562165
ACTA1	5.611289	5.416575	5.463031	5.537307	5.606974	5.822284	5.977824	5.712385	5.555812	5.692834	5.7008	5.4196	5.433396	5.529941	5.526258	5.671272	5.795006	5.6809	5.762876	5.805838	5.713902	5.212125	5.46849	5.33073	5.839817	5.822193	5.744064	5.755198	5.583502	6.099584	5.511259	5.575566	5.64061	5.275487	5.348607	5.678138	5.534206	5.223378	6.01306	5.613087	6.674838	5.643403	5.6019	5.406482	5.279137	5.694863	5.764085	5.751531	5.70138
ACTB	11.526251	11.491247	11.751634	11.684541	11.328503	11.862172	11.766103	11.65897	11.344389	12.004639	11.332388	11.165304	11.893081	12.111548	12.295194	11.997723	12.239262	13.043899	12.526858	12.006514	12.102336	12.049288	11.560375	12.513383	12.138312	11.861626	12.028298	11.95559	11.861626	12.076876	11.716415	11.494992	11.669932	12.160912	12.184692	12.184692	11.785209	11.729071	11.806025	11.758276	11.828178	12.10331	11.99229	11.703729	11.650118	12.215108	12.058855	12.251803	12.068282
ACTBL2	3.944279	3.996595	3.721533	3.63803	3.525833	3.748115	3.57455	3.788797	3.768481	3.709387	3.905097	3.89547	3.896913	3.555891	3.682816	3.808772	3.603255	3.644159	3.747202	3.671819	3.893998	3.773988	3.592439	3.58503	3.64014	3.786567	3.755744	3.926837	3.725391	3.862821	3.665542	3.589854	3.829511	3.699618	3.624676	3.661224	3.746161	3.898698	3.985328	3.618665	3.686995	4.044668	3.618109	3.724135	3.552314	3.685949	3.727097	3.618109	3.453044
ACTC1	4.115399	4.374338	4.164504	4.395313	4.421583	4.43639	4.433371	4.418913	4.1136	3.933696	4.217914	4.231954	4.146335	4.353727	4.177613	4.168062	4.100593	4.297248	4.231915	4.102968	4.271906	4.42032	4.321211	4.496074	4.439293	4.197287	4.190602	4.12104	4.08966	4.622149	4.083131	4.381008	4.2977	4.192381	4.293096	4.163896	4.227896	4.377262	4.601648	3.880029	4.242662	4.249611	4.264279	4.139254	4.889585	4.113026	4.364289	4.229571	4.041009
ACTG1	11.700858	11.636273	11.665283	11.734095	10.931878	12.558365	11.7499	11.436178	11.358949	11.945072	11.408221	11.107716	11.848235	12.138126	12.576516	11.580799	12.030142	12.811917	12.346484	11.60268	11.514224	11.899523	11.580799	12.32807	12.552806	12.003971	12.052274	11.903709	11.897867	11.777306	11.522725	11.453057	11.286537	11.93621	11.625538	12.450153	12.241676	11.788446	11.612504	11.413463	11.539933	12.064403	12.025649	11.413463	11.99827	12.296546	12.09369	12.296546	12.213437
ACTG2	4.749369	5.95587	7.311949	7.357095	5.269459	5.657133	6.981391	5.383487	4.725562	5.3953	6.228933	5.053184	6.402913	6.346588	5.099359	5.047319	4.828597	4.821024	5.165651	4.923038	6.84437	5.873154	4.869021	5.018067	4.59427	5.434759	5.191938	5.808721	5.361935	5.910361	5.264229	6.827245	5.1358	8.123167	5.238915	7.355209	5.393441	5.436695	5.071688	4.740781	5.111228	7.323772	5.280932	5.173334	5.362851	4.711075	5.248239	6.028619	5.359346
ACTL10	4.611902	4.579278	4.781264	4.691234	4.853428	4.415443	4.731441	4.828358	4.764494	4.839339	4.788651	4.458237	4.404506	4.629013	4.905231	4.94284	4.829973	5.180926	5.176112	4.812899	4.990417	4.672014	4.564069	4.846192	4.641093	5.059312	4.59031	4.660051	5.106272	5.127259	4.55104	5.103527	4.796906	4.672557	4.684209	4.816408	4.853751	4.496831	4.833943	4.784431	4.500093	4.885231	4.759649	4.716841	4.742191	4.529897	4.705069	4.442346	4.812738
ACTL6A	7.025855	7.162502	7.249066	7.004637	6.638235	6.993354	6.832943	6.919597	6.958902	7.287079	7.153356	6.914594	6.992372	7.115655	7.298768	6.539199	6.749053	7.416409	7.098381	6.699978	6.595732	7.185188	6.805368	7.087993	6.494458	6.815145	7.243637	6.943072	6.850728	7.154662	7.099159	7.009305	6.675064	7.111945	7.159033	7.507411	7.339752	7.046888	7.222336	6.550748	6.894322	6.622896	7.088334	7.100386	6.833729	7.076528	6.77398	7.031044	6.731986
ACTL6B	4.690872	4.709429	4.511145	4.497335	4.623672	4.643913	4.732317	4.808678	4.592731	4.498261	4.61002	4.574852	4.532516	4.707795	4.755901	4.596082	4.575761	4.643251	4.471183	4.7929	4.466595	4.452644	4.757432	4.987774	4.567785	4.684057	4.370598	4.643087	4.524143	4.572829	4.722276	4.600707	4.626851	4.684057	4.573304	4.504882	4.881402	4.59751	5.016252	4.956797	4.619161	4.420877	4.514586	4.569721	4.77445	4.289453	4.449566	4.620048	4.757404
ACTL7A	4.251654	4.397798	4.145537	4.052871	4.064099	4.307777	4.179836	4.054916	4.140474	4.296705	4.156641	3.91708	4.145	4.286305	4.115805	4.175299	4.244922	4.283865	4.309904	4.268935	4.097642	4.077565	4.561792	4.176946	4.287387	4.069645	4.498511	4.119087	4.118556	4.59992	4.637056	4.170172	4.176536	4.282296	4.065467	4.143131	4.165251	4.184365	4.287819	3.846111	3.954593	4.262884	4.083607	4.319812	4.298855	4.070503	4.119883	4.012325	4.145362
ACTL7B	4.529324	4.478599	4.684537	4.771715	4.384893	4.717159	4.623071	4.607894	4.615422	4.4081	4.598855	4.347295	4.980959	4.370241	4.570393	4.564262	4.730321	4.54138	4.559434	4.42332	4.450646	4.602552	4.60819	4.937453	4.542756	4.636149	4.596255	4.316149	4.807095	4.866673	4.693633	4.475853	4.532062	4.168964	4.586819	4.570756	4.3873	4.607061	4.906459	4.760119	4.521436	4.605043	4.394854	4.540222	4.841411	4.497021	4.628606	4.46933	4.841918
ACTL8	4.753282	4.705476	4.864702	4.605762	4.549508	4.803772	4.447502	4.842433	4.5894	5.079547	4.706212	5.062761	4.499655	4.692432	4.337362	4.685016	4.673003	4.857827	4.856569	4.660802	4.624613	4.800996	4.790538	4.681892	4.800018	4.581994	4.8267	4.563336	4.807477	4.737516	4.73946	4.806054	4.444429	4.698621	4.792564	4.448996	4.721726	4.680437	4.97644	5.146964	4.958854	4.801684	5.074783	4.682027	4.74266	4.641574	4.754653	4.514859	4.675961
ACTL9	4.763348	4.508358	4.847402	4.843091	4.279417	4.624059	4.146879	4.316886	4.31471	4.719756	4.481172	4.789282	4.683799	4.394144	4.525128	4.496518	4.590534	4.565378	4.841777	4.503169	4.469129	4.653048	4.454509	4.540986	4.845931	4.756773	4.394916	4.423454	4.376473	4.738085	4.656671	4.648969	4.749629	4.616383	4.587239	4.603868	4.571397	4.421241	4.629491	4.63001	4.837409	4.450691	4.195156	4.267245	4.184877	4.269082	4.702097	4.440931	4.483319
ACTN1	8.87256	9.062957	10.276582	9.394508	10.268007	9.764111	9.305621	9.00478	8.968309	9.883012	9.220214	8.976079	9.29344	9.827656	10.495057	9.846539	10.245965	10.093682	10.524158	10.204469	9.332889	9.796307	10.016715	10.970906	9.695489	9.44251	9.449285	9.850034	9.540898	10.07094	9.673548	9.21465	8.95149	10.244688	10.304646	10.891527	9.721358	9.34927	9.555696	9.497403	10.154489	9.695892	9.737859	9.559445	10.038131	9.769685	9.855782	10.166826	9.628878
ACTN2	4.5879	4.302777	4.627921	4.329513	4.835464	4.369828	4.253919	4.24384	4.306583	4.312102	4.305639	4.654516	4.731762	4.352413	4.427875	4.552638	4.395385	4.559087	4.427586	4.583936	4.601509	4.18493	4.017716	4.500189	4.163576	4.508387	4.434171	4.471669	4.380917	4.3368	4.359139	4.170158	4.309831	4.446327	4.573469	4.645435	5.037852	4.305733	4.467038	4.377617	4.838086	4.520332	4.298482	4.375357	4.199858	4.26269	4.472958	4.446272	4.660227
ACTN3	4.71342	4.518567	4.285388	4.647532	4.463211	4.462592	4.759007	4.699229	4.767527	4.669343	4.407934	4.576996	4.610087	4.795549	4.493707	4.776441	4.78594	4.664	5.011594	4.628887	4.64761	4.753842	4.916132	4.752938	4.475936	4.406995	4.708767	4.992846	4.676567	4.994492	4.62884	4.687185	4.690333	4.206263	4.535299	4.941102	4.467381	4.634518	4.98762	4.594037	4.622127	5.138344	4.390426	4.485632	4.672251	4.773395	4.714074	4.714821	4.560026
ACTN4	9.567486	9.573091	9.867993	9.817579	10.44557	9.896059	10.118172	9.766582	9.642681	9.727299	9.515972	9.482384	9.50065	10.591024	10.21957	10.587486	10.72752	11.279799	10.319552	10.477563	10.417857	10.92828	9.93024	10.634214	10.497857	9.810371	10.082772	10.103091	10.240819	10.017823	9.828074	9.575842	9.841728	10.652887	10.130219	10.378041	10.136238	10.25709	9.877119	10.024947	10.041911	10.262683	10.302467	10.239329	10.401975	10.661301	10.353511	10.003453	10.468425
ACTR10	7.590705	7.486413	7.874801	7.589248	7.251042	7.806099	7.495644	7.782888	7.594584	7.548106	7.6483	7.651088	7.599615	7.388208	7.211824	7.086165	7.124414	7.954484	7.366814	7.227393	6.942563	7.836857	7.145948	7.317972	7.185288	7.525771	7.586371	7.44302	7.540145	7.722116	7.510526	7.863231	7.288474	7.676349	7.803877	7.690688	7.610843	7.538106	7.324707	7.488662	7.067253	7.275466	7.572397	7.42788	7.648834	7.668487	7.291349	6.995254	7.541524
ACTR1A	7.78817	7.868807	8.225782	8.089145	8.432576	8.141808	8.056401	7.873953	7.923263	8.076965	7.978614	8.022415	7.758034	8.150322	8.621804	8.564198	8.271812	8.505642	8.289916	8.05609	8.246356	8.352088	8.243559	8.510547	8.204045	7.984101	8.06848	8.231464	8.060607	8.266054	8.095383	7.946748	8.259308	8.170393	8.227058	8.46621	8.135004	7.919158	8.013306	8.16263	8.630402	8.143257	8.216039	8.241145	8.056937	8.155774	8.455621	8.135053	8.260065
ACTR1B	7.579913	7.705333	8.067937	7.907725	7.753511	7.104093	7.58057	7.302533	7.454217	7.5985	7.601916	8.046815	7.712135	7.688894	8.03834	8.026097	7.995837	7.892771	8.433977	7.92294	7.951668	7.652146	7.505251	7.988172	7.572385	7.718782	7.768604	8.126707	7.312084	7.913208	7.891378	7.532569	7.841229	7.590382	8.076211	7.466627	7.515047	7.780309	8.303767	7.834697	8.046631	7.777731	7.835973	7.714839	7.556062	7.840827	7.891509	7.834697	7.661162
ACTR2	9.914221	9.914221	10.410832	10.078767	9.576322	10.133483	9.959692	10.198885	9.966454	10.373606	9.967656	9.781951	10.059475	10.341682	10.548731	9.364953	9.867696	10.150557	10.087819	9.512217	9.358394	10.328108	10.017144	10.228524	9.606025	9.591225	10.028365	9.954983	9.503593	10.139193	9.585689	9.725584	9.65768	10.111677	9.999016	10.381837	10.159878	9.933662	9.303688	9.743678	9.725872	9.953221	10.11601	10.03667	10.23639	10.505294	10.240962	10.137113	10.205094
ACTR3	8.247432	8.029201	8.820655	8.504369	7.99194	8.52142	8.240115	8.463272	8.047974	8.251407	8.009973	8.296747	8.371351	7.765731	8.167288	7.729931	7.628342	7.730698	8.177534	7.386888	7.570176	8.003043	7.694892	8.072306	7.554963	8.018624	8.375316	8.150031	7.90629	8.194195	7.885354	7.88201	7.730002	8.262389	8.309267	8.043687	7.948799	8.003386	7.968166	7.950534	7.824969	8.09366	8.017893	8.046117	8.204589	8.339877	7.932193	8.305446	8.065299
ACTR3B	6.249739	6.067793	6.057652	5.937504	6.092279	6.206027	5.906239	5.918874	6.05194	6.164478	5.964356	5.908273	6.052731	6.072888	6.050152	6.132472	6.167247	6.384632	6.418304	5.988748	5.998773	5.866505	6.329086	5.994428	5.986123	5.91311	6.213938	5.876168	6.164186	6.194571	6.16795	6.211147	6.144629	6.224451	6.122638	6.427154	5.969732	5.926397	6.665378	6.52159	5.823514	5.93608	5.949853	6.357023	5.927258	6.339982	5.862643	6.139859	5.999862
ACTR5	6.136046	6.144108	6.05802	6.61005	6.332086	6.010922	6.573306	5.993325	6.251352	6.179907	5.867215	6.181765	6.100867	6.346508	6.293688	6.474545	6.267386	6.852226	6.055094	6.339659	6.905818	6.273466	6.146909	6.298861	6.554821	6.150876	6.094381	6.304226	6.626346	5.887082	6.204953	6.128218	6.425439	6.550913	6.553845	6.358869	6.129573	6.611107	6.285102	6.473185	6.684758	6.133629	6.293664	6.448357	6.275892	6.065317	6.399703	6.033378	6.462303
ACTR6	6.738533	6.418775	7.07405	6.622942	6.06972	6.180945	6.878661	6.650764	6.811411	6.095524	6.715929	6.49834	6.621718	6.140295	5.701568	5.721396	5.948413	5.714299	6.152091	5.965957	5.97004	6.353021	6.082182	6.046064	5.962366	6.30613	6.626035	6.7051	6.092653	6.520507	6.271902	6.433062	5.973455	5.986161	6.372757	6.256914	6.239974	6.434852	6.778706	6.468908	5.743538	6.042521	6.170393	6.15631	6.224797	6.087541	5.871039	6.294974	5.889697
ACTR8	6.808019	6.679864	6.446029	6.595735	6.232616	6.608346	6.181477	6.386639	6.5787	6.45229	6.630478	6.319758	6.220931	6.304758	6.219093	6.038465	6.191333	6.429228	6.231872	6.247513	6.167374	6.371515	6.08443	6.326197	6.216143	6.600632	6.555826	6.470835	6.155347	6.010406	6.308164	6.259718	6.355916	6.492181	6.394732	6.570007	6.357656	6.28606	6.082552	6.453049	6.508848	6.456129	6.362655	6.174537	6.620984	6.50574	5.887288	6.092026	6.715104
ACTRT1	4.310609	4.195814	4.211655	4.224794	4.519166	4.123218	4.520583	4.21431	4.079367	3.988593	4.053407	4.417977	4.25377	4.014536	4.041175	4.071128	3.988084	3.882593	4.365966	3.940613	4.120075	4.074519	4.375904	4.092816	4.577912	3.977246	4.179186	4.002383	4.168178	4.262319	3.964309	4.205779	4.208417	4.424727	4.213937	4.073977	4.22524	4.104112	4.559571	4.020184	4.357563	4.208602	4.276863	4.496794	4.004862	4.096372	4.167345	4.25739	4.198027
ACTRT2	4.807579	4.819924	5.190778	5.101423	4.905521	4.784013	5.103937	4.987141	4.868157	5.227496	5.034431	5.127709	4.911208	5.128937	4.998927	4.923151	4.766752	4.98624	4.793505	5.198126	4.928466	5.105076	4.963093	5.023638	5.042798	5.206033	4.950728	4.729866	4.684079	5.462926	5.009343	4.829682	5.167304	4.887853	4.678144	4.955872	5.049593	5.07456	5.034616	4.990859	5.038998	4.860649	4.781975	4.886707	4.876623	4.917636	5.235771	4.927839	4.896354
ACTRT3	4.883313	4.995596	4.998188	4.781044	4.556934	4.804622	4.793538	4.66205	4.965731	5.133012	4.687135	5.071243	5.035275	4.454741	4.615499	4.76002	4.721128	4.942917	4.795849	4.59808	4.546943	4.441792	4.598249	4.919027	4.285975	4.842411	4.415924	5.080342	4.613724	5.124052	4.803346	5.136856	4.509237	4.418568	4.565618	4.938657	4.465721	4.570713	4.872267	4.53162	4.900809	4.779442	4.878541	4.849515	5.011501	5.170545	4.484748	4.644429	4.857676
ACVR1	8.216766	8.10551	8.550974	7.55746	7.483769	7.878637	7.858615	8.088726	8.408029	8.081836	8.119671	8.00306	8.034782	7.95019	7.369782	7.705117	7.672946	7.869982	8.023927	7.952785	8.032069	7.660406	7.278809	7.978475	7.826047	7.918129	7.84122	7.96288	8.256459	7.509034	8.034925	8.023634	7.903407	7.962606	7.906032	7.777937	8.085246	8.314779	7.515825	8.08818	7.687927	8.191524	7.99449	7.789151	7.627649	7.860453	7.751198	7.838636	7.886465
ACVR1B	6.762489	6.840377	6.763092	6.703851	6.625957	6.993221	6.388736	6.735257	6.687235	6.917546	6.616427	6.804509	6.616427	6.619335	7.007185	6.96028	6.910027	6.921985	6.762932	6.830128	6.761935	6.338929	6.793015	6.830128	6.590136	6.708671	6.650533	6.72758	6.840138	6.774732	6.974329	6.411615	6.606485	6.513688	6.975388	7.279169	6.502831	6.835988	7.024277	6.896774	6.818193	6.674904	6.970525	6.519595	6.876475	6.546534	6.948975	6.661709	6.552203
ACVR1C	5.814868	5.69187	5.780119	5.665142	5.607436	5.645054	5.772636	5.588881	5.613631	5.893279	5.700889	5.726628	5.720207	6.027865	5.990792	6.011636	5.8961	5.991764	5.914613	5.97357	5.90448	6.029047	6.133768	6.038958	6.123772	6.51745	5.866811	5.948297	5.957987	6.329132	6.207916	6.357707	6.727037	5.348219	5.557418	5.220313	5.625561	6.4627	6.43595	5.673073	4.904552	6.044903	5.613135	5.829391	5.571962	5.24601	5.043633	6.22451	5.985138
ACVR2A	6.813638	6.841429	6.495422	6.592073	6.539427	6.551138	6.58781	6.532643	6.810941	6.872813	6.805683	6.922045	6.846229	7.17801	6.479059	6.579167	6.749299	6.472378	6.09179	6.258198	6.471452	6.602988	6.591202	6.40233	6.490748	6.593239	6.78005	6.342098	6.307083	6.513594	6.640667	6.918321	6.568123	6.987739	6.619253	6.605102	6.526044	6.967886	6.733421	6.284868	6.274955	6.396767	6.680885	6.856513	6.959689	6.853227	6.351698	6.651953	6.866852
ACVR2B	5.147401	5.205251	5.401915	5.174511	5.608655	5.166211	5.159331	5.156763	5.32856	5.197952	5.105957	5.336054	5.337979	5.040297	5.107005	5.290388	5.146163	5.253841	5.374795	5.092462	5.212785	5.206033	5.51605	5.536792	5.270282	5.32933	5.06797	5.268789	5.343546	5.110579	5.830105	5.325939	5.363806	5.222654	4.976633	5.395409	5.258995	5.867595	5.430123	5.513424	5.313828	5.27351	5.047955	5.129921	5.197545	4.659604	4.882472	5.142226	4.700349
ACVRL1	6.093434	5.963248	6.617689	6.518958	6.361617	6.080072	6.325156	6.344709	6.29897	6.333922	6.24562	6.05393	5.735672	5.855546	6.492051	5.821127	5.861054	5.87887	6.031635	5.76696	5.942307	6.791479	6.278034	6.443607	5.785375	5.97235	5.846298	5.922343	5.621468	6.445161	5.565168	5.824565	5.897069	6.505771	6.518976	6.576225	6.207761	5.656014	5.993058	5.717692	6.110094	6.318714	6.388477	6.01365	6.38042	6.316572	5.770079	6.698833	6.559861
ACY1	11.080592	10.921157	11.140351	10.964199	10.835455	11.110414	10.847336	11.219511	10.882849	10.9834	10.917474	10.726911	10.821181	11.271608	10.473351	11.573021	11.33333	11.204179	11.475062	10.611936	11.248448	9.850641	11.338062	10.582466	11.235371	11.051822	10.963048	11.27224	11.458912	10.869475	11.119723	10.378035	11.231119	10.565436	10.781234	10.230983	10.735529	10.935561	11.293806	11.392999	11.307074	10.895105	11.319708	11.036956	11.031998	11.053356	11.020023	10.804626	10.914114
ACY3	8.037517	8.024507	7.151589	8.263548	7.795924	7.480685	7.570682	7.694359	7.693346	7.647034	7.221109	8.392136	7.606067	6.484116	5.915548	7.799334	7.229731	7.328685	7.129045	7.752905	7.882284	6.279781	7.333617	6.424412	7.515264	7.690819	7.639625	7.398127	7.735104	7.579586	7.947711	7.051047	8.1375	6.951899	7.319369	6.318577	7.612365	7.464595	8.456601	7.826723	7.469361	7.286725	7.297783	7.41638	6.102096	6.116958	7.445291	7.383441	7.563397
ACYP1	4.996644	5.102628	5.118353	5.00641	4.902693	5.230184	5.287437	5.174582	5.282158	5.408841	5.351955	5.601509	5.154105	5.047081	5.061592	4.946152	4.842148	5.169765	5.084347	5.180901	4.871859	4.867229	4.602871	5.010753	5.026979	4.547854	5.201266	5.051688	5.055132	4.392498	4.741605	5.145503	4.94192	5.694104	5.097606	5.492214	5.34877	5.10522	4.321598	5.353408	5.295699	5.156791	4.879962	5.085732	5.501799	5.251719	5.221625	4.9571	5.383779
ACYP2	7.391063	7.29175	7.090613	6.935574	6.756579	6.909554	6.776096	7.06717	7.112419	6.92611	7.049332	7.057731	6.90913	6.638013	6.817748	6.549744	6.616343	6.330728	7.195502	6.758962	6.665999	6.526506	6.714555	6.762859	6.604378	6.697549	6.676736	7.265667	6.969312	7.022492	6.957737	6.859223	7.050372	6.648775	6.829641	6.334263	6.916914	6.659605	7.132895	7.117088	6.846593	6.813463	6.84838	6.651449	6.736499	6.521032	6.809542	6.88757	6.541974
ADA	5.623612	5.593968	6.389409	6.040168	6.053665	5.59278	5.983656	5.664597	5.812774	5.828675	5.429765	5.482193	6.145496	5.801736	6.783589	5.931449	6.524738	5.834969	6.842475	6.127108	6.313193	6.397408	6.171525	6.966778	6.361018	5.990092	6.130023	6.16614	6.090557	6.035271	6.337127	5.913985	6.012878	5.828349	6.584602	7.380366	5.887219	5.699422	5.96168	6.056036	5.647673	5.710485	6.249347	5.951571	5.824596	6.144515	5.693501	6.099079	6.482217
ADAD1	3.531698	3.605257	3.296759	3.591776	3.50003	3.612437	3.362467	3.393877	3.440689	3.710212	3.368395	3.586957	3.559725	3.598002	3.579649	3.55992	3.382461	3.547609	3.416546	3.332973	3.481988	3.39776	3.453607	3.503558	3.669765	3.396765	3.476235	3.48728	3.389403	3.51884	3.440246	3.524464	3.381583	3.578992	3.497802	3.46453	3.581071	3.688291	3.590006	3.462374	3.597725	3.616871	3.519604	3.354725	3.495647	3.488396	3.595859	3.488396	3.827892
ADAD2	4.981622	5.213677	5.21696	5.375122	5.656446	5.076231	5.14434	5.252782	5.071995	4.895759	5.258383	5.408109	5.29304	5.348141	5.141749	5.216383	5.531951	5.227382	5.07758	5.265639	5.726479	5.085875	5.510439	5.361766	5.135545	5.388574	5.057132	5.464755	5.306515	5.864319	5.482465	5.334955	5.391441	5.058414	5.091899	5.212206	5.42482	5.256918	5.651366	5.042663	4.939899	4.969755	5.152454	5.162348	4.64099	4.871278	5.630644	5.20992	5.518206
ADAL	6.397188	6.033393	6.15542	6.270952	6.265361	6.30115	6.158811	6.539904	6.587415	6.528313	6.287531	5.965659	6.378902	5.993903	6.176584	6.307626	6.206104	5.999712	5.719259	6.228764	6.157037	5.977953	6.772571	6.048248	6.175046	6.18164	6.651114	6.154009	6.540792	6.279999	6.36277	6.550487	6.506073	6.006406	6.189335	5.67785	6.290296	6.590901	6.15798	6.244947	5.853613	6.13103	6.300395	6.313195	6.155659	6.116575	5.796869	6.192938	6.391851
ADAM10	7.946619	7.709876	7.8168	7.610605	7.375142	8.110874	7.526543	7.748835	7.578062	7.713807	7.919302	7.576071	7.565563	7.864387	8.261997	7.528381	7.479931	7.545231	7.905445	7.508858	7.534946	7.535246	7.696691	8.000455	7.616655	7.804018	7.937505	7.800759	7.529915	7.883336	7.608315	7.683719	7.430993	7.862473	7.835754	8.438343	7.669788	7.58621	7.451234	7.252937	7.433975	7.368103	7.717354	7.611896	8.044417	8.126209	7.66274	7.790418	7.739046
ADAM11	4.848657	4.65804	4.594585	4.795891	4.926545	4.690392	4.534164	4.824066	4.561812	4.511253	4.667968	4.678377	4.753449	4.588598	4.478809	4.664605	4.762084	4.565378	4.561807	4.880487	4.699302	4.482535	4.606683	4.774952	4.888036	4.744434	4.509367	4.885044	4.693892	4.743837	4.669085	4.729915	4.713937	4.449582	4.524295	4.58683	4.670324	4.45973	4.822589	4.725738	4.969594	4.574309	4.584675	4.655123	4.512247	4.787371	4.730357	4.733874	4.831624
ADAM12	4.674872	4.764089	4.86401	4.653387	4.554963	4.680878	4.674767	4.58554	4.683504	4.831563	4.676153	4.813669	4.770032	4.4777	4.569378	4.610982	4.447961	4.689017	4.692989	4.725602	4.568148	4.638696	4.475024	4.452628	4.412152	4.420556	4.035526	4.365092	4.73575	4.907458	4.484267	4.735456	4.510738	4.920176	5.006372	4.788888	4.513338	4.632159	4.243468	4.500762	4.594293	4.618561	4.461874	4.656148	4.399122	4.273468	5.031084	4.926437	4.492369
ADAM15	6.39792	6.586169	6.661394	6.513275	6.791033	6.362444	6.583767	6.343587	6.623336	6.509573	6.464828	6.408547	6.600979	6.865125	6.618694	6.977555	6.754421	7.059502	6.772963	6.88401	6.799352	6.798911	6.476747	7.428128	6.728275	6.568307	6.647254	6.678235	6.65165	7.063011	6.670926	6.519743	6.654922	6.716203	6.626366	6.65861	6.541341	6.367877	6.779129	6.774446	7.064181	6.604619	6.651735	6.755132	6.917622	6.546999	6.900739	6.635898	6.493191
ADAM17	6.079149	6.098558	6.237416	6.245236	6.891867	6.40773	6.419677	6.181929	6.29423	6.213998	6.201581	6.344811	6.525138	6.243829	6.263835	6.349023	6.488965	6.431594	5.955359	6.471244	6.425119	6.682241	6.527108	6.270181	7.022093	6.300169	6.426989	6.2552	6.083969	6.171516	6.313219	6.400738	5.870518	6.710457	6.643814	7.19339	6.209212	6.307607	5.809455	6.253112	6.200861	6.300273	6.548503	6.433508	6.421411	6.702502	6.257963	6.731622	6.276919
ADAM18	3.786126	3.683432	3.539077	3.757655	3.77513	3.508013	3.636374	3.66768	3.540097	3.639132	3.628905	3.599873	3.498101	3.749174	3.856404	3.540226	3.643975	3.672092	3.687041	3.591097	3.647278	3.63726	3.741548	3.770812	3.733337	3.572818	3.800373	3.626586	3.808629	3.577006	3.678963	3.658563	3.82422	3.705687	3.960344	3.593217	3.76126	3.866707	3.713502	3.599891	3.448965	3.705901	3.640405	3.663017	3.798663	3.595934	3.446799	3.67831	3.626586
ADAM19	6.787232	6.168035	8.128415	6.636817	7.423796	8.424946	6.810751	6.826642	7.611409	7.847893	7.341211	7.024742	7.461029	6.554542	7.387818	7.239373	7.252137	6.965682	7.035751	6.280615	6.657907	6.003065	6.517745	7.273428	7.267651	7.04718	6.560521	7.260976	6.121481	6.922716	6.882294	7.595004	7.167786	7.290783	7.466165	8.911509	7.165	7.012286	6.457383	6.65178	6.895008	6.699751	6.967853	6.564531	7.026665	7.307168	7.412561	7.236088	7.311096
ADAM2	4.021911	4.010646	4.024791	3.998391	4.116956	3.910535	3.749152	3.735406	3.931947	3.963102	3.934123	4.205505	3.81367	3.897678	4.047213	3.922387	3.721178	3.805573	3.712117	3.906503	3.819269	3.742317	4.07229	4.087182	4.019578	3.873252	3.837928	4.290967	3.895429	3.96637	3.851628	4.00353	3.625753	4.010293	3.908297	3.789616	3.819014	3.795512	4.178093	4.100504	4.194881	4.073302	3.933495	3.85331	3.881347	3.95128	3.937176	4.016031	3.84489
ADAM20	5.661131	5.4547	5.664915	5.158634	5.600303	5.445196	5.580732	5.424675	5.548167	5.873534	5.751558	5.908759	5.870297	5.159059	5.246113	5.411713	5.100261	5.223688	4.901753	5.081239	5.206761	4.938004	5.247576	5.463571	5.736525	4.756948	5.49251	4.407236	5.682698	4.376812	4.920574	5.737288	5.188687	5.856804	5.447515	5.640622	5.603162	5.795368	4.369765	6.101188	6.121768	5.683098	5.534711	5.856122	5.409741	5.844948	5.443241	5.404194	5.535981
ADAM20P1	4.471981	4.507587	4.657551	4.653324	4.726004	4.386729	4.60772	5.033352	4.607279	4.704955	4.676496	5.005275	4.679032	4.172869	4.543369	4.355569	4.569765	4.569669	4.323633	4.497693	4.639357	4.731956	4.246566	4.523009	4.301384	3.879059	4.819243	4.04643	5.014628	3.935368	4.679216	4.468892	4.332184	5.072327	4.803397	4.703575	4.252182	4.997228	3.668559	5.07865	4.595335	4.725853	4.277082	4.46301	5.139593	4.95422	4.53699	4.552555	4.169228
ADAM21	4.249263	3.918868	4.047009	3.837181	4.253496	4.287699	3.897339	4.252599	3.987562	4.228751	3.939118	3.828366	3.73749	3.963226	3.807522	3.920723	4.059129	4.084035	3.834429	3.673478	3.994706	4.033731	3.784847	3.653692	4.029559	4.355492	3.733235	3.994831	3.816458	4.6182	3.778613	3.694267	3.829122	3.930476	3.723555	4.09365	4.178635	3.805159	3.688476	3.914936	4.161557	3.839233	4.012973	3.573122	3.869021	3.935115	3.996292	4.845329	4.052628
ADAM22	3.917003	3.973705	4.038509	3.840022	3.769533	3.889867	3.722921	3.917214	3.795038	3.845962	3.965514	3.916874	3.829834	4.066503	3.851808	3.912771	3.891682	3.948331	4.000757	4.012018	3.925557	3.93902	3.781439	4.03099	3.545551	3.842368	3.814958	4.07863	3.821983	3.984661	4.086711	3.869214	4.067649	3.911123	4.23129	3.691439	4.04809	3.819273	3.84918	3.736368	3.852653	4.108729	3.697604	3.952386	3.865908	3.664948	3.627982	3.809326	4.127133
ADAM23	4.173136	4.469116	4.327675	4.156176	4.307316	4.238058	4.501649	4.034852	4.375376	4.262751	4.398198	4.362312	4.089078	4.434705	4.36648	4.813264	4.777378	4.365282	4.284203	4.409857	4.401533	5.482391	4.197515	4.396597	4.298662	4.325677	4.264277	4.243625	4.265452	4.210333	4.493928	4.465857	4.316149	5.463092	4.565015	4.316149	4.053127	4.378648	4.316401	4.224251	4.552151	4.476457	4.293387	4.355375	4.920803	4.228626	4.389847	4.547687	4.133454
ADAM28	5.030836	5.192709	5.178472	5.214126	5.041192	5.104238	5.291368	5.076231	5.166187	5.073592	4.961351	5.150554	5.21929	5.085049	4.871042	4.948466	5.061347	4.9902	4.931399	4.986307	5.013642	5.231149	4.866448	4.800336	4.574271	4.714691	5.190248	4.614155	4.745455	4.272971	4.327207	4.931763	4.636408	5.527417	5.110989	5.176596	5.372702	5.039995	4.501296	4.679742	5.482692	4.936282	5.114419	5.226766	5.582176	5.631693	5.176599	4.962236	5.194902
ADAM29	4.107424	4.078745	3.978285	4.376822	3.994692	4.153917	4.011222	4.177059	3.968547	3.988075	4.059564	4.126595	4.030393	3.945604	4.12839	3.92282	3.756787	4.155625	3.990238	4.007252	3.789609	4.345615	4.287494	4.418488	4.294242	4.144793	3.978982	4.062543	4.108614	3.968069	4.197301	3.939493	4.038296	4.15716	4.176836	4.147832	4.052366	4.052717	4.125716	4.177507	3.861499	3.93624	3.942082	4.109811	3.887019	3.918349	4.01449	4.026522	4.126301
ADAM30	4.15659	4.18057	3.898449	4.100284	4.167138	3.858271	4.184879	3.903941	4.253316	4.270707	4.288243	3.82607	3.992356	3.996394	4.180344	4.110353	4.06391	4.154181	4.129356	4.166266	3.992239	4.280482	3.913285	4.461754	3.886401	4.029052	3.980956	4.029052	3.996772	4.230501	4.051	4.181684	3.979546	4.167113	4.066975	4.032943	3.882398	3.968218	4.068024	4.144748	4.07211	4.13257	4.148701	4.061919	3.90263	3.998526	4.084453	4.03878	3.891716
ADAM32	3.840428	4.112811	3.934324	4.07609	4.076194	3.917218	3.938742	4.03676	4.165607	3.963586	4.145728	3.847799	3.927188	4.042667	4.103642	4.054005	4.087447	4.181769	4.072331	4.103448	4.059544	3.818837	4.22851	4.097876	4.028953	3.74011	4.072088	3.95681	4.063586	4.371181	4.023319	4.193074	3.851868	4.140934	4.065159	4.218817	4.29139	3.522959	3.866466	3.756691	3.848537	3.774992	4.157081	4.1729	4.164328	4.197895	3.948617	4.06225	4.028826
ADAM33	5.626168	5.472699	5.461046	5.620148	5.557494	5.503074	5.4606	5.273639	5.50935	5.474132	5.526603	5.422217	5.462042	5.49332	5.598564	5.44537	5.493213	5.438354	5.329511	5.452802	5.397202	5.617137	5.585282	5.729276	5.959748	5.739174	5.586896	5.568104	5.332257	5.728349	5.490337	5.468763	5.91696	5.542664	5.492968	5.411577	5.697044	5.444748	5.761792	5.58633	5.634196	5.225669	5.378439	5.462055	5.463354	5.365105	5.878854	5.182017	5.652847
ADAM3A	4.010772	3.938924	3.884775	4.04417	3.918443	4.119188	3.866738	4.118963	3.934278	3.938473	3.870643	3.654363	3.846328	4.013613	4.114068	3.893821	3.954706	3.925235	4.03492	4.07939	3.686832	4.089906	3.923052	4.072213	3.836548	3.985501	3.868929	4.361936	3.911538	4.190329	3.835944	4.226369	3.898812	3.795993	3.882663	3.780306	4.081081	3.764209	4.172878	3.817903	3.929113	4.066609	3.805769	3.918671	3.891083	3.859611	3.998348	3.934184	4.110849
ADAM5	3.679012	3.46172	3.571534	3.655089	3.592706	3.585399	3.690866	3.714018	3.735823	3.65746	3.70485	3.629864	3.577439	3.676597	3.711651	3.41591	3.56038	3.532867	3.51299	3.659091	3.5694	3.60581	3.634409	3.783955	3.600785	3.641074	3.540703	3.623164	3.468235	3.602306	3.55075	3.606108	3.609154	3.526986	3.630297	3.787069	3.686159	3.717574	3.504377	3.571112	3.677399	3.374197	3.629536	3.666129	3.798137	3.572098	3.576593	3.527815	3.407282
ADAM6	4.638332	4.640106	4.707365	4.579757	4.832744	4.578243	4.43951	4.706183	4.626664	4.410238	4.541422	4.663395	4.633352	4.524864	4.562347	4.695502	4.51456	4.580822	4.559651	4.391892	4.534089	4.513547	4.661191	4.736861	4.311128	4.663195	4.384497	4.711663	4.634959	4.891984	4.875899	4.518021	4.707584	4.313064	4.385862	4.317101	4.383373	4.508052	4.617631	4.561691	4.7784	4.69668	4.500427	4.63228	4.779669	4.487793	4.459432	4.515379	4.527001
ADAM7	3.727823	3.766492	3.696376	3.769002	3.742015	3.846641	3.729846	3.92767	3.682111	3.757775	3.720453	3.940097	3.876487	3.77503	3.90482	3.792999	3.855068	3.781178	3.679834	3.740798	3.908698	4.169757	3.715705	3.812595	3.919005	3.812079	3.835463	3.976277	3.718658	3.949283	3.708109	3.821516	3.693458	3.653704	3.838055	3.742417	4.094445	3.844826	3.824564	3.85674	3.895242	3.800326	3.670699	3.790666	3.859188	3.608224	3.741904	3.897094	3.724953
ADAM8	5.592971	5.490625	5.276353	5.952141	6.259466	5.435582	5.849711	5.728123	5.968592	5.601429	5.36545	5.40448	5.645984	5.735795	5.232309	5.682668	5.692876	5.153398	5.362157	5.52303	5.904389	5.61798	5.58145	5.571294	5.497913	5.754047	5.414507	5.641225	5.564313	5.480949	5.433989	5.409422	5.664992	5.39298	5.601948	5.886444	5.858891	5.611893	5.923282	5.799483	5.933631	5.999047	5.233217	5.409016	4.957089	5.416188	5.619383	6.154125	5.340313
ADAM9	6.720365	6.595462	6.909073	6.682271	6.774957	7.021619	6.70932	6.412059	6.799922	6.92059	6.760708	6.391898	6.917134	6.890785	6.976523	6.788852	6.844101	6.976913	6.782781	6.742518	6.510254	7.830137	6.636163	6.881093	7.153545	6.948447	7.147419	6.716258	6.020673	7.162391	6.722101	6.953729	6.460889	7.172025	7.147118	7.518157	6.772739	6.599251	6.472724	6.412746	6.6655	6.734547	6.892434	6.729258	7.060686	7.856145	6.620348	7.00081	6.490482
ADAMDEC1	3.899182	3.819416	4.055766	3.850681	4.143016	3.653806	4.487391	3.978467	3.876984	3.975016	4.04641	3.874839	3.769354	4.437936	4.149946	3.968889	4.099105	4.072568	4.525018	4.013176	4.119332	5.013463	3.972441	4.069204	3.737323	3.839305	4.233629	3.984018	4.006671	4.190975	3.931371	4.104958	3.857989	3.999714	4.042928	4.078611	3.787497	3.825832	4.001905	4.034667	4.213837	3.809372	3.974849	3.854134	3.933735	3.90506	4.768928	4.050091	4.043855
ADAMTS1	5.886924	5.312229	8.216152	6.48762	6.351072	6.918462	6.691426	6.541889	5.815887	6.432198	6.842573	6.367569	6.236634	7.643201	6.52637	7.188632	8.233979	7.288319	7.309095	7.042859	6.41111	9.348142	5.388669	7.562016	6.371457	8.036828	6.282012	7.471407	5.609673	6.570023	6.844506	7.930438	6.464717	8.016973	6.37701	9.44729	6.669742	6.008644	5.687593	5.880254	6.158141	7.888669	6.319031	6.206763	6.93582	7.366033	6.076221	8.126035	6.248993
ADAMTS10	5.773581	5.737627	5.648244	5.78762	5.780158	6.14452	5.693594	5.614839	5.477543	5.910085	5.800682	6.304001	5.671234	5.523022	5.554471	5.720223	5.427224	5.644038	5.728549	5.676508	5.511715	5.713371	5.513429	5.68228	5.475267	5.657908	5.339535	5.945314	5.730275	5.412225	5.307156	5.268594	5.490535	5.840876	5.84228	5.404364	6.092474	5.502623	5.540955	5.714848	6.633786	5.777971	5.688564	5.260037	6.158425	5.982043	6.077608	5.54758	5.670536
ADAMTS12	5.589014	5.695926	5.70239	5.94146	5.493332	5.622409	5.786095	5.848603	5.626352	5.46564	5.431453	5.35284	5.706704	5.556003	5.263263	5.723474	5.558182	5.232959	5.769913	5.699461	5.517202	5.510161	5.761096	5.369953	5.49637	5.3753	5.633494	5.526627	5.307785	5.085803	5.437109	5.382358	5.538299	6.732063	6.011763	5.784012	5.975087	5.504942	5.049209	5.196012	5.70329	5.299711	5.580548	5.679389	6.266855	6.340882	5.785513	5.911698	4.768386
ADAMTS13	6.389437	6.359952	5.86641	6.215126	6.655011	6.098783	6.23829	6.478621	6.404618	6.25363	6.488094	6.553443	6.353193	6.054257	6.174692	6.464726	6.439679	6.116925	5.859037	6.409784	6.449155	6.388594	6.204633	5.883776	6.147029	6.287018	6.101729	5.863054	6.499051	5.562974	6.348993	6.427025	6.685156	6.154208	6.630879	5.975466	6.439579	6.471626	6.478094	6.556974	6.355851	6.301677	6.096442	6.247203	6.058056	6.073828	6.151001	6.236655	6.170448
ADAMTS14	4.785956	4.741507	4.877701	4.881859	4.558914	4.686873	4.795736	4.692529	4.643187	4.740444	4.917042	4.569246	4.7498	4.797307	4.840606	4.727653	4.804647	4.689249	4.740273	4.797842	4.781128	4.749117	4.708452	4.807689	4.826335	4.538787	4.49668	4.642137	4.612817	4.937231	4.731868	4.860347	4.967318	4.572323	4.666835	5.257352	4.975896	4.520088	5.183016	4.673345	4.757052	4.744354	4.654108	4.532625	4.425667	4.94305	4.832255	4.653328	4.914594
ADAMTS15	4.930509	4.880288	4.921208	4.852222	4.791909	4.714863	4.408273	4.646594	4.723106	4.677936	4.894517	4.557821	4.761357	5.000645	4.715446	4.852041	4.740223	4.987736	4.868492	4.964984	4.642346	4.662818	5.244189	4.898503	5.12888	4.908609	4.655481	4.995591	4.508761	4.64525	4.624015	5.138938	5.031458	6.161712	4.866885	4.762452	4.61392	5.014786	4.740306	4.441605	4.820178	4.723353	4.720143	4.694545	4.59497	4.666303	4.757732	4.563657	4.597111
ADAMTS16	4.55873	4.825311	4.650685	4.799885	4.802374	5.040683	4.702241	4.986522	4.825406	5.031804	4.889071	4.954173	4.957657	4.748943	5.654053	4.862905	4.873235	4.850657	4.969746	4.684923	5.017236	4.666788	4.908157	4.844205	4.654794	4.663726	4.355913	4.790846	5.907144	4.856413	4.819032	4.838151	5.17809	4.892777	4.905454	4.641853	4.559042	5.012512	4.694009	5.442034	5.100876	4.432867	4.915737	5.038668	5.059998	4.859346	4.819893	4.874499	4.621079
ADAMTS17	6.249822	6.126331	6.056939	6.183319	6.57428	5.980789	6.20615	5.49096	5.99182	6.206522	5.980579	5.801631	5.919364	6.078203	6.089915	6.393	5.988145	6.027655	5.974482	6.194037	6.232226	5.827247	6.296587	6.08601	6.373223	5.81144	5.82467	6.440174	6.620323	5.892411	6.05165	6.093629	6.575366	6.118817	5.357487	6.721403	5.524466	6.090085	6.031416	6.750438	6.370301	6.279227	6.116937	6.198251	5.513972	6.023119	6.307069	6.304323	6.180805
ADAMTS18	4.156423	4.077239	4.063437	4.166498	4.228248	4.216612	4.161471	4.011274	4.417806	4.295832	4.055194	4.369212	4.072806	4.337509	4.195933	4.163133	4.176594	4.07845	4.335399	4.069801	4.131393	4.365457	4.250638	4.153705	4.027204	4.130181	4.015379	4.21221	4.170549	4.367249	4.395922	4.327867	4.222491	3.945017	3.981896	4.13259	4.230471	4.36247	4.39305	3.957708	4.243222	4.240602	4.28552	4.274242	4.165851	4.022428	4.095114	4.150692	4.39437
ADAMTS19	4.349411	4.358765	4.37387	4.357846	4.421735	4.385756	4.48259	4.342994	4.341821	4.380451	4.34668	4.486794	4.494254	4.278715	4.491565	4.266564	4.319519	4.204337	4.208731	4.208708	4.15039	4.457315	4.838453	4.402952	4.684554	4.405941	4.391324	4.536561	4.612914	4.496117	4.206	4.348601	4.233741	4.428648	4.331808	4.600552	4.358405	4.459717	4.312035	4.278544	4.387873	4.313058	4.333209	4.226759	4.343582	4.447289	4.359454	4.344926	4.413544
ADAMTS2	6.699966	6.589669	6.711702	6.739826	6.523298	6.464108	6.646346	6.612865	6.80947	6.715554	6.756602	6.672721	6.679582	7.097984	6.411184	7.24531	7.504342	7.081618	6.601679	6.888808	6.533105	7.483872	6.411629	7.067341	6.620414	6.419521	6.724879	6.876005	6.274747	6.461443	6.10428	6.554026	6.560511	7.562642	6.822182	7.417181	6.635158	6.57859	6.057062	6.319096	7.012413	6.580006	6.774486	6.983331	6.955014	7.280468	7.502916	6.872002	6.78982
ADAMTS20	3.983122	3.854612	3.764552	3.866285	3.957256	3.779961	3.792183	3.855274	3.836557	4.017526	3.90887	4.023731	4.010652	3.880868	4.013158	3.952843	3.932368	4.058667	3.85129	3.737581	3.766983	3.920717	4.07647	3.905346	3.999869	3.916328	3.754053	3.966054	3.869094	3.830491	3.896055	3.938375	3.867207	4.00528	3.898979	3.847221	3.945405	3.973234	3.947499	3.976975	3.994303	3.952951	3.95822	3.949778	4.036294	3.983691	3.869445	3.855556	3.953683
ADAMTS3	4.790542	4.491656	4.230493	4.556052	4.406108	4.993623	4.229125	4.228639	4.405008	4.427962	4.37744	4.866435	4.542441	4.38373	4.154806	4.559694	4.56523	4.622206	4.409366	4.367756	4.540836	4.526722	4.026766	4.357482	4.703399	3.959925	4.488123	4.91674	4.208661	4.194125	3.958726	4.864757	4.380629	5.526397	4.238815	5.25415	4.830198	4.147888	4.19369	4.255045	4.24278	4.968505	4.601302	4.621722	4.324568	4.406273	4.583063	4.493826	4.556291
ADAMTS4	4.760546	4.875073	5.507105	5.354845	5.402162	4.906201	5.228214	4.935912	5.110473	5.690229	5.242226	4.96388	4.926858	4.97582	5.122006	4.676413	4.965177	4.769114	5.198162	4.933645	5.016592	5.139851	5.369789	5.004647	4.904601	5.968571	4.565232	5.558139	4.335419	4.656719	4.965012	5.087938	5.020156	4.968474	4.55003	6.78847	4.820971	4.47234	4.239435	4.469857	4.711906	5.550768	4.727998	4.520506	5.006834	4.738243	4.912011	6.444949	4.953288
ADAMTS5	6.610122	6.292376	5.525683	5.779304	5.197159	5.881481	5.434663	5.915114	5.4741	5.670682	5.937499	6.044538	6.119435	5.768666	5.53621	5.710803	6.165854	5.542163	5.687497	5.970329	5.452248	6.100532	5.50966	5.961512	5.344199	5.743392	6.1192	4.905977	5.937051	5.022045	5.64057	5.793694	5.592377	6.825992	6.397428	5.963224	6.02481	6.253531	5.621282	5.82512	5.394257	5.384324	6.306982	5.551358	5.983818	5.356233	5.720561	5.605585	5.234556
ADAMTS6	4.38283	4.371927	4.129091	4.044697	3.966566	4.17542	4.099403	4.196298	4.479068	4.166388	4.318561	4.453981	4.437279	4.312221	4.362981	3.900087	4.198267	4.185611	4.089033	4.210994	4.50967	4.035826	4.160361	4.138725	4.480858	3.98816	4.118353	4.344168	4.096598	3.875436	4.393662	4.10762	4.49676	4.458412	4.504688	4.246333	3.925404	4.229208	3.995204	4.348578	4.058078	4.533939	4.365556	3.847621	4.295713	4.12923	3.866095	4.487744	4.250042
ADAMTS7	5.446075	5.503058	5.519729	5.471033	5.319645	5.490425	5.365111	5.508424	5.615501	5.327383	5.39122	5.299857	5.504655	5.678556	5.761624	5.623903	5.850602	5.57575	5.784108	5.658661	5.674703	5.331888	5.655191	5.59435	5.500829	5.585069	5.323959	5.667026	5.626267	5.940414	5.616623	5.560434	5.470525	5.558271	5.048453	5.617505	5.451867	5.56335	6.10659	5.608491	5.651421	5.441337	5.58795	5.47902	5.365868	5.444194	5.354242	5.538295	5.672948
ADAMTS8	4.915624	4.874427	4.523525	4.293683	4.951481	4.73929	5.082533	4.904323	4.915423	4.720742	4.783711	4.875926	4.825137	4.878303	4.956962	4.84204	4.966268	4.836835	4.910342	4.85852	4.883845	4.93168	4.53025	4.838728	4.72368	4.799429	4.762549	4.787558	4.797136	5.366822	4.684158	4.86506	5.13166	4.551242	4.603889	4.851394	4.861464	4.780424	5.050849	4.771049	4.885528	4.980733	4.604447	4.66036	4.771581	4.745261	4.932395	4.587398	5.119537
ADAMTS9	5.542848	5.910828	6.585707	6.317993	6.640945	6.09358	5.930438	5.924282	5.629224	6.016354	5.845796	5.505688	5.84845	6.654848	7.681111	6.347988	6.878211	6.853483	6.77741	6.153148	6.155748	8.369634	6.227076	7.496461	6.071418	6.619127	6.249359	6.039059	6.433914	5.344629	5.735692	6.537972	6.205728	7.337546	6.590743	8.965432	6.011654	6.60175	5.749015	6.129088	6.559635	6.299678	6.429101	6.399568	7.009697	6.469034	6.020182	6.475622	6.159091
ADAMTSL1	5.200104	4.966712	4.779034	4.90811	5.014957	5.150261	4.913706	4.908578	5.045189	4.970924	4.84926	5.020138	4.633461	4.888647	5.057029	5.124452	5.28373	4.948795	4.828707	4.97244	4.982867	5.144764	5.060286	4.797261	4.823037	4.676626	4.956604	4.727802	4.982195	4.51035	5.281233	5.238952	4.995001	5.631211	5.128964	5.065735	4.85871	5.047441	4.590449	4.813882	4.76532	5.006818	5.151334	5.17989	5.02126	5.056433	4.895072	5.051621	4.921698
ADAMTSL2	7.939389	8.663226	7.346415	8.031281	8.677613	7.573138	8.565193	8.092711	8.321598	8.055738	8.172314	8.098574	7.622147	10.167651	9.186065	10.105472	10.775406	9.717447	8.813774	9.20119	9.939276	10.714435	9.050977	10.100924	9.451681	8.345841	8.547704	8.084941	7.984429	8.034038	8.304967	8.854844	8.923345	10.069461	8.87844	8.42086	9.408965	8.000873	8.683441	8.407763	9.745632	8.628249	8.8475	9.433575	9.872193	9.943403	9.449951	8.672293	8.998356
ADAMTSL3	7.781184	7.958523	7.523728	7.462165	7.254901	7.284318	7.482984	7.684719	7.664766	7.533967	7.960699	8.004851	8.120745	6.988538	7.354685	6.804141	6.911927	6.743961	7.293181	6.948066	7.014756	6.931386	6.738689	7.158076	6.672444	7.692386	7.235537	7.365513	7.320305	6.733396	7.331905	7.333776	7.022628	7.571216	7.639762	6.767611	7.516596	7.693444	7.561817	7.154808	7.484701	7.12141	7.476427	7.296698	6.729236	7.224906	7.202046	7.467497	7.377004
ADAMTSL4	6.016114	6.055395	6.808396	6.081145	6.309215	6.179213	6.111041	5.851391	6.155065	6.352655	6.219652	5.647926	6.083285	6.250937	6.127577	6.600766	6.600766	5.953042	7.341144	6.269706	6.279401	5.776472	5.842537	6.317958	5.816486	6.050953	5.611166	6.839447	6.644513	6.464666	6.348623	5.404283	6.543352	5.472929	5.437745	5.983309	5.871216	6.279779	6.801858	6.582978	6.831629	6.379797	6.117433	5.689788	6.256299	6.271717	6.230658	6.390234	6.153781
ADAMTSL5	5.581749	5.455497	5.848123	5.505283	5.262836	5.683074	5.377999	5.34369	5.575834	5.469847	5.577847	5.3504	5.339569	5.934659	5.730176	5.88677	5.973497	6.108437	5.537334	5.684834	5.727106	5.707878	5.281647	5.560124	5.817611	5.648091	5.28436	5.555693	5.29557	5.515822	5.436887	5.458852	5.64589	5.51809	5.168923	5.550354	5.676728	5.676728	5.758784	5.570698	5.894396	5.546696	5.70483	5.789262	5.271809	5.924649	5.769142	5.613245	5.702828
ADAP1	5.735365	5.673547	5.921226	6.13452	6.395203	5.719503	6.701044	6.191486	6.07189	5.916617	5.929342	5.432237	6.048709	7.492909	7.095334	7.103377	7.957108	8.360082	6.995658	6.923921	7.176467	7.628478	7.05239	7.392854	6.810585	6.735615	6.722019	6.432845	6.417235	6.928873	6.515741	6.349612	6.668552	6.087879	6.699542	6.890298	6.739572	5.784994	6.740174	6.523444	6.638134	6.479982	6.526808	6.695728	7.063589	7.930544	6.712072	7.1909	6.777661
ADAP2	7.984363	7.749652	8.099236	8.405787	7.480471	7.638183	7.836411	8.509427	8.158931	7.788621	8.18697	8.117071	7.711021	7.540738	8.087676	7.571453	7.976049	7.60804	7.600412	8.306728	7.392957	8.286548	7.613173	8.518182	7.150575	7.601758	7.652435	7.897399	7.553097	8.032788	7.596737	7.52875	8.064389	7.626326	8.899355	8.164915	8.122602	7.230975	7.205815	7.760877	7.652198	7.70617	8.208067	7.876211	7.675201	7.721283	8.017909	8.455358	8.38881
ADAR	8.560117	8.921254	8.749461	8.685868	8.438677	8.552273	8.549412	8.337692	8.286399	8.732224	8.336484	8.791157	8.702312	8.778019	8.793986	8.819801	8.69285	8.838658	8.800324	8.683549	8.660263	8.336908	8.50274	8.769016	8.459631	8.365172	8.537759	8.682751	8.785654	8.587852	8.743355	8.200313	8.771246	8.635828	8.585736	8.705284	8.483265	8.565079	8.664677	8.790589	9.028121	8.443116	8.735187	8.615157	8.441238	8.524152	8.755538	8.862381	8.82098
ADARB1	6.171046	6.274246	6.186165	6.009314	6.27218	6.378904	6.324001	5.978869	6.090242	6.294664	6.078764	6.020841	6.103103	6.365871	6.637425	6.346569	6.513699	6.493855	6.252043	6.250279	6.12608	6.363887	6.081429	6.622618	6.036668	6.165978	6.298866	6.260258	6.560273	5.851692	6.215147	5.897412	6.274856	6.616542	6.401752	6.321433	6.290638	6.100201	5.880473	6.124658	6.178209	6.362271	6.289	6.218355	6.296678	6.277688	6.193988	6.215255	6.383613
ADARB2	5.148365	5.170543	5.159481	5.076246	5.075813	5.213657	4.851342	5.028825	5.048673	4.727891	4.711276	5.138248	5.20086	5.144268	4.920457	5.189382	5.118779	5.180095	5.069788	4.998517	5.089187	5.109793	4.85674	4.844056	4.886268	5.332766	5.014967	5.320807	5.374596	5.267868	4.823957	5.298541	5.142032	4.856169	4.872302	4.914307	4.885646	5.003372	5.194991	5.187936	4.904981	5.096357	5.094475	4.930096	4.765136	4.938556	5.203807	4.883797	5.151507
ADAT1	7.070142	6.465432	6.68905	7.019139	6.772958	7.252426	7.116491	6.315728	6.882326	6.791292	6.758651	6.576572	6.871735	7.029781	6.770231	6.490645	7.110638	7.299827	6.714069	6.751671	6.865445	6.980408	6.858794	6.843333	7.368674	6.769992	6.963279	6.874241	6.817683	6.964668	6.935379	6.657678	6.93454	6.69613	6.763713	7.142598	6.836175	6.898203	6.528888	6.821464	6.27442	7.192484	7.241786	7.119467	6.694791	6.983515	6.551651	6.780596	7.219067
ADAT2	5.824573	5.798673	5.840107	5.802317	6.212902	6.493553	5.971814	5.580508	5.714872	6.158076	6.11664	5.574869	5.814894	5.75408	5.756118	5.720244	5.723617	6.028777	5.860605	5.947546	5.789611	5.468573	5.95083	6.217855	5.623258	5.68762	6.149988	5.575734	6.397112	4.428862	5.748381	5.873997	5.46656	5.8491	5.803586	6.620863	5.826684	6.26021	5.062114	6.6504	6.487511	5.88399	6.038554	5.896297	6.595154	6.099878	5.854122	5.617805	6.096653
ADAT3	5.913926	5.969258	6.087476	6.135052	6.133304	6.016567	5.88408	5.655643	6.00745	6.103995	5.74183	6.014106	5.670584	5.526541	6.32082	6.219029	5.653043	6.026649	6.429562	5.961783	5.8909	5.428528	6.191465	5.90068	6.004083	5.877033	5.899081	6.324061	6.096154	6.027999	6.010996	6.023734	6.19581	5.624091	5.875744	6.18051	5.996157	6.017635	6.349603	6.019523	6.249061	5.937183	5.785647	5.715581	5.277791	5.691703	6.061782	5.653821	6.121114
ADCK1	5.58466	5.73954	5.93793	6.163562	6.543438	5.783305	5.998646	5.718751	5.73779	5.841745	5.711384	5.650551	5.696841	6.029658	6.375122	6.325872	6.127539	6.520983	6.688306	5.893141	6.392168	5.378404	6.011155	6.122175	6.420218	5.748665	5.838296	6.348654	6.293272	6.021345	6.182798	5.524588	5.855332	5.728922	6.363905	6.172013	6.19501	6.166802	5.627303	6.489464	5.976283	5.780771	6.15889	5.977165	5.889729	6.19576	6.11113	5.951505	6.091584
ADCK2	6.536727	6.758675	6.601572	6.842423	6.764399	6.750561	6.858176	6.449394	7.042434	6.273555	7.256489	6.743309	6.767045	6.851694	7.185713	6.728726	6.507222	6.887884	6.504783	6.668739	7.123795	6.865144	7.143329	6.768808	7.203688	6.607593	6.713321	7.165743	6.932859	6.948831	6.654777	6.386472	6.855528	6.520211	6.921867	6.265451	6.483937	6.592916	7.245022	6.997904	7.006795	6.426628	6.923275	6.992431	6.665081	6.79661	6.894559	6.774508	6.648919
ADCK5	6.121152	6.388406	5.920624	6.244371	6.182661	5.699201	6.005358	5.941859	6.043548	6.008739	5.952729	6.479697	5.999982	5.883777	6.132741	6.164067	5.842134	6.045836	6.204477	6.365656	6.107202	5.596317	5.738896	6.046805	5.943976	5.815504	5.967082	6.107967	6.290527	5.736816	6.132725	6.014806	6.257473	5.652737	5.91855	5.600738	5.926393	6.222382	6.41839	6.262559	6.414114	6.092746	6.080856	5.985747	5.722569	5.711908	6.261202	6.047397	6.348026
ADCY1	6.01752	6.878735	6.618261	6.399701	7.138522	6.132072	6.681641	6.255653	7.0865	6.059226	7.533819	6.999296	6.04846	5.512166	5.409429	5.567897	5.230699	5.7464	5.405292	5.727495	5.795445	5.248999	5.802879	6.212146	5.553814	6.23153	6.015406	5.766961	6.294813	5.321902	5.936367	6.595411	6.756632	6.519904	6.641889	5.574866	6.004675	6.276445	6.411661	6.143299	5.882488	6.482113	6.259124	5.93186	5.922494	5.411646	6.178544	6.193849	6.050898
ADCY10	6.476545	5.780647	5.043328	5.728199	6.050094	5.533211	5.763758	5.999819	6.040967	5.74313	6.26792	5.561924	6.285077	5.21713	5.329361	5.26572	5.158825	5.321058	5.407383	5.49559	5.693703	5.296771	5.550053	5.199724	5.251531	5.5572	5.942048	5.308684	5.976465	4.829271	5.768011	6.62857	6.037057	6.0288	6.014845	5.009004	6.060445	6.237598	5.491132	6.180171	5.557193	5.934645	5.274129	5.276927	5.552496	4.676656	5.224079	5.372308	5.495002
ADCY2	4.346998	4.714902	4.58615	4.878596	4.756478	4.637329	4.462447	4.513496	4.504175	4.725715	4.642944	4.881402	4.964618	4.483892	4.512287	4.717531	4.488759	4.765507	4.63921	4.469373	4.368611	4.613868	4.542339	4.477554	4.309583	4.789727	4.457902	4.789507	4.574546	4.908376	4.647291	4.627657	4.538717	4.340412	4.600317	4.627989	4.603716	4.375576	5.181524	4.596096	4.687699	4.583729	4.540341	4.409859	4.32215	4.483175	4.756897	4.52171	4.434774
ADCY3	6.547451	7.15241	6.614718	6.865635	6.9402	6.7732	7.544588	7.0176	7.06476	6.917883	7.431087	6.619505	6.749008	7.673871	6.962701	7.378996	7.871355	7.009388	6.647404	7.032121	7.197925	8.356957	6.555019	7.706286	6.882862	7.028713	7.225361	6.699092	6.680516	6.869606	7.013429	7.40355	6.708828	7.824145	7.382206	7.611392	6.915399	7.052916	6.81822	6.801945	6.643445	7.006999	6.841303	7.265388	7.318515	7.537978	7.165209	7.405785	6.823491
ADCY4	5.776718	6.147476	5.963595	5.538168	6.874099	5.652051	6.382449	5.797566	5.74008	5.895733	5.575505	6.071994	6.003171	6.239767	5.972631	6.337613	6.694481	6.143416	5.714323	6.373054	6.082184	6.027121	5.930849	5.82796	6.097892	5.549806	5.764606	5.739245	5.947657	5.790752	6.074675	5.827403	6.098159	6.254374	6.573907	5.912048	6.461035	5.159389	5.328494	6.195053	6.275199	6.203132	6.356881	6.128982	6.564997	5.916725	6.503227	6.079021	6.413122
ADCY5	5.990357	5.837401	5.993946	6.136321	6.182969	6.081452	5.974298	5.893954	5.870694	6.083162	6.354314	5.904211	5.81089	6.085678	5.964855	6.172212	5.90212	6.124433	6.19709	5.840011	6.098006	6.385188	5.940833	6.06231	5.499948	6.221911	5.814825	5.522158	5.917021	5.432194	5.942596	6.159389	6.117604	6.472983	6.250282	5.768239	6.213524	6.242324	5.927438	6.009795	5.978283	6.20721	6.202641	5.890097	6.138115	5.605646	5.976893	6.137576	6.010764
ADCY6	6.543917	6.739129	6.876643	6.923927	7.242097	6.435975	6.768759	6.675597	6.622346	6.662013	6.73788	6.464726	6.405975	7.003047	7.48689	6.907467	7.306557	6.633036	6.914593	7.36253	7.120457	6.506882	7.104141	7.417292	6.792984	6.542653	6.817757	7.039738	7.259783	6.555524	6.964005	6.729671	7.310143	6.546386	6.920137	6.279497	6.798383	6.638135	6.947287	7.11939	7.44806	6.602205	6.82411	6.751701	6.921653	6.65219	7.100855	6.737679	6.882085
ADCY7	6.085649	5.928125	5.92142	6.092893	5.615746	6.152369	6.070886	6.093336	6.206756	6.051711	6.134411	6.29627	6.417743	6.063387	6.273777	5.818018	5.914872	5.751366	5.792427	5.901571	6.042352	6.147574	5.780719	6.333436	6.190468	5.686308	6.258928	5.870458	5.644952	6.096529	5.64359	5.600594	6.041862	6.073451	6.38789	6.026223	6.004561	5.822776	5.994445	5.903456	6.411139	5.879392	5.854388	6.074714	5.802656	6.296574	6.039618	6.287555	6.139489
ADCY8	4.625016	4.321875	4.598662	4.439395	4.562196	4.544588	4.443099	4.4459	4.654741	4.316524	4.608491	4.903333	4.69995	4.466093	4.531509	4.420611	4.47286	4.800755	4.439789	4.501881	4.342556	4.688087	4.928238	4.784634	4.743212	4.646716	4.384768	4.495549	4.66929	4.768572	4.545532	4.531247	4.363195	5.144604	4.747366	4.563645	4.389364	4.786523	4.690018	4.378642	4.691364	4.328576	4.374864	4.340576	4.819955	4.727937	4.482668	4.45463	4.262587
ADCY9	7.582713	7.785945	7.821818	7.310058	7.165683	7.684365	7.322838	7.320412	7.277413	7.281538	7.383044	7.669156	7.487045	7.475767	8.142222	7.836069	7.619748	7.650427	8.137888	7.924967	7.780827	6.950362	7.09676	8.037987	7.330775	7.635491	7.512407	8.354232	7.494365	7.713313	7.682595	7.277805	7.788393	7.573083	7.580939	7.686075	7.498788	7.527904	7.834301	7.648713	7.572888	7.15237	7.438566	7.368484	7.398358	8.055997	7.561423	7.368484	7.271198
ADCYAP1	4.726645	4.37885	4.405017	4.607867	4.40075	4.489653	4.284848	4.431225	4.307082	4.377112	4.342724	4.480539	4.779907	4.691796	4.517909	4.702451	4.609682	4.572488	4.480557	4.492412	4.488346	4.715371	4.609776	4.624978	4.383554	5.104756	4.602443	4.680203	4.353431	4.467064	4.398406	4.431286	4.652902	4.382479	4.312702	4.684909	4.389485	4.600642	4.681455	4.588771	4.428484	4.6615	4.552488	4.411423	4.377734	4.506895	4.563936	4.547106	4.362667
ADCYAP1R1	4.297152	4.569181	4.553226	4.631948	4.621899	4.430712	4.342031	4.588741	4.84186	4.694075	4.371314	4.582549	4.590944	4.774317	4.725171	4.664168	4.409712	4.966015	4.4576	4.656583	4.69618	4.915652	4.854464	4.96179	4.791419	4.200379	5.17323	4.452642	4.04487	4.419777	5.00622	4.33073	3.962802	4.498692	5.387634	5.318933	4.547526	4.993974	5.117063	4.257919	4.451735	5.466394	4.274001	5.144277	3.767966	4.313389	4.527509	4.812779	4.908353
ADD1	7.85287	7.960794	7.900174	7.810445	8.002032	7.811903	8.121032	7.941065	7.818145	7.703547	7.763692	7.876355	8.106719	8.119739	7.63569	8.302816	8.243806	8.174367	8.138756	8.089503	8.087932	8.338031	7.656485	7.893059	7.741377	7.882156	8.095476	8.104415	8.019414	7.77426	7.868042	7.794488	8.243964	8.06363	7.926245	7.383664	7.748718	7.803201	8.023592	8.249351	8.322815	8.03626	7.920403	7.882858	8.184154	8.076989	7.997002	7.92115	7.944403
ADD2	4.256816	4.509213	4.519977	4.519977	4.492685	4.369553	4.481414	4.400028	4.481165	4.411507	4.43296	4.399289	4.299481	4.479824	4.69305	4.654259	4.58389	4.591413	4.451206	4.623683	4.697801	4.501135	4.496231	4.788034	4.488406	4.832576	4.684917	4.48654	4.250336	4.608628	4.465719	4.243704	4.714151	4.428314	4.522866	4.53299	4.569457	4.510114	5.004125	4.322254	4.59538	4.560678	4.604321	4.347345	4.311482	4.28599	4.321118	4.306065	4.407729
ADD3	7.148979	7.011788	6.763289	6.909002	6.626625	6.822666	7.303143	7.091068	6.895735	6.918917	7.005368	6.939976	6.766832	7.098902	6.738115	6.57438	6.966772	6.426199	6.709212	6.789847	7.005057	7.511982	6.751193	6.715779	6.685991	6.89853	7.074412	6.377563	6.815843	7.032893	6.702277	7.212806	6.845611	7.018294	6.977689	6.452592	7.185662	6.732812	7.108048	6.900003	6.993453	6.787014	7.091872	6.776663	7.221594	7.054972	6.59537	6.803065	6.954305
ADGRA2	6.052338	6.380413	6.056959	5.981113	5.944346	5.884977	6.475325	6.070957	6.169225	6.229385	6.335357	6.266386	6.577874	6.745188	6.514082	6.795901	7.637505	6.681731	6.779343	6.899219	6.822771	7.443642	6.449013	7.322635	5.80917	6.332951	6.601803	5.872964	6.162665	5.861739	6.039706	6.258358	6.304264	7.285534	7.008897	6.416877	6.718049	6.179856	6.386835	6.179837	6.634987	6.505005	6.56605	6.939515	6.587231	7.239907	6.975869	6.512855	6.362038
ADGRA3	7.125977	7.029547	7.159174	6.800944	6.745969	6.877112	6.78993	7.349488	6.832316	7.143461	7.41862	7.269501	7.135012	6.976134	7.120044	6.970893	7.109622	7.297929	7.198416	7.160185	7.162608	7.025839	7.535052	7.156947	7.223692	6.980296	7.275354	6.642509	7.380021	6.951256	7.274902	7.892213	7.433931	7.64522	7.081497	6.912136	6.9028	7.621578	6.999363	7.192123	6.944721	7.668514	6.961913	7.06514	6.463217	6.979463	6.805734	7.230401	7.101964
ADGRB1	5.161771	5.01877	5.157771	5.069998	5.176451	5.117849	5.016014	5.018928	5.151218	5.097329	5.186346	5.155826	5.241538	5.051082	4.930468	5.055175	5.043138	5.12536	5.010505	4.972692	5.115933	5.016266	5.35683	5.033786	4.983533	5.051909	4.778252	5.308486	5.081031	5.624891	5.082046	5.030193	4.95071	5.015077	5.107557	5.08158	5.043744	4.748126	4.973439	5.00925	5.217203	5.252044	5.264112	5.160252	5.14208	5.065375	5.037957	5.012768	5.122761
ADGRB3	5.051356	5.270045	4.590917	4.667449	4.56826	4.951359	5.423133	4.85618	4.923356	5.090681	4.998367	4.642124	4.61577	5.348494	4.993435	5.087442	4.801428	4.819585	4.773585	5.109334	4.672141	6.011639	4.595915	5.427861	4.643842	4.954632	5.304785	4.365656	4.721183	4.326949	4.725704	5.177876	4.628501	5.587037	5.348492	4.763187	5.150468	4.863698	4.427158	4.561022	4.739732	5.263883	4.902946	5.414903	5.840458	5.492914	4.504874	4.900296	4.928441
ADGRD1	6.408719	6.272419	6.293889	6.39756	6.322587	6.421512	6.20397	6.302078	6.338096	6.357371	6.239359	6.20912	6.119624	6.264578	6.015634	6.262241	6.199783	6.274611	6.333484	6.079576	6.033401	5.869352	5.940063	6.008371	5.941165	6.542191	5.671106	5.877915	6.260841	6.844832	6.746159	5.754642	5.404028	5.533937	5.739207	5.391045	6.397067	5.914213	5.61931	6.017587	6.735617	5.599897	6.334403	6.315781	6.029569	7.04161	5.946761	6.473744	6.700689
ADGRE1	5.290865	5.165858	5.825085	5.680669	4.7927	5.245673	4.761761	5.139519	5.110413	4.923692	5.273915	5.22853	6.155944	4.724831	5.59124	4.735061	4.899286	4.923669	5.741965	5.144514	4.897251	5.205322	4.485687	5.796225	4.894671	5.209276	5.16329	4.905829	4.922136	6.245642	4.927384	4.724299	4.973283	4.494534	5.826967	6.076742	4.990047	4.320203	4.726863	4.489762	4.614365	5.240283	5.828702	5.114495	4.716221	4.562564	5.142297	5.985804	5.711532
ADGRE3	4.722612	4.823506	4.600763	4.880169	4.396066	4.792526	4.202109	4.845639	4.948042	5.079366	4.610179	4.486889	4.833037	4.910643	4.384245	4.656837	4.576048	4.582168	4.677934	4.579661	4.627828	4.710866	4.555358	4.636707	4.251264	4.864613	4.433169	4.642927	4.165613	4.770179	4.626237	4.391729	4.511273	4.430415	4.565226	5.029888	4.645387	4.510124	4.758594	4.288215	4.572057	5.560505	4.807616	4.42388	4.41986	4.510557	4.358233	6.591785	4.4667
ADGRE5	7.099471	6.975855	7.136167	7.502071	7.215924	7.208466	7.04058	7.333926	7.071668	7.349911	7.424041	6.952072	7.66976	7.308145	7.565788	7.338422	7.167854	7.243798	7.149255	7.145975	7.498013	9.1681	6.839945	7.427509	7.144042	7.450818	7.49037	6.849634	6.683274	7.684272	6.777411	6.950441	7.352495	8.050296	7.864733	8.124597	7.459088	6.422586	6.845343	6.493233	7.381638	7.825703	6.979691	7.349933	7.536893	7.621231	7.436337	7.849633	7.506546
ADGRF1	4.008012	3.892961	4.030534	3.991162	4.184706	4.006133	4.055443	3.91266	4.080936	4.107063	3.937415	4.21726	4.1119	4.001035	4.219453	4.199798	4.031482	3.918868	4.065353	3.871848	4.128854	4.143567	3.939186	4.09242	4.124664	3.833954	4.116924	4.103257	3.816114	3.99367	3.822309	3.901157	4.187781	4.259772	4.02708	4.209062	4.371518	4.091947	4.330052	3.976293	3.965117	4.157287	3.827529	3.764201	3.980138	4.137659	3.943304	4.101145	4.044151
ADGRF2	4.320088	4.279606	4.445205	4.566757	4.305676	4.449869	4.129611	4.086897	4.367298	4.019311	4.261805	4.517067	4.460644	4.243527	4.065748	4.271655	4.355994	4.429907	4.108959	4.257994	4.159408	4.310889	4.262598	4.178015	4.346263	4.259448	4.297366	4.494071	4.218785	4.367466	4.368173	4.120824	3.968666	4.049815	3.947295	4.254903	4.417953	4.418991	4.08851	4.438276	4.209562	4.447335	4.377305	4.744952	4.076544	4.339514	4.339514	4.008242	4.280396
ADGRF3	4.846519	4.804832	4.937664	4.869721	5.164555	5.023321	4.774929	5.043097	4.985896	5.069062	5.003549	4.99898	4.897734	5.033904	4.894168	4.821446	4.966765	4.957245	4.831325	4.952749	4.930351	4.87208	5.067191	4.972618	5.603969	5.253569	4.662344	5.123012	5.264555	5.278124	4.992925	4.981818	5.285945	4.952192	5.027305	5.003061	4.656518	5.235313	5.225763	4.898953	4.690801	4.899562	4.955359	5.069867	4.742788	4.780634	4.942044	4.714543	5.175614
ADGRF5	8.119584	7.73676	7.460878	7.549584	7.105738	7.369114	8.008423	8.058798	8.116066	7.73064	7.749013	7.398342	7.603502	7.697877	6.974975	6.433088	6.922464	6.685065	6.36798	6.948192	6.891208	7.532494	7.436937	7.182304	6.669875	7.819206	7.065592	6.486037	7.269418	7.338069	7.188892	7.867685	7.273025	8.138701	7.891021	8.013363	7.673825	6.982582	6.812326	7.076616	6.786222	7.887895	7.670515	7.205803	6.739088	7.284924	6.994269	7.667258	7.264686
ADGRG1	5.628118	5.549683	6.204406	5.82403	6.206048	5.904289	6.590633	6.027141	5.708572	6.127473	5.715681	5.373423	5.477678	7.317123	7.084841	6.878029	7.743287	7.257964	6.641636	7.145429	5.95676	6.68528	5.965431	6.799099	7.217182	6.320906	6.2295	6.261503	5.764508	7.501587	6.696147	6.110508	5.700124	6.233447	6.139031	7.420528	6.338798	5.658666	6.268692	5.923214	6.621594	6.433349	6.09484	6.120744	7.100573	7.410643	6.161439	6.638398	6.188463
ADGRG2	4.207151	4.399139	6.09731	4.274711	4.849842	4.767565	4.449065	4.262472	4.375775	4.376544	4.218647	4.301435	4.284818	4.6138	4.69279	5.75952	5.936576	5.344538	5.054358	5.439178	4.430231	5.237263	4.752728	5.141297	4.907399	4.763245	4.714967	4.545939	4.926494	4.776747	4.550952	4.776479	4.583156	4.950498	4.721093	6.119998	4.834869	4.594903	4.745639	4.689896	5.875072	4.748	4.323354	4.590175	4.884205	6.498541	4.831922	4.777027	4.580806
ADGRG3	4.727195	4.518689	4.77271	4.930233	4.778243	4.706601	4.795834	4.577496	4.650438	4.778132	4.548102	4.674168	4.675933	4.488999	4.763919	4.746083	4.501348	4.492662	4.50963	4.525806	4.629443	4.568983	4.654971	4.649416	5.104919	4.65775	4.153887	4.917093	4.6314	4.386959	4.80092	4.703596	4.717567	4.343361	4.797846	5.341236	4.320826	4.322875	4.543417	4.335793	4.764994	5.498327	4.762801	4.467228	4.200303	4.605765	4.708176	6.102556	4.91956
ADGRG4	3.751815	3.715126	3.885963	3.695975	3.798329	3.878356	3.80741	3.736071	4.03605	3.786354	3.888944	3.793609	3.857792	3.769417	4.036449	3.961601	3.867553	3.941561	4.050319	3.9924	3.906478	3.723171	3.702011	3.639054	3.746365	3.920894	3.765876	3.803253	3.683004	4.017748	3.706378	4.063555	3.881174	3.946931	4.040351	3.896719	3.903892	3.830241	4.031688	3.733479	3.750437	3.586025	3.755005	3.728779	3.558936	3.632818	3.845584	3.847626	3.819074
ADGRG5	5.244016	5.094947	5.121172	5.244763	5.164437	4.90887	5.177749	5.185013	5.162633	5.053325	4.89471	4.648822	5.090612	5.188341	5.324129	5.324129	5.232342	5.307965	5.057976	5.112428	5.36645	5.50556	4.815094	5.427476	4.969596	5.248438	5.044484	4.944087	5.128187	5.098354	5.094127	4.844183	5.446258	4.838245	5.455946	5.013043	5.058227	5.090181	5.378386	4.831343	5.398609	5.137481	5.26288	5.311279	5.094833	5.045626	5.070499	4.92266	5.251961
ADGRG6	9.393889	9.210331	9.097996	9.353657	8.542952	9.014196	8.968153	9.314402	9.364515	9.266964	9.327771	9.343029	9.468352	8.724632	9.154841	8.491069	8.303516	7.708856	8.654458	9.293128	8.957245	7.842122	8.967225	8.518128	8.889157	9.064201	8.994405	8.786837	9.055335	8.712289	8.782621	9.482648	8.851348	9.214286	8.822069	8.322561	8.869991	9.580392	8.79836	8.901103	8.493252	9.395978	8.992129	8.668153	8.405944	8.799521	8.759194	9.315256	8.947284
ADGRG7	8.305538	8.437315	6.692049	8.039409	8.212696	7.725849	8.079681	8.546826	8.581672	7.770666	9.023517	8.285631	8.805638	7.363152	8.615216	7.271452	6.897029	6.712109	7.216111	8.174939	9.424822	8.225917	7.961799	6.842786	7.423596	8.117542	8.676262	7.502756	7.744093	8.682875	8.028788	8.936895	8.301973	8.444893	8.231543	6.080932	8.059429	8.424558	7.968628	7.67547	7.328911	8.365332	7.917289	8.563056	7.413438	6.463426	7.517591	8.035548	8.111411
ADGRL1	5.397447	5.583289	5.502435	5.292585	5.362982	5.556043	5.68246	5.537611	5.499695	5.44062	5.679085	5.377331	5.375349	5.58424	5.389601	5.302556	5.757008	5.429766	6.165558	5.403107	5.461805	5.242638	5.598144	6.150972	5.352682	5.453259	5.233601	5.478848	5.552818	5.484941	5.399099	5.419946	5.463797	5.382405	5.585533	5.285926	5.353614	5.461671	5.418622	5.483564	5.643087	5.464388	5.422657	5.862705	5.998529	6.736106	5.836096	5.495843	5.41969
ADGRL2	8.020452	8.005042	8.182855	8.298776	8.522268	8.593986	8.179418	8.303652	8.270564	8.327412	8.000219	8.351469	8.974332	8.470809	8.253711	8.336041	8.330883	8.029074	7.870135	7.898964	8.036698	8.079834	8.039794	8.263951	8.02869	8.253222	8.296926	8.357165	8.143006	8.33861	7.959535	8.545544	8.026959	8.34476	8.375378	8.5902	8.288894	8.573443	7.789383	7.958743	7.899326	8.335008	8.292772	8.314851	8.480589	8.234698	7.900491	7.845793	8.189038
ADGRL3	4.789827	5.156526	5.158614	5.211763	4.866775	5.292062	5.313788	5.255391	5.249067	5.027664	5.433573	4.992147	5.406239	4.6675	5.021066	5.1654	4.629797	4.822118	4.700686	4.812583	4.874426	4.943189	4.755652	4.838441	4.869059	4.966341	4.687342	4.52356	4.253001	4.675407	4.496936	5.126216	4.756035	5.918827	5.372827	5.085857	4.580577	4.719709	4.609406	4.68345	4.578855	5.581462	5.493657	5.23044	5.42553	4.512017	4.995688	5.717291	5.326669
ADGRV1	5.233139	5.454051	4.676318	4.846835	5.189727	5.276313	4.757547	5.291669	5.16948	5.233544	5.701749	5.35419	5.219741	4.156033	4.71551	3.979135	4.057283	3.905874	4.640025	4.514681	4.609489	3.685289	4.902787	4.593057	4.836317	4.795104	4.620126	4.588685	4.699414	4.86518	4.84245	4.718724	4.699778	4.701012	4.845428	4.597225	4.801662	4.875217	4.729423	4.726562	4.805511	4.849483	4.900766	4.694115	4.488287	4.590539	4.858469	4.777531	4.911651
ADH1A	13.804991	13.470853	13.436118	13.700292	13.470853	13.259082	13.670633	13.405125	13.61301	13.639007	13.700292	13.670633	13.700292	13.576122	12.747961	12.820508	12.8767	12.213326	12.645931	13.506993	13.669148	12.352868	13.335854	12.339972	13.060618	13.286505	13.46275	13.263321	13.548127	12.94314	13.230429	13.017508	13.349641	13.222005	13.304677	11.881796	13.159949	13.476764	13.432352	13.475868	13.323946	13.261341	13.512781	13.475868	13.392067	12.627906	13.380299	13.435032	13.475868
ADH1B	12.346866	12.487679	11.284384	12.171687	12.001926	11.604629	12.339409	12.235168	12.127256	12.053617	12.145541	12.104804	12.289738	11.690331	10.294648	9.933686	10.444189	9.555339	9.750336	11.523842	11.724473	10.458017	11.523842	9.869358	11.398507	11.450053	11.588381	11.563388	11.493583	11.450053	11.540995	11.604618	11.655017	11.283788	11.472585	9.387624	11.290609	11.428442	11.787297	11.663965	11.605518	11.274034	11.399071	11.450953	11.413611	11.385404	11.192962	11.564287	11.015477
ADH1C	12.963838	12.531919	11.771853	12.738008	11.852537	12.539247	12.636567	12.697642	12.435827	12.785364	12.749434	12.539247	12.785364	12.123434	10.79908	11.810021	11.411639	12.270998	11.991352	12.628879	12.366961	11.497415	11.96694	10.403578	12.325002	12.225027	12.309902	11.429796	12.14531	12.02544	12.336178	12.115387	11.834732	11.966013	12.085725	10.785967	12.268488	12.309902	12.618229	12.412065	12.350236	12.150719	12.248517	12.230436	12.323811	12.801754	12.084116	12.377853	12.044806
ADH4	12.975474	13.036116	11.875721	12.607017	12.439365	12.478969	12.825485	12.563107	12.699135	12.795645	12.840441	12.714902	12.673955	12.103514	9.956376	11.250353	11.296983	10.600455	11.379269	12.238354	12.471656	11.101243	12.29799	10.541185	12.30424	11.892257	12.265473	11.861454	12.395916	11.720759	12.173967	11.80784	12.129884	11.868217	11.881213	10.569047	11.704736	12.309917	12.151877	12.402222	12.159025	11.98829	12.435998	12.196759	12.279827	11.773396	12.097116	12.271361	11.961621
ADH5	6.668114	6.46364	5.941902	5.891062	5.870129	6.299043	5.520777	6.53716	6.17909	6.167697	6.267739	6.682639	6.3836	5.837672	5.6321	5.595224	5.563093	5.625218	5.919579	5.784897	6.072012	5.222179	5.838255	5.807989	5.968647	6.274774	6.483074	6.267752	6.338526	6.3477	6.109246	5.988302	5.890457	5.778168	6.303156	5.219002	5.990066	5.92446	6.469656	6.328214	6.187505	5.974106	6.020466	5.906561	5.822067	6.076862	5.85663	5.747505	5.781236
ADH6	11.764579	11.327634	9.889591	10.956644	10.75031	10.959947	10.919165	11.197502	11.030684	11.347821	11.293993	11.226928	11.001892	10.247818	9.479253	9.325482	9.195495	8.307399	9.435055	10.439978	10.914205	9.187748	11.315563	9.674575	10.653568	10.722651	10.827914	9.796895	10.956067	10.257629	10.556766	10.443954	10.459453	10.180547	10.432274	8.905037	10.092394	10.660431	10.822954	10.860285	10.149471	10.517492	10.827852	10.479071	10.475284	9.998538	10.17337	10.656085	10.642824
ADH7	4.046776	4.325951	4.210635	4.568201	4.20621	3.950269	4.111797	4.25759	4.316228	4.227176	3.888187	4.31237	4.080493	4.254039	3.91416	4.125252	4.154178	4.140836	4.109565	4.14552	4.116623	3.789761	4.240497	3.973461	4.190569	4.020883	3.888678	3.997016	4.37048	3.970914	4.026577	4.111215	4.194961	4.228912	4.203662	4.063661	4.242959	4.000093	4.49295	4.662001	4.128204	4.299265	4.24676	4.135168	3.772126	3.901634	4.231238	4.072562	4.393242
ADHFE1	10.007109	9.540877	9.238786	9.667255	9.065743	9.297582	9.11581	9.506276	9.253436	9.044548	9.584762	9.658051	9.661468	8.790171	7.508792	8.570397	9.03807	8.363492	8.632139	9.527531	8.987809	7.476975	8.458526	8.024973	8.825803	9.111584	9.136413	8.366697	10.16912	8.996837	9.043233	9.01982	9.555	8.81811	9.38236	7.819431	9.398672	9.366419	8.502928	9.407724	9.169675	9.111225	8.845214	8.767205	9.016472	8.441815	8.754077	8.979503	9.217993
ADI1	10.283005	10.201588	10.04043	9.85166	10.034965	10.240817	10.345358	10.018047	10.163313	10.043925	9.828083	11.255402	10.760374	8.75416	8.743088	9.538483	9.163896	8.63839	9.292116	9.580176	9.74267	8.22344	9.133167	8.661306	8.987265	9.834022	9.97433	9.728413	9.369071	9.788553	9.871309	9.834022	9.663361	9.663361	9.237229	8.953779	9.42018	9.956523	9.985628	9.889861	9.086037	9.45231	9.678041	9.622352	9.555593	9.785271	9.501673	9.585569	9.181014
ADIG	4.403684	4.433789	4.718742	4.405016	4.27245	4.470868	4.627046	4.567116	4.488286	4.706458	4.8244	4.552424	4.707241	4.775994	4.634869	4.600347	4.734608	4.749689	4.772142	4.945725	4.74959	4.714218	4.594805	4.486018	4.619424	4.7228	4.478824	4.811794	4.554015	4.894248	4.914422	4.576964	4.606163	4.355717	4.400128	4.513236	4.693242	4.644978	4.349153	4.70515	4.409995	4.772796	4.615703	4.687038	4.75679	4.500239	4.624023	4.498669	4.950505
ADIPOQ	4.198602	4.210961	4.096337	4.158284	4.294403	4.1921	4.254449	4.236793	4.337396	4.392423	4.115153	3.984046	4.123539	4.606113	4.430747	4.56815	4.557044	4.452887	4.352358	4.701433	4.786365	4.079045	4.070346	4.135123	4.017123	4.383042	4.087179	4.227945	4.152986	4.324589	4.356816	4.27455	4.182294	4.447296	4.158256	4.318715	4.270984	4.286035	4.220758	4.384499	4.132749	4.362681	4.133854	4.003731	4.621473	4.379063	4.258867	4.617032	4.060424
ADIPOR1	9.406256	9.415664	9.33084	9.360565	8.74081	9.177813	8.816827	9.234337	9.272008	9.215023	9.312031	9.430521	9.057829	9.286974	9.739429	9.096643	9.11313	9.284618	9.412147	9.31603	8.709762	8.89757	8.958971	9.176002	9.035012	9.302723	9.062496	9.181388	9.082054	9.69633	9.317624	8.911767	9.334096	9.049822	9.458778	8.852368	9.297758	8.913491	9.348622	8.974769	8.950073	9.200656	9.422382	9.211253	8.911942	9.23884	8.991191	9.327928	9.132541
ADIPOR2	9.641392	9.597085	8.959389	9.935161	9.201799	9.714507	9.234818	9.356954	9.716993	9.805134	9.658746	9.455183	9.55099	9.896108	9.67784	9.779294	8.968278	10.144806	9.704166	9.24262	9.93961	9.038425	10.00856	9.118197	10.141309	9.704625	9.461269	9.65055	10.153904	9.545554	9.393092	9.529079	9.600363	9.314908	9.162102	8.767179	9.237588	9.722257	9.769449	9.65206	9.46794	9.537557	9.928603	9.893622	9.41673	10.075132	9.573076	9.773111	9.610533
ADK	8.305754	8.181786	8.319674	8.119721	7.983789	8.399045	7.825247	8.439546	7.989606	8.300763	8.306184	8.269433	8.115392	8.004685	8.275325	7.870654	7.819642	7.701889	8.175479	7.940423	7.9104	7.80189	8.346652	7.829276	8.042533	7.994585	8.222206	7.923473	8.380505	8.148841	7.989765	8.16154	8.072918	7.933955	7.902775	7.76746	7.846653	8.425562	7.774728	8.115718	7.868759	8.10168	8.296555	8.16977	8.16067	8.346972	7.982269	8.060629	8.269566
ADM	6.83726	7.384705	8.735425	9.321519	8.574975	9.748129	7.35161	7.813442	7.350013	9.266125	8.341416	6.970617	7.325041	7.414744	7.876714	8.095002	8.159638	8.508667	8.442448	7.831425	7.141953	8.065571	8.277187	7.86981	7.421536	9.114986	7.601764	7.886633	7.636798	7.754241	7.640514	7.826578	7.938684	8.40103	7.93282	8.320297	7.408509	7.554322	8.333393	7.825777	8.014778	9.561408	7.75802	8.284078	7.645719	8.057443	8.14694	9.057904	7.700269
ADNP	7.394205	7.300103	7.098552	7.29763	6.872865	7.485043	7.214686	7.311248	7.155837	7.143797	7.209154	7.522606	7.627972	7.277256	7.288698	6.840896	7.010279	7.330508	7.23301	7.180223	7.033809	7.00668	6.862162	6.840896	7.169864	6.829033	7.349724	6.973271	7.428989	6.934508	7.192265	7.422404	7.297054	7.373874	7.30946	7.124691	7.316019	7.229205	6.844306	7.016281	7.027231	7.223903	7.279346	7.076885	7.549498	7.333308	6.899878	7.231955	7.009363
ADNP2	6.416135	6.562588	6.593545	6.1069	6.772408	7.083619	6.724618	6.425452	6.755276	6.541152	6.555079	6.221491	6.355858	6.678711	6.623336	6.277472	6.491695	6.959818	6.477807	6.770042	6.497591	7.310516	6.61234	6.571868	6.800494	6.712432	6.453033	6.739227	6.928387	6.495996	6.539898	6.994833	6.364156	6.76213	6.735927	6.837254	6.457776	6.846063	6.29093	6.6339	6.141415	6.740275	6.827172	6.535745	6.821486	6.833547	6.111207	6.693942	6.382847
ADO	6.535916	6.861064	6.869762	6.291893	6.619634	6.408398	6.737728	6.458347	6.695581	6.864431	6.549273	6.557722	6.768847	6.740569	6.742636	6.335062	6.490192	6.643142	6.766112	6.368607	6.76093	7.709935	6.705748	7.025124	6.636502	7.052534	6.709298	6.792761	6.375744	6.86317	6.784659	6.959264	6.668035	6.859476	6.983329	7.069722	6.688343	6.26995	6.795702	6.425114	6.038725	6.440095	6.608218	6.803059	6.604014	6.552596	6.807926	6.598509	6.856199
ADORA1	4.87903	5.030235	4.846295	5.080453	4.92915	5.093888	4.982335	4.945737	5.07834	5.031488	4.992669	5.163662	5.010972	5.229005	5.12316	5.303194	5.063688	4.999026	4.992307	4.959628	5.074926	5.159503	5.057138	5.072086	5.233481	5.213416	5.23252	5.069437	5.237808	5.283563	5.091992	5.004699	5.146936	4.965425	4.977066	4.850542	4.849506	5.155683	5.183332	5.139283	4.97996	4.868864	5.020972	4.808336	5.275396	5.080149	5.02787	4.623155	5.240909
ADORA2B	5.01427	4.981489	5.302741	5.235201	4.738787	5.346865	4.883025	4.832001	5.109728	4.67387	5.080277	5.038757	4.96956	5.502312	4.993903	4.732518	4.865019	4.901412	4.991999	4.663147	4.946587	5.303146	4.843052	5.225399	4.775683	5.275289	5.023917	5.00704	5.169708	5.378937	4.353691	4.682722	4.907203	4.487705	4.9485	4.920284	4.780556	5.134775	5.609178	4.983065	5.13317	4.965841	5.010793	5.249208	4.932178	5.059718	5.439681	4.951013	5.293641
ADPGK	7.012583	6.907997	6.963569	6.949865	7.640118	7.124335	7.237371	7.106002	7.08915	7.28548	7.187348	6.985291	7.029838	7.720427	7.469414	7.212722	7.459849	7.210267	7.06134	7.472398	7.144346	7.241692	7.510289	7.587295	7.692151	7.108796	7.231868	7.073396	7.17394	6.714665	7.255228	7.264613	7.307174	7.314443	7.858219	7.468408	7.421563	7.263376	6.908696	7.383325	7.421751	7.444775	7.324881	7.029341	7.432883	7.198278	7.291809	7.385802	7.259481
ADPRH	4.733065	4.671793	4.892081	4.863587	4.69465	4.602708	4.616296	4.732378	4.415239	4.404979	4.6397	4.871315	4.909659	4.102261	4.595902	4.449483	4.47008	4.583069	4.847573	4.520256	4.640958	4.598844	4.270793	4.256083	4.354324	4.695116	4.630396	4.228619	4.31192	4.39447	4.181102	4.498615	4.221024	4.666395	4.923977	4.97201	4.254179	4.728558	4.708066	4.56336	4.202585	4.959216	4.831191	4.803676	4.810796	4.605416	4.226585	5.054899	4.616612
ADPRHL1	5.430403	5.363937	5.341243	5.398077	5.651498	5.568226	5.333023	5.334058	5.219961	5.575868	5.304786	5.228649	4.945603	5.439312	5.400213	5.500407	5.225471	5.25396	5.506662	5.274735	5.28475	5.137767	5.425365	5.301592	5.08764	5.309071	5.28882	5.364058	5.519414	5.54166	5.465849	5.326296	5.457455	5.148278	5.004944	5.396446	5.342448	5.578989	5.892824	5.318478	5.361642	4.902541	5.812952	5.469327	4.959961	5.123108	5.029472	5.282956	5.3133
ADPRHL2	5.701209	5.835934	6.437689	6.289103	6.352775	6.359164	6.017067	5.929833	6.31782	6.698946	6.020784	6.122769	6.351294	6.4562	6.785901	6.386797	6.204472	6.807408	6.346871	6.123732	6.326151	6.143819	6.600795	6.580346	6.532834	6.150471	6.230007	6.569482	6.406537	6.258804	6.258804	6.036313	6.782816	5.916758	6.010221	6.726888	5.881289	6.488176	6.743533	6.418185	6.606245	6.009991	6.318129	6.46144	6.447884	6.168899	6.344363	5.984486	6.219379
ADPRM	5.431842	5.982921	5.444888	5.869362	6.36969	5.842701	5.449762	5.936289	5.830823	5.765694	5.805049	5.579366	5.527378	5.682742	5.868116	5.888674	5.394889	5.702717	5.910379	5.849114	5.415378	6.236092	6.138125	5.927582	6.147666	6.065436	5.775398	5.755504	5.937491	5.863329	5.722266	6.518412	5.928329	6.370268	5.645504	5.716433	5.905869	6.280102	5.93464	5.965271	4.889978	6.111933	5.922047	5.782869	5.739274	5.787412	5.57763	5.492934	5.562865
ADRA1A	7.732085	7.057352	7.50585	7.53339	7.805448	7.815483	6.967472	7.631337	7.606507	7.754221	7.527122	8.105815	7.685423	6.891696	7.446861	7.337438	7.004967	6.94903	7.157517	7.180429	7.172366	6.804352	7.600577	6.878201	7.548418	7.001857	7.232298	7.267757	7.636776	6.928427	7.747184	7.887941	7.979976	7.259564	7.416183	6.57135	6.476629	7.612896	7.277691	7.889316	7.273652	7.750164	7.700843	7.294039	7.152743	6.81439	7.467137	8.043401	7.435733
ADRA1B	7.609545	7.575719	7.723325	7.132711	8.60915	6.832845	7.323754	7.080738	7.527516	7.3379	7.603289	7.379559	7.547669	7.435615	7.837146	7.805944	7.893545	8.181202	7.206791	7.735167	7.088387	7.800004	7.33119	7.687249	7.510685	7.808656	7.54589	7.081815	7.65048	6.946337	7.767761	7.091197	8.42305	7.732544	7.969921	7.62721	7.775392	7.407538	8.108549	7.413284	7.479581	7.556124	7.440719	7.420642	7.051964	7.463001	7.505122	7.327485	7.633601
ADRA1D	5.169463	5.255493	5.527968	5.491407	5.392738	5.452874	5.274368	5.277678	5.16565	5.378451	5.332096	5.270333	5.368046	5.068757	5.412582	5.363573	5.602868	5.478741	5.575899	5.684363	5.635312	5.623799	5.129081	5.505285	5.375474	5.641401	5.219581	5.475988	5.619261	5.95012	5.393767	5.121604	5.505072	5.225156	5.362652	5.490763	5.363171	5.567115	5.906579	5.469511	5.458132	5.340634	5.097527	5.230178	4.897992	5.13038	5.281089	5.148569	5.326453
ADRA2A	5.30115	5.300482	5.425682	5.361581	5.030126	5.345177	5.144467	5.262362	5.215014	5.20261	5.019178	5.407523	5.211107	6.105914	5.32204	5.891347	5.725462	6.270296	5.819097	5.448022	5.491973	6.033159	5.091164	5.780395	5.422781	5.151218	5.784295	5.206441	5.113344	6.14055	5.446981	5.47855	5.460581	5.603262	5.353718	5.181338	5.450175	4.987678	5.834547	5.145338	5.797478	5.241562	5.100058	5.568569	6.260841	5.656674	6.133552	5.313467	5.535076
ADRA2B	5.761984	5.606508	5.855963	6.030574	5.442305	5.745382	5.880289	6.054451	5.761829	5.83099	5.59603	6.045566	6.166372	5.834261	5.470897	6.021487	5.988663	5.893386	5.591202	5.949023	5.792118	5.417214	5.690839	5.532719	5.832501	5.944739	5.603778	5.435647	5.636078	5.618965	5.954789	5.81764	6.425196	5.67848	6.162755	5.463934	5.939362	5.788853	5.81472	5.972553	5.696582	5.612313	5.690262	5.732646	5.398762	5.430032	5.92016	5.628608	5.798249
ADRA2C	5.291454	5.131907	5.319163	5.244258	5.374498	5.490236	5.385906	5.354164	5.267124	5.168129	5.050591	5.149291	5.194079	5.396593	5.610271	5.360658	5.457305	5.259752	5.470589	5.312557	5.186607	5.411061	5.295904	5.644164	5.319886	5.420183	5.455908	5.26706	5.270185	5.761226	5.401869	5.541518	5.684236	5.492054	5.236727	4.95436	5.04659	5.117444	5.859146	5.580998	5.328435	5.360537	5.238298	5.276159	5.471005	5.223293	5.285684	5.251521	5.077768
ADRB1	4.849621	4.678562	5.300107	5.270015	5.231011	5.252662	5.254623	5.294692	4.804522	5.328131	5.553835	5.323923	5.275905	5.35441	5.281435	5.423262	5.510408	5.19152	5.069089	5.214802	5.325202	5.143181	5.508798	5.297591	5.268843	5.187826	5.045101	5.315175	5.142107	5.829983	5.234947	5.631528	5.489655	4.945318	5.22117	5.086188	5.5316	5.152525	6.077269	5.236629	5.426635	5.63508	5.004469	4.97993	4.898614	4.929268	5.452355	5.16872	4.828699
ADRB2	7.077892	6.788762	8.050963	6.66628	6.77256	6.786479	6.582853	6.681767	6.8172	7.123854	6.741079	7.346269	6.291739	5.902459	5.446666	6.154851	5.741468	5.298475	6.207779	6.198121	6.278653	6.169989	6.470919	5.983434	5.993097	6.494646	6.200746	6.498779	6.558311	6.166439	6.663085	6.498132	7.057383	6.214415	7.288488	6.747706	6.351433	6.558577	6.16782	6.870718	6.308459	6.475022	6.552405	6.012625	5.961723	5.720714	6.19968	6.664349	6.344294
ADRB3	4.144185	4.591948	4.381237	4.60562	4.445014	4.43114	4.269087	4.492346	4.314927	4.284401	4.210607	4.443883	4.417291	4.330341	4.244949	4.610328	4.212009	4.307069	4.51745	4.442789	4.486172	4.334741	4.393151	4.419313	4.499435	4.330327	4.545922	4.659769	4.384767	4.262313	4.443775	4.437368	4.492958	4.301692	4.34872	4.518403	4.530989	4.27986	4.510819	4.351101	4.39724	4.376864	4.348727	4.353372	4.121398	4.356573	4.359744	4.541816	4.979338
ADRM1	8.273775	8.399668	8.75158	8.560005	8.906163	8.489172	8.195242	8.273775	8.062767	8.318569	8.059204	8.739969	8.414639	7.973427	8.760682	8.901184	8.487066	9.448867	9.160284	8.616582	8.654362	8.178972	8.535793	8.718248	8.249203	8.357283	8.441167	8.459552	8.749623	8.757372	8.703022	7.906936	8.710455	7.84986	8.085942	8.862436	8.660975	7.968083	9.000899	8.990843	9.069827	8.389309	8.436445	8.737279	8.282172	8.431372	8.606009	8.382674	8.745808
ADSL	7.961425	8.090634	8.195005	8.164477	8.355554	7.715234	8.170653	8.106203	8.369992	7.937657	8.080187	8.019392	7.986728	8.488692	8.598972	8.493615	8.065884	8.788884	8.337001	8.119814	8.30514	8.632469	8.398106	8.605258	8.412019	8.176639	8.298708	8.33239	8.348945	8.321027	8.398648	8.210113	8.205181	8.126809	7.802792	8.49703	8.354888	8.365222	8.384942	8.569416	8.45631	8.198514	8.41621	8.30571	8.289332	8.259683	8.43974	7.92525	8.138306
ADSS	7.098737	7.050111	7.56764	6.900067	6.866918	7.446149	6.885864	7.222911	7.229092	7.306259	7.274079	6.729375	6.949272	7.240958	6.884159	6.947115	7.045891	7.019561	7.016673	6.78572	6.734045	7.540929	7.050782	6.949349	6.801553	7.190134	7.114547	7.289889	6.839341	6.948001	7.065034	7.206956	7.060523	7.29501	7.452744	7.235494	7.068049	7.016882	6.959379	6.911438	7.002974	6.970006	6.897624	7.286235	6.946042	7.374492	6.867671	7.061104	6.972566
ADSSL1	6.933613	7.294707	6.569095	7.242392	7.245672	7.016254	7.043914	7.339653	7.304389	6.773153	6.996366	7.231706	6.870689	7.532666	6.841357	7.751996	7.812968	7.524186	6.402701	7.019814	6.767207	7.269475	7.274259	6.68519	7.502348	6.960462	6.660984	7.480157	7.430146	7.53289	7.298368	6.98043	7.207437	6.122383	6.096518	6.07208	6.897141	7.041019	7.079878	7.214973	7.233385	7.566946	7.564892	7.706971	6.886417	7.214611	7.499207	7.115885	7.637584
ADTRP	4.367622	4.90828	4.471015	4.569468	4.940374	4.970131	4.533147	4.444578	4.551048	5.110437	5.028321	4.589443	4.476002	5.015947	5.048351	4.528181	4.820665	4.748742	5.077295	5.157059	5.090886	5.004033	5.399449	5.25922	5.262102	5.07471	4.966828	4.514385	4.720048	4.874167	4.523482	5.563334	4.345736	5.259092	5.571543	6.820422	6.471992	4.6423	4.51713	4.831366	5.305293	4.205	4.67118	4.443779	4.4099	4.252796	5.400573	4.051683	4.094044
AEBP1	5.556828	6.287906	6.595027	6.307142	6.327739	6.000842	7.879847	6.608075	6.290561	6.601606	6.646876	6.518488	6.488644	9.323596	7.887383	8.540887	9.241788	8.579372	8.021521	8.249671	8.839295	10.193694	7.694095	8.834223	8.061672	7.147015	7.738512	7.155732	6.465864	7.059111	6.667438	7.347711	7.393828	8.739638	7.810231	7.598016	7.297974	6.421961	6.682913	7.035928	8.252736	7.472208	7.364331	8.228276	8.439256	8.995322	8.686911	7.364079	7.103064
AEBP2	7.185693	7.43663	7.40472	6.972541	6.78697	7.391956	7.115008	7.255466	7.364518	7.270792	7.327865	7.256186	7.356422	6.971832	6.725164	6.692088	6.896862	7.255249	6.791753	6.853642	6.882339	7.616288	6.964809	6.752387	6.942021	7.060074	7.135968	6.686158	7.079337	6.927795	6.930106	7.246269	7.122643	7.414065	7.141598	7.324866	6.921688	7.302828	6.729367	6.796011	6.628698	7.14141	7.211341	7.134828	7.424198	7.24017	7.178377	7.038183	7.344132
AEN	6.156216	6.563803	7.498536	6.650051	6.94205	6.933227	6.510923	6.382141	6.547509	6.974768	6.165293	6.017167	6.402535	6.255579	7.337839	6.530622	6.401446	7.009229	7.262347	6.161364	6.934929	6.480955	6.87533	7.19974	7.016031	6.734542	6.629074	7.311379	6.214231	7.074842	6.831043	6.598499	6.308267	6.362938	6.402735	7.765056	6.583188	6.234981	6.639807	6.581829	7.204701	6.4321	5.933322	6.717338	6.916637	6.978932	6.532815	6.426186	6.654495
AES	8.25269	8.564672	8.291703	8.317686	8.536122	8.144264	8.503767	8.20522	8.226142	8.499838	7.927008	8.422227	8.33624	8.472178	8.733922	8.793481	8.687631	8.562744	9.113119	8.456075	8.493119	8.326443	8.372887	8.537046	8.455406	8.373721	8.369683	8.807907	8.350173	8.578789	8.653252	8.31716	8.602016	8.233117	8.149226	8.073219	8.377867	8.480836	8.700207	8.651209	8.574464	8.238484	8.294125	8.339064	8.445697	8.481585	8.457973	8.345346	8.462956
AFAP1	5.262856	5.374926	5.235843	5.153209	5.451072	5.231969	5.377321	5.137729	5.311293	5.35573	5.162042	5.191673	5.21732	5.682187	5.369312	5.51058	5.503293	5.479627	5.333231	5.256008	5.513623	5.807629	5.41071	5.808446	5.49952	5.537758	5.226257	5.403351	5.416441	5.614952	5.247397	5.353137	5.207159	5.541247	5.38142	5.474376	5.507871	5.119552	5.532924	5.251095	5.650338	5.235481	5.432209	5.197056	5.494261	5.397694	5.167229	5.549349	5.356897
AFAP1L1	6.028652	6.124286	5.754231	5.65953	5.9232	6.037547	5.831691	5.860453	5.878921	5.893808	5.915856	5.40285	5.594482	5.713845	5.85896	5.5858	5.515546	5.681537	5.491748	5.731614	5.764034	5.607957	5.805836	5.743472	5.573888	5.595198	5.54931	5.689823	5.818205	5.775479	5.726849	5.800756	5.515761	6.207696	5.518038	6.120076	5.837214	6.033926	5.733454	5.679874	5.757006	5.839202	5.896565	5.731677	5.863355	5.548224	5.304207	5.940895	5.738424
AFAP1L2	5.424798	5.526543	5.08368	5.213004	5.593512	5.405566	5.7193	5.236092	5.409422	5.578628	5.554955	5.366303	5.563826	5.711328	5.279005	5.146453	5.319459	5.088391	5.101834	5.319145	5.390998	5.784235	4.944603	5.480502	5.404426	5.441817	5.632218	5.682443	5.531506	5.079077	5.580751	5.490535	5.393978	5.419739	5.439179	5.417925	5.014352	5.751132	5.32805	5.594289	5.421262	5.612907	5.454573	5.20002	5.460908	5.281927	5.085615	5.447014	5.408961
AFF1	8.383147	8.164636	7.844357	8.083988	7.594598	8.221032	7.874417	8.387161	7.971991	8.287152	8.050649	8.052349	7.981749	8.01245	7.739698	7.873592	7.937986	7.716462	7.743351	8.043622	8.018871	7.885204	7.781375	7.814811	7.774837	8.070199	8.084099	7.576222	8.442113	7.561159	7.971787	7.893962	7.987752	7.99884	7.769354	7.621855	8.242299	8.170688	7.793984	8.157576	7.892555	8.116445	7.963488	7.97574	7.914079	7.922913	7.957574	8.054252	8.00469
AFF2	4.578402	4.632901	4.537472	4.828007	4.695883	4.697306	4.717336	4.373825	4.785355	4.49919	4.619677	4.647539	4.816731	4.683662	4.692677	4.749804	4.714924	4.774135	5.022431	4.614319	4.701418	4.65842	4.607502	4.39879	4.647834	4.703786	4.533028	4.609702	4.533329	4.853026	4.534044	4.618508	4.68973	4.521979	4.652877	4.982416	4.594439	4.695371	4.602325	4.466419	4.854593	4.431657	4.50003	4.899297	4.576693	4.599223	4.419195	4.765211	4.834468
AFF3	6.358411	6.430217	6.449241	5.916947	5.792206	5.924659	5.810338	5.993322	6.135029	5.749376	6.74523	5.71425	6.376747	5.826335	5.753779	5.888166	5.729031	5.73511	6.02407	6.228643	6.22674	5.779849	5.891339	6.100187	6.226318	6.585467	6.161512	5.118223	5.43328	5.962789	5.931092	6.203025	5.756216	6.792538	6.183854	5.775741	6.841238	6.371958	6.167295	5.906247	6.473572	6.224287	5.904838	5.504664	5.556016	5.869738	6.205106	6.063819	5.811373
AFF4	8.302702	7.99927	7.951094	8.211701	7.198036	8.472318	7.776547	8.118058	8.156265	8.268189	7.976193	8.114622	8.229131	8.033574	7.800253	7.33008	7.639143	7.425796	7.47758	7.541608	7.48341	8.165127	7.623866	7.596185	7.445025	8.068154	7.54102	7.866018	7.859446	7.471584	7.679024	8.207351	7.833781	8.245425	7.676656	7.994272	7.863358	7.892025	7.303655	7.675614	7.742058	8.105037	7.808344	7.749019	7.924455	7.837758	7.794908	8.044044	7.876433
AFG3L1P	5.207891	5.186628	5.167798	5.241507	5.053894	4.90288	5.008488	4.948235	5.365969	5.189938	5.022418	5.361525	5.201643	5.124543	5.151323	5.21319	5.164681	5.319405	5.162965	5.148541	5.04341	5.26109	4.839506	5.059408	5.065766	4.889248	5.041515	4.998668	5.409741	4.667849	5.156893	4.936061	5.152299	5.052863	5.181063	5.545244	5.301454	5.305582	5.011778	5.484614	5.440884	5.203186	5.157584	5.111309	5.241356	5.213921	4.998102	5.089939	5.167559
AFG3L2	8.300803	8.044561	7.930424	8.147163	8.351782	8.137061	8.123655	8.207357	8.348335	8.09518	7.912503	8.151407	8.427639	8.496399	8.645297	8.557138	8.314274	8.75562	8.215408	8.283393	8.357971	8.099216	9.127126	8.117446	8.506049	8.122552	8.262773	8.713558	8.343055	8.464446	8.327312	8.365566	8.291085	8.264778	8.04428	8.116082	8.122552	8.389142	8.633035	8.500539	8.381056	8.119312	8.162909	8.509269	8.237034	8.319998	8.338354	8.130453	8.286966
AFM	12.401874	12.332524	11.701772	12.825653	12.67148	12.151907	12.54935	12.67148	12.429949	12.915223	12.738851	12.463619	12.450673	12.074021	11.125125	12.020842	12.306277	11.308004	11.477382	11.847997	12.683415	12.045857	12.434838	11.548582	12.607907	12.08536	12.564283	11.501502	12.767439	11.620308	12.151141	12.09666	12.016167	12.127991	12.145634	11.121733	12.151141	12.539339	11.849073	12.609017	12.491836	12.194926	12.44798	12.299248	12.708308	12.507221	12.180339	12.163598	12.485056
AFMID	8.806995	8.267395	8.034173	8.44909	7.903737	8.510451	8.20815	7.820893	8.397281	8.233707	8.402962	8.433171	8.131096	7.918296	8.545406	7.721011	7.934649	7.77731	7.7473	8.300629	7.831434	7.869911	8.003784	7.93645	8.565212	8.148715	8.243265	8.00394	8.504762	8.173551	8.222087	7.786717	8.212913	7.641919	8.266766	7.262838	8.138404	8.176556	8.469712	8.598617	8.365498	8.154687	8.3724	8.286794	8.022917	7.945216	8.398518	8.105168	8.288254
AFP	6.339424	6.323144	5.165624	5.479507	5.351564	4.872478	5.805795	5.867249	5.653371	5.549824	6.495949	6.727188	6.350756	6.423032	4.108224	4.748694	5.501973	4.990652	5.180727	6.213292	7.360355	5.500531	7.054735	4.614325	6.408215	6.489935	6.874979	5.008907	6.772772	5.524761	5.559796	5.56445	5.732303	5.190684	4.605837	4.923027	5.943353	5.961432	5.735825	5.457129	5.175735	4.884123	6.286463	6.259399	5.898106	6.102014	6.017757	6.309487	5.663077
AFTPH	7.033905	6.96136	7.197754	7.089101	6.837387	7.16558	6.659993	6.955715	7.045769	7.020163	6.970979	7.223962	7.207178	7.054999	7.228057	7.018492	7.009343	7.046537	7.059044	7.026112	7.046277	7.177276	7.084553	6.944103	6.874618	7.064784	7.164263	6.783001	7.021463	7.098212	7.094139	7.150546	7.181065	6.847706	7.050343	7.081704	7.050343	6.936271	7.175179	7.086241	6.918026	7.068466	6.943746	6.860815	7.004949	6.925821	7.071173	6.977667	7.060243
AGA	6.639996	6.657956	7.438439	6.958019	6.848157	6.75131	6.934549	7.107803	6.929291	6.900057	7.07852	6.713989	7.154217	7.180998	7.569901	7.477167	7.517349	7.189646	7.667084	7.158152	7.264024	8.188075	7.250681	7.661942	7.291813	7.264633	7.491454	7.674217	6.956805	7.734572	6.935808	6.931307	6.88182	7.018734	7.478736	7.191463	7.312829	7.289226	6.9723	7.133136	7.155263	7.701258	7.315175	6.896257	7.385004	7.134392	7.123608	7.199721	7.144352
AGAP1	6.810742	7.045841	6.819609	6.835484	6.581427	7.080852	6.860349	6.810421	6.75962	6.675769	6.860727	6.798238	6.654482	6.484959	6.676252	6.558056	6.40403	6.900823	6.792926	6.700263	6.647028	6.26023	6.778203	6.832477	6.715565	6.612184	6.850367	6.694085	6.758659	6.757198	6.704646	6.875287	6.564613	6.982159	6.467716	6.626875	7.036797	7.093137	6.785564	6.424009	6.756215	6.453697	6.49085	6.676423	6.803065	7.03235	6.855266	6.682103	6.610965
AGAP2	5.274476	5.107277	5.166829	5.257394	5.072332	4.887747	4.975596	4.992736	4.836731	5.2572	4.983125	5.314294	4.894783	4.943795	5.101118	5.009206	4.979243	4.961377	4.928861	4.863811	4.919133	4.970955	5.290237	5.041374	5.120549	5.338152	5.019246	5.11019	4.676862	5.182875	5.04524	4.893641	5.048742	4.691418	5.104937	4.899548	4.699803	5.018518	5.151068	4.983213	4.839641	4.857565	5.070081	4.94131	5.089983	5.04487	5.403607	5.262645	5.207357
AGAP3	6.356646	6.495637	6.372122	6.4469	6.900015	6.484075	6.513924	6.402975	6.442782	6.20288	6.294507	6.517665	6.217355	6.2418	6.578392	6.765529	6.375902	6.655985	6.676387	6.188911	6.661239	6.175989	6.479166	6.222163	6.400783	6.53969	6.350316	6.696044	6.642789	6.514572	6.506802	6.222756	6.597527	6.093444	6.25916	6.129308	6.391806	6.783459	6.889323	6.622304	6.62459	6.268526	6.354352	6.332772	6.382895	6.501235	6.543847	6.30042	6.388077
AGBL1	3.979508	4.107695	3.992153	3.950379	3.997171	3.901816	3.787068	3.898775	4.079958	3.805565	3.91406	3.73041	3.819741	3.94755	3.726057	3.870371	3.78663	3.784201	3.926141	3.892181	3.804117	3.805313	3.969638	3.882142	4.015782	3.949595	3.887302	3.924461	3.825828	3.904564	3.977326	3.903628	3.865246	3.823462	4.124142	3.871576	3.710997	3.747815	3.654015	3.840843	4.001848	3.845696	3.776941	4.032267	3.748156	3.881502	3.727025	3.749531	3.77646
AGBL2	6.339419	6.358343	5.497967	5.90376	6.015916	5.662469	5.856539	6.504181	5.637136	5.91291	6.093863	6.566556	6.144463	5.922935	5.3723	5.72069	5.655006	5.486642	5.670721	5.691103	5.894062	5.411896	5.619415	5.397697	5.972835	5.538409	5.650983	5.314724	7.572842	5.920216	5.94691	5.287707	6.061145	5.269872	5.740876	5.187966	5.56245	6.072574	5.373456	7.602372	6.423477	5.727645	6.031086	5.328016	5.231771	5.525164	5.939375	6.282264	5.882673
AGBL3	4.994465	4.523232	4.53202	4.500005	4.508901	4.768527	4.646184	4.710191	4.583283	4.600092	4.537535	4.446962	4.849863	4.244402	4.413052	4.254694	4.324877	4.544453	4.439389	4.744556	4.68969	4.966957	4.658092	4.523595	4.983017	4.385836	4.982571	4.128003	4.634001	4.201152	4.239923	4.669608	4.270987	5.291221	4.586575	4.767368	4.676559	5.081758	4.061698	4.504784	4.736766	4.466761	4.528981	4.944262	5.161516	4.956847	4.105609	4.717116	4.425702
AGBL4	5.000031	4.943818	4.882187	4.817703	5.425185	4.946294	4.892869	4.795298	4.877476	4.837068	4.802909	4.93029	4.890266	5.029964	4.931884	4.933287	4.961083	4.722669	4.952278	4.879684	4.594187	4.959374	4.749922	5.025803	4.693429	5.020559	4.822899	4.85774	4.70691	4.991606	5.372597	4.836341	5.072295	4.394305	5.061047	4.478461	4.803464	5.318563	4.984676	4.757946	4.487001	5.181594	4.909979	4.98093	5.16616	4.438962	4.781562	4.931746	5.004843
AGBL5	5.861467	5.853755	5.685412	5.58972	5.747271	5.490914	5.689164	5.751527	5.813145	5.514328	5.932085	5.835353	5.357488	5.966127	5.664266	5.662186	5.691802	5.702204	5.775755	5.854416	5.857159	5.514226	5.599997	5.714154	5.742426	5.987492	5.701976	5.966972	5.73033	5.968916	5.784592	5.739058	5.813562	5.475105	5.849241	5.430263	5.698526	5.832963	6.12629	5.764942	5.32186	5.800771	5.768059	5.755665	5.921502	5.73478	5.62577	5.684101	5.749012
AGER	5.378793	5.362138	5.061306	5.486135	5.503155	5.546715	5.390525	5.427539	5.248388	5.239205	5.463263	5.4143	5.339606	5.362757	5.587468	5.386019	5.613097	5.53352	5.463013	5.37528	5.628033	5.372423	5.447336	5.58609	5.355897	5.412554	5.324097	5.473963	5.803599	5.419832	5.4267	5.169723	5.630551	5.246704	5.361908	5.659884	5.417511	5.59313	5.360447	5.708307	5.868717	5.310824	5.21584	5.311291	5.189707	5.304858	5.196509	5.425281	5.425281
AGFG1	7.718891	7.764326	8.007586	7.806623	7.794992	7.846012	7.533626	7.812337	7.884422	7.826983	7.845764	7.739847	7.759405	7.613035	7.908608	7.579306	7.613437	7.698785	7.648391	7.351671	7.338813	7.686836	7.894682	8.04986	8.069111	7.390624	7.595577	7.640626	7.67563	7.83001	7.529612	7.391373	7.538075	7.931717	7.534118	8.669319	7.773101	7.610448	7.401058	7.646851	7.742414	7.863183	7.825193	7.781265	7.85985	8.271064	7.757344	7.886103	7.774166
AGFG2	7.125698	6.91748	6.950187	6.746776	6.577821	6.982471	6.737855	6.787234	6.715724	6.608535	6.677341	6.884845	6.3137	7.126486	7.829341	7.309985	7.158536	7.197332	7.790066	7.124617	6.90599	6.107329	6.87657	7.1311	6.806527	6.913272	6.921401	7.144761	7.500689	6.94141	7.098895	6.4639	7.011714	6.638249	6.86903	6.141318	7.00333	7.214615	7.514821	7.363746	7.117392	6.872031	6.952683	6.886944	6.697081	6.61814	6.934915	6.825464	6.859809
AGGF1	7.498105	7.586259	7.332096	7.270923	7.047752	7.522101	7.353285	7.269626	7.410433	7.424267	7.527709	7.319793	7.22044	7.049483	7.013653	6.891856	6.914857	7.13457	6.813638	6.954587	6.776702	7.137255	7.085826	7.097031	6.825872	7.108818	7.254556	7.267449	7.10316	7.576189	7.318979	7.24538	7.333517	7.225947	7.075325	7.17615	7.067658	7.348538	6.997597	7.158949	6.958871	7.072981	7.146443	7.25871	7.22291	7.22028	7.145302	6.939582	7.182343
AGK	7.061447	6.931046	7.17962	6.845976	6.824558	6.90899	6.84416	7.021053	7.095749	7.077415	7.238911	6.915146	7.090539	7.020935	6.852636	6.45612	6.566895	7.467329	7.177477	6.89173	6.534249	6.868035	6.635483	6.842952	6.907232	6.985672	7.166395	6.999976	6.821019	7.222903	6.95929	7.086753	6.715262	7.246006	6.97303	6.844246	6.920301	7.143736	6.632041	6.512597	6.522157	6.958058	7.164847	6.974793	7.062386	7.114313	6.747163	6.875186	6.933974
AGL	7.898397	7.660808	7.391892	7.962245	7.654838	7.728823	7.693806	7.92792	7.726148	7.741876	8.127845	7.922956	8.000398	7.460332	7.377569	7.623832	7.465726	7.348197	7.37812	7.571429	7.77786	7.337502	7.547086	7.150778	7.935257	7.776406	7.950812	7.472557	7.925996	7.426695	7.682411	8.106004	7.960193	8.063924	7.650014	6.881067	7.195713	8.239363	7.705729	7.637013	7.287085	7.919008	7.745437	7.592676	7.28271	7.439801	7.348549	7.511039	7.782891
AGMAT	10.71345	10.754047	9.473356	10.032777	10.264152	10.249138	10.965774	10.326277	10.728689	10.378126	10.770266	10.317456	10.358918	9.236295	8.741377	8.257948	8.002106	8.470418	8.208604	9.472379	8.970326	8.311305	8.864197	8.065911	10.221717	9.537228	9.906651	9.32624	9.297811	9.306661	9.604994	9.634854	9.616489	9.382856	9.245602	7.955995	9.416944	10.308285	9.769014	9.573811	9.439957	9.722113	9.69139	9.934406	9.613298	9.206585	9.795476	9.777045	10.043131
AGMO	9.218018	10.020981	8.502063	9.201622	9.262942	9.199974	9.260265	9.865626	9.48079	9.341433	9.680383	9.428233	8.998994	8.046941	7.656109	8.25216	8.215166	7.846859	8.28575	8.295504	8.87927	7.660616	8.936682	8.104816	8.683398	8.987693	9.191161	8.532325	9.29797	8.918228	9.146483	9.187532	8.859918	9.103062	9.158259	7.89426	8.703446	9.25277	8.441733	8.70107	8.231782	8.926903	8.966387	8.976279	8.561865	8.24173	8.15525	8.79565	8.827251
AGO1	7.785909	7.84019	7.593201	7.469272	7.203109	7.290662	7.452977	7.687142	7.693103	7.440685	7.860633	7.909128	7.582733	7.295835	7.683682	7.393163	7.171875	7.276153	7.579929	7.326483	7.561352	7.26875	7.196409	7.418253	7.359997	7.440969	7.48889	7.325283	7.662647	7.536349	7.480271	7.379225	7.596097	7.325651	7.369184	6.836642	7.586695	7.39888	7.61758	7.569025	7.359656	7.258469	7.757633	7.459519	7.33973	7.4273	7.575315	7.530528	7.483351
AGO2	6.842058	6.8811	7.447811	7.3836	8.383299	7.658548	7.614796	7.179079	7.291079	7.234022	7.365165	7.146592	7.207464	7.53629	7.446327	7.649494	7.580492	7.772681	7.125449	7.4606	7.385452	8.111491	7.306282	7.452402	7.733844	7.431321	7.470634	7.489261	7.178088	7.239347	7.253012	7.470274	7.367833	7.570222	7.239347	8.078835	7.299577	7.370319	7.213263	7.361748	7.418193	7.260107	7.336025	7.368533	7.482392	7.679368	7.608139	7.525885	7.427643
AGO3	6.895576	6.484375	6.919448	6.936814	6.943741	7.263941	6.649823	6.947116	6.817953	7.269656	6.751058	6.636371	6.771801	6.516236	6.93738	6.617944	6.355209	6.575549	6.549063	6.682943	6.45013	6.500941	7.09084	6.418921	6.721895	6.634032	6.712728	6.21807	7.131333	6.028854	6.45408	6.885207	6.415623	6.950059	6.641332	7.161726	6.824878	7.134109	6.018552	7.013147	6.711225	7.021597	6.911918	7.02021	6.806037	6.795899	6.622711	6.80696	6.942416
AGO4	6.46903	6.645371	6.775257	6.35692	6.335782	6.441321	6.477161	6.683639	6.735511	6.509051	6.798399	6.39946	6.541932	6.377763	6.681081	6.79979	6.525072	6.617978	6.619371	6.736688	6.461536	6.321625	6.359478	6.306994	6.440812	6.561001	6.419626	6.481236	6.748087	6.338852	6.332294	6.538812	6.493599	6.554393	6.638966	6.020958	6.451973	6.790074	6.493372	6.642491	6.537936	6.660836	6.395678	6.47196	6.789488	6.519833	6.502954	6.729987	6.498316
AGPAT2	8.702406	8.454934	7.959373	8.682248	8.832545	8.320741	7.967072	8.39767	8.40873	8.08037	8.447888	8.868852	8.938275	8.245689	9.120687	9.108068	8.625851	8.772766	9.76688	8.764458	8.069231	7.653583	9.169621	8.655877	8.91499	8.633441	8.111221	8.938827	9.014837	9.192852	9.101214	8.114869	8.337693	8.323222	8.822682	8.036467	8.700283	8.452452	8.81262	8.959458	8.650554	8.639623	8.908178	8.810446	7.900738	7.872388	8.927044	8.720564	8.433538
AGPAT3	7.153301	7.007196	6.486809	6.757484	6.7357	6.870754	6.931183	7.183323	6.784981	7.007196	7.076476	7.083998	6.77081	6.733555	6.670466	7.060955	6.664314	7.20283	6.970703	6.904149	6.805369	6.272142	6.785973	6.702157	6.870846	6.820088	6.920026	7.132721	6.890337	7.065574	7.129735	6.586333	6.990796	6.510301	6.588355	6.040033	6.721879	6.944711	7.231649	7.170007	7.101441	6.703704	6.921493	6.76415	6.817313	6.774883	6.881606	6.832972	6.749212
AGPAT5	7.380337	6.691092	6.764637	6.307447	6.463839	7.500672	6.204808	7.100799	6.688107	6.732925	6.494234	6.916144	6.329975	6.546963	6.541968	6.383381	6.188236	6.582104	6.232302	6.177721	6.377981	6.592632	6.880648	6.685567	6.624856	7.401449	6.988759	6.74524	6.352131	6.949842	6.860365	7.000185	7.027931	6.26774	6.146713	6.677393	6.477658	6.747458	6.150187	6.300715	6.051713	6.192091	6.789563	7.094419	6.400701	6.53295	6.754348	6.223143	6.572457
AGPS	7.746949	7.008392	8.408063	7.644223	7.32273	8.456186	7.437051	7.562467	7.860158	7.95615	7.541611	7.203741	7.030747	7.694153	8.180613	7.673638	7.320087	7.905191	7.771315	7.5754	7.444923	7.612497	8.01363	7.93379	8.097143	7.508068	7.836874	7.965947	7.744567	7.99122	7.605805	7.987191	7.441353	8.120636	8.132771	7.844669	7.570623	8.004118	6.788852	7.626396	6.871599	7.498897	8.129599	7.501163	8.131896	8.0684	7.493329	7.310619	7.597653
AGR2	4.026165	3.986274	3.810533	3.788438	3.589371	3.849589	3.811132	3.910188	3.949834	3.715916	3.508159	4.232995	4.11943	3.980002	3.810785	4.232291	3.775016	4.062981	3.881383	4.185638	4.046076	4.104975	3.591516	3.597753	3.846101	3.932103	3.905155	3.674415	3.95403	3.973181	3.823325	4.581455	3.917187	3.665668	3.601699	3.789896	4.6879	3.943694	3.952858	3.769179	3.616413	4.049003	3.90162	3.839694	3.962371	3.693318	3.628298	3.761764	3.543876
AGR3	3.643118	3.56918	3.591745	3.747483	3.661926	3.654177	3.654998	3.59261	3.655494	3.71712	3.569045	3.597295	3.712961	3.712825	3.623818	3.684569	3.638616	3.656706	3.619158	3.636146	4.026648	3.923268	3.857022	3.698265	3.732878	3.572901	3.676795	3.650459	3.673135	3.743117	3.839182	3.822181	3.756848	3.777135	3.697649	3.680417	3.844586	3.635108	3.587521	3.601959	3.605912	3.641048	3.601959	3.542585	3.769009	3.456613	3.622776	3.82825	3.736116
AGRN	6.604316	6.42262	6.473677	6.195649	6.536601	6.33735	6.42701	6.17636	6.162838	6.336991	6.138531	6.283477	6.336991	6.712525	6.576828	7.077436	7.117289	6.794729	7.241205	6.537247	6.621399	5.942601	6.26559	6.935788	6.652666	6.279096	6.653633	6.831698	6.195766	6.471994	6.571075	6.177469	6.750843	6.254234	6.016038	5.904278	6.116942	6.381512	6.826601	6.488351	6.908126	6.316732	6.442111	6.604205	7.008895	6.630952	6.841815	6.351886	6.582873
AGRP	5.544689	5.295089	5.157731	5.311154	5.381728	5.303444	5.276821	5.30842	5.357359	5.17155	5.258283	5.506623	5.394319	5.236721	5.415525	5.606473	5.170256	5.358006	5.239714	5.421474	5.491777	5.474751	5.282381	5.368744	5.33789	5.332743	5.243117	5.843211	5.387673	6.007513	5.56585	5.55382	5.389257	5.400859	5.510211	5.176841	5.085672	5.307868	5.569336	5.003667	5.203136	5.243302	5.296026	5.229339	5.170056	5.223007	5.490084	5.427903	5.119067
AGT	11.722884	11.796258	12.109606	11.974797	11.984084	12.109606	11.429657	12.127229	11.810293	11.787803	11.872352	12.228734	12.158609	11.875618	12.17941	12.210313	12.004885	13.112684	11.795808	12.381924	11.903028	11.290609	12.27099	11.783394	12.390932	11.845564	12.126679	11.919501	11.497543	12.229806	12.251426	12.135229	12.293196	12.117158	11.638968	11.845564	11.962958	12.229806	12.071447	11.911882	11.985238	12.243807	11.932853	12.251603	11.911882	12.294113	11.955338	11.865639	12.07137
AGTPBP1	6.116784	5.928408	6.055175	6.119913	6.172413	6.203892	6.318454	6.013793	6.35518	6.009921	6.481062	5.769899	6.185647	6.247362	6.311043	6.028313	6.163738	6.234897	6.328397	5.865155	5.830207	6.359783	6.153135	6.270433	6.13245	5.921658	6.264375	5.946432	5.754703	6.195178	6.225945	6.408178	6.038434	6.383476	6.265871	6.204818	5.820016	6.278302	5.935728	6.059843	5.818028	6.318095	6.273727	6.175416	6.264799	6.536559	5.791107	6.640131	5.812352
AGTR1	9.382448	9.135367	8.846767	9.18231	8.773325	9.685348	8.840806	8.83985	8.956164	9.934337	9.18231	8.893311	9.257663	8.082191	8.227113	8.309532	8.832204	7.793409	8.920427	7.78378	8.26575	8.824411	8.140909	8.513488	7.691028	9.062334	8.759258	8.828621	8.625079	8.566239	8.748644	9.741948	8.683344	9.374212	8.942408	9.48635	8.586884	8.95671	8.273654	8.296794	7.583874	8.964155	8.59568	8.825333	8.786201	8.696677	8.059455	8.535451	8.876975
AGTR2	3.895709	3.959961	3.930077	3.870308	4.005396	4.00476	3.886459	4.025287	3.912183	4.02301	4.00794	4.296705	4.067455	3.879728	3.896384	3.695979	3.588548	3.820362	3.814825	3.992479	3.841301	3.743426	3.94554	3.912772	4.024182	3.875944	3.869543	4.203967	3.809015	3.984463	3.786121	3.963583	3.862218	3.959256	3.967	3.947382	3.905729	3.919993	3.865986	3.831309	4.063248	4.015744	3.903803	3.839543	3.945481	3.79916	4.271817	3.872613	3.827793
AGTRAP	6.394182	6.506905	6.541718	6.466801	6.123495	6.259443	6.237512	6.51074	6.269506	6.384509	6.303454	6.758299	6.529	6.178174	6.371591	6.393903	6.211395	6.570122	6.645941	6.486357	6.697125	6.43835	5.900533	6.645325	6.116402	6.284001	6.384997	6.467826	6.411076	6.73246	6.247716	6.065506	6.229979	6.175221	6.547238	6.451335	6.487923	6.212628	7.021101	6.320818	6.330112	6.5151	6.360422	6.490068	6.109578	6.267361	6.708661	6.57782	6.640889
AGXT	12.524114	12.68307	12.559599	12.722005	12.68307	12.584431	12.898476	12.584431	12.759158	12.451601	12.584431	12.611747	12.428113	12.633005	12.279384	12.914892	13.040417	12.234354	12.413853	12.974373	12.597488	11.521479	12.437342	11.897375	12.3928	12.758892	12.365923	12.809707	12.633736	12.584602	12.596385	12.382019	12.693525	12.525694	12.952438	12.156407	12.513349	12.590599	12.773781	12.948616	12.720313	12.474613	12.462966	12.683338	12.278826	11.617424	12.48679	12.403886	12.526647
AGXT2	9.136424	9.689418	10.171114	8.922802	10.05297	9.563966	8.900813	9.388412	9.531585	9.274305	9.235505	9.766838	10.063463	8.027347	9.526121	9.029073	8.552262	7.671013	9.987382	9.963477	9.348963	7.302175	9.391176	9.707089	9.039137	9.673191	9.629863	8.906509	9.379023	9.295455	9.835545	8.754104	9.429529	8.758914	9.749669	8.070367	9.144028	9.597428	9.348165	9.474032	9.54158	9.183921	9.522868	9.165495	8.788097	8.350713	9.381236	8.906419	9.668831
AHCTF1	7.163777	7.168758	7.07132	6.963331	6.968759	7.230083	6.891215	7.137527	7.116401	7.410358	7.320768	7.057436	6.898969	6.945992	6.82242	6.422836	6.60962	7.042199	6.904059	6.82242	6.854552	7.228439	7.084623	6.855168	6.998672	6.920462	7.143449	6.683074	6.901151	6.936267	6.970263	7.247958	6.842696	7.269647	7.025111	7.361456	6.7641	7.217858	6.911751	6.910631	6.632887	7.153338	7.036412	7.137644	7.04921	7.16901	6.651405	7.102188	7.03273
AHCY	11.020103	11.056507	10.741751	10.52752	10.007366	10.706842	10.841177	10.425914	11.04004	10.443818	10.285437	10.550497	10.25943	10.390941	10.225004	10.14672	9.976407	9.713969	10.45776	9.917543	9.905015	9.234133	10.143628	9.992086	9.873582	10.738848	10.339454	10.780269	10.081184	10.415456	10.666037	10.965043	10.623852	10.362682	9.895754	9.764606	10.105529	10.812207	11.02193	10.451174	10.166915	9.883764	9.969694	10.082127	10.209895	10.024178	10.327162	9.993369	9.824949
AHCYL1	9.844044	9.621851	10.12657	9.888692	10.206607	9.812782	10.006434	9.983044	9.829842	10.041048	9.779695	9.704007	10.091984	10.569096	10.520392	9.778868	10.203899	9.684556	10.267025	10.297258	10.080999	10.382324	10.379504	10.164029	10.417192	9.950517	10.132044	9.648919	9.914771	10.033204	9.914771	9.834413	9.80939	10.2336	9.987552	10.158447	9.688892	10.232223	9.869295	9.659506	9.625673	10.209139	10.183251	10.320242	10.492002	10.325012	10.245597	10.266315	10.422833
AHCYL2	6.98831	7.128731	6.844184	7.161307	6.822009	6.993156	7.108142	7.282975	7.215645	7.007652	7.136114	7.294077	6.904606	6.958799	7.040764	6.622895	6.808055	6.316684	6.811073	6.931257	6.649796	6.850951	6.858203	6.445618	6.685266	7.150888	7.096355	6.775087	6.949599	6.928988	6.976172	6.948224	7.015437	6.882679	7.103795	6.45065	7.087919	6.810753	7.178882	6.723957	6.841872	6.841872	6.929216	7.117949	6.863017	7.057116	6.62923	6.920107	6.919044
AHDC1	5.811315	6.233057	5.732869	6.241588	6.346388	6.066273	6.063356	5.97975	5.958399	6.023435	5.81357	5.531505	5.513429	5.787125	5.905399	5.972604	5.812255	5.661525	5.889601	5.869267	5.855803	5.706171	6.158299	6.047492	5.843542	5.756507	6.073346	5.761374	6.117571	5.714438	6.277223	5.805343	5.888932	6.194951	5.576351	5.728127	6.030656	6.137163	6.061824	5.913359	6.037641	5.751721	5.834368	5.988834	5.651996	5.648092	5.675498	5.75284	5.805871
AHI1	6.153819	6.351301	6.770123	7.025103	7.898419	6.815736	6.997944	6.944818	6.903367	6.682271	7.11591	6.120842	6.526523	6.762019	6.979248	6.73537	7.388443	6.954999	6.224774	6.669148	6.851259	6.836244	6.882474	6.57825	6.811291	6.556303	6.804888	6.44687	6.748456	5.720703	6.755545	7.677215	6.347265	7.104612	7.071085	7.221846	6.880784	6.961821	5.826031	6.776177	7.155099	6.831498	6.704039	6.734941	7.211848	6.857615	6.89443	6.726644	6.909335
AHNAK	9.071499	9.401688	8.514409	9.178758	8.980684	9.005427	9.22363	9.085009	9.039764	9.070073	9.204021	9.122628	9.448716	8.682336	7.944514	8.991207	8.629949	8.689566	8.564476	9.029101	9.307722	8.845325	8.815964	8.407338	8.694892	8.903926	9.14222	9.10016	8.818862	8.222167	8.678698	8.789895	8.666059	9.432003	8.764146	8.524402	8.855073	9.116931	8.906367	8.934809	9.334068	8.562462	8.903805	8.768838	9.336225	9.462828	9.084778	8.946057	8.666685
AHNAK2	4.559159	4.573409	6.423387	4.589001	6.267073	4.751189	4.932287	4.517068	4.570042	4.914742	4.840263	4.518658	4.619763	4.817593	6.589162	4.955038	5.10431	5.941202	6.649615	5.438101	4.78885	5.062693	4.585709	7.539577	5.447483	4.973025	4.690835	5.632359	5.446085	4.962659	5.054994	5.142456	4.837892	5.368948	4.676635	8.297783	5.199601	5.074066	5.057569	4.63735	5.531591	5.000439	5.64774	5.439562	5.031755	5.391083	5.75646	5.077693	4.869325
AHR	9.811912	9.194387	9.121881	9.386187	9.573101	9.554204	9.815748	9.320256	9.574309	9.81834	9.328648	9.84782	9.774302	9.237138	8.71669	9.430373	9.420717	8.975989	8.696228	9.728649	9.766938	9.155631	9.611676	8.906126	9.723589	9.944933	9.586937	9.260288	8.892059	9.363567	9.544081	9.553782	9.363567	9.638105	9.852441	8.964877	9.20311	9.397516	9.169198	9.013102	9.283042	9.055892	9.469918	9.024775	9.581073	9.102695	9.406857	9.708875	9.523053
AHSA1	7.771104	7.84455	8.198759	7.728275	7.246047	7.535618	7.364526	7.536058	7.694923	7.423805	7.587936	7.923551	7.457783	7.902547	8.139976	8.29831	7.943204	8.163119	8.34689	7.86572	7.855089	7.5132	7.62489	7.388019	7.59753	7.606757	7.807002	7.870155	7.468667	8.019414	7.998273	7.938234	7.851416	7.639914	7.169522	8.110685	7.681741	7.593176	7.775569	8.099922	7.691407	8.079516	7.703087	7.771754	7.769047	7.839284	7.873859	7.530133	7.571703
AHSA2	6.968764	6.905132	6.168143	6.941719	6.490314	6.519783	7.160884	6.849245	6.441613	6.399385	6.364312	7.229401	7.258112	6.30009	5.596896	6.932336	6.899123	5.889295	6.481357	6.895441	6.663259	5.915078	6.474634	5.850564	5.878064	5.847841	6.524277	5.836932	7.074613	4.960458	6.363177	6.598121	6.700922	6.781728	6.935115	6.446464	6.776467	6.840424	5.286789	7.226392	7.319322	6.59577	6.415794	6.5602	6.992531	6.644547	6.52619	6.75884	7.033813
AHSG	12.371967	12.301012	11.427559	12.203086	12.258521	12.041083	12.58303	12.102998	12.184726	12.250063	12.310811	12.792273	12.861714	12.306132	11.739317	12.599242	12.342465	11.801249	11.584569	12.22882	12.604528	12.128613	12.522484	12.028158	12.516102	12.226862	12.423021	12.345829	12.555335	11.830557	12.226862	12.160572	12.269902	12.247681	12.173618	11.838866	12.202495	12.269902	12.247681	12.632742	12.557425	12.003364	12.24977	12.2609	12.228951	12.316167	12.282747	12.1952	12.021187
AHSP	4.153853	4.11276	4.148996	4.095077	4.263664	4.313486	4.021148	4.12505	4.117394	4.279208	4.211833	4.116566	4.382228	4.127928	3.998112	4.596867	5.101333	4.271196	4.299687	4.398829	4.264475	4.187035	4.090784	4.697721	4.228591	4.555457	4.442871	4.229978	3.989988	4.085561	4.187006	4.048109	4.398861	4.091131	4.006844	4.0366	4.379513	4.351617	4.496915	4.160907	4.337313	4.362985	4.398135	4.273781	4.088894	4.215958	4.47628	4.540177	4.080931
AICDA	4.380624	4.212975	4.100434	4.335949	3.899627	4.079333	4.036422	4.462269	4.262921	4.120208	3.98655	4.246015	4.231986	4.041235	3.961863	4.279313	4.223413	4.039551	4.191468	4.085038	4.285318	3.90037	3.982127	4.102255	4.007644	4.249733	3.979362	3.924274	4.076865	4.327873	3.927455	3.926816	3.906413	4.317237	4.41464	4.236206	3.950832	4.352721	4.116421	4.233782	4.273595	3.901699	3.980228	4.370619	4.083977	4.114677	4.266136	4.301019	4.095745
AIDA	6.514419	6.341811	6.353558	6.303431	6.136921	6.389909	5.998566	6.307997	6.047036	6.337638	6.438527	6.039636	6.027733	5.985376	6.197122	6.038622	6.144157	5.990668	6.087309	6.055394	6.088788	6.209686	6.012258	6.062658	5.993796	6.257938	6.358281	6.149399	5.904109	6.40065	6.171299	6.349958	6.077233	6.384198	6.035737	6.101526	5.763153	6.150282	6.272022	6.156053	5.713571	6.260834	6.369347	6.1786	5.943439	6.315271	6.145003	6.129828	6.068794
AIF1	7.121913	6.958734	6.976186	7.987685	6.553106	7.21836	7.820105	7.950631	7.559433	7.343594	7.13076	7.164013	7.856714	7.235267	7.580711	6.551122	7.228792	6.704497	7.546048	7.324753	6.814043	8.167935	7.460731	8.403842	6.918906	7.421557	7.599864	6.778443	6.628271	8.411719	6.817929	6.788523	7.301382	7.206645	7.846197	7.74264	7.571722	6.935534	7.326075	6.645003	6.630832	7.692078	7.657738	7.369748	6.724676	6.95565	7.162407	8.080482	7.734178
AIF1L	4.985475	5.417323	4.846688	5.07018	5.144884	5.296488	5.252992	5.211326	4.88924	5.04411	5.017305	5.062773	5.127966	5.541997	5.012383	5.382841	5.167101	5.125934	4.786963	5.451069	5.063521	5.491346	5.031792	4.802277	4.702457	5.371239	4.920632	5.054369	4.557735	5.058015	5.172057	5.338005	5.173304	5.981922	4.942553	5.145777	4.667463	4.985892	5.105197	4.964239	5.142077	4.895779	5.15184	4.766691	5.161874	5.436558	4.993125	5.211673	5.264618
AIFM1	8.151678	7.908033	8.078726	7.921717	7.847529	8.266027	7.692884	8.206325	7.934295	8.207781	8.181325	8.335032	8.204947	7.881446	8.278793	8.004316	7.858222	7.771815	8.468864	7.959747	7.931192	7.585081	8.071983	7.88768	8.092667	8.029711	8.267427	8.53105	7.997004	7.998313	8.402367	8.055818	8.044627	7.546467	7.764121	7.646466	7.713942	8.071389	7.828442	8.277986	8.229912	8.118116	8.059088	8.156385	8.15387	8.110984	8.065582	7.593641	8.062622
AIFM2	5.881062	6.362072	5.981427	5.725748	5.855307	5.876601	5.766871	5.794402	6.144038	5.618608	5.859476	5.994771	5.65672	5.847943	6.70352	6.420485	5.936999	6.219764	6.669776	6.155171	6.090804	5.802542	5.638099	6.111183	5.512541	5.614839	6.143722	6.529101	6.148863	5.956833	6.472959	5.685102	5.644968	5.635905	5.603521	5.972837	5.832427	6.095242	6.194576	5.999294	5.994187	5.954939	6.116808	6.008453	6.340398	6.185635	6.370085	5.509968	5.506668
AIFM3	5.025399	5.165877	4.781491	5.117697	4.861019	5.117654	4.577152	4.954362	4.938106	4.751211	4.947939	5.102288	5.125993	5.102195	5.225561	5.00455	4.804564	5.075779	4.944782	4.786578	5.017763	4.695125	5.084853	5.022844	4.896028	4.939648	4.917857	5.26998	4.939401	5.635147	5.110708	5.108805	5.228399	4.657054	4.868796	4.713276	4.914513	4.869333	5.388424	5.135577	4.825751	4.886581	4.79608	4.95081	4.754751	4.895961	5.010291	4.864317	5.0399
AIG1	9.879213	9.770011	9.289312	9.62235	9.554753	9.703397	9.446943	9.59096	9.469609	9.635903	9.579622	10.044304	10.083716	9.092301	8.889139	9.313986	9.134557	8.86851	9.305034	9.374776	9.484715	8.73311	9.113419	8.878831	9.096097	9.463761	9.495327	9.325014	9.576478	9.323807	9.43678	9.490375	9.613068	9.611714	9.422661	8.791317	9.209322	9.386384	9.416755	9.432422	9.187692	9.397847	9.389148	9.386753	9.239621	9.095873	9.38076	9.224401	9.40332
AIM1	6.424435	6.460692	6.424435	6.484039	6.725332	6.790435	6.482802	6.504452	6.312913	6.405973	6.512392	6.991481	6.980529	6.423958	6.255854	6.735365	6.431227	6.129681	6.331264	6.35309	6.70001	6.435453	6.554554	6.440927	6.425108	6.650657	6.814275	6.478521	6.908493	6.58551	6.546071	6.479852	6.537003	6.460201	6.26804	6.067439	6.52273	6.844177	6.343224	6.701621	6.42921	6.536576	6.755543	6.737487	6.213577	6.411474	6.317041	6.364166	6.504912
AIM1L	4.714482	4.750129	4.709979	4.806136	4.847937	4.699086	4.844294	4.752404	4.757956	4.676781	4.73947	4.828429	4.726416	4.927288	4.779236	4.817032	4.902753	5.38897	4.93849	4.865747	4.967519	4.799176	4.786512	4.76978	5.340925	4.945882	4.500621	4.883324	5.128282	4.970781	4.92829	4.793511	4.991355	4.575734	4.744363	4.646024	4.862076	5.086922	5.019772	4.707	4.738905	4.71475	4.738905	4.874447	4.936057	4.915262	5.015017	4.813009	5.076506
AIM2	4.341089	4.279809	4.883168	5.337233	4.127757	4.2403	4.415069	5.105681	4.589105	4.343597	4.416755	4.49294	4.729066	4.508254	5.130226	4.459879	4.606319	4.41705	4.366189	4.530525	4.476959	4.704419	4.727517	4.51992	4.262033	4.527741	4.900378	4.412726	4.314222	5.068288	4.057403	4.345424	4.278513	4.682028	5.770598	5.459905	4.44383	4.729861	4.284256	4.093804	3.887415	4.724562	4.544984	4.039986	4.256348	4.628038	4.163992	5.14964	4.586003
AIMP1	5.829062	6.006	5.952308	6.058709	6.010652	5.927843	5.866951	6.0114	5.877638	6.015878	5.907393	5.99345	5.832715	5.998082	6.015183	5.908678	6.099356	6.21787	6.164847	6.036096	5.715349	5.885956	6.01121	6.152813	6.049508	6.000926	6.067909	6.076984	5.983667	6.148657	5.830818	6.137146	5.853013	5.830606	5.947927	6.364031	6.059174	6.166629	6.116047	5.9348	5.980862	5.919812	6.008404	5.944407	5.774227	6.004972	5.654834	5.985095	6.000181
AIP	7.641357	7.734319	7.608392	7.552536	7.730911	7.340733	7.803171	7.15272	7.966374	7.137011	7.482576	7.401459	6.997937	7.727754	7.670889	7.614391	7.8503	7.257793	7.526706	7.727754	7.906554	8.392387	7.984601	7.787206	7.739896	7.840923	7.669488	7.615668	7.163487	7.962469	7.751666	7.805408	7.534539	7.495946	7.53764	7.230629	7.589417	7.765158	8.161538	7.426869	8.059642	7.457575	7.481756	7.697855	7.482031	7.431466	7.597967	7.647208	7.371147
AIPL1	4.787955	4.639126	4.607641	4.713489	4.644283	4.689165	4.846568	4.74159	4.585411	4.68601	4.596563	4.904621	4.69481	4.607281	4.701176	4.719613	4.709997	4.676093	4.597059	4.572831	4.635077	4.635544	4.69219	4.840943	5.324169	4.692281	4.518002	4.801473	4.784389	4.664718	4.617705	4.751948	4.901278	4.732338	4.51946	4.881101	4.616632	4.668808	5.076611	4.76169	4.6695	4.631034	4.87923	4.413186	4.366288	4.638814	4.521936	4.791651	4.953111
AIRE	6.665861	6.602745	6.28448	6.680531	7.109747	6.626254	7.286406	6.582065	6.693266	6.384542	6.521896	6.790708	6.980121	6.889807	6.584281	6.796316	6.884549	6.724116	6.228104	7.095529	7.200769	6.636325	6.581406	6.558471	7.143814	7.113724	6.542729	6.790563	6.921256	6.956079	6.54251	6.581985	6.979743	6.48062	6.767384	6.383186	6.71281	6.627513	7.469899	6.721396	6.88137	6.799708	6.614196	6.470427	6.374166	6.711112	7.043237	6.681832	7.131293
AJAP1	4.550532	4.635067	4.517416	4.571871	4.517416	4.549584	4.564297	4.525992	4.749316	4.494747	4.633883	4.47693	4.663642	4.964434	4.79264	4.787165	4.782715	4.871627	4.601233	4.765508	4.699809	5.207361	4.926588	4.66939	4.513715	4.833728	4.834866	4.495758	4.186801	4.786855	4.830517	4.773351	4.456547	5.569828	4.4606	4.600267	5.000743	5.137841	4.528062	4.577785	4.626043	4.582703	4.482918	4.429001	4.542853	4.979694	4.409822	4.618073	4.634199
AJUBA	6.050737	6.24253	6.25483	6.601196	6.632563	6.948101	6.452608	6.632156	6.537577	6.484229	6.348357	6.526299	6.986565	5.94916	6.423464	6.517616	6.075936	6.369608	6.573724	6.229755	6.443371	5.811396	6.389451	6.24478	6.367126	6.096867	6.496182	6.956069	6.46876	6.254937	6.08108	5.75027	5.505476	6.551319	6.094487	6.442828	6.879193	5.876363	6.557122	6.55531	6.774703	6.23074	6.371797	6.767791	6.506728	6.2739	6.832101	6.18776	6.136446
AK1	6.327445	6.436772	7.232809	6.921706	6.987085	7.031613	6.445048	6.327777	6.527839	6.831616	6.300588	6.44753	6.548819	6.874971	7.677025	7.354183	7.384797	7.400971	7.628456	6.926788	7.035055	6.376119	6.899764	8.1869	7.222277	6.492054	7.190917	7.699816	6.726559	7.25266	7.221484	6.715042	6.99287	6.580268	6.428267	7.332843	6.534024	6.797352	7.22648	6.844766	7.356676	6.868863	7.142294	6.900034	6.639116	6.990109	7.290933	6.773959	6.809527
AK2	8.476061	8.465117	9.105875	8.705816	8.581214	8.772341	8.351778	8.567126	8.425313	8.710495	8.596721	8.749278	8.564651	8.437724	8.883897	8.764227	8.478281	9.302419	8.860912	8.620656	8.798142	8.0721	8.692795	8.715142	8.45607	8.344119	8.567036	8.496534	9.02869	8.549403	8.690096	8.40421	8.735643	8.478168	8.690725	8.769662	8.797934	8.947229	8.72668	9.212799	9.160872	8.52425	8.742982	8.525449	8.662346	8.674075	8.613	8.408389	8.471868
AK3	10.138389	10.475014	10.352383	10.662966	10.792527	10.109287	10.692418	10.456694	10.763192	10.510359	10.711099	10.472257	10.122843	10.896641	10.799745	10.135152	10.149831	10.816688	10.456694	10.559547	10.816688	10.575909	10.548975	10.347166	10.954118	10.790058	10.758034	10.438037	10.602848	10.670335	10.577888	10.511008	10.486914	10.330577	10.577888	9.978607	10.243777	10.455294	10.303949	10.629072	10.236044	10.266241	10.769256	10.794535	10.490338	10.818654	10.475794	10.577838	10.662048
AK4	8.680198	8.542424	8.172121	8.409877	7.910929	8.160098	8.273445	8.425764	8.21388	8.245003	8.466781	8.391313	8.238153	8.020782	7.795416	8.091984	7.692779	7.866878	8.032912	8.253685	8.364674	7.314407	8.2563	7.555975	8.273012	8.412441	8.307619	7.705943	8.172973	8.291888	8.112297	7.891372	8.190869	7.989155	7.646862	7.084988	8.212603	8.573881	8.36725	8.101368	7.925656	8.286773	8.141377	8.478477	8.040426	8.28557	8.274835	8.039563	8.174737
AK5	3.973898	3.998285	4.178444	4.123039	4.047928	3.944937	4.10243	4.036754	3.986435	4.106531	3.891367	4.061336	4.06471	4.010144	3.853063	3.905222	3.956155	3.955534	3.882299	3.896955	4.006994	3.980122	3.869799	3.729547	3.927091	3.66361	3.766933	3.833652	3.91338	3.71825	3.748163	3.791716	4.060747	4.262271	3.984227	3.907607	4.225779	3.961846	3.900981	3.532357	4.177835	3.97496	4.127623	4.292657	4.168544	4.104271	4.149928	4.027412	3.936405
AK7	4.179902	4.148999	4.237644	4.300656	4.141841	3.951333	4.088065	4.253806	4.224957	4.615686	4.178677	4.558814	4.25512	4.314461	4.142634	4.28042	4.231453	4.175268	4.335487	4.306087	4.255521	4.068181	4.26038	4.341708	4.502343	4.114854	4.265085	4.417781	4.403932	4.195251	4.374294	4.151746	4.147735	4.160258	4.323724	4.908169	4.515407	4.296296	3.876457	4.272234	4.006046	4.019742	4.609956	4.389777	4.188597	4.168175	4.13601	4.361708	4.380654
AK8	4.377514	4.435099	4.509611	4.684574	4.388805	4.683629	4.337666	4.478571	4.525822	4.444942	4.666514	4.947009	4.550438	4.278933	4.354147	4.609928	4.499338	4.701987	4.524708	4.608	4.612934	4.43836	4.600284	4.493805	4.45011	4.364219	4.640681	4.699061	4.763532	4.5551	4.785446	4.56139	4.587059	4.30956	4.422531	4.663495	4.650057	4.403525	4.267989	4.497778	4.54223	4.190452	4.233386	4.658292	4.860252	4.517217	4.71813	4.439158	4.367461
AK9	4.472122	4.76733	4.72913	4.688676	4.541601	4.609723	4.391062	4.58832	4.612826	4.482127	4.680027	4.608452	4.595129	4.59662	5.026074	4.61325	4.715559	4.514456	4.697151	4.556994	4.486385	4.571744	4.402704	4.484147	4.492305	4.429411	4.685263	4.56379	4.733065	4.314478	4.770272	4.774588	4.456481	4.626042	4.593724	4.575046	4.592371	4.774588	4.296587	4.523838	4.495811	4.584812	4.760132	4.597429	4.709316	4.482935	4.477316	4.718258	4.534868
AKAP1	8.529285	8.383746	8.041327	8.546362	8.558469	8.418857	8.417984	8.258643	8.472217	8.182214	8.090058	8.704598	8.85067	7.416801	7.605431	8.207447	7.7237	7.776723	7.643404	8.119376	8.106266	7.015357	7.566862	7.183564	7.814859	8.119971	7.877328	7.971262	8.664729	7.808563	8.258896	7.819436	8.239926	7.639514	8.301224	6.960361	8.166356	8.070063	8.260747	8.443477	8.153764	7.614801	8.124573	7.96052	8.106189	7.788611	8.256116	7.89552	8.036838
AKAP10	6.242064	6.311732	6.064965	5.876342	5.925987	6.156239	5.841946	6.170757	6.317474	6.303504	5.831916	6.424105	5.80437	6.391411	6.587059	6.220505	6.34637	6.47413	5.974136	6.549202	6.183558	6.301033	6.05742	6.49764	5.975384	6.193104	6.37353	5.984633	6.335926	5.969942	6.290091	6.250606	6.022548	6.529451	6.401141	6.277269	6.209301	6.37586	5.503739	6.216039	6.105309	6.296876	6.250216	6.244429	6.473559	6.368032	6.13244	6.308795	6.342727
AKAP11	7.428423	7.463442	7.35741	7.511126	6.842651	7.704001	7.468521	7.605959	7.594882	7.844565	7.802261	7.16653	7.594882	7.693995	7.264343	6.918699	7.131378	7.411373	7.322379	7.219816	7.343258	7.764413	7.193488	7.353778	6.956207	7.473094	7.696311	7.427143	7.405855	7.385283	7.401202	8.014255	7.014419	7.96132	7.288983	6.95057	7.519517	7.5698	7.283224	7.147403	7.095915	7.310062	7.266029	7.372119	7.464284	7.716754	7.255627	7.271563	7.318073
AKAP12	6.286899	6.082161	6.21572	6.805074	6.584756	6.853634	6.013541	6.593056	6.416587	6.332167	6.367885	6.339632	6.303762	5.787049	5.88552	5.958264	5.97476	6.41214	5.950854	6.122098	5.974966	6.890527	6.170636	5.970558	5.807017	6.526904	6.043699	6.206338	6.012881	6.229032	6.051985	6.479282	6.001989	6.374533	5.801745	7.058506	6.288254	6.595612	6.15405	6.287795	5.842507	6.834536	6.227018	5.992603	5.852226	5.901015	5.758392	7.143479	6.23583
AKAP13	7.984823	7.931942	7.711082	8.064198	7.964955	8.084491	8.069604	7.996213	8.123703	7.702498	8.344451	7.965643	7.801972	8.051003	7.780678	7.833177	8.221876	7.600153	7.284727	7.850675	7.652066	8.096856	7.528524	7.942082	7.8204	7.886386	7.901001	8.152091	7.628657	7.653569	7.801965	8.296808	8.038654	8.166951	7.87828	8.035074	7.692846	7.895951	7.475767	7.947413	8.105985	8.268221	7.764051	7.692267	7.940145	7.971796	7.712232	8.064549	7.925032
AKAP14	3.794863	3.669319	3.793319	3.959418	3.838603	3.80312	3.874775	3.691782	3.72316	3.795016	3.878229	3.667522	3.645244	3.77758	3.942767	3.657109	3.837241	3.827761	3.793766	3.861952	3.886661	3.962699	3.880097	3.770457	3.776259	3.772074	3.679463	3.756173	3.836574	3.873651	3.72871	3.649617	3.636935	3.866073	3.732369	3.874873	3.99855	3.849225	4.090239	3.781012	3.705044	3.846277	3.559186	3.790133	3.78929	3.673773	3.929241	3.697769	3.839747
AKAP3	4.870222	5.128823	4.887925	4.756209	5.268011	4.984541	5.038237	5.178093	5.06128	5.06608	5.256065	5.496848	4.911562	4.782658	5.04039	4.575893	4.573687	4.784265	4.834969	4.959759	4.718703	4.712434	5.273948	4.828067	4.509545	4.688067	4.974604	4.995199	5.159406	5.074224	5.135901	5.038404	5.050943	5.341609	4.681108	4.611273	5.081646	4.707633	5.428552	5.117462	4.942434	5.387425	4.940818	5.102421	5.007929	4.610931	4.806594	4.803237	4.882869
AKAP4	4.02781	3.97986	3.862085	3.883265	3.731393	3.718269	3.815614	3.874444	3.902699	3.875466	4.084664	3.905756	3.950282	3.881575	4.008269	4.080022	3.926932	3.952736	4.074852	3.999741	4.097359	4.040165	3.908511	3.989531	3.788374	4.019269	4.010316	4.271801	3.951063	3.827033	3.871717	4.225522	3.979185	3.869272	3.944588	3.801066	3.96667	3.822048	4.043797	4.033988	4.055426	3.844478	3.853534	3.637022	3.917316	3.919314	4.113628	3.94327	4.016735
AKAP5	4.84845	4.684773	4.460524	4.577997	4.699604	4.69415	4.067891	4.245652	4.910288	4.343417	4.541337	4.382483	4.412615	4.668391	4.090988	4.572432	4.996154	4.726223	4.760376	4.675626	4.894871	4.3239	4.509994	4.385822	4.448972	4.587596	5.031152	5.504077	4.613123	3.954713	4.407314	5.81843	3.989738	4.354268	4.161465	4.254922	4.20941	4.988924	3.769598	5.292855	4.482451	3.996037	4.393039	4.609513	5.148554	4.732756	4.098086	4.838084	4.561175
AKAP6	6.121089	6.099147	5.58086	5.82899	5.617086	6.085276	5.732266	5.813812	6.189444	5.872942	6.019166	5.743529	5.589722	5.737219	5.496936	5.49318	5.651399	5.756746	5.794864	5.550684	5.907209	6.169638	5.778337	5.63337	5.723773	6.220297	5.907938	5.627144	6.070069	5.794266	5.861968	5.988728	6.2143	5.867643	5.326801	4.886331	5.576979	6.018882	5.831237	5.763685	5.720111	6.233963	5.969601	5.826537	5.409926	5.626644	5.87394	5.739899	5.819575
AKAP7	5.864449	5.803584	6.49706	5.955461	5.760864	6.119222	6.015359	6.107498	5.897879	6.584618	5.893022	5.644244	5.833215	6.96715	6.502415	6.110244	6.333707	6.381194	5.897287	6.159126	6.165536	6.502415	6.009539	6.41638	5.929597	6.081792	6.417338	6.449538	5.922976	6.686561	6.085902	6.219158	5.923259	6.433321	5.787978	7.137424	5.888549	5.978024	5.882658	5.964009	6.029508	5.954488	5.999846	6.112311	6.44127	6.334056	5.521414	6.019145	6.016493
AKAP8	7.214229	7.159114	6.955896	6.989528	7.655769	7.37535	7.191935	6.95164	7.275199	7.3581	7.322759	6.757089	6.804733	7.217785	7.298281	7.502178	7.299745	7.587479	7.244736	7.507502	7.266667	7.648456	7.428494	7.410381	7.461421	7.353212	7.229643	7.211277	7.481275	6.737287	7.446113	7.198637	7.37268	7.096198	7.251847	7.687189	7.483529	7.376798	7.003566	7.516089	7.644082	7.361639	7.291127	7.166912	7.445975	7.013716	7.23556	6.980126	7.551768
AKAP8L	7.242173	7.01549	7.03953	7.382448	8.217774	6.990682	7.692988	7.301465	7.401717	7.094424	7.21881	7.069647	7.209155	7.335462	7.593528	8.330999	7.78597	7.46287	7.517089	7.943096	8.190377	7.055506	7.623856	7.398151	7.850935	7.317103	7.468688	7.469704	8.015951	6.633899	7.427979	7.202624	7.389567	7.241955	7.483594	7.391997	7.734486	7.69709	7.422397	8.145305	8.220159	7.513352	7.41823	7.241581	7.771567	7.308882	7.580315	7.380709	7.790966
AKAP9	6.688814	6.732697	6.258886	6.71253	6.68505	6.685006	6.708363	6.550049	6.944499	6.528903	6.748154	6.579339	6.941961	6.536578	6.49663	6.746953	6.725056	6.678486	6.882191	6.746068	6.392564	6.945716	6.850296	6.539458	6.73824	6.629576	6.888157	6.411105	6.75823	6.148335	6.688588	7.091895	6.572725	6.847784	6.8607	6.073921	7.015314	7.14612	6.417316	6.811078	6.51244	6.728835	6.768052	6.822555	6.681968	6.684529	6.771703	6.664726	6.73601
AKIP1	6.487341	6.44472	6.283638	6.216316	6.233553	6.381921	6.778491	6.319598	6.650448	5.93931	6.365763	5.941027	6.413439	6.367708	5.968129	6.003511	6.402655	6.372236	5.976277	6.271735	6.463183	7.022913	5.978005	6.187197	6.448365	6.228259	6.541326	6.649341	5.933509	6.661123	6.385088	5.895265	6.270234	6.239737	5.799787	5.913841	6.41404	6.154416	6.108261	6.144265	5.974519	6.434308	6.233798	6.451592	6.581428	6.440231	6.617835	6.08385	6.545835
AKIRIN1	7.260289	6.960811	7.076515	7.229459	6.762809	7.878954	7.017942	7.016044	6.821938	7.186536	7.101072	6.565425	7.019125	7.117311	7.297812	6.826117	6.941527	7.130206	6.968096	6.67977	6.905506	7.247547	6.976981	7.111441	7.26413	7.242855	7.061751	7.277635	6.736266	7.261721	7.242317	7.156908	6.87703	6.974289	7.418953	7.782449	7.086123	6.619202	6.873633	6.849687	6.8473	6.925893	6.775214	6.982939	7.340372	7.260403	6.743355	7.104274	7.080866
AKIRIN2	8.672341	8.145951	8.459921	8.673516	8.329346	9.039064	8.816465	8.697176	8.553456	9.346029	8.441374	8.196015	8.268817	8.599352	8.747225	7.588826	8.191863	8.331914	8.611357	8.29346	8.61255	8.374534	8.711395	8.418645	8.605372	8.822558	8.322244	9.451474	8.149937	8.441941	8.321937	8.665256	8.669742	8.512593	8.296753	9.09369	8.151352	8.189582	8.132416	8.16087	7.931925	8.63244	8.623504	8.241751	8.380679	8.491182	8.53111	8.843467	8.546908
AKNA	6.372827	6.540247	5.743113	6.481475	6.734337	6.555522	6.56872	6.219881	6.132846	6.416182	5.993216	6.467332	6.565446	6.548645	5.963425	6.830866	7.002498	6.422317	6.305651	6.777399	6.685966	7.611598	6.22172	6.26959	6.551643	6.489541	6.643444	6.739663	6.815311	5.886402	6.278244	6.01522	6.587633	6.166726	6.656256	7.02639	6.520758	6.567861	6.594723	6.781441	6.820328	6.514484	6.313099	6.069102	6.004243	6.263287	6.362205	6.688408	6.532576
AKNAD1	4.071338	4.219646	4.168961	3.986003	4.100483	4.221138	4.009476	4.064412	4.003412	3.978437	4.070793	3.922762	4.173567	4.163941	3.91808	4.217615	4.257547	4.219174	4.196759	4.143526	4.284715	4.223619	4.247922	4.313335	4.139868	4.068509	4.34942	4.350033	4.248727	3.967259	4.308541	4.229012	4.128763	3.872537	3.925861	4.389034	4.354192	4.30705	4.340477	4.246126	3.868082	4.031307	3.927211	3.768915	3.833294	3.802569	4.273389	4.157278	3.99065
AKR1A1	9.954278	9.808161	9.645208	10.036182	9.840783	9.906803	9.593881	10.19705	9.870774	9.750092	10.1253	10.006108	9.898512	9.736864	9.417486	9.809893	9.641817	9.330228	10.108987	9.822473	9.973809	9.542179	10.011221	9.80913	9.880881	9.694489	9.913538	9.663916	9.679727	9.821344	9.738415	9.494868	9.743921	9.706553	9.423435	9.193114	9.74781	9.89534	9.941281	10.055013	9.855596	9.903043	10.152673	9.963929	9.809112	9.868774	10.225679	9.736995	9.937939
AKR1B1	7.397002	7.325415	7.064528	8.182275	6.72529	6.951225	8.084247	7.718414	7.52709	7.973402	7.383598	7.652596	7.373622	8.3263	8.515954	7.945226	8.219503	7.800547	8.706099	7.98942	7.635376	9.385331	7.965812	8.708488	7.76103	7.617159	8.127698	7.250962	7.492339	8.352448	7.312284	7.299108	7.737953	7.818445	8.688273	8.324274	8.276018	6.784463	7.031599	7.143768	7.435992	8.389779	8.234294	7.718009	7.851957	7.935453	8.202572	8.329518	8.320927
AKR1B10	2.7684	2.752126	9.389351	4.412063	3.078918	5.139011	6.537811	3.078436	4.648248	3.936641	2.688521	2.480906	2.972755	10.820023	8.556379	9.072421	10.04825	10.604508	10.86944	8.984226	9.274554	7.748974	7.385448	10.2084	7.553507	5.602505	4.476546	9.236448	4.800986	5.579624	5.330964	5.394773	4.78637	5.439328	4.849698	5.183905	10.267317	5.155067	5.243471	6.886821	9.719101	8.996298	6.240823	6.401585	10.698098	10.945611	9.898209	6.668699	5.395438
AKR1C1	6.896923	6.996004	6.866174	7.006186	6.953706	7.047689	7.184041	7.298462	7.119295	6.980245	6.99045	7.207858	7.056914	6.711455	7.017123	7.026669	6.99491	6.834132	6.943337	6.711455	6.767566	6.96814	6.89667	7.057656	7.00329	7.042866	6.984792	6.400974	7.086237	6.42408	6.941907	7.095297	6.590545	6.793852	6.729271	6.66803	7.272163	6.799711	6.563151	7.343742	7.062727	7.432771	7.065756	7.310719	7.569323	7.447121	7.26074	7.281653	6.954123
AKR1C2	9.61885	9.61885	9.634781	9.289666	8.904189	9.739435	9.728323	8.773672	8.874058	9.801919	8.928777	9.658425	8.551447	9.13139	9.218325	8.838763	8.562227	9.195553	9.090741	9.216451	8.80843	8.261533	9.333043	8.694811	9.505754	8.812865	9.27743	8.49309	9.491199	7.73869	9.619526	8.581105	8.59078	8.888482	8.491593	8.542245	10.026827	8.985171	8.230154	9.899004	9.444403	9.753611	9.437207	9.418346	10.29988	10.415578	10.041941	9.048405	8.989642
AKR1C3	9.67586	9.362858	10.788024	9.726162	9.334928	9.293275	9.345093	9.347207	8.937248	9.984398	9.422585	9.318605	9.38144	10.157041	10.495906	10.248368	9.859132	10.920209	10.56209	10.567878	9.631433	9.709548	8.683811	9.911746	8.786737	9.302274	9.549906	9.421847	9.971877	9.578034	9.744965	8.711398	9.411825	9.464314	9.358654	10.365089	10.203351	10.126553	9.696224	10.071161	10.16355	10.144388	9.992658	9.848872	10.463033	10.450635	10.201131	9.492763	9.497359
AKR1C4	11.73857	11.625112	11.301639	11.744687	11.523506	11.43859	11.731641	11.704001	11.660747	11.513471	11.619068	11.502532	11.523506	10.885224	9.911634	10.928935	11.03337	10.143127	11.137179	11.313319	11.557824	10.289069	11.448996	10.972778	11.224808	11.365935	11.300183	11.437907	11.51652	10.996209	11.245162	11.15373	11.077606	10.955577	10.854314	10.375547	11.667543	11.215588	11.247443	11.554396	11.275512	11.305127	11.327933	11.211415	11.330954	10.582721	11.372529	11.141349	10.973712
AKR1C6P	6.698554	6.310105	5.926664	6.863048	7.251828	6.410746	7.120475	6.669588	6.50606	6.572553	6.785397	6.659113	6.509573	6.409697	5.872325	6.003126	5.866823	5.83644	6.130522	6.263172	6.505975	6.049243	7.085333	5.9301	6.673056	6.309077	6.615447	6.08166	6.914494	6.450875	6.559659	7.28054	6.30005	6.377538	5.953767	4.109731	7.064199	6.44512	6.38841	6.904594	6.951539	6.697883	6.307259	6.821725	6.921367	6.95213	6.346491	6.013715	5.887212
AKR1D1	12.070447	11.741652	10.107337	11.666883	11.174489	11.646608	11.855675	11.517748	11.711487	11.174489	11.122936	11.301384	11.777727	10.728087	8.805912	9.933628	10.641003	9.649499	9.745556	10.797054	11.424753	10.277042	11.140566	9.242529	11.338495	11.167583	11.020301	10.568797	11.542561	10.941031	11.18941	10.914529	11.096456	10.047997	10.480501	8.295066	10.441098	11.298478	11.351868	11.347143	10.813951	11.394338	10.902834	11.203821	10.517857	10.165829	11.174697	11.163536	10.941785
AKR7A2	9.875785	9.868367	9.650454	9.69026	9.427036	9.521706	9.765438	9.670946	9.635432	9.560175	9.587839	9.747289	9.499907	9.337361	9.464451	9.638159	9.210802	8.148354	9.078172	9.423435	9.62162	8.954003	9.62162	9.464451	9.364406	9.523684	9.561789	9.460703	9.481083	9.846596	9.549494	9.056407	9.624764	9.4665	9.197357	8.791446	9.121301	9.662282	10.118449	9.227514	9.347058	9.318589	9.629525	9.497114	9.101859	9.400708	9.461779	9.341519	9.644324
AKR7A2P1	5.419182	5.188092	5.501277	5.301914	5.236129	5.408796	5.343089	5.294531	5.250761	5.009863	5.280975	5.291943	5.400071	5.358931	5.359225	5.551725	5.483811	5.433132	5.340142	5.247301	5.423912	5.814046	5.611291	5.401692	5.358578	5.554613	5.454963	5.695322	5.727631	5.729277	5.669785	5.053418	5.471598	5.311158	5.664536	5.132811	5.359923	5.497102	5.763502	5.339385	5.32578	5.261633	5.61728	5.346325	5.108552	5.59089	5.344932	5.128195	5.191637
AKR7A3	10.148111	10.610652	9.7963	10.26951	9.821277	10.413983	10.330405	10.453193	10.099921	10.304698	10.49568	10.360722	10.228197	10.576326	9.265479	10.634641	10.200521	10.832917	8.993341	10.493229	10.406086	9.90195	10.424968	9.189906	10.616185	9.972733	10.311545	10.610056	9.977386	10.575766	10.205758	9.766412	10.294106	10.374933	10.195763	9.721898	10.186172	10.230568	10.331766	9.922332	10.391191	9.845828	10.096194	10.399882	9.880787	10.582144	10.12831	9.886575	10.09868
AKT1	9.341423	9.364403	9.126864	9.427125	9.620501	9.235952	9.225643	9.092649	9.130899	9.258028	9.150721	8.978824	9.276459	9.089737	9.364045	9.521166	9.440109	9.457638	9.390792	9.308711	9.300197	8.787465	9.14307	9.260867	9.119841	9.300729	9.240428	9.376245	9.414901	9.365219	9.306318	8.911669	9.3307	9.003634	9.230634	9.401361	9.104558	9.496258	9.409584	9.217813	9.354937	9.030017	9.297094	9.178251	9.11367	9.016487	9.46467	9.298372	9.373704
AKT1S1	6.366317	6.127534	5.916866	6.389499	6.433362	6.117949	5.849559	6.131586	6.20748	6.337664	6.126666	6.42323	6.191723	6.254096	5.888513	6.914912	6.547871	6.290887	6.6415	6.660796	6.225548	5.95526	6.244553	6.22335	6.131243	6.50718	6.102123	6.394868	6.393807	6.781503	6.432373	6.239946	6.829175	5.711596	5.907923	6.067561	6.138008	6.200552	6.744627	6.371179	6.293739	6.245039	6.196147	6.252078	6.036686	5.99157	6.411616	6.15651	5.934271
AKT2	8.022388	7.988195	7.703536	8.05687	7.782724	7.987006	7.922323	7.928968	7.344513	7.947359	7.860936	7.526357	7.863033	7.904878	7.693275	7.768277	7.669964	7.714669	7.855051	7.834138	7.741214	7.717693	7.429334	7.854898	7.761173	7.891975	7.697629	7.788793	8.022863	7.799429	8.089494	7.507889	7.921482	7.516555	7.762257	7.515799	7.624456	7.823912	8.282039	7.87326	7.705106	7.745785	7.854013	7.894937	7.548104	7.600658	7.832443	7.893766	7.782504
AKT3	5.773271	5.937469	6.013158	5.948953	6.075919	6.065358	5.954542	5.914015	6.003098	5.877723	5.910751	5.999464	5.928874	5.73975	6.105394	5.865596	6.09013	5.998665	5.833109	5.883855	5.887711	6.062964	6.054174	5.914862	6.045867	5.997817	6.056131	5.286852	5.375401	5.749001	5.85384	6.500194	5.767294	7.015716	6.256191	6.265422	6.205937	5.702231	5.950966	5.444792	5.221879	6.576589	6.005469	5.844072	6.405959	6.248769	5.595553	6.490828	5.819184
AKTIP	7.609614	7.738677	7.666814	7.391962	7.32912	7.592465	7.294665	7.529605	7.703665	7.414245	7.881023	7.573911	7.555699	7.750733	8.102436	7.372202	7.662834	8.28488	8.16466	7.292788	7.334692	7.697621	7.679484	7.45284	7.519127	7.315251	7.745696	7.92722	7.796197	7.577831	8.045953	7.537898	7.214405	7.701082	7.631725	7.21695	7.705444	7.383162	7.409084	7.626855	7.410555	7.523393	7.745745	8.026759	7.789308	8.162454	7.470643	7.700659	7.453615
ALAD	8.729232	8.565689	7.853878	8.527542	8.178996	8.435164	8.322306	8.658691	8.453621	8.636004	8.630719	8.943273	8.519538	8.037339	7.93603	7.832071	7.7906	7.665302	7.996605	8.032561	8.2231	7.582407	8.16303	7.703794	8.269151	8.297602	8.133053	7.99235	8.353644	7.874012	8.418843	8.10503	8.540289	8.132153	8.029528	6.750284	7.906333	8.267232	8.497603	8.710848	8.576405	8.116101	8.354085	8.578994	7.946074	7.676053	8.484702	8.440798	8.266895
ALAS1	8.572211	8.862357	8.120728	9.346652	8.142021	9.30145	8.50297	8.628641	8.324832	8.742396	8.265704	9.127397	8.837321	7.532442	7.809713	8.062969	7.846319	7.421273	8.427013	8.16339	8.254597	7.916927	8.60491	7.654581	8.059693	8.593307	8.252004	9.047612	7.81515	8.629313	8.531361	8.540249	8.082279	8.617264	7.673332	9.037452	7.920157	7.884681	8.195583	7.942084	8.041429	9.177582	7.638769	7.865499	8.084733	8.182121	8.042336	8.688186	8.530345
ALAS2	4.658909	4.855254	4.791423	4.672164	5.297048	4.990993	4.895724	4.807395	4.624537	5.0057	4.89225	4.717365	5.192609	4.715557	4.88307	4.941581	5.172441	4.851938	5.24649	5.104228	4.734614	4.914274	4.63084	5.516992	4.924516	4.970221	4.791518	4.988433	5.125454	5.02075	4.822022	4.82061	4.94979	4.34066	4.844945	5.035717	4.664454	5.126694	5.369399	5.001603	5.410146	4.901216	5.73448	5.061348	4.505099	4.449	4.727639	5.211662	4.854997
ALB	13.967762	14.029015	13.945931	13.721069	14.029015	14.009494	14.054343	14.135653	13.8808	13.988224	14.135653	13.777714	13.928102	14.084904	13.925522	13.878219	14.006914	13.985643	13.901933	13.832147	13.985643	14.006914	13.878219	13.925522	13.985643	13.98767	14.05439	13.881763	14.05439	13.881763	13.98767	13.98767	13.98767	13.98767	13.933692	13.881763	13.881763	13.98767	13.933692	13.934538	13.934538	13.988517	13.988517	13.988517	13.934538	13.988517	13.830915	13.988517	13.78808
ALCAM	8.820749	8.877463	9.334925	8.583224	9.063493	8.565908	8.908712	8.785452	8.698427	8.585312	8.998567	8.783815	9.377532	8.952658	8.43223	9.252209	9.030406	8.741954	9.547827	9.108102	9.391205	8.569015	8.704125	8.782088	8.663966	8.899464	9.348236	9.20001	9.00877	8.879131	8.934829	8.767643	8.683998	8.91893	8.549165	8.714658	8.945856	9.286878	8.714658	8.948623	8.933231	8.703921	8.84105	8.942326	9.301304	9.475819	8.863871	8.795305	8.790963
ALDH16A1	6.351881	6.386567	6.321983	6.701501	7.089555	6.345317	6.412407	6.706745	6.936236	6.580545	6.731688	6.343296	6.491905	6.442242	7.192479	7.052768	6.834913	6.820165	7.399483	6.953465	6.87913	6.269638	7.114105	7.239116	6.855562	6.863644	6.799155	6.84532	6.73159	6.955815	6.733305	6.753743	7.103056	6.265406	6.42352	6.370874	6.886224	6.682659	7.273594	6.74771	6.834846	6.466118	6.796857	7.326318	6.595863	6.634316	7.160625	6.291445	6.711186
ALDH18A1	6.627124	6.591782	7.879098	6.955474	7.552856	7.615238	6.533113	6.885358	6.790677	6.952882	6.677794	6.789955	6.776483	7.178308	8.211315	7.590624	8.07263	7.938414	7.835987	7.080515	7.294646	7.395188	7.894179	8.156801	8.121598	7.059094	6.905608	6.970288	7.762871	7.341207	7.814031	7.086727	7.303197	7.106221	7.284532	8.161601	6.919855	7.059657	7.16227	7.464926	7.206933	7.620853	8.04976	7.778688	7.34435	7.348686	8.055369	6.805592	7.567378
ALDH1A1	11.773703	11.539899	11.647954	11.475719	10.82559	11.215682	12.070286	11.539899	11.523509	11.711405	11.426549	11.493102	11.399234	11.749985	10.471639	11.176139	11.668913	11.013073	11.374859	11.34568	11.456416	11.6413	11.176139	10.711391	10.829653	11.276137	11.456513	11.674487	11.31579	10.907398	11.347629	11.32353	11.506031	11.395748	11.003951	10.705347	11.023077	11.406671	11.242335	11.490677	11.315029	11.748785	11.249252	11.513169	12.028169	11.853144	11.560694	11.150284	11.096549
ALDH1A2	5.104869	5.185962	5.441254	5.114123	5.1925	5.328809	5.73695	5.161271	4.931039	5.057366	5.110623	5.045834	4.895606	5.301982	5.626063	5.386068	5.379245	5.510466	5.305725	4.958463	5.61737	5.903212	5.232211	5.068801	5.287562	5.350091	5.249922	4.93501	4.868355	5.338419	5.250441	5.207959	5.247431	5.70722	5.256788	5.449369	5.390238	5.446566	4.874693	4.807491	5.074215	5.616165	5.399803	5.191649	5.148243	5.142448	5.627698	5.084983	5.150075
ALDH1A3	4.956907	5.399526	5.41196	5.309866	5.244541	5.251979	5.392529	5.502763	5.320828	5.238339	5.151116	5.505578	5.371195	5.66555	4.912132	5.166229	6.411834	5.63954	5.417365	6.396128	5.32031	6.466364	5.216922	5.654949	5.786535	5.491486	5.201312	5.314849	5.505495	5.507754	5.458447	5.638515	5.680135	5.63951	5.911248	6.363009	5.571354	5.52116	5.173822	5.162167	5.404241	5.316768	5.455544	6.075468	5.213427	5.312165	5.881462	5.169491	5.325448
ALDH1B1	9.889261	9.326436	8.309612	9.461789	9.329773	9.57603	9.340943	9.283255	9.222347	8.80939	9.953386	8.959076	10.512621	9.569746	8.35372	8.795627	8.404008	8.862988	7.890629	8.820569	9.181979	8.946212	8.523557	8.031206	9.886121	8.831361	9.517311	8.651166	9.169662	9.113577	9.306473	8.92751	9.072324	8.41409	7.861771	7.973888	9.218655	9.367249	8.741713	8.941505	9.303266	9.279806	9.162168	9.437851	8.891787	9.993385	9.120156	9.277356	9.604452
ALDH1L1	11.890878	11.86371	11.37916	11.960497	11.662839	10.96656	11.715281	11.560819	11.433933	11.578299	11.655296	11.417941	11.541464	9.819376	8.468977	10.156493	9.18408	9.372042	9.629886	10.894238	11.824225	8.442677	11.003834	9.159637	10.776586	10.983416	11.166011	9.945119	10.161577	10.106188	10.743607	10.773486	11.189771	11.055566	10.216271	9.437283	11.088951	11.166011	10.924229	10.841047	10.385311	11.446582	10.504185	11.279784	10.202963	11.249856	10.827891	10.696881	10.803914
ALDH1L2	4.165424	4.185456	4.395754	4.173271	4.275129	4.569005	4.296273	4.32326	4.17678	4.31071	4.413934	4.336911	4.52747	4.175713	4.384326	4.108972	3.988529	4.257251	4.210487	4.24953	3.824384	4.046118	3.814371	4.03764	4.106267	3.752936	4.211924	4.156716	3.791802	4.416409	4.077277	4.315627	3.914686	4.764049	4.128169	4.08334	4.157225	4.177073	4.026206	4.05548	4.186451	4.265521	4.363648	4.174367	4.511766	4.727215	4.57919	4.348345	4.223544
ALDH2	13.164469	13.054397	12.453625	13.287337	12.719763	12.787531	12.787531	12.867429	12.949762	13.000543	12.922022	13.103244	12.912474	12.231321	12.261586	12.519956	12.385836	12.182869	12.390826	12.625016	12.700153	11.775445	12.563412	11.980732	12.358808	12.541495	12.634257	12.499758	12.732523	12.322816	12.511651	12.47453	12.732523	12.530063	12.541495	12.341703	12.465288	12.764784	12.511651	12.718994	12.444105	12.634588	12.80895	12.848573	12.489326	12.489326	12.794819	12.610095	12.848573
ALDH3A1	5.011776	4.863385	5.964146	5.009629	5.152417	4.963756	5.046337	4.949243	4.913905	5.327469	4.993041	5.015965	4.977869	5.401778	5.370749	5.028905	5.038248	5.020985	6.695471	5.413686	5.958968	5.020604	5.552604	6.815264	5.45277	5.391339	5.281932	5.103785	5.378565	5.407892	5.757829	5.148179	5.198833	4.912691	4.993127	4.95874	5.813538	4.762043	5.250892	5.783394	5.879253	5.382268	5.295581	5.241225	5.672579	5.026808	5.619727	5.32017	5.421946
ALDH3A2	10.125348	10.142719	9.563488	9.469995	9.330487	9.597212	9.874844	9.751841	9.9003	9.678571	9.817315	10.149971	9.902846	9.77535	8.94032	9.158027	9.14168	8.83019	9.20377	9.854067	9.899022	8.961514	9.680389	9.145146	9.433271	9.820736	9.697208	9.848155	9.715182	9.651459	9.782366	9.336585	9.416659	9.400805	9.641758	8.375753	9.380173	9.615703	10.017833	9.566377	9.697561	9.432213	9.533923	9.452488	9.85173	9.674574	9.444381	9.592086	9.566377
ALDH3B2	4.766668	4.59476	4.710233	4.607746	4.571437	4.604127	4.632536	4.788919	4.526101	4.737209	4.667615	4.615402	4.732256	4.704005	4.557868	4.756819	4.70081	4.724095	4.741853	4.829097	4.736717	4.625908	4.665944	4.74473	4.943005	4.783182	4.500315	4.867215	4.623799	4.784975	4.753554	4.844188	5.056295	4.655235	4.610604	4.527115	4.852632	4.603015	5.335586	4.768667	4.870377	4.564385	4.722498	4.46554	4.443918	4.372648	4.527586	4.569574	4.235421
ALDH4A1	9.347227	9.009151	10.251299	9.240704	10.003336	9.380384	9.258785	9.249829	9.337853	9.305506	9.200843	9.545816	9.623086	9.569596	10.372559	9.840325	9.619668	8.799458	10.214731	9.901965	9.823763	8.41717	9.860963	10.198566	9.85353	9.711969	9.33479	10.275669	9.778254	10.063168	9.609105	8.895623	9.740466	8.975024	9.457431	9.128773	8.884919	9.664857	10.003407	9.806563	10.034206	9.557426	9.548209	9.355161	9.480336	9.279464	9.697806	9.488769	9.466474
ALDH5A1	9.913192	9.439291	9.262088	9.417783	9.382531	9.519495	9.875031	10.012339	9.771685	9.861948	9.719982	9.300657	9.608013	9.040904	8.340687	8.675273	8.729474	7.926667	8.621795	9.002287	9.254451	8.445384	9.328967	8.07674	9.348472	9.658517	9.562437	9.341801	9.211812	9.001658	9.296857	9.279969	9.43012	8.814648	8.691719	8.333737	9.01701	9.25408	9.226642	9.282166	8.900621	9.28041	9.087378	9.370651	9.282166	9.398366	9.307724	9.001197	8.706684
ALDH7A1	10.618908	10.602157	9.982327	10.356726	10.242009	10.046892	10.527157	10.360666	10.377474	10.469679	10.166563	10.507588	10.36381	9.895013	8.858111	9.675787	9.858736	8.705809	8.917	9.680848	10.239853	9.240179	9.720925	8.960262	9.736864	10.14214	10.276423	10.122817	10.333443	9.621971	10.332118	10.103472	10.402186	9.693521	9.249941	9.040042	9.076743	10.253261	10.314002	10.461814	10.054007	9.779023	9.917289	10.204125	9.826561	9.569178	9.974748	9.971665	9.316341
ALDH8A1	10.247878	9.674357	9.352468	9.453836	9.160184	9.930542	9.427688	9.783003	9.45873	9.68123	9.883638	9.524297	9.605871	8.958263	8.464443	8.915014	8.730947	8.326965	9.139941	9.39213	9.346918	8.32159	9.117918	8.666653	9.087716	9.264062	9.474013	9.368402	9.65759	9.266677	9.368402	9.166086	9.436145	8.784525	9.079164	8.006417	9.265548	9.802112	9.364365	9.75786	9.466516	9.20629	9.217003	9.123496	9.173244	8.867881	9.253173	9.26814	9.226463
ALDH9A1	10.990742	11.024302	10.720483	11.152438	10.843896	10.957	11.060294	11.298355	11.213738	11.298355	11.545208	10.859134	10.949903	11.016441	10.62163	10.452877	10.560096	10.277145	10.213777	10.814486	10.707723	10.49758	10.989921	10.694187	11.081351	11.018451	11.120786	10.701551	10.755418	10.546989	10.940012	10.987571	11.081182	10.941369	10.83052	10.164386	10.688193	11.187714	11.003711	10.904803	10.313208	10.911704	11.028117	11.05525	10.904803	10.62563	10.864773	10.811246	10.798375
ALDOA	6.812403	6.900027	6.893285	6.923204	6.704186	7.198931	6.92777	6.871104	6.741117	7.075878	6.903862	6.774923	6.816862	7.295595	7.38312	7.450551	7.540157	7.667338	7.307886	7.093851	6.992777	7.258903	7.070409	7.548918	7.086031	7.150214	6.8441	7.106503	7.042706	7.296989	6.898944	6.642642	7.046676	6.989751	6.923979	7.105097	7.215702	6.808923	7.0733	7.017753	7.224799	7.044939	7.160083	7.258643	7.150955	7.27312	7.354864	7.115515	7.052714
ALDOB	13.824517	13.700017	12.836327	13.700017	13.408009	13.628065	13.675556	13.824517	13.784145	13.655447	13.655447	13.655447	13.700017	13.763085	13.292734	13.628124	13.675615	13.784204	13.08714	13.675615	13.655506	13.545552	13.723017	13.008066	13.745837	13.551374	13.799871	13.421191	13.579648	13.505365	13.605796	13.551374	13.659088	13.633223	13.458677	13.035819	13.505365	13.579648	13.659088	13.480231	13.551349	13.551349	13.687013	13.757903	13.633197	13.836601	13.525496	13.799845	13.551349
ALDOC	10.11907	9.30057	9.97493	10.251851	9.713302	9.118758	8.795658	9.46669	8.67111	9.98743	10.392949	9.321497	9.660228	9.10895	8.619444	9.08259	8.291949	9.221243	9.225769	9.382234	8.377534	8.263674	8.411414	8.572249	9.273638	8.684261	9.025735	8.911658	9.828129	9.519988	9.011057	8.207421	9.699367	8.637042	8.720942	8.053335	9.440991	9.338521	9.700233	9.607368	9.526765	9.503997	9.718646	9.780922	8.099977	9.012129	9.698167	9.420476	9.511335
ALG12	6.507526	6.804126	6.895262	6.595934	6.854332	6.715282	6.393427	6.526599	6.68735	6.651034	6.463579	6.840752	6.748746	6.613235	7.168761	6.785677	6.712657	6.662445	7.018493	6.783538	6.724457	6.541069	6.780221	6.978497	7.198019	6.656485	6.561413	6.97352	6.91202	7.087349	6.811636	6.379562	6.85484	6.486268	6.793713	6.437284	6.723355	6.872603	7.024833	6.852077	6.586036	6.65325	6.713645	6.941868	6.51686	6.617908	7.032615	6.624367	6.782713
ALG13	6.923056	6.74511	7.024696	6.869258	6.569668	7.056309	6.487482	6.89904	6.895219	6.995165	6.793123	6.852753	6.666956	6.439426	6.961969	6.649018	6.465186	6.672824	6.882774	6.471174	6.396105	6.747934	6.642131	6.656515	6.429102	6.765136	6.951599	6.408299	6.789092	6.291216	6.68324	6.858762	6.633881	6.746777	6.631054	6.829281	6.795935	6.911571	6.755669	6.719661	6.74045	6.720428	6.646666	6.722606	6.746584	6.813575	6.612088	6.706897	6.512271
ALG14	7.156771	7.407928	6.987519	7.065673	6.760994	7.181019	6.901216	7.009653	7.303817	7.154583	7.268925	7.212635	7.129155	7.071905	7.001725	6.855771	6.525527	7.303709	7.608292	7.171331	7.161857	7.175299	7.38278	7.21465	7.172242	7.201695	7.17041	7.291626	7.285895	7.430968	7.512295	7.297024	7.047014	7.164944	7.145286	6.842257	7.40094	7.441567	7.334247	7.00589	7.169683	7.336266	6.904231	7.157178	7.092291	7.111366	7.272102	6.925797	6.923208
ALG1L	4.718043	4.956485	4.96994	4.952884	5.512012	4.679583	5.560408	5.05072	4.936435	4.786239	4.690721	5.318427	5.053886	4.855472	4.832024	5.664465	4.989096	5.099104	4.868007	4.88083	5.835923	5.020919	5.627749	4.717068	4.835617	4.837181	4.942565	5.293562	5.086631	5.389042	5.591878	4.66449	4.712666	4.568306	4.863298	5.442508	5.335904	5.804358	4.647222	5.146574	5.088501	4.51188	5.287242	5.092251	5.4135	4.825787	5.452476	4.698942	5.299072
ALG2	6.996889	6.775362	6.840545	6.845203	6.989408	7.004597	6.712962	6.481014	6.84139	6.772176	6.751226	6.869866	6.649433	6.563912	6.912609	6.529545	6.777334	6.907614	6.620132	6.631781	6.719406	6.865366	6.948756	6.810482	6.653823	6.762183	6.58911	6.597878	6.812825	6.993778	6.920569	6.859292	6.97627	6.657946	6.79624	7.011648	6.974019	6.781792	7.002746	6.757072	6.35258	6.756244	6.742459	6.854739	6.626825	6.492501	6.844849	6.664289	6.589155
ALG5	8.234315	8.245448	8.475291	8.139977	8.266724	8.071113	8.112166	8.467223	8.347863	7.946438	8.226041	8.385068	8.209617	7.69857	7.732203	8.243891	8.059402	8.107886	8.708126	7.731435	8.088901	8.197194	7.950578	7.74804	7.492919	8.074784	8.291484	8.741248	8.039866	8.396832	8.320711	8.236914	7.77908	7.897319	8.035855	8.075388	7.995827	8.208565	8.429321	8.024253	8.018077	7.945807	8.211136	8.225593	8.260055	8.150542	8.219827	7.683678	8.114541
ALG6	6.621945	6.366089	6.947925	6.358579	6.352518	5.955889	6.509897	6.480431	6.337363	6.26973	6.406484	6.130798	6.392552	6.465331	6.209669	6.010172	6.014304	6.497601	6.740585	5.941872	6.539911	6.39862	6.545573	6.283782	6.327444	6.160115	6.658797	6.670932	6.419102	6.408895	6.670442	6.733881	6.111974	6.490411	6.352343	6.230435	6.195342	6.758113	6.213565	6.199037	6.090896	6.06246	6.321269	6.566174	6.454644	6.482077	6.25675	6.094015	6.203688
ALG8	8.034287	7.820899	8.130374	7.999668	7.607076	8.063412	7.830871	8.038743	8.116323	7.741629	7.952984	8.170395	7.624962	7.71898	8.27623	7.763641	7.671831	7.887564	8.252882	7.69959	7.970397	7.587282	8.199744	7.942738	7.742269	8.117209	8.020763	7.864756	8.136909	8.343698	8.438292	8.070497	8.167914	7.825962	8.72043	7.963253	8.033753	7.652007	7.785565	7.69172	7.862186	7.836572	8.059968	7.792369	7.854977	7.783331	7.643379	7.567257	7.638226
ALG9	7.639291	7.883522	7.865816	7.545414	7.673682	7.867807	7.79599	8.092662	7.77384	7.855456	8.074922	7.835603	7.995004	7.677937	7.511331	7.692957	7.543873	7.240609	7.592008	8.042691	7.480004	7.372495	7.958396	7.582255	7.657147	7.835846	7.747886	7.747506	8.00738	7.865682	7.919541	7.596815	7.471939	7.828989	8.081126	7.482957	7.962014	7.679254	7.682675	7.691825	7.748623	7.815688	7.865238	7.607584	7.613342	7.908282	7.72667	7.25673	7.635246
ALK	4.495755	4.43073	4.570907	4.599157	4.664553	4.692842	4.569851	4.523027	4.380911	4.528133	4.484889	4.66472	4.36249	4.207324	4.193658	4.434338	4.546715	4.379829	4.494876	4.339929	4.581197	4.614877	4.050436	4.67467	4.571839	4.290439	4.415367	4.566174	4.23477	4.589149	4.547374	4.594202	4.676422	4.484013	4.578671	4.613396	4.450077	4.569713	4.528212	4.440078	4.066378	4.532721	4.492482	4.309653	4.265172	4.566447	4.838521	4.610106	4.746437
ALKBH1	6.480576	6.369438	6.32321	6.322888	6.118516	6.49091	5.835505	6.076262	6.354755	6.553271	6.160874	6.113122	6.004243	6.253325	6.496293	6.038032	6.053978	6.540707	6.29874	6.269038	6.207046	6.336787	6.361005	6.284455	6.177695	6.242837	6.326647	6.022925	6.442839	6.392911	6.69092	6.542581	6.615099	6.365092	6.360829	6.514945	6.51806	6.15666	6.487507	6.665073	6.176361	6.01173	6.342784	6.275194	6.060142	6.145164	5.823701	5.961568	5.87525
ALKBH2	7.148013	7.647782	6.264314	7.066167	7.272308	6.235233	6.901658	6.911544	6.937592	6.820829	6.880806	7.058834	6.672044	6.664544	6.717778	7.70176	6.670044	7.436276	6.508227	7.550153	7.371238	6.693013	7.331775	6.766612	6.861728	6.684633	6.989969	6.856497	7.257429	7.483722	7.577334	7.576145	7.243128	7.047654	6.655024	6.461866	7.190736	7.099656	7.944025	7.182408	7.238331	7.336507	6.773843	6.888219	6.545469	6.657516	6.866822	6.598576	7.134225
ALKBH4	5.553644	5.444296	5.18021	5.370365	5.52098	5.316767	5.469303	5.414752	5.684655	5.442781	5.206975	5.496125	5.365293	5.360391	5.765851	5.637797	5.424998	5.731203	5.246331	5.900725	5.609244	4.945368	5.921456	5.208038	5.085694	5.399892	5.431368	5.453882	5.598621	5.202858	5.678174	5.570565	5.476715	4.994752	5.289512	5.276601	5.211036	5.740735	6.147997	5.208077	5.70901	5.335198	5.518919	5.579181	5.042237	5.317498	5.822235	5.30616	5.471469
ALKBH5	10.022415	10.03443	9.758104	10.077007	9.979408	9.979408	9.814673	9.648503	9.825472	9.996233	9.822363	9.828723	9.88005	9.844078	10.408615	9.954051	10.120185	10.170994	9.749563	10.029228	10.096751	9.978246	9.563092	9.835617	9.910329	9.874154	9.860167	9.818724	10.020482	10.120479	9.813306	9.719454	9.88519	9.659995	9.736266	9.855239	9.912315	9.851971	10.196099	10.013264	9.643549	9.968632	10.01154	9.961814	9.62864	9.830296	10.015402	10.002441	10.126746
ALKBH6	6.871849	6.789387	6.938308	6.810629	6.575334	6.154501	6.450379	6.755757	6.574682	6.654015	6.924084	6.701441	6.584033	6.616612	6.619228	7.165888	6.758533	6.5318	7.059124	6.974321	7.170965	6.295091	6.916497	6.578835	6.611876	6.726104	6.514317	6.92774	7.364523	6.702706	6.724787	6.100098	6.902173	6.044662	6.682102	6.304057	6.911786	6.697788	6.954661	7.158044	6.998378	6.520778	6.882918	6.66032	6.553704	6.697738	6.928148	6.822697	6.450871
ALKBH7	8.616316	8.444512	7.318884	7.960424	7.66839	8.132669	8.053455	7.921579	8.476162	7.853913	7.711691	8.685872	7.774314	7.006353	7.042215	8.321093	6.951154	7.153131	7.578658	7.189281	7.42969	7.492686	8.528797	7.327698	7.551694	8.198903	7.871181	8.720366	7.634877	7.868737	8.25521	8.013283	8.427612	7.331386	7.607317	6.904651	7.317379	7.914342	8.924976	7.936692	8.021074	7.538774	7.439167	7.569119	7.465057	7.077695	7.867763	7.521792	7.335207
ALKBH8	5.245854	5.347908	5.351341	5.49364	6.181172	5.178732	5.452669	5.389608	5.526219	5.522645	5.290605	5.438815	5.223191	5.458706	5.414252	5.330505	5.2106	5.402856	5.031734	5.14557	5.133724	5.52425	5.604417	5.346144	5.017735	5.442576	5.408574	4.995739	5.427783	5.000196	5.456915	5.366155	4.903227	5.665153	5.550446	5.936625	5.577777	5.867627	5.005391	5.426265	5.23897	5.381489	5.58237	5.397186	5.470988	5.384313	5.084584	5.037245	5.35476
ALLC	4.728182	5.402136	5.082751	4.806255	5.743772	4.60409	5.434936	4.679204	5.554703	4.726604	5.332807	4.886671	5.079115	4.948193	5.083906	4.804926	4.883621	4.537978	4.935094	5.027361	4.869311	5.410233	5.621107	5.744852	4.956356	5.074811	4.436706	4.731677	6.249387	4.318134	4.651631	5.102868	4.884268	5.958949	5.2971	5.243458	5.861422	4.996124	4.497255	5.487685	4.847078	4.977919	5.243997	4.9141	5.156435	5.615347	4.62676	4.598257	5.453977
ALMS1	6.668906	6.652045	6.194293	6.439208	6.319358	6.243128	6.417109	6.789256	6.233141	6.505063	6.763087	6.020217	6.168491	6.615083	6.370639	6.256626	6.327982	6.433502	5.794532	6.397801	6.063656	6.636245	6.45483	6.335543	6.326487	6.315889	6.629622	6.134888	6.236541	6.050324	6.202793	6.623542	5.990137	7.012332	6.419039	6.048477	6.46568	6.682185	6.005909	6.217003	6.570234	6.235935	6.539998	6.573497	6.635666	6.687205	6.409012	6.404058	6.57656
ALOX12	4.62978	4.205867	4.368879	4.430024	4.388178	4.286323	4.524662	4.373355	4.168749	4.324872	4.506023	4.682808	4.423812	4.538149	4.385827	4.444837	4.318672	4.241232	4.248852	4.202435	4.499194	4.452418	4.399141	4.508775	4.302538	4.175949	4.403933	4.238479	4.478092	4.202328	4.374958	4.322166	4.14316	4.328667	4.464348	4.597342	4.473098	4.432463	4.493641	4.234485	4.427055	4.288885	4.193197	4.364524	4.50931	4.250498	4.600023	4.336899	4.092446
ALOX12B	4.288691	4.549145	4.535588	4.623475	4.311745	4.43732	4.30436	4.530993	4.474579	4.501686	4.204856	4.584307	4.410612	4.468171	4.239919	4.370684	4.590714	4.552017	4.339186	4.667029	4.421222	4.502251	4.406409	4.39252	4.67003	4.759138	4.374921	4.673854	4.644119	4.488526	4.297269	4.25331	4.493043	4.227987	4.173882	4.339578	4.539138	4.49614	4.880354	4.554718	4.51797	4.331756	4.297343	4.204877	4.323087	4.40345	4.443757	4.339998	4.485149
ALOX12P2	5.537011	5.587678	5.789316	6.015926	6.952814	5.461155	5.513234	6.033283	6.016761	6.026546	5.559174	5.542616	6.144717	6.006948	5.85035	6.002262	6.28313	5.843668	5.689809	6.42236	6.055327	5.71514	6.652325	5.588517	5.69984	5.724649	5.646274	5.887055	6.425801	4.907868	5.898384	5.912364	5.992882	6.05583	6.225374	6.126258	6.591949	6.175902	5.383056	6.118974	5.807713	5.998334	6.035628	5.915514	5.725523	5.7582	6.040686	6.045477	6.083836
ALOX15	4.503005	4.546433	4.111604	4.570218	4.5485	4.541879	4.328222	4.475061	4.305986	4.337111	4.47345	4.491692	4.504967	4.652441	4.721389	4.549314	4.610877	4.474403	4.501124	4.440587	4.495047	4.515379	4.614451	4.56471	4.495956	4.573513	4.473929	4.740307	4.538657	4.807065	4.315742	4.583341	4.524521	4.708329	4.731518	4.122065	4.506271	4.482244	4.887465	4.284777	4.155673	4.504713	4.444263	4.87953	4.352055	4.48372	4.555326	4.546685	4.55211
ALOX15B	5.300228	5.127363	5.211479	5.196108	5.040498	5.258595	5.147469	5.158046	5.098292	5.248985	5.114402	5.203177	5.119706	5.153976	5.145303	5.012748	4.84404	4.998021	5.106584	4.967978	5.01175	4.974688	5.17644	5.262962	5.378372	5.278099	5.057245	5.216845	5.17824	5.572244	4.928802	5.134273	5.0877	4.84658	4.983249	5.052547	5.063933	4.925075	5.311856	5.004962	5.173303	5.285744	5.017388	5.023387	4.877068	5.071994	5.607941	4.716595	5.43807
ALOX5	5.677237	5.790999	6.597472	6.338826	5.796566	6.05763	6.647441	6.272256	6.474457	6.06766	6.061459	5.803304	5.946235	6.09528	6.671794	6.015298	6.34917	6.113085	6.431344	5.931659	6.191918	6.536598	5.895476	6.908761	6.131158	6.191469	5.998535	5.632512	5.739231	6.536828	5.680844	5.630383	5.95672	6.070976	6.924081	6.599354	6.208772	5.402248	5.627106	5.98416	6.426266	6.676241	6.350769	6.095339	6.110091	6.106483	6.590476	7.372839	6.774952
ALOX5AP	6.321993	6.145738	7.00703	7.66231	6.60772	6.808421	7.110562	7.256619	6.589696	7.066032	6.830745	6.162069	6.528913	7.891712	7.712165	6.890818	7.360022	6.566672	6.979253	6.556371	7.588779	9.478318	6.971371	8.55706	7.109121	7.191366	7.27192	5.893235	6.331224	6.952048	6.864674	6.110814	7.050339	7.270859	7.817579	7.715809	7.129561	5.695542	7.096241	6.777494	7.810537	7.977915	6.959607	7.147735	7.037287	6.93688	7.774842	8.999898	7.425851
ALOXE3	4.469841	4.425403	4.463984	4.193196	4.422895	4.480026	4.591722	4.515056	4.529692	4.748631	4.331165	4.465025	4.670195	4.40466	4.787801	4.498782	4.573165	4.682319	4.405876	4.400912	4.485685	4.570009	4.259866	4.526817	4.322357	4.45202	4.410347	4.370238	4.369455	4.397525	4.663002	4.6305	4.463327	4.365303	4.2772	4.815921	4.400524	4.69313	4.680397	4.459346	4.609831	4.441124	4.358782	4.439796	4.4121	4.345754	4.449663	4.345479	4.560765
ALPK1	6.268001	6.230483	7.643287	6.203502	6.995116	5.983396	6.541111	6.267703	6.258455	6.38881	6.35788	5.967251	6.642885	6.538129	6.982576	6.293478	6.746675	6.498405	6.91395	6.804994	6.39753	6.541407	6.502954	7.031149	6.419587	6.021088	6.692401	6.359516	6.452724	6.042939	6.2436	6.413374	6.210772	6.61913	6.900705	7.405763	6.74827	6.563985	6.242195	6.638169	6.855634	7.02036	6.656865	6.344841	6.601462	6.359245	6.417775	6.777117	6.492776
ALPK2	6.41714	6.594779	4.57965	6.990046	7.46594	6.814503	5.333942	7.55302	7.615076	8.500807	8.630652	7.403696	6.528633	7.834629	7.405766	6.690671	6.615028	5.99141	7.110512	7.359721	8.12041	6.158193	7.566912	6.910314	7.589785	7.159588	5.213798	6.577955	6.954156	6.974633	6.368779	6.818266	8.201256	7.767387	7.747285	5.852607	5.84493	6.097859	5.179887	6.197779	7.468921	8.156656	7.372671	8.008044	6.884881	6.145813	7.67595	7.43567	8.123506
ALPK3	5.227936	5.346666	5.283315	5.509518	5.778436	5.691182	5.256304	5.271624	5.010574	5.156069	5.494536	4.968371	5.201316	5.217517	4.984146	5.317423	5.189573	5.403204	5.081949	4.975947	5.493472	5.497587	5.220014	4.87703	5.257029	5.168658	4.688824	5.52447	5.63232	5.026187	4.971387	5.128846	4.98301	5.181684	4.900966	6.159165	4.947962	5.121561	4.823881	5.514506	5.628694	5.391791	5.024763	5.187081	5.674755	6.517288	5.402812	5.247325	5.222112
ALPL	8.947434	9.207533	10.520928	8.919925	9.943428	9.570825	8.710697	8.963056	8.904447	9.591923	9.524037	9.228061	9.51144	8.727581	9.979023	9.438719	9.352691	9.686291	9.46129	10.167069	9.03409	8.22659	9.246328	10.661996	8.749938	9.444587	9.462133	10.646105	9.07219	10.128819	9.54473	9.171004	9.570618	8.720425	9.249827	10.356865	9.678488	9.352415	9.886441	9.018324	9.725613	8.951326	9.214538	8.95679	8.808646	8.139451	9.47943	9.53431	9.042971
ALPP	6.958105	6.909841	6.630639	6.868971	7.942847	7.114409	8.02247	6.942264	7.306543	6.649331	6.92788	7.224916	7.795297	7.333113	6.547998	7.474099	7.600718	7.082519	6.285486	7.718551	7.562635	7.024261	6.753641	6.709047	8.012094	7.079515	7.292156	7.54983	6.665017	7.007177	7.714387	6.932835	7.377215	6.812379	6.783583	7.198042	7.038828	7.174345	7.324037	7.483718	7.255815	7.235705	6.90169	6.830452	6.902626	6.880701	7.275627	7.058262	7.338597
ALPPL2	4.921231	5.00072	4.727099	5.012609	4.781184	4.714353	5.078943	4.766522	4.90716	4.678832	5.070995	4.805218	4.831043	4.629804	4.766055	4.799523	4.836292	4.983011	5.101955	4.996853	4.950591	4.873855	4.986577	4.949374	5.853298	5.159095	4.612461	5.347899	5.06777	4.815283	4.81821	4.800682	5.056193	4.708181	4.811427	4.844922	4.690807	4.587726	5.583379	5.226611	4.294707	4.616405	5.30399	5.173459	4.792867	4.865715	5.203068	5.179349	4.734666
ALS2	8.263257	7.901468	7.47311	8.318621	7.218641	7.869085	7.803394	7.888315	7.882672	7.716187	7.751808	8.073129	7.818177	7.571941	7.746419	7.555758	7.497913	7.227116	7.562873	7.428133	7.687486	7.047756	7.710201	7.200797	7.639736	7.622169	7.671206	7.551139	7.925233	7.214144	7.923633	7.861021	7.614534	7.670266	7.841779	7.400721	7.540387	8.068035	7.367467	7.841689	7.537707	7.551294	7.870473	7.508886	7.612208	7.749942	7.662101	7.468145	7.656673
ALS2CL	5.861682	5.838358	5.717716	5.815418	6.329854	5.641294	5.936348	5.616745	5.799265	5.703363	5.556465	5.713427	5.55553	5.671284	5.7673	5.880083	5.769498	5.808495	5.631152	5.667323	5.876235	5.29891	5.592384	5.793953	5.992177	5.319104	5.384882	5.842179	6.233795	5.542003	5.752219	5.478304	5.557793	5.707108	5.607119	5.200036	5.611954	6.113727	5.731552	6.497417	6.237662	5.861317	5.861791	5.657015	5.542461	5.89884	5.801919	5.77272	5.759975
ALS2CR11	4.039105	3.953813	3.891661	3.891502	3.820853	4.119575	3.954914	3.958204	4.1745	3.847073	4.107825	3.876337	3.813568	4.083742	3.953601	3.777092	3.861486	3.728385	3.749977	3.824426	3.930414	3.929722	3.928585	3.941904	4.149177	3.828228	3.95764	3.922605	4.06947	3.753416	3.983055	3.838443	4.002327	4.190303	3.84694	4.237232	3.916315	3.76383	3.739226	3.892268	3.88125	3.79469	3.892268	4.229513	4.129203	4.041366	3.994369	3.904037	3.805423
ALS2CR12	4.989834	4.774667	4.785436	4.698838	4.708371	4.835172	4.673356	4.969606	4.826458	4.732585	5.167982	4.945535	4.918239	4.660219	4.715544	4.564942	5.108588	4.695887	5.339586	4.790117	4.588982	4.879519	4.864797	4.843345	4.954247	4.483616	5.065287	4.933572	4.692781	4.450545	4.951752	4.870496	4.914545	5.406474	4.867118	5.27551	4.90886	5.120416	4.618789	5.14943	5.164682	4.640382	4.536486	4.778121	5.136426	5.170617	4.503076	4.768725	4.495165
ALX1	3.711211	3.810173	3.657205	3.68341	3.928308	3.905599	3.958014	3.719617	3.714545	3.779939	3.878118	3.669067	3.78529	3.92004	4.02585	3.836763	3.901841	3.83706	3.93712	3.917164	3.791127	3.865096	3.715505	3.744602	3.600114	3.946264	3.741323	3.929835	3.854495	3.781358	3.80233	3.735048	3.765057	3.957602	3.847114	3.997971	3.737955	3.803039	3.783825	3.846688	3.771315	3.945985	3.831512	3.83699	3.604773	3.883426	3.855792	3.917994	3.640477
ALX3	5.208156	5.110159	5.052981	5.092612	5.018119	4.977592	4.998328	5.030024	4.817336	4.85599	5.153117	5.128136	4.856848	5.091178	5.247596	4.989708	5.093494	5.215266	4.990433	5.246428	5.093429	5.016436	5.304554	5.184049	5.237578	5.197953	4.855562	5.182078	4.967651	5.578204	5.433371	5.112564	5.295306	4.745258	4.902294	5.204777	5.23116	5.08111	5.450541	5.180029	4.812795	4.94787	4.859191	4.818542	4.661281	4.874628	5.15191	4.993462	5.122359
ALX4	4.546159	4.799712	5.065311	4.610128	4.853693	4.835668	4.8178	4.495909	4.525041	4.627813	4.53812	4.724196	4.648179	4.808145	4.708538	4.773473	4.838385	5.011015	4.785309	4.931536	4.734801	4.571379	4.816042	4.834821	4.61094	4.862493	4.872378	4.739084	4.656727	5.377902	4.622969	4.672228	4.818148	4.398523	4.589209	4.90565	4.743969	4.572834	5.251497	4.786048	4.488515	4.813701	4.687436	4.599601	4.64744	4.604023	4.907556	4.563851	4.549776
ALYREF	7.457869	7.515552	7.56544	7.464953	7.098654	7.751851	7.525029	7.332129	7.159391	7.82545	7.591559	7.307436	7.431248	7.284787	7.484199	7.676866	7.348361	8.041516	7.773742	7.152866	7.36807	7.558761	7.507556	7.539856	7.439091	7.582939	7.729942	7.635256	7.545624	7.752957	7.694462	7.298389	7.246433	7.434662	7.798896	8.25947	7.415422	7.379955	7.334015	7.4464	7.238436	7.551899	7.690809	7.540399	7.251088	7.313815	7.751787	6.877488	7.676291
AMBN	3.722852	3.802022	3.762839	3.864477	3.814362	3.840565	3.828495	3.740475	3.871524	3.656357	3.771587	3.759616	3.758001	3.837918	3.68096	3.594293	3.684732	3.685803	3.813052	3.836943	3.783908	3.754272	3.94187	3.723674	3.775586	3.753729	3.914538	3.580624	3.621067	3.616964	3.739632	3.795306	3.695575	3.787211	3.583371	3.703499	3.806578	4.204031	3.802296	4.046114	3.6849	3.711885	3.827363	3.617126	3.68269	3.742301	3.694191	3.640777	3.966812
AMBP	11.942191	11.696021	11.462097	11.614015	11.633624	11.668793	11.795576	11.691276	11.638222	11.769818	11.667816	12.440088	12.487767	11.345047	11.59297	12.009593	11.724555	11.12792	11.818203	11.652166	11.936641	11.092819	11.714674	11.171132	11.728621	11.635839	11.635839	11.771131	11.744932	11.513416	11.690665	11.589988	11.662025	11.589988	11.202118	11.589988	11.831828	11.744932	11.589988	11.839254	11.643264	11.724575	11.724575	11.752357	11.69809	11.724575	11.878675	11.724575	11.724575
AMBRA1	6.403307	6.286591	6.266685	6.420323	6.450103	6.445941	6.264602	6.198735	6.338243	6.277547	6.285805	6.532791	6.477945	6.316453	6.179861	6.251559	6.213828	6.172296	6.276381	6.330439	6.354228	6.163116	6.441251	6.257541	6.31478	6.237411	6.205016	6.15995	6.405683	6.14787	6.195502	6.268972	6.315065	6.335202	6.42206	6.305568	6.261974	6.429334	6.38936	6.393312	6.363793	6.442645	6.371927	6.31782	6.215804	6.474817	6.347175	6.27237	6.430496
AMD1	6.773302	6.514074	6.767158	6.608437	6.262961	7.28986	5.995605	6.448647	6.337258	7.587316	6.667258	6.349134	6.350173	6.172325	6.776452	6.088632	6.065473	6.237526	7.078168	6.121886	6.308145	6.565129	6.54555	6.690285	6.233851	6.569264	6.74646	6.282895	6.036484	6.435988	6.398565	6.970767	6.357693	6.810673	6.953412	7.831288	6.466751	6.30881	6.713051	6.152693	6.006194	6.438721	6.258636	6.605142	6.751308	6.925664	6.046678	6.560122	6.476627
AMDHD1	10.182861	9.737165	10.762935	9.141059	9.479887	10.139566	10.252844	9.874786	10.540408	9.39238	9.868465	10.156523	9.702527	9.830481	9.780092	10.447902	10.257778	8.150173	9.866061	10.356915	8.992803	9.377819	9.368807	9.327381	8.575084	10.487086	9.795628	10.901015	10.01653	10.102448	10.03554	10.520647	9.762528	9.380431	10.083399	9.6994	9.428794	10.278718	10.138021	9.415931	9.652265	8.956556	9.256525	8.953094	10.467102	9.930268	8.851011	9.568087	9.020572
AMDHD2	6.994856	7.17617	6.528425	6.689826	7.130193	6.433866	7.304731	6.940039	6.892421	6.768343	6.872907	6.850102	6.80846	6.61912	6.441801	6.863621	6.259809	6.349864	7.207327	6.856948	7.056657	6.624411	6.980251	6.799141	7.258964	6.976433	6.76425	7.11105	7.165881	6.839518	6.831443	6.705478	7.030032	6.432219	7.070087	6.170795	6.872214	6.85164	7.536791	6.925095	7.130438	6.5372	6.654387	6.702504	6.225898	6.730333	6.855298	6.925812	6.793389
AMELX	3.6634	3.691116	3.676605	4.229859	3.872486	3.894927	4.013767	3.669849	3.876733	4.118215	3.719702	3.648725	3.966504	3.735335	3.755565	3.734477	3.705664	3.863046	3.776715	3.735852	4.123286	3.697081	3.643019	3.916881	3.676335	3.855927	3.674349	3.897829	3.656924	3.825769	4.08645	3.753509	3.639969	3.842126	3.616807	3.64808	3.809289	4.019235	3.626476	3.562131	3.66932	3.884456	3.735789	3.923695	3.679066	3.694401	4.413687	3.791191	3.797214
AMELY	4.280657	4.15476	4.342376	4.129991	4.622796	4.500983	4.283307	4.152928	4.287597	4.382735	4.453522	4.179515	4.07914	4.254701	4.21822	4.385461	4.393354	4.285929	4.346011	4.491011	4.437954	4.355856	4.610289	4.499409	4.240533	4.146684	4.250995	4.217845	4.194967	4.191552	4.247154	4.605431	4.446645	4.312742	4.345736	4.241635	4.162918	4.638392	4.657199	4.339041	4.134679	4.401316	4.200183	4.486186	4.829331	4.118733	4.42553	4.289764	4.230072
AMER1	6.884137	7.790883	6.459245	6.931224	6.645504	6.518205	7.277585	6.963087	7.605065	6.379702	7.188898	7.233924	6.402255	6.554792	6.566361	6.042669	6.255718	5.965498	6.383526	6.256382	6.952447	5.904757	6.942762	6.262752	6.259503	7.235313	7.033701	6.741172	6.609592	6.306543	7.263685	6.90608	6.772701	6.62012	6.4493	5.846929	6.469076	6.932767	7.033143	6.975256	6.720486	6.156515	6.514464	6.496428	6.882645	6.517893	6.063051	6.360829	6.70133
AMER2	4.895831	4.945261	4.883628	4.847366	4.97826	4.976972	4.799585	4.785073	4.884483	4.670851	4.655498	4.987431	4.886275	4.847562	4.962808	4.84867	4.79194	4.79884	4.809986	4.76988	4.793013	4.835446	4.759856	4.729296	5.121754	4.832297	4.725886	4.824852	4.872457	4.877772	4.903574	4.862132	4.864093	4.822368	4.718121	4.706886	4.79312	4.851415	5.138611	4.838037	4.80122	4.747617	4.911146	4.599384	4.858814	4.958399	4.704645	4.791658	4.843345
AMER3	4.627635	4.720303	4.514326	4.688067	4.651153	4.715582	4.587989	4.883907	4.601498	4.643768	4.585127	4.989105	4.390129	4.777243	4.699226	4.834523	4.840404	4.827524	4.675726	4.557494	4.690434	4.638878	4.42371	4.630086	4.604914	4.92662	4.523577	4.859967	5.003476	4.594256	5.096078	4.567769	4.745559	4.626057	4.364418	4.516549	4.687198	4.763197	5.016653	4.979211	4.447418	4.542501	4.51974	4.474498	4.508235	4.60885	4.687123	4.554469	4.651853
AMFR	8.597374	8.235111	8.065407	8.099496	7.943617	8.432851	8.17708	8.310444	8.078863	8.430478	8.617147	8.367315	8.040149	8.411158	8.634549	8.284573	8.016888	8.357299	9.007484	8.033677	8.091312	7.860404	8.278587	8.436103	8.368849	7.939614	8.097844	8.562083	8.251005	8.456236	8.275636	7.84832	8.237876	8.187075	8.194681	7.641319	8.057452	8.329348	8.560356	8.369075	8.518012	8.02605	8.373684	8.540156	8.400322	8.724694	8.540156	8.139504	8.239946
AMHR2	6.094183	6.081844	5.394545	5.736964	5.511472	5.345525	5.910327	5.775801	6.044849	5.811911	5.434774	6.219431	5.409219	4.787986	5.341891	4.839216	4.675743	4.723086	5.263153	5.006783	5.197883	4.685887	5.51912	5.10119	4.976247	5.379679	5.323815	5.342899	5.257993	5.209292	5.28995	5.281549	5.350437	5.127938	5.863256	5.399812	5.400437	5.559611	5.58189	5.651006	4.792799	5.514078	5.534752	5.121276	4.915334	5.279847	5.322961	5.699353	5.613643
AMIGO1	6.05119	5.67081	5.910245	5.802785	5.636061	5.739289	5.675964	5.80019	5.56986	5.82947	5.741187	6.128608	5.473335	5.743868	5.557675	5.415549	5.837057	6.172451	6.064986	5.756834	5.565692	5.781361	5.765627	5.342241	5.660887	5.778716	5.486641	5.768357	5.760978	6.023528	5.604192	5.381424	5.839427	5.856277	6.014625	5.362752	5.446835	5.37731	6.67236	5.723006	6.194945	5.514588	5.580543	5.958516	5.466037	5.33597	6.013661	5.480452	5.824525
AMIGO2	4.906706	4.997937	4.892931	5.076545	4.682148	4.79211	4.883338	4.969344	5.121472	5.156915	4.788967	4.98893	5.355734	5.161247	5.34075	5.194568	5.020186	5.001235	5.202228	5.01992	5.332566	4.944489	5.236823	4.898565	5.115527	4.866315	5.052363	5.21059	4.756546	5.274948	5.194807	5.444534	4.895004	5.110955	5.116746	5.566219	4.861043	5.114238	4.646657	5.139259	4.861098	5.533276	4.995463	4.757638	5.067567	4.732806	4.891857	5.301047	4.862935
AMIGO3	5.153509	5.175338	5.222078	5.478981	5.345899	5.246883	5.360773	5.293715	5.679175	4.903068	5.551406	5.601899	5.22492	5.409029	5.128754	5.347386	5.37685	5.672017	5.61717	5.317427	5.343741	5.525774	5.502749	5.322427	4.943681	5.294346	5.190664	5.344913	5.130431	5.359153	5.325425	5.170266	5.186931	5.252932	4.965464	6.76922	5.323609	5.266917	5.772522	5.008801	5.352817	5.262381	5.448085	5.348002	5.110316	5.136991	5.562357	5.219684	5.684181
AMMECR1	6.330756	6.245268	6.547689	6.152001	6.125536	6.264133	6.002163	6.181146	6.146992	6.208072	6.023991	6.296916	6.472572	6.077744	6.049932	6.290572	6.27853	6.440619	6.304968	6.209312	6.155278	6.524861	6.130998	6.169938	5.932118	6.387762	6.268618	6.229678	6.583645	6.27995	6.177609	6.061018	5.989578	6.096851	6.240543	6.087784	6.156938	6.134259	6.308229	6.442717	6.677398	6.163289	6.184837	6.246476	6.08086	6.18848	6.0573	5.98258	6.236084
AMMECR1L	6.527122	6.715396	7.175931	6.654475	6.321497	6.693868	6.624392	6.650145	5.826508	6.456725	6.223243	6.928082	6.986871	6.343211	6.623423	6.437877	6.627907	6.311213	6.356461	6.546572	7.010184	6.367794	6.382529	6.750232	6.38038	6.729339	6.445825	6.946946	7.199806	6.474632	6.907349	6.715502	6.558457	6.63538	6.159137	6.520124	6.065035	6.35917	5.956805	6.98847	6.641368	6.618491	6.52592	6.768742	6.782271	6.802358	6.347569	6.365487	6.349935
AMN	6.7798	6.995658	6.780268	6.34883	7.088519	6.333246	6.872927	6.686917	6.716319	6.489647	6.39447	6.519335	6.538628	6.477858	6.668478	6.278772	6.431736	6.431736	6.333496	6.246763	6.180434	6.159437	5.673094	5.912859	6.655778	6.734605	6.513444	6.89691	6.627291	5.530792	7.043962	7.137949	5.913063	6.188976	6.034536	6.244632	5.622261	5.643625	6.611174	6.336794	6.986234	6.851964	5.819551	7.162764	4.548227	4.810899	7.229729	6.754881	7.228992
AMOT	6.351289	6.464505	5.612089	5.889291	5.793577	5.809849	6.041675	6.317405	6.123611	5.780014	6.493439	6.013642	5.932575	6.592205	6.53312	5.859349	5.816344	5.766936	6.303672	5.77445	6.157482	5.755083	6.15378	5.691888	5.872297	5.874118	6.303829	6.207647	6.113618	6.145706	6.080077	5.753609	6.31821	5.783056	5.538361	4.688961	6.044784	5.970984	6.074722	6.337673	6.102011	5.920232	6.119264	6.189719	5.884225	6.317727	6.044817	5.867419	5.905144
AMOTL1	6.758787	6.763967	6.274754	6.437403	7.000481	6.594073	6.75221	6.213958	6.731818	6.910782	6.879333	6.893479	6.285645	6.441132	6.387741	6.666402	6.518827	6.41799	6.481351	6.608871	6.301963	6.304006	7.154314	6.276035	6.499837	6.562423	6.341021	6.025462	6.771466	6.329126	6.63526	6.659056	7.035479	6.893499	6.723028	6.537465	6.641999	6.728272	6.421673	6.589081	6.966807	7.021989	6.790414	6.409385	5.796167	5.983935	6.62415	6.750518	6.685929
AMOTL2	6.166468	5.889869	5.78308	5.728205	5.905087	5.807624	5.819697	5.938677	5.916093	5.965749	5.648961	5.765176	5.994588	5.59721	5.904215	5.682621	5.901112	5.83265	6.006836	5.966675	5.930913	5.559989	5.40671	5.476235	5.843324	6.15697	5.663727	6.305034	5.648833	5.645856	5.797218	5.803763	5.759524	5.633474	5.578831	5.38133	5.831525	5.75139	5.821167	5.901016	5.907571	6.440786	5.508148	5.838276	6.152744	6.069365	5.66663	6.207783	5.552756
AMPD1	4.017632	3.900342	3.899072	4.11836	3.96354	3.941412	3.994539	4.03018	4.077754	3.859187	4.059268	4.219291	3.90717	5.124044	4.008375	4.089571	4.541474	4.610239	3.916994	4.572077	4.392896	6.485712	4.315506	4.467656	4.172232	3.762771	4.160784	3.832899	3.782229	4.057334	3.677554	3.851328	4.251962	4.623896	4.795949	4.10922	4.64296	3.947124	4.094325	4.099046	4.673683	3.835677	4.296266	5.36219	5.253852	4.046269	4.319604	4.26298	4.115269
AMPD2	6.279426	6.224797	6.121697	6.201776	6.259614	6.202524	6.34302	6.464234	6.412487	6.528657	6.518293	6.621931	6.451169	6.234269	6.194309	6.298276	6.462289	6.138554	6.39076	6.179634	6.067532	6.382972	6.341118	6.472441	6.230878	6.524551	6.107849	6.485362	6.661718	6.241563	6.616506	6.188045	6.256705	5.839211	6.366044	6.331587	6.062731	6.456896	6.525304	6.551122	6.537279	6.295111	6.098899	6.094811	6.020706	6.118673	6.33511	6.551122	6.241468
AMPD3	4.986677	5.103895	5.106823	5.031134	5.183818	5.009121	4.9107	5.136384	4.924023	5.059723	5.177092	4.981477	5.126448	4.987373	4.857655	4.949934	4.975195	4.802889	5.079994	5.038518	5.057404	5.10998	4.976081	4.989858	5.199207	5.11654	5.137973	5.120079	5.156986	4.786377	4.841576	4.805569	4.856591	4.89958	4.969571	5.203563	4.966487	4.882896	4.622219	5.063331	5.458475	5.099053	5.053847	4.982975	4.976553	5.206572	5.295699	4.99689	4.751385
AMPH	4.569784	4.659667	4.297902	4.475054	4.509747	4.509233	4.576193	4.621084	4.907064	4.804475	4.489257	4.87819	4.522366	4.481952	4.656565	4.62591	4.354748	4.463748	4.465757	4.481607	4.535324	4.465909	4.741882	4.297039	4.335957	4.513566	4.502595	4.365448	4.742158	4.671034	4.333965	4.654329	4.47733	4.960451	5.09118	4.601908	4.636555	4.519749	4.473237	4.389689	4.310431	4.410437	4.560946	4.781728	4.453907	4.418787	4.648082	4.498677	4.622217
AMTN	3.836404	3.746622	3.869708	3.810616	4.079981	3.646726	3.871058	3.670873	3.530752	3.886968	3.852508	3.686982	3.714239	3.879632	4.033313	3.8761	3.746624	3.68112	3.874639	3.796021	3.932546	3.752461	3.74238	3.992793	3.681755	3.790082	3.788785	3.96811	3.725417	3.703715	4.103022	3.939095	3.771456	3.719276	3.69155	3.57162	3.720894	4.289605	3.815993	3.646473	3.58165	3.739247	3.757325	3.831914	3.832408	3.830808	3.750433	3.927773	3.693082
AMZ1	5.292761	5.227324	5.24152	5.065056	5.015514	4.946465	5.166495	5.015114	5.159578	5.231849	5.274489	5.143508	5.092905	5.353162	5.213137	5.066164	4.948439	5.673876	5.374081	5.347747	5.240118	4.870713	5.107148	5.0695	5.384963	4.976445	5.5455	5.065526	5.558058	5.91037	5.019224	4.576588	5.052567	4.601437	4.789191	4.898217	5.465997	4.84519	5.918511	5.132644	5.207127	5.547991	5.038082	5.989229	4.8403	5.328197	4.847318	4.859809	5.887827
AMZ2	7.905735	7.821023	7.670494	7.514375	7.75621	7.248605	7.564717	7.678929	7.702361	7.701464	7.941705	7.698463	7.600962	7.987511	7.431013	7.470248	7.510758	7.61414	7.342577	7.807644	7.488238	8.147764	7.658343	7.837173	7.691387	7.662805	7.844709	7.472117	7.708682	7.979342	8.088311	7.537459	7.864361	7.428118	7.99329	7.042031	7.804331	7.540676	7.817917	7.658527	7.484435	7.675686	7.845493	7.619389	7.691625	7.306465	7.550359	7.803329	7.908089
ANAPC1	6.008752	5.956982	6.044851	6.012744	6.14855	6.165375	6.007035	5.878234	5.946715	5.845552	6.093964	5.597996	5.710689	5.977784	6.451806	5.946658	5.995827	6.158847	6.188795	6.082953	6.084732	5.997842	6.202988	5.961138	6.089637	5.96701	6.179996	5.960339	6.193721	5.905209	6.045095	6.238555	5.822501	6.068779	6.091837	6.418245	5.89878	6.408404	5.803132	6.130742	5.760798	5.913171	6.285272	6.012356	6.115476	5.994747	5.690914	5.812267	5.760531
ANAPC10	6.209148	6.247282	6.183983	5.887009	5.741402	6.329494	5.769967	6.353503	6.181326	6.207968	6.366205	6.10375	6.080672	5.872982	5.745429	5.241521	5.44493	5.812395	6.223529	5.484296	5.453282	6.238485	6.062789	5.817249	5.708402	5.921187	6.114814	5.948078	6.004531	6.21297	6.091326	6.62572	5.898226	5.894761	5.61063	6.334516	5.997803	5.84884	5.299864	5.777627	5.516862	5.917569	5.853785	6.037777	6.115664	6.171045	5.652947	5.741242	5.591732
ANAPC11	6.629408	6.47115	6.181603	6.27468	6.32134	6.141308	6.378339	6.138736	6.462337	6.286915	6.454361	6.519522	6.220349	6.273915	6.363737	6.469376	6.096473	6.407715	6.174184	6.257229	6.348064	6.13699	6.715309	6.520301	6.520961	6.455582	6.329936	6.650883	6.227499	6.57501	6.404903	6.23951	6.400083	6.122793	6.007665	5.958008	6.124785	6.523897	7.032631	6.56457	6.328689	6.320413	6.424591	6.399028	6.111979	6.296447	6.359789	6.303447	6.398779
ANAPC16	8.904906	8.644194	8.137747	8.578332	8.18367	8.426452	7.949138	8.700735	8.617158	8.475889	8.144231	8.863039	8.332606	7.386468	7.689735	7.780348	7.789141	7.741902	7.989268	7.905868	7.855836	8.044987	7.623781	7.497566	7.685425	8.364435	8.279706	8.023289	8.174747	8.244396	8.066241	8.380187	8.247735	7.886591	7.809696	7.518981	7.84025	8.585028	8.106006	8.191391	7.814843	8.361024	8.157206	8.237625	8.098932	7.880239	7.974602	8.0441	8.181192
ANAPC2	6.145286	5.984351	6.235669	6.102087	6.517399	6.028887	6.151652	6.139797	6.210672	6.187097	6.318208	6.371021	6.097224	5.947215	6.33312	6.304164	6.266888	6.380393	6.478264	5.998737	5.998347	5.807825	6.124552	5.856947	6.327951	6.045419	6.030618	6.488482	6.306884	5.993584	6.266142	5.917175	6.330453	6.078053	5.864154	5.90468	6.212257	6.21892	6.658975	6.308563	6.367274	6.15786	6.137787	6.059828	5.955617	5.79265	6.274895	6.195903	6.124983
ANAPC4	7.039395	6.791978	7.279388	6.928401	7.611287	6.823147	7.221376	7.275773	7.248701	7.022411	7.033817	6.933843	6.999215	7.673111	7.5724	7.220606	7.621782	7.633753	7.010097	7.330414	7.527112	7.87826	7.375508	7.438631	7.417442	7.082332	7.495141	7.148112	7.644716	7.170433	7.320811	7.31308	7.353624	7.48525	7.382351	7.153601	7.328434	7.499055	6.877369	7.17772	6.744627	7.153667	7.364993	7.37042	7.787676	7.502318	7.163279	7.381375	7.23319
ANAPC5	8.884122	8.799968	8.867858	8.735774	8.981226	8.629857	8.745761	8.714714	8.963336	8.632336	8.837583	8.978173	8.848853	8.727038	8.691443	9.205245	9.132995	9.08365	9.043629	8.918689	9.098834	8.586313	8.803464	8.591346	8.703944	8.990865	8.817988	8.611827	9.03913	8.786934	8.787779	8.679802	8.794177	8.601172	9.135855	8.986429	8.966565	8.742932	8.852874	8.803983	8.687309	8.951396	9.175865	8.97219	8.97353	8.835253	8.985503	8.819476	8.693055
ANAPC7	6.625568	6.478469	6.614587	6.599473	6.194395	6.682934	6.292432	6.419411	6.141675	6.750496	6.624566	6.815599	6.508602	6.607189	6.71077	6.622597	6.479012	6.557752	6.477973	6.393334	6.366839	6.277638	6.394875	6.344089	6.259846	6.238865	6.441599	6.417413	6.639214	6.811181	6.266944	6.305926	6.440559	6.656834	6.335623	7.003946	6.566954	6.6736	6.305376	6.437533	6.322357	6.404205	6.683632	6.566243	6.565938	6.792279	6.56353	6.322105	6.585935
ANGEL1	7.607278	7.147782	7.169436	7.138244	7.802691	7.062629	7.100486	7.390201	7.409706	6.73507	7.540625	7.405179	7.067328	7.414386	7.198096	7.349826	7.14084	7.150129	7.034182	7.613212	7.7264	6.910572	7.506515	7.232429	7.93389	7.2656	7.399248	6.884649	7.594624	7.287137	7.411694	7.167463	7.545739	7.106799	7.564172	6.545174	7.340904	7.649706	7.660978	7.33802	7.364039	7.228805	7.26633	7.279125	7.349727	7.416463	7.563448	7.334527	7.507353
ANGEL2	7.589103	7.76212	7.342103	7.402142	7.605641	7.115946	7.793603	7.723037	7.591605	7.202212	7.757332	7.438303	7.456134	7.475442	6.820718	6.919734	7.247024	7.276004	6.823815	7.252218	7.188953	7.816541	7.205825	7.318077	7.193916	7.29594	7.700773	7.203523	7.652882	7.250624	7.254079	7.449768	7.213281	7.805092	7.493809	7.555554	7.403479	7.655919	6.898122	7.397955	7.304562	7.37167	7.573007	7.368265	7.573474	7.413261	6.921715	7.279435	7.33419
ANGPT1	4.664007	4.595797	4.896616	4.472461	4.755686	4.629298	5.09249	4.564365	4.445243	4.564793	4.697167	4.579068	4.606338	5.913595	4.961341	5.049295	5.894425	6.36321	4.924958	5.041506	4.729743	5.977023	4.699371	5.492939	4.78605	4.669685	5.280008	4.777171	4.403267	4.691779	4.817441	5.077942	4.531677	6.505421	5.20744	5.041633	4.943361	4.926512	4.247171	4.638248	4.913886	5.041266	4.87372	5.234839	5.884476	5.738449	4.963687	4.987358	4.63273
ANGPT2	5.872279	6.163523	5.525603	4.749089	5.107851	5.44814	6.38695	6.236679	6.179183	4.907355	5.864027	5.579342	4.915964	5.693504	6.7578	6.14092	6.166894	5.71463	5.036569	6.003054	5.215648	7.290283	5.736316	5.913989	5.07545	5.947271	5.101188	4.790945	5.370639	4.99738	5.04	6.847913	5.527758	7.358086	6.438182	6.815323	7.089594	6.108736	4.994424	5.198177	5.180137	5.857943	5.908828	5.769365	5.390722	5.155618	5.176882	6.71623	5.83716
ANGPT4	4.413762	4.296658	4.044679	4.25714	4.522931	4.152053	4.23474	4.374588	4.491835	4.326529	4.212907	4.58916	4.627795	4.174564	4.312197	4.380221	4.332367	4.542379	4.342539	4.410712	4.38649	4.360296	4.285472	4.58751	4.451643	4.45755	4.299466	4.651541	4.408366	4.584788	4.317674	4.417734	4.499537	4.577082	4.423032	4.484713	4.042132	3.905146	4.323647	4.442761	4.410922	4.497245	4.493423	4.253143	4.00317	4.103046	4.39005	4.479001	4.480037
ANGPTL1	6.46078	6.716419	6.114332	6.373745	6.235348	6.076107	6.340431	6.40598	6.255561	6.075324	6.518684	6.857827	6.598908	6.699316	6.273314	6.506262	6.646712	6.602198	6.155626	6.201754	6.558365	7.205175	6.211731	6.173597	6.149711	6.743275	6.471762	6.327372	5.599264	6.631345	6.214483	7.194142	7.080872	7.47011	6.36502	6.124959	6.678103	6.522694	6.647436	6.302095	5.731124	6.761971	6.344708	6.485392	6.538457	6.395011	5.526684	6.818273	5.575472
ANGPTL2	7.196347	7.932272	6.600658	6.605201	6.974617	6.728165	7.71743	7.247531	7.396371	7.089396	7.39044	7.19874	7.18681	8.136279	7.178469	7.299581	7.57772	7.049846	6.945682	6.870634	7.68814	8.435734	7.571611	8.141312	7.513756	7.30111	7.444988	6.869831	6.6373	6.763015	7.071008	7.017083	7.361611	7.773329	7.629355	8.028038	7.287199	7.129722	6.507192	6.711791	7.519271	7.123906	7.411937	7.872026	7.383	7.89417	7.771954	7.52932	7.382365
ANGPTL3	10.254175	10.076657	10.287329	10.089901	10.266299	10.205948	10.26331	10.234398	10.42338	10.891072	10.456721	10.009387	10.137119	10.476621	10.111597	9.967147	10.335126	9.476554	9.867745	10.181119	9.985202	9.978053	10.267134	9.957074	10.120513	10.352745	10.490815	10.270293	10.283914	10.325192	10.217215	10.444614	10.206639	10.507284	10.273593	9.7519	10.057343	10.295314	10.753795	10.047983	9.858031	9.954394	10.141739	10.17272	10.381621	10.190426	9.829694	10.305314	9.693396
ANGPTL4	7.129177	6.916282	6.650473	8.377186	7.427684	8.955851	8.207512	7.494378	7.899622	7.308552	7.233229	8.116011	8.546784	6.747894	7.938854	8.147836	8.425815	7.63598	6.710644	7.212615	7.062601	7.502492	7.491258	7.577711	7.63822	9.184187	7.773853	9.369274	7.112104	7.755877	8.250351	8.85446	7.643141	8.082101	7.932546	8.545172	7.071994	6.535163	7.074683	6.728487	7.619513	7.599684	6.70532	7.197146	7.549511	7.498074	6.485051	7.992643	6.498008
ANGPTL5	3.545112	3.85044	3.858824	3.864781	3.645555	3.787265	3.718635	3.819563	3.690281	3.873675	3.60972	4.034502	3.842043	3.818473	3.720214	3.728536	3.75267	3.683191	3.716443	3.904928	3.837986	3.992852	3.536275	3.857691	3.836692	3.799764	3.937844	3.688659	3.715062	3.924059	3.657905	3.722235	3.963684	3.638679	3.804118	3.824608	3.761027	3.807017	4.2837	3.659829	3.56488	3.718843	3.655889	3.711434	3.775738	4.303521	3.720307	3.675495	3.750188
ANGPTL7	4.413705	4.561049	4.193162	4.365205	4.25933	4.461593	5.296259	4.361905	4.152155	4.389558	4.511476	4.153343	3.970287	4.541212	4.349378	4.382188	4.387247	4.302668	4.333153	4.384281	4.40415	4.417678	4.299343	4.494734	4.242981	4.461097	4.467126	4.664542	4.372124	4.057587	4.425909	4.605896	4.51102	4.509322	4.401186	4.40893	4.517622	3.932329	4.137472	4.650048	4.751446	4.063599	4.314544	4.49622	3.792989	4.718022	4.377303	4.584587	4.619564
ANK1	4.422348	4.352442	4.458326	4.497708	4.412935	4.644721	4.368702	4.404609	4.55004	4.591076	4.512589	4.561952	4.573263	4.718751	4.555801	4.514404	4.484145	4.546228	4.503753	4.492105	4.514596	4.354458	4.40672	4.263829	4.59301	4.83881	4.561344	4.478368	4.406383	4.485303	4.585078	4.548464	4.513252	4.406658	4.291591	4.506603	4.429569	4.486427	4.579003	4.550061	4.550654	4.405731	4.530189	4.607601	4.640911	4.295096	4.375161	4.454295	4.600409
ANK2	4.672574	4.908104	4.800209	4.721748	4.748424	4.558168	5.119562	4.700516	4.683067	4.984816	5.051617	4.905106	4.853226	5.061611	4.914825	4.843833	5.215948	5.038357	4.985734	4.907001	5.400675	5.629836	4.749175	4.956782	4.975457	5.398668	4.881076	4.866785	4.499665	4.367724	4.777605	5.564632	4.827171	5.361709	5.252326	5.644408	5.440648	5.012908	4.382713	4.681513	4.697308	4.945625	4.918319	4.955185	5.145164	4.782956	4.864538	5.218038	4.696222
ANK3	6.311289	6.555118	6.108694	6.169009	6.031226	6.417675	6.372485	6.490542	6.482719	6.44062	6.819678	6.361183	6.504929	6.934173	6.131807	6.340278	6.760265	7.022294	5.941965	6.172088	6.34921	7.804014	6.167192	6.356552	6.314416	6.317458	6.544317	5.414007	6.36657	5.562533	5.985161	6.604781	6.386922	8.028142	6.791029	6.628828	6.795886	6.128267	5.597235	6.130529	6.538576	6.431524	6.364981	6.791532	7.56066	7.143206	6.39151	6.325285	6.24394
ANKAR	5.636385	5.551261	5.079517	5.336357	5.366703	5.345325	5.550602	5.431643	5.508469	5.357729	5.651033	5.47225	5.452938	5.84384	5.234833	5.738692	5.782845	5.683247	5.415312	6.034624	5.69065	5.440618	5.131127	5.372096	5.098793	5.430722	5.678607	4.881479	5.726048	4.998678	5.512562	6.129784	5.599898	6.133437	5.868222	5.119468	5.490242	6.042961	5.129658	5.288083	5.49776	5.430347	5.592297	5.550807	5.626751	5.506111	5.263311	5.405766	5.39009
ANKDD1A	4.94187	5.397685	5.072154	5.377187	5.506164	5.448132	5.650769	5.38798	5.339214	5.469763	5.660151	5.119717	5.297603	5.895871	5.095254	5.078294	5.026653	5.401224	5.34646	5.356941	5.335313	6.13631	5.013696	5.349381	5.586358	5.305072	5.372782	5.391866	5.864528	5.449559	5.222717	5.12787	5.4381	5.873764	5.61228	5.496685	5.344405	4.80816	5.261179	5.52837	5.698862	5.431372	5.398944	5.671274	5.367601	5.215231	5.407564	5.34764	5.598091
ANKEF1	5.876423	5.781679	5.707375	5.710782	5.791004	5.898049	5.831725	5.765296	5.929946	5.830165	5.903874	5.945108	6.015382	5.679117	5.74937	5.453267	5.616372	5.525762	5.777441	5.668084	5.670351	5.746477	5.872617	5.733771	5.74391	5.390928	5.541018	6.079903	5.403636	5.950843	5.832196	5.102371	5.699586	5.58037	5.702587	5.445135	5.301799	6.187949	5.445842	5.788581	5.798451	5.824865	6.115688	5.952709	5.982802	6.090736	6.014693	5.628485	6.14073
ANKFN1	3.726009	3.805734	3.666848	3.989649	3.820844	3.876186	3.80848	3.959225	3.78153	3.831797	3.887566	4.00291	4.037025	3.663898	3.693052	3.734452	3.711167	3.799842	3.867769	3.716969	3.522487	3.849269	3.990693	3.688004	3.830009	3.769433	3.665474	3.778075	3.817274	3.771656	3.916865	3.659295	3.706402	3.644714	3.712243	3.944344	3.811478	3.96939	3.672137	3.797311	3.774963	3.941453	3.863893	3.735818	3.971269	3.85813	3.774432	3.753986	3.816802
ANKFY1	7.63871	7.712809	7.786886	7.620139	7.914222	7.485113	7.429087	7.698728	7.59628	7.618633	7.393779	7.89184	7.884433	7.802497	7.931267	7.624083	7.555388	7.553545	7.54274	7.535441	7.458543	7.226268	7.617916	7.85332	7.642771	7.333301	7.622008	7.775471	7.630143	7.59388	7.443024	7.373028	7.909474	7.629443	7.729439	7.614315	7.525336	7.810768	7.290944	7.535159	7.642558	7.899693	7.77376	7.660197	7.603386	7.577458	7.718991	7.721469	7.816623
ANKH	7.586394	7.734224	7.32924	7.206635	7.590774	7.402324	7.415945	7.495116	7.290469	7.809432	7.41546	7.450463	7.82003	7.179938	7.329589	7.216186	7.187841	7.104199	7.17306	7.346141	7.234842	7.019708	7.367713	7.087513	7.561073	7.263149	7.240749	7.655941	7.354011	7.533054	7.341209	6.947113	7.282138	6.890595	7.327063	7.043631	7.363597	7.190596	7.533857	7.438001	7.853012	7.388344	7.333084	7.40138	7.281002	7.589822	7.467169	7.457749	7.441834
ANKK1	4.923196	4.739427	4.765721	4.809714	4.971637	4.489688	4.89452	4.64344	4.679742	4.682032	4.868305	4.699531	4.612858	4.796064	4.718629	4.739138	4.835909	4.743338	4.743338	4.947241	4.974642	5.010121	4.645605	4.686532	4.708234	4.99568	4.782481	4.758849	4.905142	5.001319	4.875692	4.954312	5.021543	4.652831	4.65626	4.90268	4.723907	4.62188	4.988638	4.715288	4.798548	4.739204	5.014421	4.745907	4.638696	4.674718	4.615162	4.920538	4.632715
ANKMY1	5.782207	5.657996	5.674103	5.506442	5.97957	5.600113	5.678496	5.531512	5.777792	5.703378	6.001761	5.874606	5.676608	5.895681	5.523915	5.915643	5.876198	5.604602	5.360215	5.647435	5.929088	5.840584	6.072698	5.697386	6.028698	5.741593	5.734295	5.619439	5.808501	5.700264	5.641384	5.251943	5.597595	5.667832	5.812116	5.434175	5.949958	5.913034	6.022685	5.974729	6.283741	5.827292	5.807976	5.685974	5.937579	5.580143	5.675114	5.550496	5.969172
ANKMY2	7.283493	7.207152	6.759504	6.845728	6.567831	6.475435	6.600943	7.087583	6.889876	6.655018	7.045921	7.256123	7.113785	6.698599	6.288075	6.664038	6.734012	6.335911	6.882992	6.690347	6.435548	6.788875	6.735488	6.129063	6.059013	6.793159	7.169149	6.58956	6.7291	6.797579	6.954676	7.139057	6.542309	6.894509	6.470552	6.073228	6.853787	7.275478	6.306155	6.74421	6.340159	6.431269	6.75835	6.896534	6.89362	6.725464	6.463123	6.446187	6.542037
ANKRA2	7.001693	6.583106	6.503926	6.696074	6.562622	6.871264	6.625087	6.913379	6.887376	6.825625	6.998846	6.726434	6.025064	6.646538	6.501853	6.09544	6.365162	6.05845	6.034121	6.23005	6.250018	6.343215	6.223653	6.220444	6.625478	6.553082	6.687988	6.600346	6.584957	6.508136	6.726713	6.745685	6.100114	6.608035	7.01552	6.343007	6.60142	6.462689	6.350219	6.340087	6.317317	6.324771	6.642422	6.482895	6.849204	6.389423	6.187775	6.372179	6.200179
ANKRD1	4.202367	3.977741	4.783609	4.074	4.095938	3.811472	4.524008	4.248507	4.057965	4.304121	3.910519	4.045994	4.188456	4.427216	4.32833	4.182709	4.284928	4.052177	5.739255	4.116879	4.309262	5.093576	3.948075	4.936049	5.491069	4.315075	4.365697	5.465346	3.988137	4.009169	4.114101	3.767111	4.097408	4.497434	3.852639	4.217885	3.954397	4.095189	4.418557	4.101902	4.67503	4.479067	4.263996	4.037908	4.536039	5.838312	5.340243	4.313629	4.309956
ANKRD10	7.936372	7.89195	7.867997	7.700244	7.580505	7.843728	7.700949	7.842322	7.499645	7.745377	7.582154	7.61669	7.985834	7.805602	7.690526	7.567452	8.091264	7.113471	7.766307	7.758606	7.770798	7.649148	7.205897	7.277364	7.03635	7.593751	7.776492	7.646656	7.932716	6.947509	7.518711	7.800744	7.524665	7.945544	7.942982	7.628299	7.677776	7.664183	7.015865	7.711664	8.065585	7.621993	7.621089	7.701543	7.832207	7.841525	7.569851	7.76566	7.829384
ANKRD11	6.205515	6.181371	5.852075	5.926731	6.230276	6.223939	6.040351	6.155237	6.007959	6.036236	5.990479	6.121806	6.112656	5.845326	5.969616	6.286726	6.275332	6.333985	5.877822	6.252159	6.17629	5.518905	5.738786	6.020022	5.837616	6.1364	6.04052	6.335821	6.301438	5.604662	6.206906	5.715096	6.077644	5.645568	5.762317	6.222011	6.153306	6.153565	6.098899	6.328345	5.977668	6.278995	5.973822	5.863578	6.206498	5.881828	6.039371	5.891798	6.04417
ANKRD12	7.978581	7.870092	8.344718	8.000487	7.191837	8.202517	7.729543	7.755886	7.950711	8.232579	8.069383	8.000487	7.986114	8.038878	7.89822	7.339179	7.67293	7.645953	8.009945	7.963312	7.8426	7.972789	7.285092	7.559557	7.507698	7.795977	8.024079	7.545044	7.882644	7.320231	7.809981	8.096798	7.42647	7.975894	8.120617	8.013807	8.259968	8.198135	7.375137	7.795518	7.596433	7.773771	7.785749	7.723587	8.101924	7.97826	7.677528	7.86314	8.045444
ANKRD13A	8.103225	8.106299	8.425378	8.09356	8.020883	8.251364	7.986171	8.089338	8.05519	7.99239	8.152079	7.763883	7.882576	8.229486	8.419978	7.988766	8.126507	8.046724	8.280509	8.224661	8.405307	8.411811	8.1228	8.52429	8.330245	8.021265	8.151076	8.204057	7.941441	8.134784	8.031556	7.95618	7.942382	8.071214	8.097414	8.444545	8.460062	8.264996	7.953572	7.949252	8.388455	8.203575	8.135903	8.059714	8.215867	8.252715	8.135111	8.378441	8.31065
ANKRD13B	5.104817	5.218357	5.448379	5.43397	4.906001	4.923239	5.393016	5.163876	5.050861	5.028549	5.121717	5.005774	5.160019	5.124043	4.960378	5.060853	4.944313	5.014807	5.262398	5.177368	5.218142	5.148964	5.197213	5.333301	5.096988	4.997796	5.125793	5.376815	5.002984	5.356424	5.105524	4.925978	5.248142	5.160135	5.1586	5.017472	4.998037	5.003984	5.528373	5.073415	5.281306	5.007266	5.080921	5.451379	4.927084	5.119592	5.204097	5.127668	4.969622
ANKRD13C	6.888174	6.78011	6.809887	6.670647	6.804286	6.996134	6.65176	6.899525	6.956142	6.935216	6.936228	6.423743	6.450302	6.687785	6.807887	6.387308	6.195624	6.665422	6.803834	6.561529	6.458658	6.949586	6.526958	6.421145	6.397748	6.857519	6.846954	6.506215	6.800278	6.433787	6.652151	7.070297	6.556966	6.931251	6.83518	7.031883	6.727627	7.039043	6.535041	6.45923	6.57751	6.591287	6.81253	6.547301	6.569771	6.713307	6.298139	6.744388	6.501544
ANKRD13D	5.603158	5.581538	5.5263	5.715304	5.698012	5.743832	5.767405	5.728728	5.714746	5.64074	5.495338	5.610592	5.705041	5.807167	5.829222	5.67355	5.681167	5.584211	5.493397	5.513893	5.681904	5.478275	5.867706	5.834516	5.84154	5.711739	5.540285	5.858698	5.652622	5.410938	5.565899	5.605589	5.703092	5.377041	5.728364	5.689435	5.557268	5.628171	5.750668	5.826885	5.904362	5.605001	5.515613	5.666468	5.767086	5.604541	5.760678	5.797952	5.82067
ANKRD16	5.50522	5.642482	5.136015	5.43977	5.525047	5.560394	5.312155	5.428652	5.444653	5.627048	5.373888	5.506825	5.255579	5.187526	4.989439	5.537266	5.118548	5.836301	5.047507	5.51277	5.470441	5.034601	5.231537	5.255823	5.14043	5.273138	5.592292	5.414294	5.692758	5.017273	5.28168	5.434266	5.65057	5.449899	5.281401	5.261004	5.146648	5.735501	5.050274	5.711689	5.296986	4.840167	5.38244	5.356527	5.347499	5.534682	5.075354	5.223626	5.551324
ANKRD17	7.972134	7.925012	7.938741	7.682989	7.41469	7.900171	7.634503	7.940178	7.828047	8.037216	7.958603	7.911942	7.985846	7.738536	7.724172	7.67639	7.627368	7.718237	7.852211	7.720228	7.626987	7.555079	7.617013	7.5528	7.40808	7.673921	7.797024	7.482619	7.759496	7.317567	7.66318	7.699823	7.624886	7.912559	7.788865	7.978278	7.809678	8.090249	7.480985	7.790801	7.728648	7.681134	7.838599	7.712002	7.973342	7.875967	7.716393	7.61036	7.713247
ANKRD18A	4.991233	5.120971	4.82236	4.906962	4.864264	5.059649	4.790419	4.958212	4.992367	4.91485	5.0741	4.906962	4.915919	4.649405	4.542308	4.878397	4.587659	4.777569	4.668487	4.65857	4.632958	4.347166	4.335623	4.415774	4.536695	3.603507	4.77649	4.011923	4.272196	4.390472	4.039669	3.829845	4.670735	4.285845	3.872289	4.911407	4.713824	5.307447	3.733294	5.66197	5.181199	5.317349	5.368331	6.060876	5.573586	5.005462	5.384305	5.213214	5.702583
ANKRD2	4.993918	4.756225	5.149385	4.672954	4.991154	4.764682	4.891026	4.842954	4.727531	4.766736	4.962479	4.668339	4.793585	4.965156	4.908092	5.159306	4.911187	4.73518	4.845268	4.91903	5.053921	5.069358	5.052882	5.091906	4.887795	4.944952	4.886893	5.001535	5.308769	5.062297	5.179774	4.896381	5.187323	4.721811	4.757288	4.54718	5.204154	4.881193	4.956827	4.936116	5.201738	4.906766	4.874078	4.7493	4.547278	4.675022	5.369472	4.951325	4.837337
ANKRD20A8P	4.935507	5.027055	5.281533	5.08194	5.204864	5.014101	5.57353	4.993513	5.342137	5.406253	5.046184	4.915898	5.210171	5.215995	5.295533	5.229852	5.122772	5.423911	5.136404	5.118426	4.998925	4.987433	5.486629	5.014946	4.957281	4.60778	6.058947	5.679674	5.188667	4.060325	5.185749	6.098129	5.168328	5.878999	4.920112	4.257768	4.912456	5.701558	4.035677	4.999842	4.598983	5.336916	5.61876	5.742006	5.847164	5.301714	4.55751	5.819578	5.210899
ANKRD22	4.120656	4.454148	5.272658	5.200465	4.669452	4.215747	4.44663	4.601964	4.250347	4.426463	4.661246	4.320094	5.31708	4.832636	4.957894	4.717336	4.909032	4.73169	4.693759	4.843775	4.675167	5.062979	4.606206	5.040779	4.476442	4.645179	5.312095	4.674044	4.363501	6.15194	4.245641	4.541248	4.692975	5.87674	5.903416	5.488007	4.24219	4.541502	4.259456	3.945232	4.187017	4.51509	4.706766	4.098965	4.17051	4.201823	4.151292	4.698991	5.300314
ANKRD23	5.534936	5.392308	5.429702	5.21119	5.712614	5.538371	5.307289	5.398239	5.545642	5.469802	5.26576	5.424436	5.27252	5.309064	5.47286	5.377671	5.197516	5.541801	5.455024	5.193683	5.303794	5.07645	5.189482	4.985712	5.143019	5.149853	5.229703	5.135952	5.689941	5.074007	5.453788	5.006874	5.380795	5.335015	5.237516	5.164166	5.487805	5.724445	5.236442	5.891509	5.837573	5.357694	5.282341	4.996315	5.506012	5.67871	5.227403	5.284019	5.577955
ANKRD24	5.916147	6.128164	5.868953	5.889493	6.700932	5.785873	6.005525	5.96515	6.054663	5.980937	6.116967	6.160411	6.31562	5.722679	5.370901	6.130003	6.126984	5.718299	5.531495	6.233309	6.065128	5.145652	5.847232	5.780457	6.544925	6.032402	5.651741	5.833437	6.106481	5.907254	6.434185	5.965574	6.374815	5.781064	5.719303	6.863042	5.909605	6.186694	6.184905	6.262917	5.962135	5.98812	5.763761	5.887521	5.620121	5.386115	6.102079	5.753774	5.753234
ANKRD26	6.307165	5.869308	5.570504	6.390584	6.057419	6.143568	5.533249	6.06595	5.902588	5.783763	5.990615	5.898645	6.140141	5.95268	5.920327	5.289167	5.745388	5.868801	5.507207	6.120057	5.680665	5.492317	5.963407	5.824763	6.186918	5.565395	6.277297	5.420037	6.181533	5.361726	5.852636	6.164159	5.692323	6.3547	5.839082	5.63479	5.84318	6.778842	5.541703	5.902206	5.946119	5.880928	5.698793	6.038462	6.258887	6.056792	5.405796	5.59725	6.014147
ANKRD27	6.153426	6.119256	5.93834	6.138218	5.643093	6.140753	6.055884	6.090707	6.077814	6.082399	5.899111	6.186836	6.192768	5.995133	6.032176	6.187584	6.054792	6.219094	6.262141	5.941285	5.870434	6.112689	6.069439	5.881223	5.840769	6.146083	5.996281	6.043362	6.111319	5.816836	6.076336	5.916324	6.156557	6.110566	6.189945	5.822823	6.35719	5.965961	6.000024	6.156635	6.121958	6.347877	5.994377	6.24971	5.9125	6.198321	5.853079	5.857556	6.062579
ANKRD28	7.494683	7.478146	7.893988	7.467754	7.373215	7.618868	7.228035	7.364312	7.446868	7.625325	7.649276	7.392783	7.377295	7.212243	7.543049	7.173754	7.357604	7.100326	7.396586	7.287709	7.156838	7.077509	7.296936	7.239048	7.243244	7.503833	7.32885	7.441019	7.745859	7.286832	7.360497	7.521499	7.304359	7.25728	7.176841	7.429453	7.310167	7.507012	7.160189	7.316942	7.153356	7.529862	7.371828	7.366378	7.404658	7.261382	7.399231	7.274533	7.408655
ANKRD29	5.473625	5.384403	4.946774	5.271909	5.11431	5.053931	5.578753	5.406265	5.211008	5.373245	5.235296	4.989642	5.101679	5.596888	4.704273	5.872282	5.355034	4.975425	5.0475	5.090747	5.290533	5.710153	5.298119	4.806386	5.137156	4.926438	5.083046	5.521547	4.591812	4.811296	5.316639	5.131901	4.788414	5.559725	5.003226	4.969202	4.831937	4.815886	4.79202	4.91569	6.038709	4.882315	5.166159	5.252522	6.525733	6.489148	5.14999	5.451021	4.953585
ANKRD30A	3.836927	3.941073	3.695168	3.842321	3.840897	3.928376	3.841447	3.757748	3.781862	3.841896	3.836645	3.751912	3.730465	3.636433	3.804866	3.877464	3.764362	3.790246	3.783049	3.72981	3.738341	3.756278	3.834261	3.657332	3.888852	3.902887	3.761256	3.809037	3.647632	3.941389	3.701678	3.632296	3.752883	3.637175	3.686721	3.722934	3.856688	3.878324	3.620984	4.004886	3.76189	3.77072	3.698168	3.858801	4.030142	3.793945	3.960588	3.879973	3.74421
ANKRD33	5.538168	5.487018	6.014619	5.735887	6.331304	5.430564	5.911339	5.422224	5.594153	5.552518	5.431747	5.859538	5.839004	5.960124	6.747843	6.72969	6.853715	6.59942	6.759411	6.178008	6.625292	5.789487	6.368179	6.676108	6.746303	6.169726	6.039494	6.189597	5.980979	6.038207	6.36747	5.816769	6.03436	5.973688	5.913814	6.122903	6.637686	6.077134	6.279573	6.066351	6.562776	6.184862	6.312926	6.28563	5.988318	6.211845	6.02399	6.123727	6.033438
ANKRD33B	5.645423	5.270303	5.536251	5.408596	5.313667	5.231418	5.457883	5.189054	5.472318	5.313084	5.097885	5.400124	5.270184	5.510432	5.424486	5.480205	5.591019	5.515487	5.626071	5.346398	5.347535	5.882621	5.531047	5.621286	5.456529	5.655163	5.494697	5.439661	5.843461	5.86924	5.585789	5.505436	5.896982	5.141424	5.025937	5.274198	5.27286	5.318488	5.660137	5.398773	5.666815	5.372149	5.212225	5.364487	5.098114	5.211836	5.931369	5.283506	5.506541
ANKRD34A	4.631357	4.794361	4.713551	4.784265	4.854827	4.787217	4.606536	4.902829	4.815955	4.749538	4.58243	4.813509	4.759044	4.619689	4.761883	4.786732	4.637347	4.887472	4.786732	4.775066	4.79471	4.550749	5.046773	5.09666	4.868458	4.642719	4.665139	5.065539	4.830124	4.745007	4.718307	4.700309	4.691699	4.890321	4.856896	4.69949	4.802666	4.748423	5.443181	4.842994	4.935213	4.705114	4.654936	4.68198	4.703838	4.810254	4.711182	4.805502	4.674716
ANKRD34B	3.908563	3.744317	3.87191	3.515652	3.818582	3.784748	3.870575	3.634747	3.711125	3.73535	3.585338	3.613527	3.764347	3.888489	3.687258	3.803167	3.526219	3.687258	3.760691	3.58256	3.731941	3.674711	3.778379	3.736204	3.827237	3.717238	3.609033	3.789382	3.747432	3.91651	3.963743	3.727822	3.650946	3.841236	3.597355	3.80272	3.782053	3.71216	3.736355	3.93131	3.558941	3.783576	3.542115	3.663268	3.839384	3.542846	3.656006	3.710775	3.557971
ANKRD34C	4.366991	4.033576	4.334795	4.162298	4.250158	4.292149	4.41418	4.173713	4.207705	4.240425	4.217371	4.125539	4.009296	4.330678	4.177229	4.313247	4.359999	4.291276	4.269507	4.33711	4.440422	4.125728	4.237104	4.471591	4.373768	4.244614	4.232372	4.369841	4.253334	4.3031	4.342657	4.280751	4.015552	3.991792	4.379576	4.252411	4.40971	4.440719	4.2386	4.158957	4.372513	4.278667	4.125723	4.056173	4.484615	4.05155	4.031389	4.256414	4.117076
ANKRD35	5.043271	4.973297	4.888675	4.915976	5.149988	4.762336	4.870147	4.66567	5.007659	4.831867	5.129571	5.041957	4.941255	4.265742	4.664977	4.516043	4.267773	4.473094	4.907939	4.194686	4.933953	4.454265	4.718636	4.720366	4.286304	4.731646	4.709602	4.626678	4.610684	4.726105	4.472635	4.776423	4.888001	4.569862	4.683725	4.420326	4.367384	4.816563	4.83409	4.940725	4.841584	4.677217	4.757345	5.055526	4.785796	4.408685	4.891767	4.792275	5.062875
ANKRD36B	5.70722	5.905168	5.750895	5.70722	5.734472	6.008699	5.596828	5.720279	5.6561	5.775084	5.80538	6.070728	6.223678	5.80528	5.43002	5.510301	5.666917	5.546163	5.402484	5.678195	5.531087	5.73092	5.378956	5.252252	5.967807	5.461322	5.891908	5.395132	5.745065	4.939608	4.954413	5.485336	5.536169	6.834119	6.143826	5.998161	5.654077	5.508796	5.049436	5.851131	6.128218	5.745435	5.961491	5.847635	6.084976	6.250524	4.828463	6.167116	5.606837
ANKRD39	7.338569	7.56134	6.892237	7.130257	7.269764	7.013627	6.936316	7.069437	7.429225	7.060207	7.156982	7.254472	6.857385	6.887881	7.430597	7.365353	6.734372	7.664532	7.594264	7.239696	6.835132	7.026099	7.336102	7.060225	7.30302	7.380096	7.042014	7.277966	7.486265	7.578322	7.401223	6.820807	6.991177	6.717388	7.254253	6.676741	7.409012	7.216908	7.493766	7.472939	7.34165	7.226507	7.218458	7.260908	7.142512	7.217721	7.299262	6.916159	6.958617
ANKRD40	6.941346	6.772474	7.030347	6.866725	6.632558	6.807136	6.763003	6.896643	6.740063	6.976447	6.848689	6.896764	6.854167	6.704742	6.877664	6.854098	6.889306	6.908845	7.067634	6.982239	6.89987	6.871313	6.633223	6.729822	6.660111	6.960616	6.758441	6.915672	6.90427	6.92638	6.95618	6.902335	6.93746	6.828693	6.918601	6.952866	6.838648	6.662728	7.047634	6.857584	6.672055	6.850195	6.71135	6.824001	6.705775	6.880707	6.980028	6.863257	6.806661
ANKRD42	5.337494	5.374111	5.021193	5.243028	5.590431	5.166505	5.088712	5.24607	5.0934	5.428862	5.30799	5.350483	5.373723	5.489239	5.525239	5.097737	5.371795	5.33934	5.587033	5.429504	5.369702	5.361098	5.697615	5.335137	5.436295	5.296345	5.323802	5.416796	5.148433	5.197195	5.361085	5.500197	5.456158	5.576717	5.39328	5.867564	5.281517	5.496259	5.415468	5.330468	4.843164	5.390256	5.333209	5.367745	5.363535	5.49692	4.605392	5.425242	5.301982
ANKRD44	6.561833	6.547731	6.35373	6.556353	6.99257	7.117246	7.311903	6.302149	6.838519	6.106235	6.338729	6.488155	6.965206	6.488222	6.044509	6.383016	6.561873	6.220234	5.922483	6.838421	6.452221	6.086552	6.285954	6.368284	7.066265	6.40723	6.693676	6.238316	6.412643	6.081968	6.170871	6.442744	6.156531	6.984501	6.843964	6.667398	6.639949	6.502787	5.331621	6.313826	6.691199	6.886886	6.469551	6.535406	6.902198	6.664303	6.306917	6.933179	6.688054
ANKRD45	3.662097	3.61576	3.631889	3.565991	3.925064	3.684575	3.585962	3.688906	3.786505	3.645734	3.573151	3.54337	3.588397	3.734374	3.93548	3.701801	3.66521	3.873568	3.818372	3.959375	3.691779	3.579742	3.691051	3.333605	3.708614	3.698446	4.048085	3.825534	3.619708	3.730196	3.645259	3.679632	3.990235	3.59925	3.571073	3.601367	3.799503	3.457158	3.592486	3.514403	3.600936	3.741752	3.447197	3.544135	3.982539	3.599041	3.855989	3.646536	3.806917
ANKRD46	8.138955	8.02648	7.752008	7.847546	7.525	7.828727	7.857063	8.03421	7.805232	7.781486	7.952359	7.990562	8.341813	7.758155	7.353409	6.813759	7.20308	6.872568	7.150237	7.350943	7.198285	7.583316	7.743601	7.341586	7.550341	7.847027	7.884642	7.448596	7.585415	8.047412	7.72583	7.891922	7.744106	7.886764	7.548714	7.070014	7.53251	7.917349	8.078607	7.402418	7.002681	7.639414	7.597972	7.693249	7.425913	7.530805	7.099259	7.46322	7.769711
ANKRD49	6.196208	6.267889	6.253067	6.16896	5.771202	5.704837	5.757001	6.142512	6.258724	6.234424	5.945711	6.226713	6.321718	6.554074	6.264659	6.074947	6.15391	6.514278	5.89536	6.311968	6.016112	7.165518	6.173924	6.188281	6.100974	5.913161	6.524466	6.137909	6.578933	5.932875	6.044831	6.483665	5.649424	6.209465	6.49089	6.170314	6.176179	6.401872	6.47769	6.098148	6.369529	6.053672	6.353237	6.38136	6.462186	6.267347	5.910082	5.562193	6.429488
ANKRD50	7.136868	7.113447	7.085048	7.121136	6.37537	6.880115	7.343345	7.164312	7.104515	7.045615	7.150735	7.329517	7.158328	7.844566	7.327975	7.167884	7.819885	7.871493	7.39183	7.100883	7.42292	7.847569	7.139424	7.02671	7.000677	7.035372	7.505613	7.396317	6.981586	6.858994	7.069984	7.50119	7.018414	7.837779	7.448983	6.983106	6.787943	7.439931	6.80777	7.392599	6.909214	7.236072	7.245427	7.254449	7.626819	7.644174	7.391153	7.282551	7.415421
ANKRD53	4.905371	4.936166	4.922466	4.967485	4.844812	4.939479	4.581409	4.731438	4.954563	4.762922	4.785023	4.844339	4.954273	4.736871	5.011521	5.029362	4.977961	4.801928	4.805461	4.868429	4.825322	4.890098	4.939887	4.842172	5.545069	5.328223	4.674175	5.12751	4.601841	5.218139	4.793141	4.89904	4.767685	4.664622	4.702043	4.885765	4.881267	4.83892	5.227384	4.858404	4.780988	4.88858	4.838753	4.980463	4.826775	4.655043	4.991951	4.848093	4.918372
ANKRD54	6.132585	6.257968	6.370211	6.311327	6.850204	5.911415	6.356751	6.222486	6.449258	6.214629	5.90169	6.291447	6.347994	6.372033	6.855134	7.391285	6.566667	6.587209	6.305176	6.669542	6.687037	6.224185	7.15515	6.72971	6.647954	6.287196	6.24295	6.5382	6.843417	6.600271	6.659222	6.193992	6.589691	5.955925	6.366493	6.876273	6.496043	6.304335	6.943835	6.786686	6.628614	6.348966	6.485328	6.933439	6.267671	6.364059	6.857255	6.324069	6.411167
ANKRD55	6.173347	5.753882	5.46027	5.685909	4.905066	5.451614	6.161135	5.914815	5.766723	6.016255	5.555138	5.69384	5.367432	4.971103	5.068579	4.81103	4.773724	4.950261	5.453198	5.083014	5.345919	4.803952	5.719111	4.985605	4.961581	4.975882	5.426843	5.419242	5.43437	5.48676	5.701113	5.047264	5.153892	5.277815	5.837079	5.338802	5.483301	5.236833	5.306758	5.670159	5.191825	6.020058	5.655035	5.272236	5.34466	5.256191	4.648653	5.801511	5.669897
ANKRD7	3.480279	3.662443	3.780068	3.589006	3.579491	3.71009	3.551326	3.717431	3.766515	3.695491	3.549963	3.712759	3.535774	3.575615	3.538045	3.691706	3.697592	3.69077	3.589094	3.552197	3.524193	3.694192	3.625665	3.818775	3.528871	3.561471	3.561471	3.641179	3.603527	3.709235	3.630925	3.528194	3.578027	3.525143	3.505993	3.654454	3.594109	3.677156	3.6804	3.413247	3.595814	3.588994	3.55113	3.815437	3.591196	3.655064	3.662133	3.657409	3.803996
ANKRD9	6.421654	6.65557	6.097764	6.540825	6.688983	6.712342	6.504439	6.433385	6.228969	6.574299	6.347444	6.18562	6.238112	6.280446	6.992002	6.79897	6.442235	6.88084	6.76295	6.033466	6.919121	6.899164	6.7448	6.36713	7.234033	6.41318	6.313132	6.999613	6.623265	6.569778	6.6308	6.568767	6.561217	6.18032	6.513026	5.793169	6.798264	6.316533	7.235173	6.675577	7.002051	6.660421	6.750189	6.425357	6.19737	6.805995	6.866059	6.739464	6.523106
ANKS1A	8.617828	8.589943	7.810954	8.552329	8.383446	8.250957	8.478387	8.909486	8.510215	8.155983	8.652434	8.594243	8.037311	8.193443	7.924237	8.484572	8.517593	7.93559	7.655353	8.269078	8.042418	9.019743	8.07747	7.660327	7.810792	7.977118	8.17141	7.728365	8.295883	7.700751	8.077291	8.717139	8.581831	9.028727	8.265825	7.676778	8.293345	8.447642	8.146218	8.283427	8.253833	8.957557	8.164471	8.355441	8.303743	8.305193	8.167533	8.562277	8.493511
ANKS1B	4.519433	4.482533	4.556757	4.417308	4.4496	4.53151	4.527952	4.688361	4.654833	4.814892	4.654939	4.58972	4.527095	4.168452	4.083866	4.167471	4.142204	4.229844	4.149438	4.159103	4.183745	4.327829	4.275779	4.214135	4.337231	3.853251	4.285007	3.757642	4.230574	4.063756	3.913595	4.066317	4.104283	4.509868	4.329203	4.262153	4.180384	3.832547	4.148841	4.38645	4.270178	4.421685	4.776671	5.562576	4.473284	4.155618	4.15471	5.275051	4.404591
ANKS3	5.287462	5.41907	5.430952	5.256648	6.302997	5.110638	5.439204	5.257755	5.450501	5.340894	5.250157	5.080327	4.996874	5.591543	5.592931	5.779207	5.73044	5.687603	5.483139	5.527865	5.533909	5.311495	5.629166	5.732415	5.355255	5.387859	5.117569	5.295283	5.422067	5.098158	5.769634	4.899389	5.836967	5.304393	5.302337	5.730191	5.437865	5.788515	5.305728	5.851381	5.633688	5.605037	5.526359	5.366178	5.170374	5.530016	5.711475	5.403493	5.371041
ANKS4B	7.139095	7.617378	6.674604	7.115558	7.425986	7.357722	7.374888	7.251527	7.585169	6.866296	7.388581	7.840831	7.380417	6.742462	6.565217	7.171665	7.139753	6.890315	6.591385	6.940601	6.945766	6.66291	7.478344	6.488463	7.549116	7.644032	7.150485	7.358904	7.249351	7.334374	7.56309	7.258267	7.516689	6.650853	7.147811	6.143761	7.07113	7.073696	7.074773	7.244152	7.174118	7.095098	6.978746	7.011674	7.071175	6.830396	7.005984	7.169813	6.988478
ANKS6	5.132725	5.410754	5.375858	5.179601	5.426094	5.224449	5.306225	5.360143	5.156593	5.288861	5.322614	5.306073	5.197408	5.531086	5.368302	5.33058	5.346145	5.505706	5.465974	5.228197	5.323905	5.117306	5.196556	5.16624	5.505364	5.16775	5.051758	5.323653	5.336175	5.336469	5.200091	5.316304	5.692391	5.394401	5.327293	5.477859	5.251719	5.184163	5.84869	5.39405	5.453126	5.086071	5.154569	5.54953	5.280563	5.402789	5.123159	5.239886	5.333727
ANKZF1	6.029269	5.920959	5.568768	5.703869	6.227626	5.526701	5.803106	5.78931	6.041183	5.547007	5.787926	6.153698	5.72982	5.869641	5.77578	6.384577	5.946391	5.822355	5.614333	6.280792	5.886935	5.543786	5.936946	5.707551	5.761832	5.548498	5.750633	5.839163	6.414074	5.037603	6.07345	5.923716	6.160458	5.784859	6.118157	5.555527	5.752498	6.250006	5.69276	6.426062	6.350852	5.956949	5.861571	5.621719	5.97077	5.587328	5.632603	5.846467	5.908537
ANLN	3.941557	4.134256	5.057723	4.178186	4.155328	4.544614	4.481871	4.231767	4.446286	4.381698	4.200761	4.408176	4.603437	4.580233	4.927628	4.15741	4.435415	4.484519	4.663214	4.458201	4.162702	3.685324	4.348007	4.242848	4.326225	3.861351	5.70624	4.939699	4.133947	4.839881	3.855226	4.0511	3.997417	4.50138	4.405933	4.45737	4.1109	3.755107	4.122502	4.319179	3.948942	3.92623	4.351324	4.375962	4.376548	5.168539	4.396075	4.272033	4.057444
ANO1	9.273657	9.010326	8.740643	9.729069	9.323401	9.40976	8.974246	9.12604	8.368107	8.838938	8.803492	8.978721	9.347355	8.691353	7.319252	8.639467	8.482739	7.739133	7.825225	8.709047	8.775884	8.223497	8.454115	7.522173	8.659649	8.602171	8.600521	8.969684	9.204445	8.483326	8.572723	7.774605	9.52145	8.17189	8.042944	8.071103	8.166543	8.578755	8.966482	8.831162	8.940841	9.294442	8.710963	8.422438	8.380766	8.752014	8.741495	8.515042	8.836184
ANO10	6.566385	6.411451	6.705062	6.581508	6.716934	6.039091	6.381653	6.57629	6.566044	6.442567	6.588172	6.70311	6.214463	6.778101	6.871296	6.762149	6.817564	7.084068	7.494416	6.444691	6.223722	6.704314	6.936557	7.148692	6.476589	6.305914	6.509657	6.91484	6.657524	6.754276	6.526756	6.219403	6.309654	6.779489	6.434079	6.169377	6.140264	6.54504	6.093523	6.784823	6.387091	6.739956	7.007875	7.200463	7.028033	7.715695	6.765387	6.838478	6.913342
ANO4	4.098392	4.109525	4.010174	4.088696	4.34338	4.093124	4.057402	4.057402	4.047977	4.247333	4.106834	4.091423	3.939659	4.089114	3.994147	3.842617	3.962613	4.025093	3.975763	3.723812	4.108299	4.260641	4.051061	4.221975	3.993844	4.094352	3.909966	4.377766	3.89613	3.909261	3.923795	3.875378	3.887378	4.017665	3.840243	3.91823	4.184227	4.152358	4.219228	4.003467	4.220997	4.117628	4.033244	4.136492	3.791651	4.130506	4.371185	3.946702	4.02146
ANO5	5.306101	5.457975	5.359285	5.595527	5.124679	5.576448	5.552785	5.609025	5.265425	5.541355	5.533095	5.387607	5.705851	5.562718	6.17011	5.429762	5.420581	5.43008	5.539947	5.406755	5.195622	5.480454	5.596864	5.18868	5.610374	5.393714	5.502099	5.885782	5.370681	5.897768	5.805756	5.644586	4.689138	5.682942	5.708938	5.69302	4.762025	5.799305	5.531833	4.799703	5.07224	5.339941	6.080475	5.845443	5.317465	5.732308	5.340433	5.259798	5.643711
ANO6	9.443038	9.366237	9.288617	9.243924	8.646082	9.135735	9.252646	9.183637	9.103772	9.114077	9.419036	9.304382	9.37992	9.645531	9.209006	8.760767	8.922385	8.681963	8.903251	8.92518	8.776915	9.058178	8.957443	8.913969	8.912928	9.116552	9.262898	9.21703	9.264255	9.345894	9.048175	9.047095	9.10991	9.116552	9.033538	8.827694	9.020924	9.090269	8.854671	8.90515	8.567896	9.120363	9.181689	9.137856	9.263976	9.607309	8.884225	9.075163	9.077612
ANO7	5.471702	5.444855	5.278356	5.399899	5.325754	5.391703	5.229882	5.441143	5.292058	5.415376	5.461249	5.301813	5.370223	5.373375	5.092893	5.312631	5.479445	5.493409	5.391277	5.491524	5.327117	5.223215	5.40549	5.290926	5.427505	5.53862	5.095278	5.428996	5.428212	5.602924	5.439755	5.426611	5.689795	4.947974	5.103407	5.255954	5.642836	5.410385	5.689188	5.176615	5.501903	5.396132	5.327703	5.309406	5.115469	5.330102	5.614375	5.329333	5.334839
ANO8	6.107811	6.121883	6.035678	6.102802	6.339226	6.021084	5.955324	6.029062	5.991136	6.187705	6.167278	6.120851	6.257662	5.668277	6.114825	6.03487	6.049424	6.006653	6.058273	5.910007	5.655355	5.419646	5.715612	5.76092	5.432152	5.811527	5.752996	6.221987	6.019816	5.88492	6.044381	5.739432	6.162068	5.743264	6.202098	5.948215	5.544216	5.643367	6.243772	6.333934	6.232565	6.049601	5.837804	5.851113	5.744878	6.022525	6.185959	5.868473	6.06567
ANO9	5.269897	5.092293	5.00538	4.985833	5.198939	4.931976	5.129647	5.181819	5.210099	5.284614	4.85945	5.045528	5.166062	5.453475	5.384454	5.666026	5.371796	5.248093	5.317434	5.255264	5.564009	5.477009	5.076272	5.130592	5.158481	5.193288	5.253115	4.936727	5.050377	5.290463	5.323986	5.055115	5.242492	4.88252	5.51794	5.004959	5.098628	4.965321	5.389067	5.303848	5.461518	5.278305	4.920716	5.312452	5.283804	5.534187	5.370058	5.141532	5.587694
ANOS1	4.623235	4.72507	4.761538	4.946907	4.569764	4.710043	5.00746	4.631429	4.606321	4.823102	4.845193	4.693156	4.807375	4.858122	4.587861	4.705274	4.995759	5.08174	4.890881	4.755523	4.653765	6.378818	4.448734	4.788769	4.418678	4.665079	4.659627	4.491767	4.333899	5.118392	4.028907	5.020523	4.476731	5.286343	5.199973	5.344952	4.299844	4.458134	4.478627	4.164956	4.682505	5.206745	5.300573	4.745479	5.085407	5.040781	5.256705	5.142484	5.007204
ANP32A	7.152552	7.248929	7.358435	7.180503	7.414906	7.25989	6.997755	7.062678	7.176115	7.354326	7.081431	7.25989	7.175128	6.771928	7.0892	7.097884	7.191029	7.141437	7.236879	6.880251	7.285317	6.6019	6.687645	7.108854	6.873348	7.147336	7.081158	7.046465	7.222305	7.232469	6.950082	6.802582	6.555379	7.022653	7.097976	6.871552	7.292742	7.470669	7.374035	6.9255	7.001157	7.01688	7.190734	7.080224	7.190734	7.103674	7.282874	7.000768	7.346836
ANP32B	9.674727	9.864223	9.441463	9.618319	9.460312	9.507284	9.793262	9.512452	9.574186	9.710846	9.737591	9.321445	9.507284	9.622492	9.292176	9.428925	9.249998	9.464391	9.292176	9.387505	9.626761	10.308525	9.476298	9.484688	9.437993	9.663128	9.835781	9.497246	9.599708	9.430554	9.460268	9.668809	9.700422	9.386387	9.102692	9.443594	9.63639	9.749646	9.676768	9.525141	9.560794	9.350144	9.423086	9.737551	9.415999	9.394587	9.797075	9.601552	9.251548
ANP32C	6.033987	5.867749	6.122911	5.944515	6.097224	6.031936	6.142421	6.012509	5.909916	6.257236	6.253828	6.084707	6.034339	5.94243	5.964806	5.796261	6.154785	6.159421	6.30822	6.049865	5.927599	5.917677	6.18908	6.006602	6.342894	6.137717	6.209098	6.153773	6.383076	6.43459	6.175711	6.234431	5.91743	6.01229	5.969008	5.863135	5.959845	5.910915	6.199752	5.984992	6.10831	5.959816	6.240894	6.096809	6.004396	6.204401	5.901888	6.026844	6.245336
ANP32E	5.642409	5.832453	5.55091	5.72743	5.238324	5.892087	5.81819	5.96411	5.726886	5.991758	5.797333	5.925237	5.805519	5.75044	5.877456	5.725056	5.752217	5.9583	5.779548	5.818108	5.894996	5.730794	5.654745	5.90483	5.755414	5.890445	5.950854	6.066219	5.59206	5.933783	5.924714	5.704367	5.918663	5.836086	5.951449	5.901555	5.456561	5.956535	6.343626	5.524385	5.359446	5.997167	5.97912	5.84763	5.891959	5.521656	5.436644	5.532795	5.710312
ANPEP	11.357349	10.911027	10.904412	11.353602	11.527796	10.360501	11.27804	11.099312	11.121625	10.867206	10.968482	11.266293	11.14166	11.348418	11.021045	11.514679	11.462798	11.224708	11.326076	11.678223	11.580194	9.92971	11.299555	11.423555	11.326076	11.126568	11.011793	11.520487	11.415878	11.253417	11.275357	10.813068	11.434639	11.001878	10.718124	10.966884	11.001878	10.971653	11.565729	11.384658	11.104939	11.181466	11.319633	11.174295	10.867804	11.556524	11.2179	10.966837	11.099271
ANTXR1	6.277438	6.488093	6.104801	6.341117	6.328054	6.173637	7.008641	6.353835	6.472841	6.249908	6.50789	6.231074	6.365324	7.494497	6.309373	6.871524	7.298817	6.85902	6.472513	7.206404	6.702462	7.789451	6.220136	7.163884	6.485006	6.347999	6.675866	5.934372	6.007947	6.292673	6.193812	6.663156	6.379964	7.751555	7.014152	6.925655	6.916366	5.959042	6.093269	5.870661	6.701137	6.677422	6.575171	7.081272	7.405501	7.415363	6.979705	6.632071	6.410899
ANTXR2	8.848398	8.901299	9.227121	9.125267	8.726421	9.219784	8.836975	9.053653	8.935373	9.539666	9.073053	8.533997	8.721941	9.443017	8.93288	8.961484	9.159734	8.160547	8.85107	8.724092	8.923753	9.333325	8.815662	8.760915	8.620514	8.972288	9.133875	8.255117	9.095984	9.146496	8.728891	8.953897	8.454628	9.08919	9.172581	9.066876	9.200939	9.098319	9.006706	8.569262	8.376293	8.998761	8.88954	9.101684	9.316939	9.138232	8.903775	8.855669	8.808892
ANXA1	7.71837	8.282427	8.60515	8.736805	7.927732	8.294018	9.27202	8.826967	8.134473	8.678001	9.072804	7.002836	8.606302	9.475639	8.326041	8.351433	9.302395	9.093166	8.704587	9.033953	9.255448	11.064706	8.130694	9.58382	8.839925	9.164477	8.847438	8.164196	7.713823	8.752159	8.246623	8.884086	8.142936	9.692697	9.611823	10.452272	9.123279	8.074024	7.804883	7.476227	8.141065	8.723587	8.629637	8.756004	8.924041	9.328628	8.803212	9.263259	8.87249
ANXA10	8.635715	8.995745	8.1247	8.063512	8.139716	8.504387	8.738995	8.601618	8.785446	8.387851	8.785446	8.318808	8.091533	7.581404	5.86536	6.342366	7.178433	7.065262	7.272496	8.334916	7.729304	6.455404	7.28852	7.317924	7.643731	8.079631	8.067114	7.861681	7.398024	8.447634	8.224947	8.195693	8.123084	7.923303	7.545572	7.163842	7.913067	8.156635	8.322655	7.657855	7.187643	7.894378	7.603134	7.959435	6.691318	7.350247	7.718542	7.899274	7.613879
ANXA11	7.310836	7.481834	7.691151	7.58372	7.750909	7.826582	7.878273	7.584401	7.482163	7.676188	7.689012	7.345944	7.551397	8.021144	7.595407	8.001435	7.896548	8.377079	7.668839	7.706097	7.985234	8.02719	7.333694	8.057946	7.927031	7.749389	7.682653	8.287842	7.58748	7.914371	7.487738	7.425932	7.791695	7.816439	7.458219	7.800352	7.602843	7.585453	7.791242	7.591805	7.500581	7.743685	7.704353	7.582999	7.761851	8.3488	8.069054	7.610051	7.675308
ANXA13	5.681722	5.357834	4.999381	5.291994	5.394176	4.936849	6.956577	5.972994	5.712135	5.756932	5.589526	5.493163	4.632621	7.316987	5.125319	6.11139	6.44621	5.917544	5.747149	6.340515	5.776656	5.975403	6.110015	6.913783	6.471714	5.745502	5.64064	6.100278	5.480439	5.606775	5.895971	5.255156	5.365371	5.927712	4.499864	5.080286	5.174129	5.94696	4.848196	5.993491	6.471123	6.418139	5.917332	6.059418	7.454872	7.40222	5.78455	6.070154	5.90543
ANXA2	6.586967	6.843125	8.544725	7.569858	7.349628	7.745401	7.752505	7.439751	6.860295	7.955049	7.714328	6.323301	7.008771	8.875989	8.205972	8.52912	8.299705	9.532722	8.604046	7.74799	8.049825	8.889278	7.892872	9.055053	8.045989	7.533967	8.140558	8.241287	7.385863	8.142362	7.817513	7.498198	7.44907	8.174852	7.912383	8.630363	8.167838	7.445397	7.266281	7.534253	8.865059	7.34112	7.671287	7.968334	8.758092	9.439763	8.642689	7.433227	7.014243
ANXA2P1	5.235073	5.448436	6.600382	5.834334	5.870887	5.820803	6.261846	5.826943	5.430688	5.811252	6.141841	5.084087	5.696823	6.308535	5.798365	6.602048	6.068844	6.837532	6.587534	5.840988	6.296154	6.519572	5.770769	6.400436	5.894112	5.810298	6.088719	6.25941	6.019655	6.187775	5.776006	5.916912	5.518051	6.371012	5.766481	6.146764	5.692766	6.269145	5.973148	6.197658	6.504914	5.878628	6.160134	6.221936	6.355823	6.79044	6.449598	5.978405	5.6799
ANXA2P3	3.964959	4.062381	4.341347	4.088015	4.110012	4.035059	4.220766	4.250053	3.695078	3.787022	4.08984	3.972075	4.110349	4.364703	4.011496	4.506777	4.33585	4.879765	4.561584	4.175855	4.27877	4.541322	4.194924	4.512229	4.159846	4.029385	4.244746	4.667251	4.417112	4.615881	3.998267	3.92834	4.00198	4.389575	4.382601	4.542978	4.252473	3.799753	3.853151	4.360004	4.739415	4.285191	4.028247	4.219154	3.881858	4.229204	4.955297	4.237869	4.235443
ANXA2R	4.569126	4.383461	4.302228	4.609579	4.491033	4.266339	4.629672	4.556558	4.598594	4.282968	4.524377	4.238329	4.347687	5.010784	4.842048	5.085645	5.249996	4.645866	4.306491	4.994244	5.013849	6.234868	5.009388	4.937005	4.927009	4.54347	4.798353	4.417875	4.259722	4.547491	4.569647	4.63007	4.690299	5.093709	5.240285	4.920437	4.736584	4.82133	4.751513	4.266537	4.778101	4.612427	4.708871	4.723559	5.176897	4.701457	4.70489	4.78522	4.869582
ANXA3	4.964459	5.072822	5.254014	5.240799	5.069369	5.363937	5.145783	5.254493	5.237299	5.174207	4.828054	5.313091	5.234051	5.272338	4.888717	5.205465	5.708942	6.019602	4.926197	4.885606	5.269968	5.489249	4.893302	5.574733	4.658905	5.633539	5.855633	4.640272	4.654714	5.100925	4.796499	5.38312	4.964703	6.308759	4.928333	5.89117	4.931075	4.640561	4.914488	5.107257	4.734093	5.52642	4.95599	5.217658	6.206229	6.170609	4.567181	5.736221	5.258304
ANXA4	8.544861	8.317274	8.305621	8.346007	8.071755	8.394596	9.146297	8.811263	8.328526	8.436974	8.357036	8.721884	8.992711	8.736027	8.113775	8.735682	8.761114	8.196892	9.191563	8.414959	8.528355	8.864445	7.909273	8.463542	7.838683	8.154043	8.754542	8.64871	8.322211	8.609708	8.548667	8.188451	8.270085	8.334843	8.276993	7.608606	8.812462	8.149874	8.310922	8.474095	8.941613	8.613514	8.423074	8.487959	9.555478	8.810762	8.619846	8.547265	8.401407
ANXA5	8.794764	8.889916	9.860379	9.759036	8.939266	9.113917	9.400232	9.447853	9.279551	9.113917	9.421587	8.761076	9.24366	10.455529	11.037712	9.524898	9.720365	11.083556	10.501434	9.679853	9.694208	10.771085	9.924821	10.744566	9.598395	9.294564	9.503032	9.381642	9.317697	9.967995	9.320083	9.550841	9.009732	9.795105	10.161178	10.186367	9.649163	8.657824	8.98482	8.590333	9.861309	10.096687	10.024059	10.307522	10.012314	10.23174	10.215732	9.963286	10.061422
ANXA6	8.555904	8.600892	9.700656	9.420056	9.112607	9.219099	8.984278	9.355096	8.921875	8.553414	8.571931	9.104871	8.588745	10.152926	9.586285	9.894288	9.408512	9.172665	9.251271	9.060451	8.799672	9.484722	9.102953	9.382947	9.019087	8.847389	9.213177	9.852028	9.785305	9.235551	9.062033	8.631403	9.043323	8.975101	9.145953	8.478216	9.190833	9.318889	9.086219	9.340608	9.431321	8.94057	9.162216	9.078411	9.752065	9.752065	9.202668	8.588712	9.506401
ANXA7	7.841164	7.79227	8.144378	7.739742	7.718908	8.003434	7.676154	7.962418	7.85404	7.923554	7.912358	7.821196	7.828857	7.86772	7.840311	7.651971	7.773013	7.894699	7.897623	7.765451	7.516367	7.966746	7.775553	7.89029	7.73985	8.005137	7.883623	8.005564	7.955747	7.923388	7.902924	7.678995	7.879065	7.686413	7.726061	8.022097	7.753548	7.718337	7.818579	7.81235	7.859831	7.889384	7.882237	7.782925	7.83368	7.734434	7.93212	7.691446	7.797309
AOAH	7.003067	6.633416	6.188448	7.30107	6.813351	6.561588	7.116161	6.954026	6.873088	6.340938	6.70441	6.591677	7.36298	6.224826	6.875709	6.880939	6.921885	5.824853	6.44666	6.952078	6.9147	7.566149	6.638451	7.312284	6.923926	6.860064	6.865589	6.273634	6.404392	6.693102	6.220291	6.265106	6.789145	6.9822	8.046931	6.957834	6.688754	6.353126	6.020576	6.685687	6.77641	6.858756	7.064361	6.572901	6.329661	6.653534	6.967058	7.601035	7.225281
AOC1	6.374182	5.837227	5.102984	6.708356	4.910409	6.58482	5.9719	4.860393	7.36719	6.918456	6.516012	7.10754	5.068208	5.090889	5.132071	6.475674	5.165205	4.994832	5.187386	5.255236	4.985582	5.131311	7.282643	5.007344	6.73458	7.21963	5.955351	6.380656	6.222017	6.590818	4.804734	5.909841	6.446946	4.556668	6.111281	5.436056	5.530872	4.740056	6.611677	7.013701	5.046086	5.464582	6.649385	4.801626	5.37393	4.52529	6.485536	4.604935	5.951758
AOC2	5.055277	4.928283	5.12972	4.854923	5.02272	4.908163	4.784559	5.051693	4.787593	4.890053	4.864324	4.952362	4.922553	4.906255	4.970361	4.84184	4.820951	4.96109	4.860627	4.859529	4.864657	4.924134	4.879013	4.920979	5.11093	4.781853	4.64806	4.65534	4.685194	4.440848	5.387337	4.830811	5.092143	4.953662	4.733578	5.436434	5.105542	5.262805	4.688643	5.464081	4.990443	4.867819	4.973134	4.800964	4.654965	4.855482	5.076984	4.893504	4.829373
AOC3	6.493773	6.219644	5.927546	6.353883	6.093661	6.431922	6.225696	6.174562	6.546799	6.266116	6.069206	6.550369	6.497132	6.156532	6.187451	6.289724	6.215623	6.314962	6.113689	6.266237	6.217881	6.2119	6.082924	6.552181	6.047465	6.42672	6.148121	6.445445	5.967593	6.000874	6.330987	6.288679	6.480731	6.247187	6.450009	6.262481	6.189912	6.270336	6.585777	6.029482	6.279068	6.180324	6.540332	6.259397	6.039303	6.073497	6.493065	6.217267	6.015551
AOX1	12.416428	12.370031	12.748874	11.979626	12.014371	12.514653	12.009262	12.112728	12.339594	12.568373	12.26037	12.183043	12.377265	11.160163	12.17557	11.47033	10.996692	11.025855	12.297078	12.189336	11.736858	9.709214	11.646265	12.164139	11.372904	11.98339	11.865558	12.021553	11.998338	12.036658	12.213393	12.014882	11.791792	11.799229	11.430324	11.757074	11.838219	11.967369	11.933283	12.034914	11.902133	12.267148	11.787187	11.988915	11.977391	10.893342	11.781106	11.787187	11.65229
AP1AR	6.314958	6.073478	6.15894	6.146996	5.843518	6.309367	6.105302	6.161358	6.064044	6.176068	6.366895	6.045627	6.102643	6.19392	6.171336	5.946208	5.968326	6.230183	6.114891	6.08331	6.059389	6.259525	5.929957	6.034351	6.228374	6.432481	6.39921	6.155106	6.097713	6.37198	6.370517	6.394825	6.059594	6.26055	6.209607	6.096389	6.196999	6.383831	6.087209	5.865454	5.688287	6.060484	5.916732	6.158818	6.04267	6.099244	5.752535	6.17614	6.112974
AP1B1	7.404862	7.291945	7.774001	7.463534	7.550833	7.325524	7.521963	7.611486	7.453909	7.29317	7.441297	7.537239	7.229457	7.138113	7.632662	7.368812	7.234264	7.480364	7.52814	7.043144	7.206999	7.074095	7.152646	7.425759	6.997558	7.122011	7.290793	7.383524	7.298553	7.504334	6.96362	7.053924	7.521697	7.166589	7.256712	7.37364	7.31833	7.485438	7.382064	7.141902	7.349938	7.323144	7.645412	7.370599	7.257941	7.546765	7.712408	7.534434	7.466502
AP1G1	9.212083	8.967538	8.916069	8.963752	8.687447	9.442601	8.768789	8.987263	8.783676	9.425212	9.20142	8.654719	8.809041	9.016721	9.267945	8.589016	8.728053	8.626096	8.923932	8.594214	8.530145	8.555396	8.865582	8.969234	8.810819	8.753624	8.980238	8.763978	8.864621	8.75151	8.814568	8.846017	8.636529	8.940095	8.800242	9.407735	8.878948	8.933892	8.404902	8.805825	8.771073	8.870296	9.0612	8.924368	9.137279	9.162391	8.757697	8.729365	9.125412
AP1G2	6.732127	6.409338	6.483085	6.616273	6.497546	5.848003	6.28813	6.399257	5.905753	6.397817	6.363121	6.395521	6.033255	6.954545	6.965835	6.844749	7.38915	7.007986	7.657136	7.059756	6.976359	6.300313	6.082598	7.324304	6.761584	6.635562	6.51418	6.7089	6.841265	6.737575	6.328728	6.047634	6.725261	6.129229	6.802411	6.005726	6.765738	5.961604	6.386078	7.16412	7.733254	6.274892	6.636585	6.608061	6.874566	6.836454	6.972579	6.707175	6.97707
AP1M1	8.935956	9.019117	8.870571	8.782208	9.211727	8.998689	8.868492	8.842579	8.834867	8.490904	8.712895	9.144857	9.071446	8.329499	8.682707	8.822544	8.730579	8.852579	8.017122	8.917584	8.661369	8.122304	8.849597	8.522634	8.571506	8.615937	8.629529	8.919922	8.801091	8.938869	8.634173	8.149366	9.061565	8.719272	8.351716	8.430161	8.566716	8.902101	8.654359	8.992692	8.67762	8.538245	9.112417	8.800335	8.835612	8.872963	8.977327	8.703573	8.584416
AP1M2	4.854749	4.637844	4.905319	4.918109	4.300223	4.703191	4.40515	4.374909	4.721233	4.971975	4.562247	4.884795	4.817307	4.590759	4.322807	4.566203	4.495047	4.586672	4.467674	4.327433	4.267325	4.574606	3.97236	4.23983	3.873449	4.575706	4.841464	4.236798	4.417977	4.6704	4.262883	4.219379	4.365912	4.424212	4.219664	4.257816	4.528595	4.222433	4.554737	4.515666	5.044894	4.591283	4.057215	4.236589	5.777517	6.221923	4.599339	4.258869	4.367186
AP1S1	7.653334	7.185781	7.655841	7.291532	7.048132	6.968511	7.183045	7.524529	6.854843	7.627755	7.652943	7.33288	6.742978	6.960755	7.780202	7.140014	6.599377	7.02284	8.228456	6.694493	6.923525	6.66145	7.703821	7.930505	6.835743	7.29727	7.26631	7.725624	7.167769	7.821641	7.506533	6.976538	7.586165	6.971821	6.645606	6.094602	7.074747	7.257142	7.879945	7.472032	7.333623	6.992477	7.092303	7.341462	6.819958	7.735848	7.487318	7.009869	7.172767
AP1S2	5.495372	5.413415	5.644956	5.988873	4.875329	5.345378	5.954742	5.860521	5.43027	5.613758	5.760331	5.386002	5.88919	5.361475	5.485663	5.018509	5.496932	4.858176	5.323493	5.206652	5.107771	6.131274	5.167093	5.649471	5.185695	5.201612	5.679301	5.299394	5.065661	5.451724	5.814481	5.824639	5.514718	5.285871	5.495046	5.808218	5.427947	5.191261	5.364616	5.21458	5.305819	5.388023	5.41826	5.625105	4.960671	5.28611	5.472398	5.49662	5.287854
AP2A1	6.980865	6.946918	7.230392	7.011068	7.185138	7.080491	6.897487	7.034521	7.032198	6.903708	6.976585	7.158276	7.05031	7.000063	7.208701	7.459105	7.273721	7.025432	7.686749	7.095409	7.199793	6.749859	7.033116	7.071774	6.938055	7.11805	6.878484	7.485116	7.196663	7.253137	7.00888	7.002223	7.287149	6.920494	6.904319	6.946601	7.070502	6.958025	7.365211	6.919652	7.504718	6.773962	7.189265	7.110538	7.012505	7.194127	7.393872	6.871716	6.967333
AP2A2	7.361516	7.350701	7.036291	7.58305	7.255599	6.825385	7.139357	7.332361	7.323312	7.112742	7.230284	7.288097	7.008014	7.272963	7.590967	7.599913	7.616252	7.222446	7.574897	7.471961	7.697143	6.941024	7.463914	7.308629	7.621589	7.210356	7.225359	7.353585	7.550209	7.272608	7.40263	7.090704	7.40367	7.006253	7.098792	6.998022	7.301051	7.310839	7.641387	7.55969	7.48911	7.49987	7.358684	7.430518	7.213127	7.341683	7.443378	7.363982	7.448669
AP2B1	7.004624	7.029775	7.325254	7.130084	7.138854	6.900583	6.996265	7.008066	6.950504	7.192414	7.432695	7.142376	7.051877	7.173488	7.214009	7.329319	7.324136	7.264425	7.497796	7.501173	7.240504	7.872505	7.483073	7.615896	6.932276	7.135324	7.212872	7.122682	7.072579	7.161227	7.113949	7.25236	7.174044	7.55034	7.366659	7.327623	7.267551	7.182224	7.199862	6.92628	7.099553	7.027444	7.317251	7.215166	7.314909	7.67132	7.313242	7.348966	7.348966
AP2M1	8.686579	8.802901	8.848408	8.977933	9.205528	8.511186	8.785841	8.563382	8.86	8.629146	8.641433	8.730427	8.740023	9.252094	9.394287	9.372576	9.096942	9.369087	9.453069	9.139302	9.303287	9.365438	9.389714	9.401334	9.219212	9.026429	9.036723	8.851773	8.970005	9.107724	8.980738	8.709651	9.020039	9.063349	8.788948	9.106586	9.006448	8.683128	8.880381	8.911648	8.981344	9.235472	9.119783	9.207535	9.228495	9.112018	9.285326	9.044793	9.167795
AP2S1	9.448413	9.411058	9.321664	9.255901	9.091075	9.083401	9.45357	9.431664	9.221592	9.099867	9.126373	8.989514	8.886678	9.338735	9.380791	9.577862	9.115775	9.322402	9.892722	9.018108	9.19573	9.040737	9.437983	9.443305	9.333795	9.399686	9.190362	9.448404	9.287629	9.425729	9.328204	9.335459	9.642401	8.718207	9.26839	8.82958	9.235445	9.080916	9.577393	9.499643	9.521795	9.276892	9.286678	9.338182	8.95489	9.050167	9.42411	9.154636	9.246582
AP3B1	7.781473	7.713869	8.386917	7.812045	7.469589	7.743045	7.863514	8.004387	8.179857	7.880694	8.247394	7.731691	7.849508	8.457185	8.29908	7.737379	8.05713	8.027008	8.027008	7.907844	7.335277	8.491808	8.119798	8.550556	7.982933	8.08617	8.1232	8.134174	7.804847	7.616907	8.010503	8.230459	7.744187	8.294306	8.293052	8.223957	7.714185	8.040163	7.217646	7.888826	8.040995	8.097582	8.090758	8.221407	8.308012	8.25332	7.920649	8.016586	7.915527
AP3B2	4.161985	4.307963	4.193777	4.430632	4.351215	4.368917	4.433472	4.346625	4.192894	4.17022	4.348439	4.376647	4.431107	4.395483	4.201022	4.213277	4.347127	4.629992	4.57387	3.964435	4.337277	4.4561	4.632964	4.352761	4.479355	4.385337	4.58241	4.518205	4.342859	4.272701	4.148504	4.230997	4.376078	4.378662	4.546762	4.222524	4.360517	4.420431	4.547323	4.170146	4.286633	4.237253	4.416579	4.186289	4.442388	4.348693	4.032075	4.41001	4.112527
AP3D1	8.424547	8.466747	8.923305	8.694221	9.050511	8.834088	8.421114	8.334046	8.576847	8.446142	8.444365	8.442426	8.127875	8.433126	9.306936	8.639058	8.796594	9.016156	9.254906	8.516368	8.580917	8.151744	8.480829	9.068366	8.676325	8.518772	8.231975	8.77052	8.647255	8.612885	8.930173	8.456386	8.68316	8.332561	8.26771	9.37673	8.459014	8.480705	8.630501	8.517265	8.77523	8.610424	8.77895	8.754329	8.487263	8.81876	8.879415	8.573753	8.606062
AP3M1	7.413899	7.406515	7.46123	7.368547	7.190731	7.507967	7.313412	7.429173	7.49627	7.476504	7.362044	7.3292	7.26687	7.471374	7.54118	7.329306	7.071474	7.376191	7.435742	6.897395	7.162864	7.46376	7.562345	7.473521	7.410136	7.246821	7.37268	7.194817	7.37268	7.496194	7.217785	7.356393	7.231298	7.385174	7.330407	7.563799	7.308203	7.44515	7.2042	7.061642	7.133239	7.239807	7.498351	7.608324	7.541326	7.561437	7.416598	7.278124	7.48318
AP3M2	5.623157	5.726189	5.553626	5.414019	5.635296	5.716267	6.150437	5.836812	5.87945	5.857349	5.581342	5.525714	5.615175	6.869083	6.149321	6.188447	6.402851	6.409863	5.545647	6.195023	6.319157	7.176996	6.103217	6.469702	6.178299	5.747066	6.135438	5.390996	6.230869	5.504292	5.668733	5.936067	5.823875	6.196223	6.533447	5.972307	6.153149	6.399743	5.378052	6.290045	6.504553	5.605996	5.909778	6.518171	6.21974	6.401962	6.037973	6.215266	6.244545
AP3S1	8.365576	8.148684	8.056533	7.88045	7.147646	8.253539	7.722966	8.072303	7.836207	8.231529	8.2419	7.904592	7.753002	7.730613	7.920011	7.525524	7.640256	7.645057	8.021216	7.628452	7.441025	7.860279	7.851428	7.636601	7.565068	8.011212	8.234812	7.727143	7.992985	7.990233	7.774959	7.937144	7.678337	8.047597	7.913412	7.661034	7.943189	7.919734	7.819874	7.49834	7.146595	7.821658	7.860063	8.229388	8.051901	8.192753	7.804012	7.851775	7.326593
AP3S2	8.371249	8.387282	7.970673	8.448671	8.115316	8.23829	8.339499	8.374489	8.317219	8.137467	8.375092	8.66009	8.066996	8.158498	8.577643	8.405653	7.804199	8.195137	8.084071	8.375307	8.071244	8.024134	8.780269	8.054545	8.428392	8.291056	8.365583	7.947309	8.332506	8.628829	8.287083	8.702126	8.307906	8.122709	8.442998	8.004023	8.173428	8.191458	8.296837	8.165637	8.25042	8.269876	8.340657	8.288755	8.322597	8.052723	8.088553	8.104388	8.375283
AP4B1	6.284451	6.579894	6.623779	6.262918	7.461814	6.618083	6.81855	6.408793	6.557023	6.784543	6.483293	6.252014	6.609405	7.165105	6.999718	6.813676	7.16156	6.929577	6.397073	6.899535	7.02116	7.155425	6.804425	6.769781	6.977039	6.436236	6.824968	6.694198	6.860986	6.423217	6.811115	6.893979	6.576985	6.818062	6.933811	7.8597	6.909624	6.623462	6.384288	6.92888	6.958118	6.677035	6.755747	6.604173	6.843125	6.763693	6.716279	6.370306	6.73772
AP4E1	6.266062	6.179952	6.496311	6.263666	6.574701	6.564482	5.946383	6.274522	6.167702	6.457539	6.157985	5.814206	5.796874	6.350171	7.033829	5.988708	5.88635	6.483433	6.466142	6.182047	5.760685	5.965525	6.27075	6.313935	6.017648	6.366455	6.432787	6.46285	6.165557	5.648462	6.180191	6.557656	6.08105	6.465355	6.414325	6.771704	5.70736	6.377465	5.872358	5.835084	5.929096	6.267359	6.230836	6.353925	6.697074	6.54439	5.981286	6.248478	6.272272
AP4M1	5.377601	5.692407	5.735166	5.692611	5.650124	5.466104	5.460816	5.5513	5.656063	5.618805	5.380351	5.411755	5.690601	5.752618	5.502322	5.687403	5.794742	5.637765	5.519188	5.66947	5.850808	5.739922	5.542557	5.692045	5.441362	5.407581	5.403931	5.814961	5.597006	5.678114	5.639357	5.657395	5.454551	5.422303	5.421837	5.646783	5.695597	5.510998	5.664081	5.721995	5.813724	5.619547	5.741211	5.64485	5.483213	5.801345	5.741211	5.668933	5.445113
AP4S1	4.940444	5.172887	5.283892	5.145488	5.295083	5.166266	5.276721	5.124545	5.299562	5.160491	5.092461	5.58199	5.352705	5.245738	5.289303	5.260026	5.240821	5.218133	5.207212	5.43966	5.336993	5.424003	5.626559	5.024112	5.324623	5.402261	5.600614	5.301115	5.493214	5.082172	5.461477	5.151842	5.472927	5.441378	5.372071	6.122378	5.328889	5.329096	5.145512	5.294163	5.153089	5.450754	4.978834	5.160483	4.673914	5.212284	4.976979	4.946702	5.046251
AP5B1	5.647203	5.630757	5.796046	5.861442	5.949766	5.783635	5.909867	5.613424	5.817025	5.47415	5.458864	5.670975	5.715711	5.817057	5.768574	5.742803	5.736014	5.631321	5.532166	5.737007	6.196194	5.157254	5.249987	5.216381	5.478412	5.634856	5.728458	5.942937	5.717221	5.080496	5.639317	5.408083	5.446622	5.557614	5.664343	5.817596	5.614785	5.484882	6.098275	5.601026	5.886562	5.839957	5.655711	5.577657	5.492678	5.714373	5.402092	5.719135	5.921646
AP5M1	6.991049	7.049716	7.360201	7.062295	6.602277	7.188385	6.885277	7.003566	7.153578	7.290652	7.056529	7.103411	7.180638	6.931931	7.085976	6.906298	7.052004	6.937057	6.96345	6.708856	6.540167	6.904637	7.056235	6.790144	6.77678	6.884711	7.152511	7.231853	6.826029	7.272482	7.034234	7.109027	6.947388	7.197616	6.863867	6.790742	6.735421	6.950637	6.674745	6.675625	6.580871	6.902438	7.071376	7.186218	7.195864	7.314992	6.865558	6.84391	7.002985
AP5S1	6.257778	6.328309	6.236259	6.095923	6.623611	6.303022	6.114581	6.198197	6.631248	6.035942	6.279713	6.221478	6.278299	6.347627	6.334615	6.475298	6.171373	6.869169	6.408167	6.278278	6.206489	5.533734	6.717133	6.526447	6.773884	6.402266	6.28134	6.698875	6.479249	6.663145	6.426341	6.018458	6.357452	6.268658	6.185859	6.222834	6.339661	6.259274	6.690242	6.378348	6.333191	6.266574	6.566921	6.345737	6.322698	6.342986	6.250451	6.061544	6.197062
AP5Z1	5.780635	5.78797	5.7629	5.721687	6.505065	5.70628	5.72093	5.779733	5.71267	5.734401	5.604663	5.700308	5.740916	5.792243	5.782547	6.094756	6.066738	5.982907	6.184878	6.010304	6.028318	5.526501	6.063317	5.605719	5.9458	5.752758	5.548836	5.689273	6.019087	6.137988	5.658349	5.728708	6.040062	5.626716	5.886485	5.705404	5.626716	5.852802	6.393597	6.104506	6.086651	5.714521	5.938392	5.699563	5.895055	5.607483	6.051923	5.753162	5.676194
APAF1	6.324355	6.319907	6.418761	6.336351	6.229083	6.302875	6.371591	6.589833	6.519129	6.26153	6.351584	6.287998	6.293075	6.086612	6.044101	5.978801	6.110191	6.016255	5.976886	6.067879	5.930479	6.150505	6.21395	6.175327	5.907566	6.029563	6.495722	6.253387	6.015922	6.099015	5.870569	6.082767	6.09392	6.132505	6.17675	5.714217	5.859643	6.393778	5.869183	6.14182	6.087456	6.588453	6.468876	6.287257	6.190555	6.290595	6.474294	6.416097	6.254886
APBA1	6.584644	6.763532	6.896591	6.795239	6.609731	6.858463	6.749505	6.680215	6.774552	6.739515	6.801554	6.606274	6.514149	6.680582	6.597135	6.398742	6.548979	6.467389	6.552846	6.527225	6.496253	6.813134	6.998296	6.651796	6.659728	6.71013	6.343134	7.170025	7.008237	6.298857	6.650027	6.97256	7.40375	6.953904	6.301005	5.325456	6.113055	7.008237	6.531618	7.116817	6.609892	7.35727	6.6184	6.649469	6.131901	6.340486	6.641031	7.184456	7.055173
APBA2	4.613541	4.770733	4.716767	4.599709	4.687234	4.57454	4.810828	4.972385	4.836667	4.78529	4.865991	4.414011	4.691313	4.921025	4.9517	4.790529	4.868605	4.809028	4.697894	4.808404	4.867176	4.747382	4.554052	4.600143	4.469737	4.769306	4.6724	4.725944	4.967585	4.672118	4.753529	4.660198	4.4317	4.466457	4.664196	4.518072	4.675856	4.907923	4.930921	4.753932	4.781383	4.672998	4.838716	4.53504	4.575345	4.913085	4.720229	5.032906	4.984617
APBA3	6.206798	6.568951	6.518693	6.658996	6.700797	6.303929	6.069262	6.590114	6.601046	6.533107	6.386815	6.523004	6.413999	6.096076	7.154219	6.79808	6.460991	6.061933	6.433866	6.498561	6.489966	6.059765	6.401415	6.490606	6.130631	6.602242	6.20855	6.719994	6.256421	6.556686	6.735983	6.460399	6.523078	6.069062	6.295156	6.42477	6.215979	6.369662	6.980618	6.599801	6.593239	6.557925	6.614472	6.406455	6.186873	6.272994	6.591587	6.501943	6.418711
APBB1	5.337016	5.182848	5.194911	4.825898	4.952618	5.026569	5.182302	5.150054	5.139594	5.095443	5.217292	5.292775	5.208744	5.097996	5.179753	5.231609	4.90903	5.216171	5.002247	5.193359	4.979155	5.302773	5.096221	5.288557	5.058424	5.052722	5.088449	5.575606	4.826955	5.08925	4.707438	4.996908	5.275963	5.0594	4.885895	4.961869	5.028098	6.38453	5.618095	5.009667	5.044726	5.235755	5.045698	5.059141	5.1975	4.865041	5.024394	5.057129	4.967332
APBB1IP	6.783015	6.40844	8.675683	7.403319	8.305392	7.791975	6.86688	7.530477	7.066995	8.143287	6.80951	7.086609	7.115537	6.856002	8.116689	7.203178	7.969915	7.876485	8.096602	7.228381	6.971523	6.869792	7.81831	8.134778	7.657129	6.881021	7.388651	7.108627	7.521391	7.84972	7.515282	6.526391	7.792726	7.009866	7.870882	8.746015	7.220559	6.675661	6.631643	7.265015	6.934968	7.1712	8.176544	7.25533	7.549917	7.479385	7.97262	7.909099	7.585772
APBB2	7.512022	7.345681	7.115993	7.341515	7.172384	7.650848	7.247949	7.488068	7.337366	7.724356	7.26302	7.18462	7.106234	7.330287	7.2597	7.205788	7.415475	7.410257	7.342315	7.089558	7.302382	7.188254	7.073969	7.212475	7.251402	7.421851	7.33157	7.007983	7.606748	6.85212	7.285941	7.255959	7.296218	7.774745	7.110413	6.928221	7.244518	7.161907	6.868377	7.348688	7.067559	7.437378	7.398328	7.225173	7.814377	7.622977	7.366598	7.4573	7.23884
APBB3	7.230856	7.259273	6.867425	6.82668	8.027944	7.645022	7.967125	7.469232	7.475471	7.026557	7.270405	7.550996	7.575559	8.89417	7.637075	8.752354	9.459882	8.5283	7.676038	8.113652	8.120963	7.576739	7.619183	7.619183	8.829184	7.355024	7.331571	8.886773	8.586829	6.818903	7.659647	7.335371	7.759524	7.507232	8.3028	7.785459	8.178771	7.635959	7.099812	8.361342	8.891391	7.711415	7.714639	7.186316	8.403847	8.102827	8.010308	8.004945	8.019551
APC	5.775106	5.901049	5.619264	5.518266	5.632096	5.836741	5.943458	6.083031	5.976443	6.082193	5.782827	5.809222	6.070707	5.581356	5.784658	5.59637	5.598618	5.525928	5.839684	5.688158	5.52871	5.76602	5.856974	5.985712	5.987203	5.456658	6.018473	5.879333	5.765823	5.690415	5.811063	5.901832	5.507647	5.829162	5.880883	5.969398	5.496123	6.040408	5.756591	5.770712	5.372277	5.931546	5.90777	5.936172	6.038288	6.097302	5.317612	5.832429	5.970742
APC2	4.436424	4.773507	4.24393	4.672415	4.670473	4.604034	4.589092	4.161665	4.546129	4.437455	4.378345	4.251061	4.218712	4.750309	4.494974	4.304044	4.557939	4.636219	4.536955	4.644702	4.769481	4.434804	4.439793	4.430571	4.482254	4.379753	4.367666	4.622687	4.620846	4.751046	4.108015	4.489839	4.469342	4.187648	4.770932	4.616455	4.425606	4.327916	5.039749	4.688552	4.737039	4.498495	4.545601	4.659994	4.358568	4.427301	4.810601	4.371164	4.782632
APCDD1	5.615015	5.647717	5.622325	5.688516	5.687389	5.517183	6.982572	5.808307	5.612349	5.50968	5.474408	5.334874	5.449752	7.261518	6.067847	6.606264	6.613862	6.170185	5.475493	5.650198	6.956354	6.715767	5.546959	6.261046	5.659829	5.769222	6.400503	5.233256	5.627934	6.026765	5.790414	6.52546	6.221979	6.012097	5.709569	5.163068	6.83004	4.933938	5.872205	5.518719	6.168472	6.409901	5.515556	5.943936	7.397104	7.061756	5.757588	6.188562	6.202711
APCDD1L	5.271434	5.4664	5.304725	5.394184	5.352693	5.318935	5.481321	5.089056	5.125214	5.079518	5.32975	5.340298	5.413408	5.266399	5.318042	4.841424	5.374583	5.306485	5.237974	5.173984	5.22337	5.159865	5.255883	5.44111	5.37464	5.331831	5.244801	5.381884	5.385623	5.487357	5.12114	5.132395	5.465782	5.124162	5.240614	5.17914	5.270486	5.28589	5.517802	5.414127	5.496472	5.245062	5.168068	5.14925	5.14182	5.110875	5.35075	5.272699	5.158975
APCS	12.213096	11.941567	12.723781	11.974329	12.369434	12.477969	11.523371	12.173842	12.324299	12.426007	12.044697	12.03629	12.426007	12.012296	12.569889	12.027751	11.783764	12.436756	12.612956	12.221861	11.69035	11.221763	12.488288	11.998149	12.167725	12.414418	11.822917	12.462585	12.3684	12.246779	12.564689	12.215613	11.923995	11.575254	12.539783	12.021432	12.215613	11.970907	12.267598	12.30577	12.350823	11.976067	11.956953	12.167673	12.11452	12.077713	12.134157	12.134157	12.202465
APEH	8.652003	8.281718	8.732655	8.504669	8.226298	8.586176	8.517358	8.639723	8.634797	8.296703	8.535536	9.018308	8.624119	8.742038	8.555294	9.110622	8.667688	8.818587	9.115107	8.489898	9.039795	8.088491	9.028988	8.470143	8.484392	8.68228	8.689619	9.154865	8.46426	8.687872	8.579862	8.388013	8.76346	8.387306	8.549055	8.313862	8.120532	8.685319	9.287665	8.463848	8.906989	8.436506	8.809422	8.474108	8.862369	8.717897	8.589932	8.356441	8.557045
APEX1	9.719956	9.630688	9.439492	9.438266	9.294246	9.38873	9.299923	9.369606	9.414958	9.644419	9.397032	9.399494	9.175915	9.625639	9.55041	9.543629	9.361331	10.103975	9.750252	9.439853	9.493153	9.592359	9.675008	9.906346	9.482361	9.513777	9.590772	9.373385	9.542494	9.518722	9.422351	9.264103	9.389461	9.4388	9.474547	9.914217	9.543749	9.591682	9.962103	9.63277	9.30156	9.343294	9.631686	9.666312	9.755565	9.496035	9.565307	9.485291	9.535659
APEX2	6.258525	6.34396	6.91608	6.271826	6.43134	6.666616	6.250704	6.340514	6.435979	6.378258	6.410597	6.289379	6.295753	6.325689	6.726171	6.541762	6.572684	6.991893	7.180658	6.152436	6.236088	6.483859	6.602122	6.837111	6.349944	6.664763	6.330653	6.684202	6.27761	6.957437	6.536895	6.416328	6.401863	6.234158	6.63214	6.834366	6.442254	6.221201	6.496516	6.300546	6.233603	6.494149	6.751132	6.441995	6.267942	6.353541	6.586812	6.391305	6.56335
APH1A	7.832493	7.91954	8.190018	8.066665	7.838044	7.508448	7.712788	7.803198	7.903704	7.834811	7.717113	8.521669	8.111664	8.086598	8.147044	8.226382	8.103877	7.402631	8.53522	8.240505	7.666838	8.003046	8.009027	7.956547	7.911044	8.111639	7.949395	8.334259	8.178728	8.144739	7.938027	7.913142	8.248101	7.651891	8.164272	7.182471	8.17117	7.990321	8.676232	8.280321	8.228602	7.77244	7.974943	7.653221	7.574655	7.685747	7.888997	7.896376	7.763613
APH1B	5.464387	5.357251	6.016504	5.580347	5.468909	5.494856	5.88676	5.706857	5.668834	5.549412	5.573045	5.567107	5.449152	6.145517	6.656129	6.073266	6.580863	6.2425	6.639003	6.245885	6.00983	6.954216	5.661239	6.499314	5.879538	5.749571	5.836862	5.990999	5.683219	5.869964	5.757166	5.926756	5.823372	6.489714	6.336896	6.135611	5.612747	5.377075	6.052135	5.568755	6.079736	6.473561	6.142328	6.03793	5.890366	6.387531	5.373291	6.387531	5.618683
API5	9.008198	8.693858	9.096271	8.753442	8.383283	8.699666	8.440553	8.650459	8.67957	8.859248	8.788005	8.865457	9.212853	8.884963	8.493817	8.730358	8.472751	9.178113	9.09317	8.699216	8.420589	8.915794	8.75973	8.581471	8.327924	8.897122	9.138206	8.789338	8.867261	9.122464	8.827659	8.806585	8.530807	8.892775	8.740004	8.684358	8.7411	8.943341	8.572902	8.613462	8.242401	8.842142	9.023606	8.897348	8.726463	8.860815	8.461671	8.644385	8.823184
APIP	6.182811	5.64515	6.258984	5.906979	5.517465	5.956188	5.728781	5.960003	5.683319	6.005368	6.295386	5.872154	6.08193	5.823942	6.314051	5.491009	5.428213	6.23589	6.529543	5.639294	5.571777	5.814778	5.82711	5.887515	6.180432	5.795577	5.885845	6.146969	5.584547	5.644638	6.642853	6.193427	6.038144	5.657425	5.930624	5.787163	6.10913	6.127702	5.771088	6.046732	5.798506	6.150045	5.494877	5.999269	6.082624	5.853941	5.825412	5.973457	5.964871
APLF	5.687544	5.665678	5.925725	5.683363	5.862045	6.13868	5.795698	5.849401	5.596565	6.148152	5.568162	5.409147	5.619178	5.867725	5.69121	5.743099	5.843019	5.778679	5.694121	5.928095	5.771818	5.930714	5.851326	5.735281	5.860967	5.8693	5.991782	5.094586	5.855417	5.893439	5.771603	6.059852	5.477282	6.296664	5.535176	5.41526	5.690238	6.195422	5.951679	5.654019	5.370288	5.669889	5.954125	6.08719	5.890971	5.842016	5.888851	6.126787	6.008771
APLN	4.606355	4.615143	4.794932	4.753858	4.667207	4.788629	4.588071	4.588261	4.633603	4.54319	4.631451	4.597141	4.560281	4.697901	4.761675	4.701152	5.067054	5.391098	4.633201	4.662179	4.758573	4.645332	4.537943	4.546416	4.45982	4.700482	4.478108	4.695477	4.805926	5.184321	4.747416	4.61475	4.685125	4.730029	4.619458	5.058712	4.815635	4.635092	4.918604	4.489303	4.667301	4.627982	4.447295	4.282122	4.608123	4.371891	4.788223	4.398428	4.651179
APLNR	8.630222	8.684955	6.644671	7.732246	8.011644	7.077146	8.215261	8.041248	8.343891	7.883976	8.242578	8.905677	7.844736	8.076224	7.901719	6.783508	7.909843	7.294471	7.903068	7.190291	8.667435	6.852423	7.934992	8.262456	7.872092	7.780182	7.277573	7.156207	8.008808	7.245723	7.721144	6.921244	8.29095	7.277893	9.033502	7.450059	8.019952	7.374121	8.610227	8.278544	7.790262	7.46732	8.540997	7.857819	7.661743	7.49103	8.340358	7.868376	7.882951
APLP1	4.494244	4.539932	4.515609	4.322158	4.572029	4.435659	4.713824	4.534056	4.535669	4.518665	4.645176	4.773976	4.848163	4.587219	4.524239	4.622849	4.669238	4.554387	4.694629	4.687585	4.357135	4.623882	4.528832	4.600657	4.471718	4.485214	4.421781	4.69471	4.514882	4.706752	4.570791	4.62015	4.66416	4.373355	4.365564	4.318136	4.697282	4.515154	4.787218	4.473773	4.65371	4.372983	4.586791	4.518262	4.435321	4.62057	4.785506	4.251522	4.942584
APLP2	9.333119	9.524724	9.170924	9.472544	9.208103	9.212586	9.425293	9.296384	9.387827	9.535489	9.402854	9.679391	9.507055	9.800803	9.55344	9.826139	9.96534	9.61795	9.66886	9.941645	9.818917	9.476089	9.570136	9.579785	9.60627	9.566517	9.480473	9.79852	9.506968	9.612028	9.486416	9.585911	9.408292	9.655119	9.302502	9.421693	9.337248	9.696265	9.318001	9.516872	9.562141	9.661123	9.588148	9.582243	9.676751	9.987091	9.633659	9.454396	9.644362
APMAP	9.02706	8.611948	9.472238	9.087323	9.511772	9.242994	8.721902	8.843619	9.228201	9.285044	9.074721	9.355506	9.411685	8.964273	9.788579	9.036248	9.02194	8.806288	9.261134	9.087249	8.739435	8.773537	9.743435	9.436238	9.140546	9.085422	8.724231	9.374006	9.108893	9.458494	9.322632	9.265741	9.351257	8.886462	9.106357	9.812384	8.906857	9.058383	9.314724	9.099213	9.537876	9.26969	9.073741	9.166531	8.69621	8.990205	9.429193	9.244856	9.283366
APOA1	13.138169	13.162527	12.575819	13.117588	13.117588	13.201706	13.278492	13.080767	12.887519	12.960307	13.201706	13.309613	13.608727	13.31383	12.816821	13.728503	13.757219	13.502482	13.268137	13.529691	13.701933	12.756327	13.480615	13.056712	13.376324	13.080618	13.264914	12.983089	12.914052	13.443973	13.047245	13.214104	13.301275	13.248882	13.156946	12.983089	13.264914	13.322205	13.443973	13.25333	13.620632	13.145361	13.237297	13.407026	12.99728	13.458991	13.407026	13.009135	13.28969
APOA2	13.580035	13.726334	13.656779	13.602894	13.857994	13.793694	13.857994	13.748836	13.821549	13.772227	13.821549	13.455043	13.772227	13.915551	13.862578	13.661363	13.826133	13.798279	13.730919	13.798279	13.776812	13.826133	13.706911	13.862578	13.826133	13.697998	13.771533	13.771533	13.873658	13.800471	13.771533	13.771533	13.800471	13.697998	13.697998	13.607097	13.835696	13.697998	13.835696	13.835836	13.907066	13.58451	13.722962	13.698137	13.80061	13.80061	13.771672	13.771672	13.625481
APOA4	6.978368	8.745266	5.594917	7.894631	7.516149	6.550441	7.313342	6.673797	8.523358	7.345965	7.359739	7.556831	7.417823	7.495536	9.049731	6.413933	6.791419	11.378092	10.44561	7.784469	7.011771	5.367922	8.53315	8.084664	5.519933	7.462446	6.780013	7.036589	6.778484	8.624253	8.032679	8.198965	6.621357	7.138059	7.557225	7.559988	7.719318	7.618871	8.003752	7.682238	6.277028	8.739181	8.320914	9.80325	6.316094	5.755732	7.293268	8.64949	7.356862
APOA5	10.91679	11.116945	7.27559	11.417248	11.644131	10.345987	11.387382	11.14179	11.494142	10.011412	10.823287	11.505322	10.817171	10.676914	10.941492	11.144074	9.576275	10.313751	9.075705	10.804916	10.253659	9.956565	11.484528	8.985986	10.647009	10.689101	10.936593	10.227898	9.512974	10.707415	10.926076	11.59488	10.814224	11.112239	10.479919	8.718295	10.020476	10.741466	11.058713	10.278823	10.757932	10.960354	10.520112	11.293643	9.730772	9.195297	10.630185	10.809759	10.226461
APOB	12.962371	12.976153	12.986639	12.976153	13.111485	12.874664	13.003404	12.905991	12.945661	12.776212	13.039063	13.257299	13.448969	13.005882	12.742938	13.147892	13.056904	12.897707	13.019942	13.056904	13.076312	12.5263	12.986577	12.737414	12.99512	12.99259	13.0243	13.0629	12.99259	12.939214	12.964867	12.964867	12.886077	13.183975	12.886077	12.99259	12.99259	12.964867	12.744315	12.995955	12.889443	13.027666	13.107865	12.995955	13.066266	13.107865	12.915376	12.94258	12.968233
APOBEC1	4.069927	3.965179	3.734168	3.956186	3.92798	3.959702	3.974364	3.79164	3.910921	4.055538	3.864577	3.847655	3.877773	3.959298	3.874341	3.927106	3.992906	3.918952	3.849872	3.832026	3.9113	3.653393	4.046992	4.122567	3.903383	3.825803	3.89737	3.804912	3.948163	3.849153	3.819211	3.961164	4.165888	3.981661	3.683503	3.996152	3.834009	3.875483	3.767772	3.784425	3.937648	4.016407	3.845707	3.873069	3.699936	3.900012	3.999763	4.022909	3.908252
APOBEC2	4.472154	4.089896	3.895974	4.232035	4.461838	4.27707	4.178654	4.264255	4.449385	4.039786	4.083065	4.270877	4.321528	4.055043	4.295681	4.133838	4.265495	4.40971	4.079135	4.292517	4.166421	4.158045	3.909632	4.1136	4.180388	4.061707	4.190645	3.775322	4.518359	4.045911	3.889834	4.128041	4.652744	4.186171	4.447278	4.380048	4.162749	4.301865	4.220232	4.278615	4.503644	4.088485	4.795216	4.23238	3.996867	3.889714	4.30236	4.043021	4.557539
APOBEC3C	5.727346	5.913734	6.039035	6.070561	6.421114	6.080988	6.539742	6.006681	5.861117	6.140768	5.992744	5.779535	5.998237	6.252943	5.955826	6.087395	6.299618	5.973803	6.15319	6.003614	6.11844	6.750527	6.07903	6.48965	5.535515	6.088631	6.546951	5.737006	5.75189	6.646949	5.869655	6.013175	5.861052	6.318252	6.600351	5.746421	6.120672	5.411435	5.749402	6.009074	6.061786	6.071338	6.371135	6.128474	6.320685	6.520106	6.075303	6.184011	6.202118
APOBEC3D	5.639927	5.49141	5.80576	5.749641	5.741451	5.630035	5.717392	5.664636	5.622227	5.66039	6.038227	5.813216	5.977631	5.931843	5.742574	5.29744	5.489784	5.520412	5.424867	5.563775	5.565517	5.764314	5.734297	5.724839	5.487017	5.350075	5.771273	5.587789	5.505181	6.00799	5.507345	5.07262	5.887494	5.306987	5.714459	5.422335	5.516459	5.26971	5.463289	5.766332	5.778821	5.360567	5.710504	5.759344	5.917457	5.771595	5.802529	5.824863	6.069306
APOBEC3F	6.109714	6.229587	6.285294	5.898321	6.025242	5.792953	6.161717	6.056665	5.853002	5.862454	5.880689	5.801915	6.136953	6.372501	6.353554	6.183852	6.304559	6.14187	6.612693	6.368984	6.14471	6.844542	6.25653	6.304175	6.055865	6.146165	6.471871	6.087429	6.313733	6.568037	6.115916	5.719119	6.345977	6.167245	6.485577	5.709081	6.037332	5.659747	6.060031	6.191111	6.060234	5.975529	6.301653	5.908839	6.442333	5.947505	6.349687	6.21867	6.524163
APOBEC3G	5.377594	5.197055	5.421858	5.682966	4.956326	5.09121	5.457675	5.448134	5.133654	5.502874	5.344571	5.11331	5.719003	5.756221	5.930522	5.257594	5.812487	5.285696	5.60795	5.437431	5.191145	6.980708	5.462216	6.167612	5.437431	5.417772	6.176096	4.857509	4.750804	6.18337	5.235568	4.897679	5.720661	5.667589	6.343979	5.468771	5.255906	5.189033	4.976462	5.553057	5.024454	5.256618	5.589811	5.365341	5.89683	5.502433	5.365887	5.863544	5.455525
APOBEC3H	3.89447	4.059153	3.99098	4.645979	3.989777	4.040899	4.11034	4.159683	4.023865	4.134219	4.156188	3.773917	4.10824	4.635693	4.340159	4.358798	4.725778	4.1858	4.289497	4.554826	4.417596	4.763038	4.038082	4.594239	4.541147	4.088281	4.39755	4.121431	4.121431	4.24921	4.014665	4.269022	4.159233	4.291156	4.595618	4.360632	4.122355	4.552476	4.231075	4.376991	4.520504	4.064677	3.881975	4.14638	4.23893	4.109571	4.916259	3.999298	3.92458
APOBEC4	3.957476	4.10684	3.900941	3.786634	3.946456	3.969254	3.793296	3.830585	3.853881	3.93905	3.889143	3.952253	4.194532	3.920351	3.881267	3.874887	3.645648	3.740697	3.744315	3.932484	3.980997	3.926049	4.11989	3.967802	3.944341	3.648041	3.862187	3.906105	3.767101	3.771986	3.832554	3.678572	3.713899	3.820756	3.875756	3.880367	3.711196	3.789304	3.759827	4.368197	3.970263	3.844111	3.979321	3.925684	4.15839	3.986138	4.317715	3.827457	4.424758
APOBR	4.942146	4.826754	4.979573	5.328986	5.002461	4.981293	5.27407	5.205087	5.259179	5.443791	4.916478	4.808537	5.141478	5.214844	5.017329	5.155483	5.359932	4.979265	5.099357	5.057038	5.107013	5.11903	4.940646	5.2328	5.052241	5.181895	5.129125	5.062659	4.723444	4.972737	4.957118	4.681447	5.042803	4.893406	5.185886	5.371734	5.09381	5.361156	4.897438	5.0898	4.867379	4.890948	5.064292	5.011543	4.883668	5.124857	5.566393	5.357148	5.183427
APOC1	12.441103	12.526518	12.181574	12.441103	12.644565	12.441103	12.726701	12.399317	12.399317	12.313915	12.441103	12.726701	12.95713	12.606687	12.180747	13.015649	12.800152	12.421437	12.392843	12.668865	12.711867	12.555514	12.73542	12.281007	12.800152	12.366523	12.578457	12.410464	12.691484	12.247084	12.657342	12.624516	12.691484	12.475525	12.294609	12.497337	12.570812	12.453381	12.876418	12.673471	12.79321	12.301681	12.512326	12.541384	12.657227	12.648793	12.640746	12.657227	12.272253
APOC2	10.249962	10.478034	10.094752	10.289169	10.556151	10.167682	10.402429	10.434895	10.516735	10.420462	10.374591	11.323823	11.046104	10.547573	9.878542	11.180475	10.988895	10.648646	10.758536	10.962435	10.83695	10.139186	10.726989	9.97256	10.438519	10.525823	10.731625	10.569293	10.724845	10.524461	10.620385	10.534154	10.819595	10.282178	10.387966	10.013922	10.843029	10.289676	10.566458	10.854617	11.014528	10.36895	10.504547	10.469676	10.560755	10.544889	10.579242	10.399872	10.660364
APOC3	13.656151	13.336059	13.581	13.68134	13.551824	13.68134	13.635579	13.635579	13.551824	13.752016	13.656151	13.551824	13.68134	13.631943	12.683477	13.652515	13.74838	13.777605	13.229081	13.701314	13.777605	13.524204	13.74838	12.562002	13.524204	13.526023	13.44477	13.433741	13.817056	13.494804	13.6289	13.44477	13.851331	13.309942	13.469167	12.775483	13.694321	13.469167	13.788899	13.886938	13.85	13.567113	13.507304	13.586452	13.155198	13.467837	13.567113	13.493474	13.480061
APOC4	10.580808	10.541381	10.242929	10.311913	10.932765	10.495634	10.651208	10.439104	10.392657	10.68089	10.495634	10.731016	10.462613	10.182736	8.864298	10.752859	9.923112	9.288245	9.225155	10.566296	11.026787	9.719296	10.511344	9.638257	10.26831	10.093406	10.297547	10.16637	10.544308	10.172527	10.531777	10.62482	10.612802	9.503503	9.671324	9.543363	10.401299	10.453697	11.011073	10.626815	10.9818	10.221357	9.850309	10.01983	9.855486	9.771618	10.180223	10.89873	10.120754
APOD	4.944786	5.29223	5.132755	5.425572	4.975954	5.71774	9.214613	5.373807	4.891702	4.89278	5.706702	4.967544	4.87566	6.079564	5.018726	6.07879	5.646875	5.815677	5.472363	5.692926	5.83133	7.150532	5.352299	5.443681	5.458198	5.18813	5.177612	5.283822	4.789821	5.492638	5.192568	6.235989	5.725433	6.232704	6.980808	5.852262	6.39649	5.464573	5.074755	5.195933	5.879278	6.980044	5.277002	5.837401	5.912216	5.099486	5.59244	5.512883	5.223972
APOF	11.382223	11.133692	11.112164	10.874896	11.439437	11.730525	11.617768	10.911067	11.594734	10.213422	10.990322	11.010388	11.293624	10.055139	10.135702	10.960698	10.955828	9.681596	10.254234	11.818726	10.498055	10.105766	10.619038	10.837107	10.548579	11.627757	11.149012	11.199946	10.356762	11.461417	11.515963	11.748043	11.414725	10.736587	11.624526	11.00412	11.436592	11.256809	11.475897	10.633004	10.88794	10.689327	9.971886	10.29088	10.429601	9.111695	10.69284	10.643966	10.270762
APOH	13.094366	12.919685	12.757631	13.094366	12.79137	13.124604	13.094366	12.94441	12.919685	12.963858	13.015259	13.462068	13.697216	12.367076	12.399781	12.797832	12.695191	12.338593	12.751477	12.742525	12.920975	12.222792	12.605133	12.399781	12.623884	12.815577	12.906887	12.669005	12.881421	12.655621	12.836833	12.881421	12.727052	12.906887	12.881421	12.746501	12.746501	12.881421	12.815577	12.748895	12.748895	12.784213	12.883409	12.92873	12.903265	12.883409	12.718424	12.81579	12.733426
APOL1	7.528557	7.379006	7.307704	7.582116	7.579074	7.65071	7.266555	7.44536	7.617854	7.667294	7.426238	7.447776	7.883111	7.262697	7.277536	7.515147	7.69782	7.849484	7.457627	7.563873	7.4506	7.551954	7.541528	7.191684	7.372806	7.325438	7.625007	7.526558	7.421954	7.444595	7.686556	7.494163	7.820673	7.096531	7.366901	7.575806	7.290791	7.186663	7.299369	7.871856	7.322569	7.791396	7.674054	7.780805	7.297192	7.046485	7.637518	7.440144	8.003419
APOL2	5.61327	5.956239	5.765641	6.231121	6.377226	5.808883	5.985104	5.873137	5.890618	5.896751	5.620742	6.168443	6.150186	6.007097	6.131853	6.033729	6.096367	5.981644	5.646718	6.15959	5.928629	5.366288	5.989921	5.870146	6.254158	5.404545	6.086232	6.221032	6.28559	6.166083	6.049496	5.977155	5.689425	5.803958	5.881734	6.433133	5.405081	5.950087	6.14943	6.064501	6.214308	6.206603	5.775968	5.911315	5.83806	5.846784	5.819015	5.625981	5.970021
APOL3	5.716814	6.370852	6.888673	6.334901	6.202679	5.785149	6.295554	6.62872	6.112938	5.822776	5.954206	6.158727	6.869675	6.352443	6.282066	5.88003	6.036537	6.441838	6.422615	6.002334	6.347885	6.106831	6.432727	6.254146	6.153013	5.448441	6.527286	6.562082	6.360873	6.684081	5.748492	5.189484	5.511656	5.593429	6.175608	5.936357	6.019342	6.107621	6.390816	6.186498	6.99317	5.881461	6.349534	6.470334	6.90802	6.463804	6.194799	6.374462	6.809219
APOL4	4.867964	5.078687	4.708247	5.114399	4.554671	4.856923	4.835479	4.559024	4.950282	4.78901	4.757763	4.813483	5.221249	4.731382	5.11924	5.062835	4.889977	4.980316	5.103405	5.211488	5.089516	4.701712	5.163116	4.88695	5.117768	4.708235	5.411908	4.654962	4.532833	5.488727	5.005806	5.473391	4.556449	5.088563	5.445646	5.384166	4.557011	4.792861	4.704744	4.776659	4.395415	4.98184	4.551464	5.174528	5.103464	4.997981	4.732848	5.229742	5.520166
APOL5	4.605063	4.856974	5.157259	4.337896	4.847754	4.796223	4.945846	4.526393	4.535562	4.578709	4.59275	4.580448	4.63576	4.606448	4.44585	4.57431	4.238299	4.556088	4.929683	4.59529	4.630797	4.604186	4.760064	4.827266	4.355586	4.631905	4.849497	4.717467	4.525357	4.483326	4.708556	4.905815	4.858921	4.335997	4.690676	4.276444	4.652255	5.324121	4.540592	4.715402	4.361416	4.676393	4.37351	4.57815	4.833861	4.365441	4.394683	4.299265	5.682806
APOL6	7.830493	8.005753	7.577835	7.653458	7.266247	7.790522	7.511707	7.432137	7.333652	7.831463	7.456853	7.751193	7.706657	7.585036	7.947707	7.396452	7.367461	7.699901	7.696194	7.600667	7.470465	7.371535	7.469197	7.471407	7.355774	7.520478	7.737326	8.121444	7.45643	8.00771	7.646669	7.72757	7.739059	7.53883	7.549771	8.072928	7.2587	7.590495	7.721862	7.511044	7.290169	7.315776	7.448401	7.623577	7.311125	7.378991	7.414012	7.575766	7.733833
APOLD1	5.110179	5.476151	5.797794	6.421986	6.871728	7.713381	6.255069	6.0395	5.145228	6.610197	6.587587	5.588825	5.053444	6.227886	5.243669	5.644406	6.145145	5.997592	6.020884	5.932639	5.255726	7.264972	5.435712	5.24692	5.591259	6.368974	6.372317	5.934909	5.253125	5.656295	6.02112	6.599258	6.041709	7.500431	5.683855	5.807164	5.470654	6.254082	5.093809	5.64642	5.461127	7.424778	5.394205	5.786249	5.4136	5.995897	5.509574	7.133346	5.285531
APOM	11.109672	11.466032	10.462103	11.129421	11.056781	11.090814	11.229879	11.034705	11.327366	11.273111	10.912784	11.407098	11.180102	10.902011	9.793734	11.144895	10.514523	10.698459	10.514523	11.109769	11.260569	10.349973	11.310416	10.790528	10.619007	11.37661	11.1169	10.975667	11.282318	11.05972	11.044089	11.169217	11.131247	10.926038	11.257123	10.275346	11.261932	11.061709	11.157526	11.254451	11.290654	10.676937	10.774488	10.635375	10.580191	10.423667	10.946308	10.586426	10.695641
APOO	6.86487	7.165679	7.144524	6.975408	6.79525	6.981216	6.917675	7.038441	7.342985	7.0374	7.173198	7.670926	7.49863	6.899082	7.153231	7.233323	7.063849	7.526483	7.079084	6.9343	6.79901	7.071027	7.153877	6.796848	7.024864	7.187616	7.349499	7.314149	7.23251	7.532553	7.149838	7.092149	7.037878	7.028761	7.291227	6.877515	7.029691	7.17683	6.888224	6.858805	6.632998	7.13834	7.419681	7.082944	7.268217	7.28653	7.003773	6.787052	7.036206
APOOL	7.259202	7.24188	8.397028	7.293097	7.194329	7.709631	7.064773	7.790351	7.739864	7.495459	7.439442	7.578164	7.412452	6.947134	7.804774	7.099717	6.932942	7.309292	7.363293	7.219079	6.86135	7.030674	7.619068	6.987301	7.082492	7.556762	7.492838	7.265443	6.877793	7.365892	7.576098	7.552222	6.914706	7.711513	7.686261	7.181522	7.601141	7.641114	7.07448	6.950466	6.674218	7.488532	7.597398	7.510156	6.92572	7.566452	7.509588	6.765905	7.775317
APOPT1	7.295132	7.257991	6.809876	7.077946	7.483576	7.537719	7.756254	7.192802	7.459429	6.752954	7.059953	7.018792	7.377081	7.191981	6.514187	6.847603	7.18035	6.932705	6.368147	7.372927	6.879208	6.783383	6.627676	6.709664	7.427564	6.844887	7.017009	7.253091	6.984348	7.079578	7.675576	7.300452	6.751284	7.06504	6.747669	7.081311	7.091241	7.103147	7.415422	7.265243	6.672614	6.79881	6.882558	7.1485	7.2091	7.409112	7.148793	6.765725	6.905915
APP	8.961468	8.897349	9.076373	8.896188	8.681491	8.681085	8.737372	8.982058	8.855229	9.493453	9.726292	9.285525	8.693892	8.93341	9.455264	8.788277	10.102599	9.824277	9.793433	8.930758	8.814798	10.015509	9.546859	9.879759	8.614091	9.251006	9.171892	9.280555	9.00627	9.086065	8.96817	9.122084	9.104099	9.568964	9.228214	9.377055	9.057419	9.148254	8.900516	8.887566	9.032311	9.294184	9.396663	9.321895	9.355473	9.705896	9.330353	9.290329	9.297554
APPBP2	7.424146	7.490093	6.864928	7.409023	6.751847	7.409661	7.133376	7.269334	7.092821	7.421555	7.388915	7.08263	7.111353	7.035097	6.949131	6.750586	6.728178	6.908088	6.750586	6.811691	6.858012	7.247687	6.699948	6.909632	6.571334	7.125922	7.328996	6.927391	6.985296	7.204878	7.173257	7.298143	6.83674	7.405068	7.295629	7.216559	6.880412	7.166242	6.920675	6.799128	6.414647	6.92946	7.10925	7.014819	7.068983	7.052293	6.676537	6.806803	7.270974
APPL1	7.368859	7.367685	7.245878	7.213296	7.43008	7.430607	7.299483	7.511852	7.196308	7.173481	7.417332	7.501278	7.806293	6.842539	6.891379	7.087272	7.053146	7.110498	7.173533	7.00562	7.147084	7.457546	7.006901	6.80112	7.12128	7.274905	7.249743	7.158531	7.035501	7.270828	7.223928	7.234033	7.027703	7.747389	7.13759	7.344536	7.197933	7.253467	7.011866	7.041379	6.821772	7.235912	7.431958	7.381553	7.329181	7.307361	7.103802	7.327784	7.355676
APPL2	7.650681	7.662552	7.960122	7.548428	7.830712	7.836	7.767335	7.655004	7.832454	7.609367	7.722551	7.328564	7.283092	7.903088	8.00716	7.184346	7.437689	7.555626	7.802499	7.855269	7.471798	7.615185	7.624871	7.790718	7.584808	7.554257	7.484026	7.590406	7.584984	7.808632	7.568122	7.702261	7.505494	7.937691	7.721071	7.918498	7.781535	7.670243	7.425457	7.54537	7.942147	8.07649	7.627559	7.756088	7.589851	7.799447	7.598674	7.708628	7.645979
APRT	8.093377	7.881625	8.436872	8.176833	7.526774	7.741089	7.535964	8.072492	7.760216	7.715582	7.762044	7.846896	7.400542	7.864822	8.415187	8.430623	7.873877	8.16207	8.550851	8.020593	7.910774	7.998712	8.313216	8.203425	7.890527	8.041432	7.767956	8.245702	7.842179	8.37462	7.961035	7.858107	8.129085	7.620367	8.194822	7.729692	7.964981	7.648918	8.632569	8.189181	8.234401	7.810188	8.055157	7.969831	7.738432	7.891869	8.18734	7.647591	7.968121
APTX	6.954235	6.958962	6.942367	6.966662	7.400237	6.785542	6.940962	6.739897	6.800823	6.87041	6.694985	7.103582	6.911709	6.728042	6.483101	6.51521	6.713879	6.598129	6.394556	6.845342	6.83313	6.619284	7.140232	6.785227	6.959457	6.817283	6.632634	7.017835	6.818921	6.743723	6.972161	7.02629	6.804647	6.758085	6.766286	6.799498	6.628622	6.810397	7.252753	7.022557	7.202242	7.157855	6.777479	6.514012	6.622677	6.662886	6.849647	6.53904	6.669437
AQP10	4.181939	4.168411	4.176277	4.238724	4.330625	4.155785	3.994771	4.271888	4.100736	4.130714	4.117166	4.312564	3.997274	3.968035	3.925769	3.939173	3.903576	3.690434	4.3248	4.036872	4.194975	4.416951	4.124745	4.074677	4.193342	3.944108	3.903404	3.909674	4.070317	4.454628	4.057517	4.005647	4.077847	4.083047	4.031152	3.902725	3.888011	4.099254	4.298537	4.032565	4.057541	3.712811	4.322125	4.147083	4.403356	4.063739	4.284095	4.2115	4.305343
AQP11	8.528867	8.536985	7.480717	8.285171	7.275603	7.783445	7.515922	7.729708	7.961531	7.534777	7.573983	8.472883	7.842985	6.786416	6.074098	7.100128	5.997535	6.2147	6.591907	6.596885	6.77627	6.345535	7.065684	5.88811	6.355908	7.74857	7.469799	7.291396	7.629476	7.616658	7.417125	6.943602	7.837987	6.750464	7.162895	6.27753	6.68603	7.368482	7.644964	7.209764	7.199714	7.030421	7.304886	7.036883	6.706375	6.448208	7.01496	7.166046	7.234999
AQP2	4.815642	4.515635	4.667271	4.794486	4.861967	4.762557	4.952853	4.796388	4.974722	5.045772	4.743176	4.975948	5.042962	4.761779	4.963015	4.761647	4.83748	4.891047	4.669748	4.681489	4.77652	4.940202	5.029318	5.159181	4.953571	5.025483	4.829152	5.056791	4.642343	4.864998	4.73085	4.712348	5.019517	4.905265	4.59181	4.862576	4.815585	4.77864	5.287962	4.948134	4.938769	4.808003	4.625536	4.952209	4.629859	4.748642	4.704413	4.641347	4.815597
AQP3	6.965015	7.288319	7.301371	7.353271	7.029016	7.288496	7.133328	7.223302	7.066552	7.251584	7.122015	7.785597	7.480316	7.22257	7.411273	7.170175	7.498504	7.599667	7.434796	7.755721	7.033575	6.825528	7.337508	7.43258	7.45468	7.458594	7.182767	7.838553	7.649901	7.611913	7.836006	7.533427	7.291284	6.912841	7.826526	7.47597	7.66666	7.181725	7.80919	7.441101	6.941537	7.322171	7.025035	7.363571	6.525143	6.062955	7.242346	6.851764	7.138103
AQP4	5.077448	5.499519	5.248657	5.167874	4.84538	5.226455	4.984117	5.63917	5.144614	5.089123	5.455351	5.223598	5.188295	5.308114	4.892107	5.05437	5.251529	4.979516	5.37937	5.125487	5.412516	5.160762	5.740711	5.36225	5.382424	5.284313	5.43561	5.431289	4.713698	5.757919	5.23309	5.559082	4.961267	5.701859	4.78831	4.453964	5.462029	5.486052	4.975742	4.784482	5.146014	5.320547	5.543666	5.468237	5.386927	5.91479	4.89615	5.49387	4.854644
AQP5	4.225128	4.526631	4.413823	4.469396	4.218387	4.364926	4.495222	4.389969	4.26465	4.395954	4.172934	4.469334	4.453081	4.373131	4.284905	4.396207	4.291057	4.228598	4.399422	4.126555	4.246638	4.273625	4.660746	4.571015	4.715256	4.571293	4.43604	4.125467	4.437664	4.335641	4.444369	4.41592	4.499814	4.435479	4.421691	4.279574	4.253816	4.137466	4.423598	4.811341	4.527723	4.263403	4.567331	4.307416	3.948963	4.316394	4.362395	4.363591	4.523391
AQP6	5.022484	5.339201	4.996946	5.116135	5.323135	4.946091	4.875709	5.034787	5.165247	4.796816	5.166333	5.294985	5.1227	5.022616	5.19083	5.31625	4.977361	5.235566	4.932734	5.081671	5.140532	5.144322	5.383261	4.843507	5.005092	5.329618	5.04173	5.229276	5.090885	5.512942	4.863023	5.000337	4.96711	5.10055	5.051636	5.121696	4.96424	5.046473	5.365252	5.056719	4.942319	5.236999	5.094497	4.992401	4.973827	5.07735	5.067533	5.183326	5.311909
AQP7	6.318834	6.440261	6.346881	6.248398	6.470281	6.510068	5.746539	6.318428	6.476917	6.363078	6.581868	6.644389	6.194025	5.749291	5.991017	6.273883	5.841771	6.064551	5.933248	6.392107	6.318105	5.381514	6.683422	5.844991	6.973255	6.437512	6.237969	6.204034	6.843384	6.488342	6.473903	6.573758	6.492669	5.827038	6.33923	5.627871	6.410321	6.435417	6.311526	6.207919	5.4934	6.119992	6.503305	6.508582	6.205535	5.564234	6.532893	6.26441	6.158634
AQP8	4.445616	4.415538	4.320177	4.524672	4.757164	4.519728	4.494081	4.360194	4.388551	4.400685	4.573915	4.654494	4.357811	4.331618	4.456477	4.580442	4.736105	4.600011	4.393194	4.405751	5.18453	4.267116	4.747816	4.444912	4.65585	4.594659	4.560968	4.446008	4.43963	4.264991	4.484446	4.316009	4.614098	4.553759	4.363929	4.457521	4.433403	4.560026	4.393298	4.587431	5.101286	4.650909	4.482974	4.580782	4.665243	4.241678	4.713255	4.569131	4.410801
AQP9	12.520043	12.500424	12.203164	12.427227	12.310552	12.125232	12.199213	12.25134	12.06423	12.384566	12.743865	12.320533	12.686626	12.186051	10.992488	11.897912	11.74296	10.800841	11.76452	12.140904	12.307733	11.345955	12.11153	11.125708	12.055117	12.106738	12.291563	12.116393	12.200635	12.098253	12.028671	11.822352	11.675966	11.891076	11.867594	11.413775	11.962367	11.683223	12.259806	12.066361	11.879243	11.817915	11.941224	12.262566	12.058964	12.415875	11.957466	12.092841	11.924607
AQR	7.331432	7.336874	7.501558	7.322281	7.555475	7.552054	7.086774	7.346002	7.482098	7.51309	7.364595	7.315622	7.298687	7.637366	7.592835	7.342594	7.432848	7.87114	7.323048	7.62164	7.209977	7.640946	7.555658	7.563668	7.432236	7.368986	7.569811	7.29611	7.292076	7.356026	7.388169	7.579843	7.405604	7.676918	7.476492	7.832517	7.50462	7.575571	7.131244	7.351015	7.350366	7.4728	7.6095	7.481201	7.604815	7.481606	7.312392	7.392987	7.555808
AR	8.548596	8.350132	8.001118	8.405129	8.167777	8.44445	8.160767	8.207132	8.491598	8.538782	8.46282	8.661954	8.54682	7.990416	8.010521	7.789166	7.557954	7.449739	7.707762	8.551405	7.954475	7.227595	8.522407	7.803973	8.197909	8.307333	8.178484	7.908077	8.240719	7.787749	8.426962	8.229216	8.646845	8.092782	7.885019	6.537794	8.19259	8.60717	8.454713	8.246131	8.259883	8.118249	8.159141	8.243939	7.93261	7.564308	8.2504	8.213293	8.372435
ARAF	8.471431	8.578218	8.254173	8.544975	9.116638	8.279876	8.48563	8.482957	8.623694	8.580207	8.569176	8.773623	8.593444	8.771876	9.004493	9.215146	8.883952	8.804739	8.401556	9.323007	8.969695	8.090812	8.672151	8.848991	9.03809	8.885377	8.61086	8.830692	8.808742	8.825127	8.758592	8.402669	9.037072	8.496438	8.764092	8.35275	8.654683	8.70149	9.297268	8.674316	8.303456	8.726825	8.814379	8.823617	8.180963	8.410023	8.777305	8.775174	8.715142
ARAP1	6.63499	6.873685	6.702872	6.868171	7.086903	6.681538	6.932751	6.888209	6.916488	6.469207	6.868493	7.097935	7.287867	6.684883	6.673686	6.93894	7.032429	6.564158	6.525231	6.898381	6.970866	6.812934	6.773223	6.960349	7.237729	6.6352	6.843584	6.933409	6.906233	6.430904	6.806164	6.748641	7.018618	6.799006	6.733363	6.042691	7.103252	6.945209	6.971479	7.106682	7.472549	6.685341	6.842935	6.808066	6.767585	6.611082	7.238406	7.063464	6.726702
ARAP2	5.7419	5.936081	6.299475	6.139632	6.231977	6.057339	5.785956	6.121408	6.014272	6.013441	5.757828	6.296827	6.513299	5.583704	5.615639	5.861504	5.897133	6.150128	6.422847	5.960024	6.025751	6.510278	5.690259	5.443945	5.740566	5.970541	6.356419	5.91544	5.862149	5.701797	5.835912	6.112268	5.792362	6.423641	6.45151	6.562278	5.716599	6.093048	5.148369	5.874408	5.645133	5.979169	6.049122	5.764762	6.189961	6.045069	5.690905	6.15266	6.079025
ARAP3	6.735944	6.661024	6.175361	6.548465	7.056554	6.308974	7.185193	6.679515	6.669692	6.623798	6.418333	6.406225	6.387432	7.351874	6.509366	7.073748	7.462174	6.824358	6.123021	6.971067	7.314876	6.540681	6.727387	6.806277	7.005214	6.79901	6.35777	6.805455	6.762556	6.22789	6.628257	6.761909	6.322435	7.128	6.532925	6.800458	7.222862	6.518921	6.414242	6.645943	6.891925	6.930504	6.793944	6.723216	7.075325	6.758171	6.530237	7.248597	6.747851
ARC	4.851702	5.100912	5.015942	5.19137	4.766978	4.805123	4.862571	4.978919	4.804199	5.095141	4.74885	4.859822	4.769497	5.252814	5.132799	5.25636	5.161495	5.26105	5.04736	5.195499	5.045507	4.997498	4.960391	4.937341	4.865005	5.002221	4.908283	5.029156	5.093668	5.402451	5.031253	4.957258	5.025956	4.808803	4.60015	4.982997	4.887429	5.043285	5.08297	5.066532	5.01215	4.96699	4.861555	4.97313	4.507209	5.064251	5.237648	4.844998	5.265686
ARCN1	8.772145	8.818047	9.283903	8.896241	8.968373	9.06975	8.670883	8.686941	8.974851	9.131149	9.090221	8.853466	8.967076	9.060707	9.56309	8.880037	8.805335	9.221116	9.391763	8.720148	8.768139	9.046513	9.206711	9.338201	9.046513	8.828153	8.916861	8.837716	8.805925	9.044862	9.075309	9.138128	8.62269	9.075889	9.256977	9.615302	9.077946	8.941491	8.660509	8.777794	8.989038	9.171212	9.208238	9.119443	8.917378	8.95089	8.997073	8.954083	9.100053
AREG	4.325124	4.156156	4.2944	4.343955	3.897797	4.451156	4.138479	4.036816	4.047088	3.929656	4.182877	3.770237	3.919944	4.275525	4.291622	3.871006	4.44685	4.180429	4.123909	4.126696	4.290465	4.093595	5.028129	4.39069	4.354803	4.409375	3.989865	4.424224	3.778884	4.21957	4.306258	5.434884	3.901384	4.147026	3.613258	5.978187	4.315177	3.838938	3.444595	3.645481	4.092254	5.329327	3.818117	4.267348	3.797233	4.00298	3.790715	5.700872	3.72464
ARF1	9.134743	9.202438	9.248807	9.218315	9.072828	9.182506	8.933315	9.092211	9.161247	9.195887	9.198208	9.409937	9.285077	9.198391	9.412124	9.556196	9.439095	9.752403	9.477336	9.206072	9.205491	9.120945	9.195255	9.302764	9.135353	9.137483	9.030051	9.382701	8.937251	9.453732	9.291812	9.059	9.191685	9.255276	9.262083	9.567823	9.323943	9.130755	9.120896	9.216771	9.449915	9.362966	9.351555	9.402247	9.162982	9.228878	9.533101	9.218357	9.370128
ARF3	8.223992	8.325528	8.803108	8.23166	7.940517	8.180754	8.276625	8.405018	8.471858	8.419627	8.391124	8.436566	8.499588	8.858381	8.847532	8.473762	8.781221	8.700653	8.992307	8.333971	8.68594	8.697313	8.491048	8.970743	8.269692	8.521288	8.373802	8.456496	8.491309	8.726666	8.486593	8.07733	8.422558	8.165397	8.425656	8.601838	8.497385	8.007679	8.11438	8.595139	8.812968	8.467381	8.768479	8.710888	8.704416	8.817241	8.751823	8.529466	8.705379
ARF4	9.245331	9.445219	10.155743	9.614172	9.22961	9.829698	8.752752	9.370077	9.334722	9.699495	9.420876	9.533771	9.741914	9.368874	10.196095	9.294362	9.52148	10.106091	10.162894	9.00848	9.23288	9.819398	9.866965	10.017209	9.499678	9.331683	9.325119	9.127711	8.97835	9.785621	9.620055	9.69754	8.984056	9.761834	9.705537	10.652962	9.44615	9.424253	9.194591	9.172554	9.204151	9.709847	9.723178	9.929986	9.776269	9.802021	9.743741	9.539989	9.727248
ARF5	8.326535	8.577626	7.941486	8.355127	8.457233	8.060136	8.525144	8.209151	8.427151	8.356212	8.378815	8.093257	8.405768	8.86074	8.308154	9.001987	8.624156	8.518165	8.724485	9.100933	9.155608	8.987566	9.170216	8.846264	9.20517	8.903816	8.583596	8.808304	8.828596	8.766427	8.592354	8.436942	8.629736	8.307952	8.27384	7.968706	8.817441	8.499557	9.003139	8.843113	9.053001	8.448323	8.447519	8.619976	8.483636	8.470992	8.806803	8.583943	8.393186
ARF6	7.205884	7.043168	7.50505	7.258273	7.157712	7.443804	7.151097	7.209356	7.394226	7.23252	7.176447	7.583438	7.583078	7.382536	7.039489	7.439051	7.285498	7.301925	7.295355	6.993454	7.470134	6.918647	6.976041	7.28128	7.254849	7.366595	7.196968	7.213992	7.075621	7.364223	7.021236	7.015809	7.012551	7.307623	8.140898	7.762276	7.076483	7.141388	7.226982	6.824379	6.998456	7.063669	7.169122	7.234861	7.194203	7.224768	7.25982	7.281161	7.516652
ARFGAP1	6.438095	6.484981	6.75164	6.592704	7.52909	6.376036	6.725388	6.480217	6.69233	6.524856	6.44308	6.416022	6.579064	6.780443	6.584301	7.162528	6.953744	6.967459	6.703628	6.892669	7.067861	6.563683	6.936636	6.849851	7.236526	6.580086	6.61194	6.688201	6.746641	6.49345	6.859266	6.601892	6.730679	6.430889	6.709418	7.234789	6.693812	6.941918	6.795311	6.948739	7.135144	6.790415	6.66288	6.721731	6.737989	6.549271	6.907	6.67013	6.925719
ARFGAP2	7.755225	7.897897	7.552343	7.409202	7.80335	7.581108	7.528409	7.658073	7.594679	7.524099	7.405057	7.914976	7.71129	7.471857	7.277132	7.988996	7.697351	7.540597	7.257538	7.816973	7.717909	7.010695	7.5578	7.043567	7.666094	7.58075	7.548594	7.708246	7.557987	7.675683	7.735876	7.538668	7.933967	7.344436	7.639015	7.090275	7.340268	7.700645	7.932061	7.788342	7.499844	7.631543	7.597574	7.419731	7.552424	7.153907	7.63974	7.540024	7.458084
ARFGAP3	7.20037	7.128848	7.966337	7.322359	7.456656	7.650522	6.861897	6.850178	7.324518	7.64935	7.321929	7.068086	7.274136	7.088387	7.953597	7.031274	7.007701	7.342866	7.668472	7.016092	6.922216	7.38718	7.40941	7.532335	7.406258	7.273146	7.0945	7.325616	7.038658	7.452762	7.530944	7.506849	6.928408	7.301149	7.407862	8.626443	7.256427	6.952063	7.089275	7.076012	6.91727	7.557758	7.470307	7.436844	7.240741	7.086241	7.316226	7.085757	7.195443
ARFGEF1	7.87162	7.714747	7.745101	7.646975	7.331706	7.913285	7.512054	7.70515	7.901768	7.674727	7.861946	7.416047	7.547574	7.231621	7.514875	7.213098	7.253431	7.388525	7.298628	7.21979	7.126146	7.128859	7.147039	7.243916	7.272232	7.339777	7.665408	7.348435	7.439661	7.133534	7.354994	7.412629	7.280993	7.702796	7.456147	7.495248	7.409225	7.775717	7.148875	7.49343	7.336898	7.486906	7.494677	7.406224	7.705437	7.759507	7.467325	7.397429	7.356477
ARFGEF2	7.392686	7.318882	7.788281	7.644902	7.498425	7.819271	7.292827	7.405325	7.53338	7.53338	7.393711	7.281415	7.240969	7.605656	7.86274	7.51552	7.393074	7.820295	7.836427	7.427951	7.295898	7.400911	7.47734	7.325984	7.412551	7.268087	7.450717	7.619289	7.5071	7.360136	7.468145	7.298128	7.478408	7.380568	7.467534	7.601815	7.383398	7.690904	7.50837	7.4894	7.755859	7.349541	7.585238	7.632123	7.748751	7.675031	7.597269	7.402513	7.398649
ARFGEF3	4.668463	4.657255	4.857615	4.680867	4.449733	4.809851	4.508116	4.325379	4.452199	4.544023	4.696837	4.816387	4.677445	4.641113	4.481562	4.587845	4.574677	4.721897	4.754664	4.427151	4.624334	4.266438	4.663685	4.719305	4.554485	4.565102	4.660131	4.479799	4.400004	4.579531	4.60254	4.649993	4.327493	4.790465	4.615088	4.83755	4.527101	4.361239	4.534853	4.273433	4.636632	4.603921	4.718992	4.90412	5.130207	4.787755	4.468054	4.793691	4.567775
ARFIP1	6.761414	6.858559	7.210418	7.024138	6.87418	6.93772	6.852663	7.002355	7.070861	7.057983	6.964748	6.962832	7.193446	7.151409	7.065984	6.811096	6.855786	6.879393	7.015468	6.746942	6.546988	7.124127	6.939228	7.176109	7.05377	6.743738	7.08059	7.056293	6.75155	7.19117	6.84521	7.074057	6.754634	7.022313	7.14889	6.905365	6.829886	7.106604	6.557519	6.580391	7.03678	6.947424	6.908925	7.106825	7.126435	7.258821	6.871849	6.842085	7.087207
ARFIP2	6.887296	6.904474	6.963688	7.046752	6.715393	6.962596	6.404999	6.654667	6.638995	6.87915	6.889964	7.327823	6.731014	6.603474	6.915607	6.659685	6.68061	6.982262	6.924452	6.81953	6.750314	6.342578	6.846652	6.41247	6.443789	6.780646	6.709549	6.793159	7.027813	6.549046	7.009929	6.640313	6.749926	6.587838	6.564588	7.653844	6.896526	6.817338	6.83139	6.913374	7.218904	6.8495	6.719736	6.751832	6.562507	6.57502	6.619061	6.723659	6.73066
ARFRP1	5.461767	5.613487	5.498386	5.397296	5.829873	5.253981	5.578201	5.527	5.53352	5.360233	5.25761	5.655173	5.750999	5.631051	5.778914	5.728968	5.431862	5.94475	5.636859	5.664455	5.739471	5.739644	5.874494	5.885126	5.742356	5.496993	5.531903	5.579473	5.527521	5.559338	5.541279	5.471992	5.591845	5.47642	5.294231	5.599881	5.595839	5.747609	5.882583	5.969462	5.959406	5.733855	5.619964	5.387408	5.429177	5.60628	5.703031	5.598832	5.661549
ARG1	11.265629	11.128403	10.910169	11.232908	11.10613	11.115506	10.992049	11.442197	11.508666	11.089008	11.302557	11.852477	11.406186	10.528514	10.035881	11.267426	10.957868	10.868756	9.667809	10.794248	10.31804	10.479658	10.805183	9.321488	10.224257	10.817513	10.962911	11.111056	11.003424	10.882451	11.043106	11.580414	11.185481	10.900672	10.772297	9.524357	10.702221	10.93634	11.199444	11.104341	11.026192	10.951203	10.803246	10.665877	10.990726	11.018111	10.485118	10.919426	10.561604
ARGFX	3.754448	3.644441	3.648203	3.722588	3.762962	3.659611	3.542532	3.629489	3.593142	3.543496	3.62782	3.512392	3.606262	3.775182	3.575975	3.798074	3.8051	3.923652	3.704674	3.891567	3.926627	3.531363	3.667726	3.510117	3.578251	3.429078	3.60589	3.617419	3.770451	4.085094	3.866909	3.554367	3.616863	3.634602	3.532358	3.740362	3.676523	3.864938	3.731894	3.615138	3.742667	3.450613	3.611492	3.619354	3.845219	3.602929	3.726597	3.603548	3.902152
ARGLU1	8.471381	8.38364	9.138901	8.649003	8.613716	9.126	8.755395	8.829693	8.629944	9.136503	8.745557	8.528211	8.748987	9.996905	9.644333	9.024718	9.45786	8.898102	9.555618	9.614327	9.760348	10.152385	9.010911	9.170782	8.964739	8.763046	9.231257	8.537695	9.258049	7.957904	8.940008	9.300366	9.040724	9.256051	9.501529	9.512049	9.362671	9.101309	8.45977	9.395721	9.610525	9.229876	8.897984	8.932998	9.507606	9.039131	9.001801	9.263555	9.397667
ARHGAP1	8.900956	9.267756	9.342982	8.727424	8.863672	8.748489	9.061764	8.907265	9.04147	8.893649	9.131126	8.813135	8.783717	8.96787	8.649632	9.24122	9.39695	8.913252	8.885291	8.958397	8.898524	8.675672	8.776111	9.166684	8.755012	8.88342	8.875417	9.072113	8.901581	9.109509	8.756305	9.001711	9.14749	9.21338	9.084375	9.003788	9.130878	8.918502	8.795694	8.961305	9.035477	8.95527	8.939417	8.860581	8.940555	8.718396	9.105206	8.848964	8.831533
ARHGAP10	6.792589	7.404423	5.617672	6.815241	6.451912	6.095615	7.333112	6.613591	7.42694	6.546279	6.766092	7.585546	7.348121	6.097492	5.860205	6.048419	5.809432	5.935031	5.420716	5.523528	6.846455	6.281894	6.793894	5.565764	5.752751	6.473376	6.380474	5.94998	5.659018	5.882045	6.581035	7.074257	6.387484	6.628279	6.007072	6.289512	5.994735	6.17746	6.109422	5.988284	6.317766	6.828117	6.680533	6.933763	7.022247	7.435179	6.714838	6.633864	6.337926
ARHGAP11A	4.354818	4.577767	4.624281	4.59087	4.492129	4.464898	4.405269	4.415153	4.539746	4.595531	4.519471	4.545614	4.629754	4.38641	4.680801	4.696118	4.427888	4.60722	4.786238	4.49003	4.467533	4.231563	4.211888	4.359957	4.428634	4.630236	5.369571	4.752715	4.473566	4.735358	4.300652	4.205503	3.876708	5.0106	4.47984	4.433422	4.410275	4.197605	3.620368	4.223622	4.069166	4.106863	5.032888	4.98242	4.496264	4.681452	4.311578	4.629181	4.393936
ARHGAP11B	4.696925	4.741974	4.697702	4.513776	4.7241	4.767985	4.683713	4.64665	4.768406	4.772021	4.511021	4.556188	4.527257	4.505051	4.513168	4.46097	4.620211	4.508445	4.611965	4.577561	4.487048	4.694719	4.703263	4.582223	4.529199	4.536052	4.634114	4.528025	4.982903	4.548759	4.410703	4.414106	4.428552	4.574567	4.806863	4.684368	4.505289	4.587833	4.024305	4.694995	4.777555	4.533775	4.422745	4.847964	4.55845	5.389055	4.365356	4.295946	4.321629
ARHGAP12	7.191095	6.966789	7.161348	7.242454	6.581353	7.632522	6.840848	7.13014	7.024078	7.167553	7.194921	7.000717	7.141106	7.005265	6.769817	6.958589	7.048671	6.974894	7.314389	6.901428	6.931219	7.111397	6.808381	6.821414	6.816049	6.914754	7.427183	7.076745	7.107879	6.865476	6.941422	6.926728	6.833342	7.292506	7.069343	6.707339	7.175736	7.377719	6.998878	6.918	6.796536	7.319657	7.09324	6.94512	7.12567	7.11501	6.842176	6.980475	7.085511
ARHGAP15	6.691704	6.952106	6.682188	6.890322	6.668247	6.574807	7.272334	7.014257	6.546265	6.736566	7.018832	6.511731	6.841208	7.82806	6.622292	6.982641	7.720526	7.059634	7.049282	6.747809	7.172527	9.003055	7.205625	7.340244	7.000978	6.771551	7.344801	6.283271	6.441079	6.764979	6.47371	7.17722	6.689504	7.93463	7.605593	7.096915	7.441453	7.188206	6.345341	6.684376	7.070431	7.334927	7.020034	7.167557	7.234242	7.031833	7.020633	7.497121	6.905118
ARHGAP17	6.82205	6.844931	7.15817	6.889117	7.256935	7.148102	7.092447	6.856203	6.78107	7.257546	6.932532	6.880017	6.780364	7.196221	7.112553	7.041542	7.301185	6.990143	7.019731	7.409022	6.992685	6.916576	6.794491	7.289005	7.034226	6.910792	7.079737	6.860114	6.891082	6.46069	7.038706	6.799442	6.954983	7.091068	7.311271	7.366099	7.145741	6.891082	6.40301	7.141796	7.26952	7.00911	7.086131	7.041196	7.256573	6.930672	7.248282	7.284774	7.26472
ARHGAP18	6.219573	6.275076	6.106937	6.331822	6.000453	5.689999	6.156292	6.407803	6.359001	5.801597	5.853261	5.877616	6.352309	6.05862	6.261918	6.102779	6.124978	6.063132	6.187789	6.118275	6.178236	6.244288	5.875534	5.957709	5.996855	6.226466	6.235979	5.841452	5.821738	6.412834	5.886665	6.175575	5.812244	6.427492	6.255301	6.549765	6.345288	5.958733	5.583514	5.499097	6.121505	6.155924	6.104025	6.314027	6.17688	6.297243	6.326707	6.310002	6.058384
ARHGAP20	5.531621	5.475273	5.015764	5.680229	5.148871	6.279415	5.303275	5.633427	5.645438	5.494444	6.009332	5.054379	5.239418	5.238693	5.650455	5.193695	5.126557	5.43998	5.329553	5.44805	5.458358	5.219436	5.486898	5.129299	5.787824	5.455099	5.753128	4.597759	5.577228	5.176836	5.579204	5.317979	5.415696	5.380925	5.829308	5.430307	6.271518	5.809676	5.578629	5.332742	5.107265	5.069245	5.939884	5.480433	5.347404	5.1787	5.200345	5.483392	5.29176
ARHGAP21	8.215298	8.182644	8.236978	8.44686	7.980196	8.310087	8.624656	8.376149	8.218891	8.21663	8.313114	8.17463	8.242657	8.247421	7.582001	8.322818	8.402918	8.386455	8.196046	8.224196	8.544888	8.745133	8.233445	7.927283	8.254719	8.282774	8.224041	7.982006	8.291957	7.943991	8.180775	8.180361	7.764957	8.363051	8.014209	8.1482	8.197438	8.462581	7.723692	8.239612	8.077726	8.411126	8.392731	8.73384	8.24536	8.492021	8.428395	8.406984	8.253619
ARHGAP22	4.452535	4.481223	4.495991	4.437085	4.317292	4.356325	4.64328	4.47883	4.347689	4.436471	4.424194	4.513208	4.657071	4.694786	4.480947	4.72967	4.703588	5.306539	4.577851	4.628578	4.761633	4.573302	4.363698	4.52417	4.380209	4.368319	4.549806	4.362104	4.496078	4.687123	4.527356	4.44004	4.346552	4.616406	4.678412	4.669696	4.574332	4.550956	4.348904	4.764462	4.436859	4.227988	4.46258	4.722154	4.628929	4.792696	4.641943	4.953368	4.59149
ARHGAP24	6.44252	6.543285	5.694671	5.772358	6.122771	6.025057	6.418732	6.609663	6.328198	6.084516	6.331929	6.018692	6.000603	6.75061	5.919061	6.142851	6.42374	6.589805	5.973832	6.362573	6.02059	6.596818	6.007707	5.882255	6.330568	6.159208	6.191853	6.629541	6.117928	5.775115	5.924925	6.570951	6.243072	6.841453	6.811923	6.021435	6.235157	6.404508	5.333094	6.076892	6.145339	6.269823	6.197183	6.153514	6.505921	6.444557	6.370109	6.311727	6.198946
ARHGAP25	5.706322	5.810011	5.740789	6.049913	5.562631	5.805901	5.8424	5.848007	5.5981	5.541848	5.722377	5.907859	6.244403	5.907229	6.098153	5.659389	5.684292	5.712011	5.990407	5.811282	5.545948	6.461927	5.868561	5.869918	5.264527	5.745	5.891675	5.439864	5.462186	5.866539	5.405461	5.36224	5.620188	5.828063	6.533436	6.188567	6.054141	5.514831	5.304827	5.320464	5.405471	6.090073	5.93562	5.806704	5.733411	5.656338	5.877444	6.511392	6.317223
ARHGAP26	6.982522	6.789791	6.657375	6.754376	6.842413	6.828539	6.90804	6.657662	6.778997	6.645631	6.660963	6.765191	7.105291	6.977874	6.636384	6.748784	6.814071	6.558319	6.589616	6.802923	6.792466	6.469721	6.171223	6.765281	7.503068	6.588874	6.57381	6.262728	6.873777	6.417401	6.456813	6.480902	6.79978	6.755074	6.471789	7.597151	6.603144	6.827328	6.219578	7.137548	6.81989	7.106066	6.781828	6.585304	7.102534	6.832881	6.599025	7.475807	6.967348
ARHGAP27	5.283018	5.390328	5.527409	5.369466	5.398724	5.207425	5.32162	5.478346	5.31752	5.39161	5.177936	5.382854	5.376429	5.503514	5.501544	5.697725	5.605004	5.803146	5.522876	5.477831	5.346973	5.434132	5.255907	5.469721	5.574637	5.447534	5.393143	5.503593	5.484656	5.721056	5.466224	5.177372	5.503593	5.051789	5.307627	5.53964	5.401385	5.378378	5.513457	5.386566	5.654812	5.408409	5.253041	5.226472	5.656678	5.524922	5.507668	5.663735	5.551336
ARHGAP28	4.281331	4.3675	4.298399	4.311088	4.023531	4.30794	4.674064	4.388534	4.381218	4.180466	4.553954	4.493284	4.272844	4.640931	4.426143	4.371084	4.536363	4.433765	4.659718	4.444916	4.494879	4.787742	4.415584	4.426044	3.948592	4.329109	4.236888	4.155774	4.290698	3.840831	4.222686	4.973351	4.494192	5.300345	4.766829	4.673681	4.536989	4.078303	4.233135	4.298183	3.988251	4.456131	4.417842	4.754318	4.269813	4.379044	4.10283	4.642789	4.273932
ARHGAP29	7.232459	7.09287	6.939846	6.822891	6.615012	7.126114	6.976704	7.125072	6.951559	6.977251	7.565098	6.923618	6.760705	6.518446	6.495078	6.671509	6.709237	6.924955	6.985081	6.836626	6.836369	6.827866	6.674931	6.677689	6.571851	7.341892	6.906856	6.803786	7.010782	6.698394	7.03216	7.039329	6.448269	6.992908	6.946867	6.631341	6.660892	6.989565	6.385424	7.02089	6.74913	7.013098	6.966955	6.93539	7.178942	6.663846	6.6656	7.064056	6.681508
ARHGAP30	5.575049	5.433907	5.401667	6.021959	5.386816	5.75122	5.641399	5.730472	5.564254	5.762427	5.690926	5.6238	6.147398	5.643857	5.659808	5.609483	5.907027	5.260563	5.565478	5.470523	5.908446	6.529265	5.663815	5.915082	5.500565	5.660523	5.863117	5.799993	5.512719	5.780747	5.361742	5.05452	5.552715	5.419369	6.253769	6.141999	5.376221	5.573263	5.355384	5.526729	5.656406	5.735692	5.722335	5.608481	5.565395	5.506651	6.06098	6.162468	5.68999
ARHGAP31	6.085776	6.31514	6.049715	6.239043	5.925567	5.870929	5.796617	6.259072	6.046955	6.254931	5.438586	6.407482	6.073708	5.636553	5.596667	5.983526	6.23689	6.213584	6.121906	6.142772	5.859967	6.335815	5.655485	6.146346	5.822479	6.042996	5.926293	5.664253	5.547099	6.001601	5.589737	5.81643	5.743237	6.625991	6.291613	6.684524	6.077898	5.52243	5.625422	5.858509	5.797996	6.38637	6.23522	6.01362	6.218099	6.163444	5.876259	6.446267	6.271114
ARHGAP32	7.991222	8.002892	7.008821	7.818732	7.250428	8.545993	7.688651	7.909221	7.691349	8.269937	7.901791	7.679297	7.475107	8.02962	7.369853	7.531522	7.326404	7.423964	7.37177	7.851838	7.828485	6.870389	7.718322	7.264083	7.953434	7.861658	7.676281	7.501157	8.234256	7.091354	7.587404	7.484561	7.728684	7.534298	7.494828	6.425845	7.752593	8.045305	7.530593	8.095518	8.112046	7.716534	7.845855	7.647946	7.692342	7.701851	7.662608	7.722549	7.742586
ARHGAP33	5.348212	5.554805	5.084738	5.458479	5.212711	5.172794	5.67989	5.260733	5.106164	5.272991	5.324844	5.235674	5.466305	5.518455	5.16311	5.724624	6.00633	5.335065	5.696509	6.251756	5.630752	4.963484	5.209802	5.858653	5.749581	5.443028	5.507644	5.488241	5.886576	5.183453	5.61201	5.636831	5.568603	5.374636	5.345989	5.422449	5.253419	5.506138	5.585821	5.792647	5.600086	5.385553	5.403496	5.370082	5.226004	5.284733	5.7026	5.298042	5.819573
ARHGAP35	7.445059	7.306168	7.139436	7.513378	6.998087	7.349976	7.192402	7.171636	7.391975	7.299568	7.435686	7.473736	7.452182	7.184466	6.990077	7.178871	7.250802	7.308273	7.362828	7.386646	7.393024	7.207109	7.183367	7.391716	6.975245	7.456935	7.446847	7.557826	7.632265	7.212842	7.397109	7.280856	7.628	7.130657	7.054975	6.592212	7.195474	7.445253	7.401583	7.45951	7.278845	7.178467	7.315528	7.204794	7.036606	7.255031	7.283463	7.202856	7.280464
ARHGAP36	3.968319	3.815932	3.965364	3.845067	3.74621	3.861109	3.898067	3.978839	3.853291	3.849291	3.945519	4.168899	4.18682	3.884011	3.876763	4.005269	3.926609	4.107664	4.042152	3.904104	3.931281	3.925467	4.086284	3.725607	4.066827	3.948473	3.817522	3.940459	3.968187	3.836842	3.781476	3.861042	3.966375	3.877115	3.880394	4.017772	3.923432	3.954791	4.007099	4.026975	4.008239	3.917124	3.901456	3.893731	3.75658	3.694768	3.903605	3.933665	3.978015
ARHGAP39	5.216271	5.209692	5.380866	5.161	5.58553	5.158135	5.627488	5.210641	5.420804	5.103152	5.147177	5.187784	5.283812	5.421946	5.57138	5.918927	6.007414	5.909544	5.670999	5.452569	5.757818	5.066847	5.288696	5.551886	5.494719	5.547902	5.166146	5.67873	5.495513	5.578454	5.342211	5.414186	5.651269	5.285331	4.996774	5.751479	5.378131	5.374851	5.533046	5.437074	5.630613	5.150594	5.499702	5.405163	5.006039	5.573896	5.441149	5.469359	5.473875
ARHGAP4	6.333123	6.082928	6.400793	6.731189	7.091877	6.200261	6.781554	6.469276	6.077625	6.164418	6.336673	6.261616	6.617374	6.870335	6.282387	6.958368	6.615861	6.610695	6.91594	6.814319	7.108666	7.498466	6.683153	7.388541	6.993976	6.727623	6.745374	6.789227	6.31525	6.579424	6.497308	6.230773	7.122474	6.041705	6.942718	6.481476	6.552206	6.384728	6.728659	6.752474	7.224276	6.581861	6.628159	6.328108	6.724773	6.407307	7.002836	6.915974	6.982024
ARHGAP40	4.695097	4.582821	4.490738	4.762953	4.780963	4.901795	4.66362	4.580025	4.646876	4.713004	4.51472	4.515976	4.582555	4.593354	4.737771	4.543733	4.703545	4.433187	4.575081	4.668345	4.63816	4.619778	4.939471	4.614087	4.923246	4.964083	4.550009	4.692881	4.544307	4.747706	4.847194	4.465809	4.502317	4.738202	4.3717	4.598744	4.421687	4.637619	4.713403	4.560945	4.674078	4.688741	4.634261	4.624972	4.767336	4.83259	4.51372	4.77217	4.559601
ARHGAP44	5.076081	5.102881	4.751618	4.68277	4.998391	4.99897	5.503614	5.153828	5.068489	5.005172	5.170575	4.820044	4.521478	5.779878	5.298323	5.431561	5.405876	5.027905	5.252108	5.457982	5.413091	6.2922	5.248633	5.525833	4.88258	5.059658	5.124213	5.224711	5.007961	5.41467	4.556802	5.289965	4.883129	5.692369	5.268925	5.176428	5.722611	4.623719	5.083621	5.300047	5.328972	5.107957	5.305401	5.203133	5.896625	5.595709	4.9602	5.354457	4.925233
ARHGAP45	6.051945	5.897087	5.869569	6.028759	6.064414	5.73888	6.080326	5.847972	5.902136	5.75427	5.878885	6.062914	6.100496	5.823718	6.013933	5.942719	6.159548	5.806366	5.758645	5.808547	6.124471	6.333544	5.545881	6.023275	6.062712	6.000579	5.990201	5.803219	5.430675	6.074966	5.960414	5.810025	6.046444	5.713964	6.001607	6.04049	5.664828	5.712633	5.823413	6.055605	6.260847	5.853964	5.790974	5.846891	5.761791	5.774474	6.15306	6.255457	6.096956
ARHGAP5	7.029213	6.773009	6.573391	6.568876	6.771202	6.921283	6.808784	6.971856	6.866829	7.071955	6.969512	6.92042	7.087837	6.921635	6.926313	6.841949	6.979491	6.787328	6.807369	6.877011	6.732102	6.651261	6.964542	6.905803	6.81932	6.946205	7.165025	6.783278	6.766201	6.880814	6.790925	6.98474	6.82293	7.103381	6.879829	6.786119	6.686917	7.27959	6.872822	6.482104	6.602395	6.845423	6.80092	6.996677	6.982577	7.019043	6.653153	6.84275	6.830436
ARHGAP6	4.878664	4.917346	5.07171	4.852768	4.716685	5.1495	4.941198	4.926265	5.012207	4.858526	5.144926	4.976412	4.696606	4.763401	4.791911	4.806959	4.747857	4.948761	4.850993	4.815666	4.670103	4.775747	5.056228	4.868329	4.661877	4.95134	4.918032	4.543085	4.852625	4.722206	4.929621	4.935053	4.656745	5.702803	4.874613	5.265222	4.454824	4.550779	4.527807	4.803809	4.711652	5.296945	4.704149	4.700231	4.67102	4.767528	4.624215	5.022884	4.81004
ARHGAP9	5.854907	5.527396	5.869836	6.373621	5.755176	5.909656	6.022966	6.118088	5.626012	5.676266	5.623504	5.806512	6.049287	5.984483	6.285494	5.875734	6.194803	5.088372	5.764565	5.725405	6.374575	6.66508	5.848763	6.298512	5.947234	5.968141	5.829157	5.736945	5.795413	5.411913	5.866985	5.489477	6.318403	5.28736	6.554202	6.047518	5.881073	5.594511	6.153543	6.005752	6.27156	6.333047	6.259865	5.874658	5.706477	5.764302	6.260233	6.63507	6.079765
ARHGDIA	8.646156	8.740744	9.040805	8.870616	9.247944	8.528431	8.910003	8.46829	8.736972	8.643585	8.58308	8.960807	8.980945	8.614543	8.606641	9.810562	9.135088	9.721476	9.251599	9.397291	9.360676	8.599374	8.696898	8.794029	8.713278	9.290018	8.864429	9.404165	8.638546	9.24003	8.876564	8.779968	8.926631	8.90766	7.904833	9.566967	8.627229	8.933564	9.110503	8.639927	8.821516	9.034284	8.934089	9.002376	8.783329	9.091507	9.110655	8.944609	9.09758
ARHGDIB	8.62198	8.61082	8.879116	9.189418	8.639877	8.607937	9.395675	9.201378	8.728271	8.909972	8.7312	8.382942	9.012722	9.87822	9.562264	9.007562	9.873058	9.605575	9.37305	9.206671	9.261221	10.844532	9.059012	10.416533	9.169205	9.196289	9.46504	8.553119	8.987244	9.582109	8.650472	8.804135	9.042151	9.49815	9.967185	9.647152	9.715706	8.764584	8.690967	8.884446	8.958829	9.307531	9.521429	8.976425	9.114479	9.251832	8.951681	10.004834	9.29475
ARHGEF1	6.191392	5.729434	6.061879	6.085513	6.162976	5.932899	5.998053	6.133743	6.024915	5.892965	5.79503	6.110385	6.172918	6.01002	5.889538	6.576315	6.294787	6.026855	6.430775	6.208301	6.106609	6.074044	6.163339	6.051044	5.983944	6.066371	5.980858	6.247537	5.98807	5.79634	6.256448	5.933777	6.183955	5.802498	6.201646	6.151233	6.13343	6.179788	6.280098	6.171166	6.482352	5.935395	5.970999	5.915927	6.025381	5.945548	6.208683	6.3252	6.073166
ARHGEF10	5.776825	5.523266	5.491858	5.500905	5.7141	5.955541	6.356445	5.700697	5.482332	5.884099	5.64168	5.318279	5.20247	6.465663	5.989963	6.106628	6.532262	6.738756	6.185464	5.875197	6.128062	6.714419	5.771986	6.527107	5.952341	5.956936	6.160522	5.701472	6.755419	5.629665	5.814922	5.789562	5.957501	6.148844	5.747287	5.962199	5.985152	6.095752	5.570325	5.780135	5.871638	5.744837	5.780984	6.11516	6.513911	6.563073	6.010098	5.964117	5.834089
ARHGEF10L	6.643237	6.573582	6.901724	6.510019	7.170177	6.856489	6.507793	6.70923	6.827661	6.763564	6.571903	6.654212	6.724671	6.720548	6.937627	7.256052	6.985956	6.892532	6.914789	6.849177	6.668105	6.036393	6.670518	6.873371	6.890561	6.418163	6.627899	6.777481	7.381848	6.183496	6.808612	6.66104	7.094415	6.470806	6.799501	7.137623	6.874017	7.115049	6.833659	7.300644	7.372856	6.587326	6.71536	6.368761	6.605917	6.683901	6.692175	6.803463	6.763079
ARHGEF11	6.405964	6.432677	6.537849	6.508714	6.581792	6.412158	6.255437	6.382011	6.249375	6.378405	6.19022	6.758119	6.483834	6.295876	6.56047	6.677288	6.523313	6.553787	6.749203	6.397837	6.594355	6.113492	6.255479	6.430982	6.547204	6.454697	6.344671	6.779748	6.703548	6.263265	6.31843	6.311914	6.552367	6.318632	6.362952	6.123186	6.597311	6.447331	6.277355	6.61529	6.924044	6.287026	6.448971	6.468737	6.347155	6.250421	6.492008	6.523341	6.411124
ARHGEF12	8.627956	8.817494	8.900436	8.374221	8.793243	8.457315	8.525242	8.699055	8.656284	8.639011	8.536394	8.58772	8.81589	8.923492	8.727645	8.732751	8.645048	8.656976	8.897668	8.702196	9.144113	9.11292	8.71226	8.83201	9.061589	8.832712	8.783862	8.903442	8.688662	8.604431	8.75551	8.732647	8.543471	8.750762	8.807255	9.303235	8.718161	8.846641	8.541036	8.732682	9.029595	8.630185	8.823084	8.624624	8.858702	8.766327	8.607842	8.681985	8.807184
ARHGEF15	5.63971	5.769764	5.591044	5.725079	5.78559	5.590355	5.573735	5.766567	5.739319	5.644399	5.713046	5.759375	5.731699	5.615826	5.636972	5.849727	5.881957	5.805367	5.744948	5.763758	5.73335	5.43061	5.203771	5.395514	5.341233	5.61828	5.520082	5.444363	5.745186	5.720374	5.865681	5.386293	5.745709	5.504278	5.409123	5.789486	5.69867	5.646451	5.733203	5.675426	5.684823	5.714508	5.924107	5.582977	5.578868	5.539276	5.799074	5.417437	5.770049
ARHGEF16	4.946375	5.005727	5.315344	5.048259	5.062682	4.85438	5.094885	5.126868	5.005566	5.163234	4.960381	5.130519	5.041309	5.563651	5.450418	5.74558	6.074613	6.284241	5.663484	5.278158	5.305844	5.177715	5.343745	5.336714	5.543326	5.161613	5.215348	5.88823	5.14947	5.254365	5.366298	5.100438	5.236468	5.086052	4.760326	4.965065	5.539922	4.814083	5.711167	5.303907	5.575121	5.246001	5.17156	5.162061	5.447939	5.762548	5.52631	5.409997	5.293103
ARHGEF17	5.957925	6.037164	5.848982	5.493195	6.228789	5.748232	6.07263	5.897502	6.072302	5.686962	5.84487	6.14651	5.813452	6.74528	6.296596	6.291773	6.718424	6.591272	6.291773	6.333217	6.639752	6.985059	6.132503	6.808512	6.102235	6.137531	5.981831	5.867976	5.864849	5.647875	6.011408	6.237688	6.344423	7.011222	6.350327	6.272691	6.290664	5.910925	6.481665	6.18917	6.390136	6.102893	6.067406	6.072509	6.547241	6.511182	6.396948	6.26727	6.234382
[truncated: 15,849 more rows]
[truncated: 8 more columns]
