# Supplementary material for: Identification of retinol dehydrogenase 10 as a shared biomarker for metabolic dysfunction-associated steatotic liver disease and type 2 diabetes mellitus
Source: Front Pharmacol. 2025 Jan 24;16:1521416. doi: 10.3389/fphar.2025.1521416 (PMC11802817; doi:10.3389/fphar.2025.1521416)
Supplement: Supplementary file 2 [file DataSheet2.zip › Bioinformatics data/T2DM/allgene.txt]

Gene.symbol	logFC	AveExpr	t	P.Value	adj.P.Val	B
PCOLCE2	2.050300349	5.800845244	8.220564435	2.38E-12	3.27E-08	17.48777241
ASCL2	-0.95690112	7.579832927	-8.000908819	6.52E-12	4.40E-08	16.55002936
ALDOB	1.835930865	7.276839183	7.915685432	9.63E-12	4.40E-08	16.18664321
ELFN1	1.675793648	6.779161378	7.835324308	1.39E-11	4.77E-08	15.84428378
CHL1	-1.250676767	8.990964049	-7.554809884	5.00E-11	1.37E-07	14.65207115
DKK3	1.027527658	9.482946402	7.310688401	1.51E-10	3.22E-07	13.61924438
PRIMA1	1.784127141	6.406202354	7.292808923	1.64E-10	3.22E-07	13.5438102
ACRBP	-0.659694552	6.938750793	-7.253884684	1.96E-10	3.36E-07	13.37969686
ARG2	-0.64370863	10.0328135	-7.135812643	3.33E-10	5.08E-07	12.88284787
CES3	-0.512172841	7.019732098	-6.963469163	7.23E-10	9.91E-07	12.16050868
ADAMTS17	1.263113301	6.239307061	6.942248967	7.95E-10	9.91E-07	12.07182698
TMEM37	-0.657886746	7.475164378	-6.841015651	1.25E-09	1.43E-06	11.64960196
CYS1	-1.204752488	7.738690549	-6.654553292	2.86E-09	3.02E-06	10.87583271
FAIM2	1.026775794	6.674483927	6.631071395	3.18E-09	3.11E-06	10.77877771
HS6ST2	-1.072698983	8.484866939	-6.34712598	1.11E-08	1.01E-05	9.612859339
SLC2A2	-1.142145908	7.938171085	-6.308052831	1.31E-08	1.13E-05	9.453613689
CBX1	-0.291113712	10.96480896	-6.245912317	1.72E-08	1.39E-05	9.200997509
SLC26A4	1.514226789	8.311296524	6.221180786	1.92E-08	1.39E-05	9.10068268
GRIN2D	-1.091467103	5.580164659	-6.220823484	1.92E-08	1.39E-05	9.099234365
PTPN3	-0.409054532	8.848156768	-6.150662794	2.60E-08	1.78E-05	8.8153752
PPFIBP2	-0.544308686	7.735636963	-6.100431178	3.23E-08	2.11E-05	8.612815924
TERF2	-0.260713081	7.15238622	-6.067154518	3.73E-08	2.32E-05	8.478944249
C15orf61	-0.378251591	9.696583659	-6.057739196	3.89E-08	2.32E-05	8.441113078
TOMM20	-0.246760747	11.7894121	-5.983911937	5.34E-08	2.96E-05	8.145199044
ADH5	-0.292189165	9.189561878	-5.981819464	5.39E-08	2.96E-05	8.136831086
ATP2A3	-0.407377388	9.910882939	-5.941051189	6.41E-08	3.38E-05	7.974009828
FAM19A4	-1.11709007	5.266327866	-5.887154985	8.07E-08	4.07E-05	7.759393876
GNG7	-0.379868475	7.34680078	-5.880701723	8.30E-08	4.07E-05	7.73374622
AMACR	-0.474767187	6.785494976	-5.823980368	1.06E-07	5.00E-05	7.508778
CDKN1A	0.635782956	10.2443881	5.786651397	1.24E-07	5.66E-05	7.361185611
ERICH5	-0.634339364	9.993041037	-5.74049888	1.50E-07	6.66E-05	7.179225008
ELL2	0.28579411	8.702661463	5.70081342	1.78E-07	7.62E-05	7.023229156
KCNAB2	0.601410996	7.957847598	5.645472324	2.24E-07	9.33E-05	6.8064327
SNX11	-0.27940244	8.267020317	-5.551895024	3.32E-07	0.000133912	6.441863974
PEX19	-0.243781277	9.175356451	-5.544248041	3.43E-07	0.000134298	6.412186777
LOC105374366	-0.664335668	7.815316293	-5.536098334	3.54E-07	0.000135076	6.380577961
RASGRP1	-0.704962114	10.45263598	-5.430867021	5.48E-07	0.000203342	5.974267956
NDRG1	-0.386427617	11.33672551	-5.40516608	6.10E-07	0.000220145	5.875561234
AGT	0.993339032	9.703009707	5.380095878	6.76E-07	0.000237834	5.779481086
POLR3C	-0.334852768	8.045154732	-5.323457425	8.53E-07	0.000292594	5.563171399
DHRS7	-0.311325253	9.150131049	-5.303303674	9.26E-07	0.000303071	5.486457457
NTPCR	-0.30245559	9.257539085	-5.29952396	9.41E-07	0.000303071	5.472085353
PDX1	-0.474990178	5.652838195	-5.297185173	9.50E-07	0.000303071	5.463194676
EPB41L1	-0.260389654	8.351474488	-5.26501034	1.08E-06	0.000337754	5.341072544
RRAGD	-0.346056431	10.92606951	-5.25813187	1.11E-06	0.000338264	5.315010371
NTN1	-0.698813897	6.465248451	-5.253730407	1.13E-06	0.000338264	5.298341934
ATMIN	-0.1960719	9.864184732	-5.219938045	1.30E-06	0.000379842	5.170591366
AKT1	-0.358451541	9.694233073	-5.213225436	1.34E-06	0.000382204	5.145261667
TMEM27	-0.583603763	10.14051083	-5.206328144	1.38E-06	0.00038503	5.119251424
PFKFB3	0.529738581	11.20966174	5.175853281	1.56E-06	0.000426912	5.004527776
LOC101929550	-0.81606389	10.00367188	-5.131624299	1.86E-06	0.000500383	4.838611636
ZNF189	0.414927077	11.20439363	5.116415619	1.98E-06	0.00052176	4.781721451
PSMF1	-0.213569987	8.827909598	-5.101615613	2.10E-06	0.00053364	4.726440429
ACVR1B	-0.414751328	9.371263476	-5.099649618	2.12E-06	0.00053364	4.719103033
RDH10	-0.649363631	8.314837329	-5.096868318	2.14E-06	0.00053364	4.708725209
AAR2	-0.230338539	8.637007512	-5.087423039	2.22E-06	0.000536083	4.673503273
DGKE	-0.318870918	7.353434817	-5.086836669	2.23E-06	0.000536083	4.671317748
IRF8	1.131119264	7.397716317	5.080916984	2.28E-06	0.000539506	4.649260874
HCN4	-0.715195224	5.869206012	-5.073011982	2.35E-06	0.000546698	4.619826755
UBE2D4	-0.255284611	7.742860061	-5.067939393	2.40E-06	0.000546698	4.600951202
CCNB1	-0.456901117	5.928134768	-5.064288707	2.44E-06	0.000546698	4.587372558
TTC7B	-0.37255647	10.53379407	-5.060974818	2.47E-06	0.000546698	4.57505089
SLC20A2	-0.23850989	8.139752305	-5.050011617	2.58E-06	0.000562155	4.534316661
MIOX	-1.035363318	5.2263395	-5.025857952	2.84E-06	0.000609446	4.44473081
C3orf70	-0.900697493	7.195736817	-5.002414399	3.12E-06	0.000652089	4.35798835
RPL36AL	-0.152074858	12.7537704	-5.001177891	3.14E-06	0.000652089	4.353418969
TEF	-0.347388898	9.761461805	-4.981524821	3.39E-06	0.000694601	4.28087126
SLC18A2	0.758912172	9.799927037	4.958350168	3.72E-06	0.000750352	4.19551372
FXYD2	-0.482979025	10.14321328	-4.939560829	4.01E-06	0.000796639	4.126460284
PLA1A	-0.660657159	8.455936037	-4.930168548	4.16E-06	0.000812197	4.091993706
MRO	-0.827748912	7.224172854	-4.927451426	4.20E-06	0.000812197	4.082029173
SNRPD2	-0.198373584	11.34487885	-4.913917123	4.43E-06	0.000844921	4.032437664
ASH2L	-0.249046125	11.17338549	-4.901133536	4.66E-06	0.000876472	3.985662886
C15orf39	-0.44369927	6.853444329	-4.876159668	5.15E-06	0.000954018	3.894470432
PXMP4	-0.301595924	6.19343322	-4.858023512	5.53E-06	0.001010857	3.828401482
TSHR	0.888928785	5.779432146	4.845088171	5.81E-06	0.001049511	3.781359299
MYCN	-0.892556841	5.982441695	-4.806188651	6.77E-06	0.001206267	3.640300167
POLR2G	-0.18725072	11.11016304	-4.795024539	7.07E-06	0.001235643	3.599930205
NHLH2	1.030226349	6.12094539	4.79345834	7.12E-06	0.001235643	3.594270843
GALNT10	0.485640224	7.422120841	4.774720979	7.65E-06	0.001312654	3.526642827
DANCR	-0.289609826	10.23175256	-4.767480436	7.87E-06	0.001333509	3.500548657
IK	-0.186644518	10.79352726	-4.757284667	8.19E-06	0.00137053	3.463841027
PTTG1IP	0.190972649	12.12419596	4.748503795	8.48E-06	0.001391864	3.432262094
MRPS9	-0.261315183	10.32554159	-4.747106046	8.52E-06	0.001391864	3.427238292
CYP4V2	-0.217427076	9.299333183	-4.734759712	8.94E-06	0.001433266	3.382898472
PDRG1	-0.25563832	8.422254451	-4.733487586	8.98E-06	0.001433266	3.378333475
PHYKPL	0.300992441	8.497160012	4.713229505	9.72E-06	0.001518928	3.305729502
TRAF6	-0.23112228	7.455623244	-4.712564036	9.74E-06	0.001518928	3.303347433
PDE4B	0.5827261	8.060657805	4.699470819	1.02E-05	0.001564036	3.256517946
HNRNPUL2	-0.169230372	8.595112244	-4.699181189	1.03E-05	0.001564036	3.255482872
METTL8	-0.351279131	6.553642805	-4.685156922	1.08E-05	0.00162199	3.205405935
VKORC1	0.277279732	10.67663391	4.68406141	1.09E-05	0.00162199	3.201497686
LINC01116	0.900129247	6.582465585	4.679359387	1.11E-05	0.001633906	3.184729002
DHX40	-0.193163917	10.32800183	-4.666481948	1.16E-05	0.001698738	3.13885309
ALKBH2	-0.315738049	6.986766329	-4.661736411	1.19E-05	0.001711836	3.121965069
ALDH4A1	-0.283886366	6.742929195	-4.655034472	1.22E-05	0.001738238	3.098131303
CTB-12O2.1	-0.749127855	9.857574098	-4.625816623	1.36E-05	0.001914214	2.994452606
RNF6	-0.536428537	7.989343878	-4.622821257	1.38E-05	0.001914214	2.983844628
MRPS30	-0.271410413	9.05038772	-4.619564471	1.39E-05	0.001914214	2.972315286
CDK8	-0.285789445	9.558305341	-4.619263866	1.40E-05	0.001914214	2.971251349
DOLK	-0.264083335	8.568942378	-4.615150002	1.42E-05	0.001922193	2.956695043
NKX6-1	-0.531519247	6.289883646	-4.612594693	1.43E-05	0.001922193	2.947657187
SLC2A1	-0.450759246	6.25791589	-4.610454688	1.44E-05	0.001922193	2.940090423
HNRNPH1	0.233376942	8.791720463	4.587261758	1.58E-05	0.002080109	2.858212615
CKB	0.551482706	10.02248556	4.576407079	1.64E-05	0.002147373	2.819974071
MRPL36	-0.246004836	10.45882395	-4.551087759	1.81E-05	0.002335433	2.730983639
MRPS35	-0.172051166	11.19806059	-4.549386444	1.82E-05	0.002335433	2.725014256
SPPL3	-0.154255023	8.568794171	-4.546863106	1.84E-05	0.002336095	2.716163042
ANKRD29	-0.731333377	6.29291322	-4.541415012	1.88E-05	0.002361822	2.697062289
FFAR4	-0.712233736	7.038537988	-4.539145119	1.89E-05	0.002361822	2.689108093
GAD1	1.202209857	6.048056659	4.532729029	1.94E-05	0.00239436	2.666637263
GLRX	0.359886674	9.442726317	4.530787558	1.95E-05	0.00239436	2.659841381
SCO1	-0.268071964	8.412314037	-4.525561924	1.99E-05	0.002408919	2.641558136
INIP	-0.287003273	7.293790463	-4.524517734	2.00E-05	0.002408919	2.637906244
RUVBL1	-0.32614275	8.915049488	-4.504903386	2.16E-05	0.002550861	2.569399928
PTGR1	-0.323532686	8.542035488	-4.501995284	2.18E-05	0.002550861	2.559257789
NR3C2	-0.270433403	10.0224637	-4.501867138	2.18E-05	0.002550861	2.558810962
CKS1B	-0.304989794	8.75420861	-4.500268315	2.19E-05	0.002550861	2.553236728
ZNF747	-0.224710422	9.287886329	-4.494262874	2.24E-05	0.002572095	2.532309412
VEGFB	-0.23449797	7.271318476	-4.493622375	2.25E-05	0.002572095	2.53007842
CNP	-0.243118472	9.001236866	-4.481687773	2.35E-05	0.0026683	2.48854205
SVOP	-0.435386576	9.33229122	-4.471030405	2.45E-05	0.002754838	2.451506121
ADCY9	-0.308756828	7.482517829	-4.454210004	2.61E-05	0.002896582	2.393159253
PC	-0.386736662	6.469297683	-4.449910007	2.65E-05	0.002896582	2.378264364
AKAP3	-0.441544823	6.198722305	-4.449498672	2.66E-05	0.002896582	2.376839976
ENO1	-0.265004837	9.005583049	-4.449105642	2.66E-05	0.002896582	2.375479052
RNF113A	-0.277789707	9.04557889	-4.443151562	2.72E-05	0.002938723	2.354870923
NAIF1	-0.271213122	7.082257793	-4.439558407	2.76E-05	0.002955334	2.342442345
PCDHB15	0.443846096	6.39276128	4.427087056	2.89E-05	0.003072739	2.299351137
RAB35	-0.188531408	6.47849461	-4.4213833	2.95E-05	0.00311491	2.279667647
SNX9	-0.25309051	9.801990293	-4.416787936	3.00E-05	0.003144737	2.263820263
PPP1R1A	-0.634432162	11.27373971	-4.407334616	3.11E-05	0.003233171	2.231251106
F12	0.518906296	7.148774963	4.401612636	3.18E-05	0.003278172	2.211557812
CHTF8	-0.159018514	10.25171927	-4.388484912	3.34E-05	0.003405976	2.166434619
MACROD2	-0.350066636	7.217432061	-4.387357916	3.35E-05	0.003405976	2.162564659
MNX1	-0.360197414	10.5891202	-4.379167233	3.46E-05	0.003485674	2.134456985
PCBP1	-0.184682504	10.69709896	-4.37123884	3.56E-05	0.003545968	2.10727976
MYO1B	0.232156706	9.191208122	4.37063518	3.57E-05	0.003545968	2.105211739
AGTRAP	-0.267256725	6.931835976	-4.367958427	3.60E-05	0.003555674	2.096043796
XRCC1	-0.321735555	9.549936476	-4.365764849	3.63E-05	0.003559181	2.088533288
CHN1	0.362586611	11.55502632	4.359601654	3.72E-05	0.003615796	2.067443651
GCGR	-0.353440095	6.836285488	-4.356306526	3.76E-05	0.003634533	2.056175609
GPR137	-0.173620722	6.106294244	-4.347805801	3.88E-05	0.003681387	2.027130485
CCT4	-0.227430577	9.484226573	-4.347737755	3.88E-05	0.003681387	2.026898126
LANCL2	-0.220935963	8.553343439	-4.347219775	3.89E-05	0.003681387	2.025129438
TACO1	-0.218297246	7.718353951	-4.343220217	3.95E-05	0.003710789	2.011476941
SEMA5A	-0.375889791	8.441676061	-4.332351698	4.11E-05	0.003836937	1.974416109
TMCC3	-0.383528057	9.157642988	-4.320253366	4.30E-05	0.003966211	1.933228745
MLIP	0.650710037	8.876661098	4.317936973	4.34E-05	0.003966211	1.925350935
GCLC	0.297973844	8.634344756	4.317617513	4.34E-05	0.003966211	1.92426469
RECK	0.214194974	7.502557037	4.316129139	4.37E-05	0.003966211	1.919204486
CDKN1C	0.415105965	8.73557339	4.304508967	4.56E-05	0.004112788	1.879734992
RPP25	-0.432342529	7.870253232	-4.301416708	4.61E-05	0.004127251	1.869242778
SNAPC2	-0.237595734	7.123125756	-4.300011749	4.63E-05	0.004127251	1.864477211
LOC285097	0.615400232	8.021372134	4.285580408	4.89E-05	0.004304433	1.815582453
STXBP5	0.291772072	8.556319402	4.285093969	4.89E-05	0.004304433	1.813936125
HNRNPUL2-BSCL2///HNRNPUL2	-0.308598503	5.90510111	-4.276944544	5.04E-05	0.004400057	1.786372086
PARS2	-0.376139626	7.21106328	-4.275653663	5.07E-05	0.004400057	1.782008894
COA3	-0.294517329	8.728361268	-4.268895114	5.19E-05	0.004482285	1.759178293
SCTR	-0.423496575	7.281380963	-4.266498478	5.24E-05	0.004493632	1.75108778
MRPS33	-0.245337624	11.1487828	-4.264502588	5.28E-05	0.004498551	1.744352259
AIP	-0.240593311	8.033165805	-4.26226689	5.32E-05	0.004507604	1.736809791
PAK3	0.215521548	10.62261676	4.252051441	5.53E-05	0.004634625	1.702377836
NPAS2	0.263874099	7.471248439	4.251338646	5.54E-05	0.004634625	1.699977231
HHATL	-0.932887579	9.017281829	-4.244943661	5.67E-05	0.004672052	1.678450995
MPP1	-0.266467225	9.64561011	-4.243024136	5.71E-05	0.004672052	1.671993619
SLC4A7	-0.336572086	7.657540805	-4.241743381	5.74E-05	0.004672052	1.667686114
MRPS18B	-0.192749016	9.44734822	-4.240599468	5.76E-05	0.004672052	1.663839532
CD82	-0.33563723	7.830618829	-4.239469337	5.79E-05	0.004672052	1.660039935
ST3GAL3	-0.28627312	8.399994707	-4.239324272	5.79E-05	0.004672052	1.659552257
MLYCD	-0.289941054	8.297323817	-4.233525292	5.91E-05	0.004744253	1.640065996
CDH10	0.510768308	10.19186361	4.220965337	6.19E-05	0.004930887	1.597918372
DYNLL2	-0.19652756	8.364227634	-4.21977299	6.22E-05	0.004930887	1.593921293
ZNF136	-0.30482354	6.810508817	-4.214946086	6.33E-05	0.00498961	1.577747434
ABT1	-0.222594687	7.175704902	-4.211660522	6.40E-05	0.005020866	1.566744936
TMEM72	-0.393717109	6.317150256	-4.20967355	6.45E-05	0.005028612	1.560093711
DDX1	-0.155449123	11.82144807	-4.198966475	6.71E-05	0.005198951	1.524286807
VARS2	0.350810705	9.016886634	4.194148676	6.83E-05	0.005261119	1.508193811
GFER	-0.21217614	7.873675902	-4.189149315	6.95E-05	0.005327652	1.491506723
LMO2	0.459783791	8.189911134	4.180816424	7.16E-05	0.005460808	1.463720907
RAD51C	-0.245698965	8.204232732	-4.174629028	7.33E-05	0.005553906	1.443111946
SLC7A5	0.469602903	9.626959976	4.168031376	7.50E-05	0.005657059	1.421157912
TPK1	-0.435015436	7.857169841	-4.166275105	7.55E-05	0.005662053	1.415317559
LOC79160	-0.504475806	6.02335422	-4.163468774	7.63E-05	0.0056888	1.405988564
SEC14L2	-0.327715384	5.904044378	-4.159311537	7.75E-05	0.005743831	1.392176169
RAB27A	0.380450813	8.420815951	4.157610076	7.79E-05	0.005748228	1.386525618
DBP	-0.316515451	6.685210232	-4.155839074	7.84E-05	0.005754233	1.38064569
DHX8	-0.165223484	7.817801622	-4.153014032	7.92E-05	0.005782395	1.371269544
CAMTA1	0.217025432	8.541848378	4.141676216	8.26E-05	0.005986285	1.333681079
TMEM150C	-0.417843335	9.913905134	-4.140491545	8.29E-05	0.005986285	1.329757318
LGALS3BP	0.346688556	10.85830812	4.137992948	8.37E-05	0.006008878	1.32148405
MAP4K2	-0.280975299	6.235743756	-4.129343677	8.63E-05	0.006161663	1.292869659
CTNNA3	-0.69072911	6.146863829	-4.128140009	8.67E-05	0.006161663	1.288890613
ZCRB1	-0.185583372	10.93451989	-4.114194795	9.11E-05	0.006421018	1.242845468
SYT9	-0.391474043	6.889143293	-4.111295742	9.21E-05	0.006421018	1.233285817
RTCB	-0.188760493	10.26162963	-4.110487093	9.24E-05	0.006421018	1.230620066
PPP2R5A	-0.184500457	9.574758427	-4.109693481	9.26E-05	0.006421018	1.228004214
RHOBTB2	-0.223992488	7.142951268	-4.109574856	9.27E-05	0.006421018	1.22761324
MYLK3	0.686241604	5.909084659	4.108092558	9.32E-05	0.006422873	1.222728351
R3HDM1	0.211148806	10.33131971	4.099175272	9.62E-05	0.006598711	1.19336564
GTF2B	-0.177516677	10.23070127	-4.097701151	9.67E-05	0.006600705	1.18851565
RHPN1-AS1	-0.392354771	5.961133524	-4.094547508	9.78E-05	0.006642752	1.178143684
ZNF830	-0.281937129	7.776844305	-4.074830175	0.000104965	0.007093684	1.113413206
ZBTB42	-0.331254933	6.599896427	-4.06390434	0.000109145	0.007339987	1.077632111
ATF5	-0.25361843	6.646440841	-4.058627602	0.00011122	0.007443069	1.060373728
IGF1R	-0.279253073	9.025910951	-4.054652724	0.000112808	0.007512714	1.047382954
DCHS1	-0.229176555	7.309054512	-4.051345583	0.000114147	0.007548964	1.036580836
SSTR3	-0.184704191	6.182624976	-4.050592632	0.000114453	0.007548964	1.034122276
TNFRSF10B	0.439494951	9.45949189	4.045060955	0.000116731	0.007640079	1.016069245
DDIT4	0.549805453	11.046735	4.044539146	0.000116949	0.007640079	1.014367119
FOXE1	-1.040655709	5.422009171	-4.042134826	0.000117954	0.007669244	1.006526148
OARD1	-0.183175164	10.54199724	-4.040302426	0.000118726	0.007683018	1.000552378
TMED6	-0.695268738	10.67330129	-4.035009974	0.000120983	0.007792296	0.983308535
TRMT112	-0.203966382	11.95047538	-4.030239752	0.000123052	0.007888536	0.967778944
CWC15	-0.173205699	11.42664013	-4.026633306	0.000124639	0.007930218	0.956046073
REEP1	0.482917432	7.711315549	4.026138204	0.000124858	0.007930218	0.954435893
PLAC8	0.366566667	9.537473317	4.021227654	0.000127054	0.00803251	0.938472783
ATP6V1E1	-0.175518928	11.21800656	-4.014785274	0.000129991	0.008113606	0.917549493
SMIM12	-0.193026627	7.845202207	-4.013905277	0.000130398	0.008113606	0.914693195
DNM3	0.421013042	6.302020927	4.013276279	0.000130689	0.008113606	0.912651843
SARS	-0.192647042	9.961606976	-4.013246742	0.000130702	0.008113606	0.912555988
KIF22	-0.208245773	6.816922256	-4.011962439	0.000131299	0.008113915	0.908388583
MRPL49	-0.207061174	10.45520601	-4.007887668	0.000133208	0.008193428	0.89517228
WBP11	-0.172268162	8.876804	-4.006679012	0.00013378	0.008193428	0.891253774
NLRC5	0.535669147	9.203381341	4.003860681	0.000135122	0.008238829	0.882119678
NSG1	-0.460520261	8.970033976	-4.001356794	0.000136325	0.008275398	0.874008247
CHAF1A	-0.235730733	5.940963488	-3.998556455	0.000137682	0.008298921	0.864940426
KLF16	-0.203670116	7.277269122	-3.998064507	0.000137922	0.008298921	0.863347878
PPDPF	-0.29818638	8.883216561	-3.986685402	0.000143582	0.008565184	0.826547296
ATP5G3	-0.139145179	10.4566248	-3.986658905	0.000143596	0.008565184	0.826461685
SCRT1	-0.42820894	5.394970768	-3.974921251	0.000149668	0.008888733	0.788574672
VAMP3	-0.272298512	8.526496573	-3.972434606	0.000150986	0.008928337	0.780557771
CBX7	-0.224737696	11.00843223	-3.967890465	0.000153422	0.009033488	0.765916165
MTUS1	0.393765333	7.501092622	3.966366622	0.000154248	0.009043282	0.761008715
TMEM18	-0.216914955	8.857029683	-3.956719451	0.000159574	0.009315713	0.729969721
KARS	-0.148010019	11.0146312	-3.950751545	0.000162956	0.009472861	0.710793738
TOM1L1	-0.28855228	7.967601256	-3.944768835	0.000166416	0.009633154	0.691589618
GNPDA1	-0.289441531	9.77965189	-3.943250494	0.000167305	0.009643931	0.686718942
LINGO1	-0.289295014	5.787670671	-3.937574418	0.000170669	0.009787791	0.668521814
TTI2	-0.261231874	8.886415451	-3.936642987	0.000171227	0.009787791	0.665537387
UMPS	-0.183887975	7.913018171	-3.933565252	0.000173085	0.00985289	0.655679284
ATP6V1B2	-0.245520809	10.75734323	-3.93166862	0.000174238	0.009877594	0.649606877
FTCD	-0.593357974	7.356057585	-3.928439131	0.00017622	0.009909989	0.639271617
P2RX4	-0.222731028	8.101150073	-3.927559502	0.000176764	0.009909989	0.636457546
SMIM13	-0.254632008	9.200654049	-3.926442307	0.000177457	0.009909989	0.632884081
FBL	-0.180876671	11.08765976	-3.926051765	0.000177699	0.009909989	0.631635051
MARS2	-0.408302946	5.823063585	-3.918741154	0.000182302	0.010103522	0.608269718
ZNF16	-0.249033696	8.00439639	-3.918208016	0.000182643	0.010103522	0.606566911
DACT2	-0.398148251	6.51509589	-3.916709298	0.000183602	0.010115803	0.60178094
RPL11	-0.111874852	12.68312933	-3.913000384	0.000185997	0.010206765	0.589942285
PSMC3	-0.312582934	8.225932354	-3.908027212	0.000189255	0.010311617	0.574080056
FBXW7	0.216335694	9.689922866	3.907096224	0.000189871	0.010311617	0.571112125
SFMBT2	0.512855888	7.163675573	3.906369228	0.000190354	0.010311617	0.568794839
WSCD2	-0.60388963	7.764817195	-3.905526518	0.000190914	0.010311617	0.566109086
VTI1B	-0.229468168	8.714169439	-3.903890421	0.000192007	0.010320325	0.560895885
SLC30A1	-0.329111126	9.356907439	-3.90303639	0.00019258	0.010320325	0.558175217
HSP90AB1	-0.21945624	11.26685062	-3.895798457	0.000197501	0.010533957	0.535133647
MKRN2	-0.196027779	7.656909817	-3.894926339	0.000198102	0.010533957	0.532359258
ZNF578	-0.586429091	5.690994537	-3.892725481	0.000199626	0.010574036	0.525359744
CCDC51	-0.230227116	7.539040146	-3.890314465	0.000201309	0.010622167	0.517694925
GGA2	-0.163459476	8.931711317	-3.885534501	0.000204686	0.01075896	0.502508531
MALAT1	0.226494579	11.80452357	3.878128072	0.000210025	0.010997475	0.479002633
VWCE	0.464203486	6.165899805	3.870783148	0.000215452	0.011238716	0.455722015
TSPAN12	0.356067965	8.327158695	3.869564975	0.000216365	0.011243581	0.451863768
TNFRSF21	-0.362855479	10.30015728	-3.863623771	0.00022087	0.011390377	0.433058401
TRAPPC2L	-0.20604932	8.772411183	-3.863198693	0.000221196	0.011390377	0.431713679
TMEM185B	-0.241282727	7.122167256	-3.861729792	0.000222325	0.011390377	0.427067627
DPH3	-0.231384037	8.293161366	-3.861488884	0.00022251	0.011390377	0.426305765
PRKCD	-0.289141072	6.150233012	-3.859538137	0.00022402	0.01142501	0.420137787
ACOT13	-0.238524813	10.8973244	-3.85479494	0.000227731	0.011571248	0.405149354
AP3S1	0.250273742	10.42940888	3.846657362	0.000234234	0.011857789	0.379464037
VEGFA	-0.22638372	9.078224073	-3.841983826	0.000238049	0.012006613	0.364729333
GSG1L	-0.186651469	5.940690585	-3.83741213	0.000241839	0.012140689	0.350327572
PAM	0.17845788	11.99969011	3.836647968	0.000242478	0.012140689	0.347921454
FBXL5	0.17926745	10.60579877	3.833424243	0.000245191	0.012231903	0.337774515
FAM192A	-0.135858107	9.222468232	-3.830600551	0.000247591	0.012306903	0.328891515
GOLT1A	-0.298870044	8.940776439	-3.82544256	0.000252034	0.012482518	0.312676681
DNAL4	-0.20670901	8.422260915	-3.821845093	0.000255178	0.012592754	0.301376441
IFT22	-0.234507156	7.393663915	-3.817695035	0.000258851	0.012682805	0.288349494
SHROOM3	0.26014227	8.582029915	3.817694283	0.000258852	0.012682805	0.288347133
DIAPH2	-0.279208047	8.676673024	-3.813117253	0.000262961	0.012838304	0.273991219
OBSCN	-0.3520516	6.357344524	-3.811392994	0.000264525	0.012868876	0.26858613
GOT1	-0.263095375	9.927213634	-3.805364115	0.000270065	0.013091935	0.24970045
RNF121	-0.208603238	8.678081805	-3.801803459	0.000273388	0.013164627	0.238556246
MBNL3	-0.291372107	7.804258463	-3.801346203	0.000273818	0.013164627	0.237125637
C6orf48	-0.183698475	11.70803967	-3.800681842	0.000274443	0.013164627	0.235047279
XRCC6	-0.138211312	10.4500997	-3.798124059	0.000276863	0.013234449	0.227047953
ZCWPW1	-0.290457905	7.412577939	-3.792128614	0.000282616	0.013462548	0.208312109
PIGA	-0.418433188	9.884771744	-3.790924131	0.000283786	0.01347148	0.204550549
CECR2	-0.42705724	6.497268683	-3.78599769	0.000288617	0.013486671	0.189174048
UBR5	0.15887171	9.448566646	3.785907818	0.000288706	0.013486671	0.188893666
HADH	-0.30226876	12.25825613	-3.784994649	0.000289611	0.013486671	0.18604503
ARID5A	-0.331300907	6.106693037	-3.784939406	0.000289665	0.013486671	0.185872715
ZNF585A	-0.192539295	7.859060195	-3.784835351	0.000289769	0.013486671	0.185548149
JAGN1	-0.190269438	10.52681677	-3.784293758	0.000290307	0.013486671	0.183858922
COMMD1	-0.19631153	9.780118098	-3.783609795	0.000290987	0.013486671	0.18172588
PHACTR1	0.403553905	8.713814756	3.780359815	0.000294243	0.013591637	0.171593984
KCNQ3	-0.541503259	5.592525256	-3.777329297	0.00029731	0.013659988	0.162151699
CCDC59	-0.204740261	9.109121512	-3.776932084	0.000297714	0.013659988	0.160914481
INSIG1	0.379589328	8.489987915	3.775251177	0.00029943	0.013692947	0.155679867
LIPG	0.689791595	6.724072341	3.773780557	0.00030094	0.013716252	0.151101449
MRPL17	-0.208758873	9.670290268	-3.769078054	0.000305815	0.013872096	0.136469648
TMEM30B	-0.179766389	10.36801544	-3.76801777	0.000306925	0.013872096	0.133172334
EFCAB11	-0.366346749	6.57984239	-3.767571947	0.000307392	0.013872096	0.131786089
ENDOD1	-0.290499252	7.753486232	-3.765123109	0.000309974	0.013903012	0.124173679
CDKL5	-0.315468353	7.053939268	-3.76499968	0.000310104	0.013903012	0.12379008
IL17RB	0.428590844	8.53586578	3.760976161	0.000314392	0.01404933	0.111290403
CABLES1	-0.368275708	7.766828427	-3.750922115	0.000325355	0.014492009	0.080096633
NOP9	-0.23371757	7.480323915	-3.748907502	0.000327595	0.014544562	0.073853072
OGT	0.197100045	10.29211185	3.747251951	0.000329446	0.014579593	0.068724045
1-Sep	-0.204930416	6.181987207	-3.745774079	0.000331108	0.014606005	0.064146814
BLMH	-0.213661107	8.548665098	-3.740498291	0.000337104	0.014822863	0.047817047
NCAPG	0.338080528	7.035904951	3.735987273	0.000342313	0.014970504	0.033867165
LACTB2	-0.306166451	7.994337402	-3.7347622	0.000343741	0.014970504	0.030080779
DNTTIP1	-0.184345255	8.146320634	-3.733896089	0.000344754	0.014970504	0.027404373
ALKBH4	-0.254250291	6.293428756	-3.733834048	0.000344827	0.014970504	0.027212675
SF3A1	-0.175374285	9.196091	-3.729404143	0.000350053	0.01514946	0.013530599
GLB1L2	0.356868494	7.274734049	3.724518554	0.000355904	0.015286024	-0.001545705
PTGER1	-0.184785611	6.104893049	-3.724079188	0.000356435	0.015286024	-0.002900852
EIF3D	-0.185504302	11.49676635	-3.72398317	0.000356551	0.015286024	-0.003196989
SCG2	0.281793129	12.56254518	3.722060565	0.000358883	0.015338074	-0.009125509
LOC100132207	0.621223572	6.492315683	3.720469914	0.000360824	0.015373114	-0.014028799
FAM20B	-0.190830277	8.584909695	-3.71781637	0.000364083	0.01544138	-0.022205256
CCNYL1	0.272502952	7.321818659	3.71683267	0.000365299	0.01544138	-0.025235326
EARS2	-0.260259671	6.925875085	-3.716425438	0.000365803	0.01544138	-0.026489552
H2AFV	-0.134108907	9.174726598	-3.707755881	0.000376697	0.015852456	-0.053167801
MRPL45	-0.233149497	9.068280268	-3.705113612	0.000380078	0.015945828	-0.061289975
RMND1	-0.217700303	7.157631341	-3.699255824	0.000387677	0.016068957	-0.079281931
TXNDC15	0.15431586	10.47335373	3.699130855	0.00038784	0.016068957	-0.079665551
ANP32B	-0.162467872	11.58651656	-3.69796738	0.000389367	0.016068957	-0.083236647
AIMP2	-0.171749224	9.967622793	-3.69726278	0.000390295	0.016068957	-0.085398917
BDH1	-0.348220203	7.231047159	-3.69711073	0.000390495	0.016068957	-0.085865488
SYS1	-0.158039154	8.096077963	-3.696643587	0.000391112	0.016068957	-0.08729885
SYNPO	0.262049524	9.247035085	3.696567998	0.000391212	0.016068957	-0.087530773
SORBS3	-0.171357549	6.964705671	-3.687953819	0.000402748	0.016493449	-0.113938904
HNRNPA1	0.268415358	10.94758529	3.68431885	0.000407713	0.016620678	-0.125069434
PGM2	-0.347157113	7.235702659	-3.683265031	0.000409163	0.016620678	-0.128294856
C11orf95	-0.209102745	11.02851907	-3.683028328	0.00040949	0.016620678	-0.129019241
NIF3L1	-0.193549869	10.19403993	-3.681020088	0.000412269	0.016668385	-0.13516377
TM7SF3	0.227369846	8.885171683	3.680425639	0.000413095	0.016668385	-0.136982125
RELL1	0.254275038	10.3801972	3.679387339	0.000414542	0.016677708	-0.14015768
TRMT10C	-0.20931693	9.493148988	-3.676233345	0.000418966	0.016806415	-0.149800017
CSTF2T	-0.195652417	7.823153012	-3.674535157	0.000421367	0.016853435	-0.154989268
ABRACL	-0.3130163	10.44778828	-3.669655084	0.000428338	0.01708248	-0.169892144
DAZAP1	0.15943714	10.17078002	3.665584361	0.000434238	0.017260417	-0.182312681
MCAT	-0.20980723	7.373669854	-3.664845652	0.000435316	0.017260417	-0.184565573
SLC38A2	0.474408874	10.08005274	3.66110997	0.000440811	0.017408004	-0.19595361
SVIP	-0.198282838	9.178423671	-3.660593	0.000441576	0.017408004	-0.197528917
CASR	-0.263098509	8.142015427	-3.651170412	0.000455753	0.017915393	-0.226213707
SNRPE	-0.138370636	10.18652112	-3.648217764	0.000460283	0.017998238	-0.235191519
SPG21	0.133389517	8.221076854	3.648080914	0.000460494	0.017998238	-0.235607501
SUPT4H1	-0.155236499	9.504124854	-3.647238038	0.000461796	0.017998238	-0.238169329
ZNF696	-0.236304063	6.307743634	-3.644856294	0.000465493	0.018013085	-0.245406108
HCN1	-0.200310312	5.701904585	-3.644693022	0.000465748	0.018013085	-0.245902077
PTPN13	0.317228072	7.92030228	3.643632163	0.000467404	0.018013085	-0.249124243
HSPA12A	0.404892422	8.560642098	3.643616439	0.000467429	0.018013085	-0.249171997
THAP3	-0.162051215	7.110222488	-3.63878108	0.000475052	0.018255554	-0.263850021
WFS1	-0.25745488	10.77135663	-3.635890292	0.000479665	0.01838135	-0.272618551
KRT72	-0.17029382	5.848967146	-3.626792763	0.000494463	0.018801462	-0.300181344
LZIC	-0.175295558	8.410031463	-3.626657826	0.000494685	0.018801462	-0.300589794
SMARCD3	0.344322702	9.318449415	3.626108848	0.000495592	0.018801462	-0.302251413
FAM83H	0.197337776	9.904758159	3.625796221	0.00049611	0.018801462	-0.303197574
VPS25	-0.186890939	8.881092061	-3.624488916	0.000498278	0.018831623	-0.307153493
PLEKHN1	-0.17063031	6.338192463	-3.619035715	0.000507421	0.019113875	-0.323643933
GRSF1	-0.200636521	10.05261101	-3.618129096	0.000508957	0.019113875	-0.326383822
NACC1	-0.169742036	7.082141573	-3.617557998	0.000509926	0.019113875	-0.328109483
PDK4	0.594121012	8.584679134	3.614552288	0.000515058	0.019230817	-0.337188486
TUBB2B///TUBB2A	-0.295372986	6.14673539	-3.613809453	0.000516333	0.019230817	-0.33943145
MAGI1	0.229628419	7.427791646	3.613275865	0.000517251	0.019230817	-0.341042396
KDM4D	-0.334451451	6.433615768	-3.609736222	0.000523382	0.019360917	-0.351724559
ZNF134	-0.29134581	7.876232305	-3.609626275	0.000523573	0.019360917	-0.352056246
PFKFB2	-0.373506516	9.654716878	-3.604742046	0.000532148	0.019625117	-0.366783548
ZNF576	-0.220988773	7.005644951	-3.601298471	0.000538274	0.019797809	-0.377158287
LINC-PINT	0.235413028	9.029425244	3.599696087	0.000541147	0.019850268	-0.381983495
SOGA1	-0.268516835	5.655387366	-3.588490662	0.00056165	0.020443781	-0.415682921
CTSV	-0.548399097	6.196334659	-3.588214278	0.000562165	0.020443781	-0.41651317
CDC42BPG	-0.261415528	6.040237427	-3.588125807	0.00056233	0.020443781	-0.416778921
CTSL	0.237574358	10.50460383	3.587612184	0.000563288	0.020443781	-0.418321679
CAPN13	-0.54480777	9.509788402	-3.580951453	0.000575857	0.020844795	-0.438313963
CSDE1	-0.113799227	11.56309649	-3.57803775	0.000581438	0.020991438	-0.447051075
AGBL5	-0.195269992	6.639069988	-3.576341175	0.000584711	0.021022373	-0.45213611
DNASE1L1	-0.195941875	9.714335402	-3.575372191	0.000586589	0.021022373	-0.455039605
BAHD1	-0.208910754	8.425447598	-3.575216006	0.000586892	0.021022373	-0.45550755
ENHO	-0.434428893	6.255333829	-3.571989506	0.000593187	0.021178467	-0.465171139
MICU1	-0.144515252	9.601274073	-3.571403858	0.000594337	0.021178467	-0.466924521
ZNF582-AS1	-0.283704824	7.646273317	-3.56858616	0.000599898	0.021312157	-0.475357573
FKBP11	0.417406717	9.632692549	3.567931861	0.000601196	0.021312157	-0.477315131
DDRGK1	0.198273752	9.316966488	3.566135198	0.000604774	0.021383761	-0.48268912
LIMCH1	0.169862584	8.873511	3.564170425	0.000608711	0.021417723	-0.488563702
EIF4A3	-0.173635859	10.60832954	-3.564097614	0.000608857	0.021417723	-0.48878136
MICAL1	0.389940918	10.2665696	3.56237584	0.000612328	0.021484711	-0.493927388
IRF2BP1	-0.205343947	7.592688817	-3.560912504	0.000615292	0.021532647	-0.498299586
RBP5	-0.292231555	6.232838085	-3.560154352	0.000616833	0.021532647	-0.500564304
THNSL1	-0.305931107	7.79982961	-3.559055563	0.000619073	0.021555992	-0.503845939
ADM	0.441151169	9.029354549	3.557533516	0.000622188	0.021603567	-0.508390462
KIAA1429	-0.22082542	7.820967073	-3.556851834	0.000623589	0.021603567	-0.51042537
PARN	-0.178609107	9.11396328	-3.555847657	0.000625657	0.021620615	-0.513422456
DENND4A	0.26031258	8.503081146	3.553486558	0.000630545	0.021734786	-0.520467016
GALNT3	0.285438492	9.720902622	3.552635355	0.000632316	0.021741209	-0.523005828
CENPO	-0.223171451	7.163407915	-3.551252164	0.000635204	0.021785909	-0.527130421
SENP7	0.223493283	8.190180902	3.54706368	0.000644026	0.02203339	-0.539613129
ZDHHC19	-0.161560524	6.294898622	-3.545963683	0.000646362	0.022058299	-0.542889619
GMEB1	-0.161449408	7.31649689	-3.544291017	0.000649929	0.02209849	-0.547870469
PRR26	0.291335072	7.1384405	3.543902266	0.000650761	0.02209849	-0.549027845
SLC25A26	-0.241654199	9.96749128	-3.542648628	0.00065345	0.022135021	-0.552759502
TPRG1L	-0.151763098	10.90332796	-3.541650818	0.000655598	0.022153083	-0.555728964
ZKSCAN5	-0.227571188	7.053336915	-3.540442887	0.000658207	0.022186603	-0.559322927
TRAF3IP2	0.209662363	7.622089744	3.538357907	0.000662734	0.022284441	-0.565524285
VPS13C	0.211439288	10.28914585	3.534857224	0.000670401	0.022487127	-0.575930402
RGS16	0.700826849	10.45281789	3.533197115	0.000674066	0.0225467	-0.580862619
ARFGAP2	-0.152516149	9.497273122	-3.532566233	0.000675464	0.0225467	-0.582736543
NCAPG2	-0.31001509	7.831858829	-3.53032783	0.000680446	0.022657857	-0.589383355
8-Sep	0.177540447	8.928290171	3.528677121	0.000684142	0.022725768	-0.59428308
SLC25A34	-0.476670987	10.01694874	-3.52718613	0.000687497	0.022782042	-0.59870729
TNFRSF13B	-0.184281819	5.944170463	-3.525609222	0.000691061	0.022842258	-0.603384961
VAT1	-0.151378891	11.67151772	-3.52491181	0.000692644	0.022842258	-0.605453248
FMNL2	0.451635837	9.594086427	3.522047102	0.000699179	0.023002483	-0.61394587
CREBL2	-0.132567675	10.38881606	-3.52130398	0.000700884	0.023003405	-0.616148086
C14orf119	-0.162665183	10.62371268	-3.515843135	0.000713532	0.023362652	-0.632320717
DGKH	0.348628797	7.803478976	3.509564618	0.000728342	0.023790766	-0.650892309
TTC13	0.224174336	9.71128722	3.508274247	0.000731421	0.023834605	-0.654706173
EIF6	-0.190423193	9.806632012	-3.505565991	0.000737925	0.023989544	-0.662707455
PEBP1	-0.173812891	12.34466829	-3.502516291	0.000745313	0.024119227	-0.671712095
ARHGEF40	0.273023033	8.603259256	3.502468388	0.00074543	0.024119227	-0.671853489
SDK1	0.222517586	9.592524	3.500226329	0.000750907	0.024239284	-0.678469745
WDR53	-0.257681404	8.217727232	-3.498199862	0.000755891	0.024342869	-0.684447129
OSTF1	-0.240633899	7.340591341	-3.49679362	0.000759367	0.024397555	-0.688593573
APAF1	0.253601554	6.876685976	3.494020163	0.000766268	0.024558128	-0.696767809
TRPC1	0.249640307	9.74370089	3.493282475	0.000768113	0.024558128	-0.698941206
SPRYD4	-0.304945377	7.032701927	-3.492635581	0.000769735	0.024558128	-0.700846826
ADH6	-0.552734197	5.889600195	-3.490737368	0.000774513	0.024653221	-0.706437087
GADD45G	0.541624055	8.666868524	3.489344858	0.000778035	0.024708019	-0.710536632
SLC35B4	-0.196176917	7.511596841	-3.485856465	0.000786926	0.02491436	-0.720801185
NPEPL1	0.192772685	8.0722415	3.48464464	0.000790037	0.02491436	-0.724365205
ARL2BP	-0.24457649	7.209027988	-3.484541055	0.000790304	0.02491436	-0.72466981
PARP8	0.209008157	9.157896402	3.483961194	0.000791797	0.02491436	-0.726374844
OSGIN2	-0.261955877	6.268930073	-3.482413616	0.000795795	0.024982868	-0.730924349
IBA57	-0.216088984	6.457982378	-3.476556426	0.000811101	0.025331488	-0.748129636
MBNL2	0.2135359	8.04158922	3.4762652	0.000811869	0.025331488	-0.748984547
CYP2W1	-0.162938878	6.075149878	-3.47604925	0.000812439	0.025331488	-0.749618448
SCN3A	0.311800065	10.10840996	3.475138577	0.000814848	0.025348967	-0.752291321
MRPL18	-0.153027586	10.44432862	-3.471028606	0.000825801	0.025571793	-0.764347899
BIVM	0.161559664	8.838584671	3.470366007	0.00082758	0.025571793	-0.766290649
SLC27A2	-0.43553746	7.161420098	-3.469715967	0.000829328	0.025571793	-0.768196309
PER2	-0.234518368	8.667081061	-3.469017892	0.00083121	0.025571793	-0.770242499
CCDC97	-0.175074605	8.300945585	-3.468916445	0.000831484	0.025571793	-0.770539832
INTS6L	0.305362295	9.514991085	3.468283385	0.000833194	0.025571793	-0.772395149
RAB15	0.294718953	8.706275744	3.466745984	0.000837362	0.025642342	-0.77689979
UQCRC2	-0.135549231	10.42120379	-3.464709799	0.000842912	0.025736642	-0.782863625
HABP4	-0.208174212	8.0463545	-3.463855581	0.000845251	0.025736642	-0.785364797
SCGB2A1	0.345188571	12.25825088	3.463557201	0.000846069	0.025736642	-0.786238355
IMP3	-0.159496121	10.32450984	-3.461576071	0.000851522	0.025845202	-0.792037042
UBE2Q1	-0.196540804	8.574903561	-3.460331415	0.000854965	0.025862696	-0.795678847
SPINT2	0.201554706	12.11365673	3.460005346	0.000855869	0.025862696	-0.796632752
EML2	-0.179918249	7.507400549	-3.458936531	0.000858839	0.025895365	-0.79975907
CXCR3	-0.182691594	6.025845695	-3.458259385	0.000860725	0.025895365	-0.801739375
SOD1	-0.139861177	12.40491432	-3.457457521	0.000862964	0.025905915	-0.804084046
CA11	-0.27080627	7.563953988	-3.455887292	0.000867364	0.025964515	-0.80867428
GBP3	0.793599789	7.137997756	3.454943563	0.000870019	0.025964515	-0.81143233
PTCRA	-0.132351673	6.155418561	-3.454739705	0.000870594	0.025964515	-0.812028033
IL34	-0.147949148	6.5498425	-3.445596435	0.000896732	0.026686047	-0.838719342
NYX	-0.169811024	6.048114268	-3.442539475	0.000905635	0.026870213	-0.847631662
ISG20L2	-0.191633834	7.973326549	-3.442128682	0.000906838	0.026870213	-0.848828849
VAC14	-0.183159695	7.892614561	-3.439823512	0.000913615	0.026914862	-0.855544926
CERS4	-0.210398564	6.54540361	-3.43902262	0.000915981	0.026914862	-0.857877534
PDP2	-0.256429666	7.985609195	-3.438987823	0.000916084	0.026914862	-0.857978873
ODC1	-0.289056283	9.0841455	-3.438951119	0.000916192	0.026914862	-0.858085763
C16orf91	-0.193403845	8.144045244	-3.436578583	0.000923236	0.027063831	-0.864993341
TMEM60	-0.191594695	10.35300159	-3.434381231	0.000929805	0.027198284	-0.871387729
MRPL48	-0.239826054	9.664398634	-3.430833279	0.000940505	0.027452742	-0.881706033
LOC284023	-0.171003132	8.105991549	-3.429388573	0.000944895	0.027516699	-0.885905325
BRF2	-0.196146814	7.840642524	-3.428333074	0.000948115	0.027516699	-0.888972491
KIZ	0.199884134	8.306814598	3.428137253	0.000948713	0.027516699	-0.889541448
FKBP4	-0.218778395	8.643422744	-3.425291999	0.000957449	0.027711489	-0.897805613
PRG4	0.512173143	6.376535061	3.423428382	0.000963212	0.027800307	-0.903215814
CNBP	-0.139131485	10.97771152	-3.422990583	0.000964571	0.027800307	-0.904486456
SLIRP	-0.202764592	11.60228384	-3.419892536	0.000974236	0.027955773	-0.913474601
ETFDH	-0.258966235	9.782607659	-3.419357827	0.000975914	0.027955773	-0.915025306
KCTD5	-0.199489487	6.718247146	-3.418752193	0.000977817	0.027955773	-0.916781478
PER3	-0.326893055	9.100234061	-3.418657199	0.000978116	0.027955773	-0.917056914
RIMKLB	-0.180048513	8.859293829	-3.41724949	0.000982554	0.028024249	-0.921137911
LINC00543	-0.362409403	7.139313122	-3.414830172	0.000990227	0.028184491	-0.928148684
UGT8	0.235839993	8.000284012	3.412749681	0.00099687	0.02831483	-0.934174644
RANGRF	-0.224433377	8.335526634	-3.410994984	0.001002506	0.0283619	-0.93925485
RRM2B	0.224725525	9.659527232	3.410511987	0.001004062	0.0283619	-0.940652885
SNU13	-0.207160577	9.34040622	-3.410305177	0.001004729	0.0283619	-0.941251449
RPP14	-0.198720717	8.102897	-3.40852955	0.001010475	0.028373078	-0.946389503
LRFN4	-0.193593915	6.738874829	-3.408388765	0.001010932	0.028373078	-0.946796801
TBC1D2B	0.210661771	7.471149439	3.408266081	0.00101133	0.028373078	-0.947151722
BTBD10	-0.150710608	10.69697437	-3.406553717	0.001016904	0.028434774	-0.952104544
GLIS3	-0.301178902	9.289071415	-3.406106304	0.001018366	0.028434774	-0.953398334
GPX4	-0.248739814	10.77655827	-3.405683882	0.001019747	0.028434774	-0.954619736
EVA1B	-0.207999952	6.181460341	-3.404604343	0.001023285	0.028475563	-0.95774064
UFSP1	-0.274539606	5.885368622	-3.402864616	0.001029012	0.028576959	-0.962768568
LINC00240	-0.326700293	6.387841707	-3.401441271	0.00103372	0.028646166	-0.96688071
ATP2B4	0.190240332	8.35128061	3.400850347	0.00103568	0.028646166	-0.968587554
PHF11	0.215382744	9.35001961	3.395854923	0.001052394	0.029049875	-0.98300767
TXN2	-0.148944532	8.907688659	-3.394476199	0.001057051	0.029119844	-0.986984805
POLR3K	-0.230777807	6.970087549	-3.392728723	0.001062982	0.029224546	-0.99202393
ZNF777	-0.170557518	6.412764122	-3.391665957	0.001066604	0.029249011	-0.995087638
PIGH	-0.201218428	7.908042866	-3.390763241	0.00106969	0.029249011	-0.997689395
MLPH	0.726968299	8.025943366	3.39059455	0.001070268	0.029249011	-0.998175531
TNFRSF18	-0.200828386	6.107413707	-3.386696882	0.001083696	0.029557097	-1.009402831
DDA1	-0.166938779	6.558867805	-3.385441815	0.001088053	0.029617063	-1.013016021
PBDC1	-0.192380735	7.832366573	-3.384679898	0.001090706	0.029618505	-1.015209004
N6AMT1	-0.232404406	7.252072012	-3.383604705	0.001094461	0.029618505	-1.018303041
MSL1	0.151449849	10.4806007	3.38356989	0.001094583	0.029618505	-1.018403216
LOH12CR2	-0.3082252	6.02556161	-3.382848947	0.001097108	0.029628383	-1.020477417
ITGAV	0.186249961	11.34677833	3.380338606	0.001105941	0.029808271	-1.027697261
RCAN2	-0.222294153	11.81151176	-3.37826201	0.001113299	0.02992568	-1.033666609
ALKBH1	-0.260820515	7.627639549	-3.377711809	0.001115257	0.02992568	-1.035247748
LSM14B	-0.198976306	8.535297305	-3.377266989	0.001116841	0.02992568	-1.036525908
ZMAT4	-0.772580031	6.921007902	-3.374226164	0.001127732	0.030158582	-1.045260139
NAT8L	-0.288957037	6.976916646	-3.372027784	0.001135667	0.030230243	-1.051570932
MCM2	-0.272991032	6.727803012	-3.371963864	0.001135899	0.030230243	-1.051754379
PITHD1	-0.171590163	9.323387049	-3.371653889	0.001137022	0.030230243	-1.052643951
CUL3	-0.209068756	8.955654256	-3.370497035	0.001141224	0.030232332	-1.055963369
SCAF11	0.12906264	8.845818805	3.368841869	0.001147261	0.030232332	-1.060711137
RABAC1	0.2234233	10.16736502	3.36861987	0.001148073	0.030232332	-1.061347798
SBDSP1///SBDS	-0.141550247	10.63230384	-3.368583867	0.001148204	0.030232332	-1.061451046
FAM122B	0.155962317	9.601107707	3.368175845	0.001149698	0.030232332	-1.062621103
DNASE2	-0.216095133	7.829316	-3.368005432	0.001150323	0.030232332	-1.063109754
TMEM45B	0.6148425	7.626655537	3.364068776	0.001164838	0.030555287	-1.074392751
SPHK2	-0.298439257	6.831055878	-3.362576082	0.001170387	0.030642252	-1.078668434
PRPS1	-0.308081395	8.708817122	-3.361667477	0.001173777	0.030672465	-1.081270351
TMSB10	0.191112107	12.55246443	3.360345293	0.001178726	0.030743237	-1.085055668
KLHL41	0.485126239	6.758069646	3.359325021	0.001182559	0.030784669	-1.087975869
UNC5D	-0.624714093	7.644121024	-3.357020832	0.001191257	0.030945438	-1.094568425
POLA2	-0.172514406	6.299891744	-3.356496308	0.001193246	0.030945438	-1.096068677
EPB41L3	0.222358147	9.247440366	3.354583339	0.001200524	0.03107546	-1.101538684
FASTKD5	-0.215370199	8.672885354	-3.352974767	0.001206677	0.031169305	-1.106136479
MCOLN3	-0.350490742	8.449344305	-3.352449233	0.001208694	0.031169305	-1.107638258
CYFIP2	0.292222959	9.542521561	3.351498105	0.001212352	0.031204974	-1.110355776
UBTD1	-0.244205524	6.70209239	-3.349590213	0.00121972	0.031335845	-1.115805169
MYO9A	0.21463944	7.825707598	3.347944272	0.001226111	0.03144115	-1.120504494
ARL4C	0.429405609	7.563614317	3.34603147	0.001233577	0.031573596	-1.125963553
SBNO2	-0.145121833	5.876517732	-3.343064527	0.001245243	0.031812831	-1.134426447
SOX15	-0.254420312	7.012591573	-3.33968261	0.001258667	0.032096008	-1.144066126
RASGEF1A	0.286919365	7.878687793	3.338544442	0.001263215	0.032129081	-1.147308661
DOLPP1	-0.251190785	7.075127439	-3.338186737	0.001264648	0.032129081	-1.148327559
ATP5F1	-0.16542108	9.924343159	-3.33578715	0.001274298	0.032314403	-1.155160483
PCDHB14	0.266691144	8.458097183	3.334730103	0.001278571	0.032362936	-1.158169296
HSP90B1	0.207220671	9.47843878	3.332000111	0.001289668	0.032449027	-1.165936709
KBTBD4	-0.186588487	8.699000305	-3.331666938	0.001291029	0.032449027	-1.166884328
FAM122A	-0.180690643	7.411427256	-3.331569961	0.001291425	0.032449027	-1.167160142
TPM3	-0.175706244	9.558802488	-3.331568059	0.001291433	0.032449027	-1.16716555
STRADB	0.216540614	9.943265939	3.330325757	0.001296519	0.032507805	-1.170698234
SGF29	-0.173196061	8.092009085	-3.329665758	0.001299229	0.032507805	-1.172574641
KIFC3	-0.186187996	6.434629293	-3.329264193	0.001300881	0.032507805	-1.173716173
ZNF518B	-0.275396104	7.944965585	-3.328173823	0.001305375	0.032560799	-1.17681525
FGF14-AS2	-0.259166389	8.34938811	-3.326912925	0.00131059	0.032631554	-1.180398052
CENPW	-0.290786665	6.640782207	-3.322012613	0.001331045	0.033080798	-1.194312409
SCAMP3	-0.177039804	10.01505395	-3.319485155	0.001341711	0.033272017	-1.201483033
KBTBD11	0.346399067	8.789784317	3.318387696	0.001346368	0.033272017	-1.204595337
SAE1	-0.1900835	7.616167195	-3.31820848	0.00134713	0.033272017	-1.205103507
PCGF1	-0.195764307	9.267809159	-3.317900611	0.001348439	0.033272017	-1.205976424
TUT1	-0.172219776	7.52119222	-3.315555587	0.001358455	0.033430235	-1.212623382
SCAF1	-0.181746946	6.913270598	-3.315199068	0.001359984	0.033430235	-1.213633621
LINC00870	-0.577765688	5.774114951	-3.314691725	0.001362162	0.033430235	-1.215071098
CCDC127	-0.25517929	7.213848085	-3.313471239	0.001367416	0.033499243	-1.218528473
NCSTN	0.198869203	8.62043789	3.311749502	0.001374859	0.033605085	-1.223404147
CACHD1	0.325254379	7.890526402	3.311340058	0.001376635	0.033605085	-1.224563344
PRR13	-0.123927646	10.15921424	-3.31021342	0.001381533	0.033609114	-1.22775246
MBLAC1	-0.29254087	6.683457524	-3.310174989	0.0013817	0.033609114	-1.22786123
NUP62	-0.130778912	8.021113122	-3.309143623	0.001386198	0.033658849	-1.23077992
HIP1	0.399093714	6.967336927	3.308284159	0.001389957	0.03369049	-1.233211614
PCDH12	0.451253188	8.016708	3.305428772	0.001402514	0.033934893	-1.24128697
ATP6V1D	-0.190803518	9.906483061	-3.303930581	0.001409145	0.034035308	-1.245521912
RCCD1	0.274252339	7.41631261	3.302705028	0.001414591	0.034106802	-1.248985107
COX6B1	-0.137126776	11.84714265	-3.301358336	0.001420598	0.034139344	-1.252789495
ZNF280B	-0.334703838	6.925695829	-3.301286886	0.001420917	0.034139344	-1.252991307
DDX19A///DDX19B	-0.167715317	8.779392878	-3.300286012	0.001425398	0.034187135	-1.255817957
NEU1	-0.194655199	9.222352354	-3.295864581	0.001445353	0.034605234	-1.268297106
PCP2	-0.2270825	5.759679024	-3.294442843	0.001451825	0.034699633	-1.272307158
RAB11FIP5	-0.223524486	8.403582915	-3.293531332	0.001455989	0.034738627	-1.274877409
NAA40	0.216054968	10.15733371	3.291255488	0.001466434	0.034927088	-1.281292411
COMMD10	-0.187574823	7.891919439	-3.290042935	0.001472027	0.034944649	-1.284708902
TSPAN33	-0.317212706	8.836634341	-3.289991409	0.001472265	0.034944649	-1.28485406
PRCP	0.147483068	10.03428145	3.283913437	0.00150061	0.035555913	-1.301964755
PEX12	-0.280636583	8.021478427	-3.282949221	0.001505154	0.035602079	-1.304677007
GPR19	0.444358058	7.951211902	3.282207715	0.001508657	0.035623513	-1.306762384
MRPL43	-0.181178607	9.047809732	-3.280593721	0.001516307	0.035687553	-1.311300263
DSTNP2	-0.161929911	10.50599207	-3.280304334	0.001517683	0.035687553	-1.31211372
C7orf49	-0.17889994	7.507922976	-3.27999124	0.001519173	0.035687553	-1.312993756
TGFBR3	-0.361006033	9.672092061	-3.276712573	0.001534854	0.035994306	-1.322205495
DDB2	0.315572148	9.381410366	3.275997483	0.001538295	0.036013425	-1.324213679
PGRMC1	-0.191642563	9.069027561	-3.275026408	0.001542978	0.036061533	-1.326940212
GALNT7	0.344217253	8.459439195	3.274216979	0.001546892	0.036091526	-1.329212415
ACAP1	-0.181399454	6.611077024	-3.272864881	0.001553451	0.036183023	-1.333007025
CLDN9	-0.311222165	6.374324902	-3.271593507	0.001559643	0.036265656	-1.336573999
NOB1	-0.254021548	8.15408222	-3.271045415	0.001562319	0.036266415	-1.338111402
PKD2	0.18878265	10.42770929	3.267335934	0.001580544	0.036530727	-1.348511379
GRB2	-0.158442097	8.246937049	-3.267216442	0.001581135	0.036530727	-1.348846242
SNAPC5	-0.159602048	8.795044756	-3.267103439	0.001581693	0.036530727	-1.349162909
PRDM11	-0.230631775	6.65945728	-3.266065957	0.00158683	0.036587764	-1.352069849
ARFGEF3	0.249506455	9.65206311	3.264124011	0.001596486	0.036748652	-1.357509129
POLR1E	-0.234142309	8.137585134	-3.262336515	0.001605423	0.03689247	-1.362513628
RHNO1	-0.177034286	9.206721024	-3.259797757	0.001618197	0.037097317	-1.369617857
AKAP10	0.243423357	7.7870445	3.259491267	0.001619746	0.037097317	-1.370475225
VRTN	-0.151592352	6.473934988	-3.257074997	0.001632003	0.03728582	-1.37723229
PON1	1.066986926	7.645332329	3.256627405	0.001634283	0.03728582	-1.378483554
KCNH8	0.618518145	6.684020573	3.256265252	0.00163613	0.03728582	-1.379495874
ADCYAP1	-0.375332959	10.91919062	-3.254886755	0.001643178	0.037384341	-1.383348379
PAICS	-0.175981275	9.053978341	-3.252849648	0.001653646	0.037560205	-1.389039227
ZNF2	-0.286334476	7.362682866	-3.251603433	0.00166008	0.03761315	-1.3925193
ZNF70	-0.451468498	5.546290427	-3.251336766	0.00166146	0.03761315	-1.393263842
CD36	0.383473561	8.004944512	3.250574504	0.00166541	0.037640468	-1.395391834
GTF2H2C_2///GTF2H2C///GTF2H2B///GTF2H2	0.22863566	9.15611272	3.249963581	0.001668583	0.037650141	-1.397097062
PCSK9	-0.420871639	6.905128634	-3.249061188	0.001673279	0.037694112	-1.399615403
FHOD3	-0.489718366	6.620777902	-3.248090276	0.001678346	0.037746269	-1.402324363
LINC00616	0.738813513	6.667325085	3.247452906	0.00168168	0.037759349	-1.404102368
MCUB	-0.340639292	9.442747463	-3.246153984	0.001688493	0.037821841	-1.407725004
ZNF428	-0.200876954	7.399924341	-3.245670935	0.001691034	0.037821841	-1.409071925
ALG12	-0.154101977	6.897290427	-3.245348089	0.001692733	0.037821841	-1.409972053
GABBR1	0.183653727	9.210561402	3.244692126	0.001696192	0.037837499	-1.411800738
FAM50B	-0.238655084	8.539281756	-3.242747021	0.001706487	0.03800536	-1.417221611
ARHGAP22	0.485843618	6.277824756	3.240867589	0.001716491	0.038166184	-1.422457094
TUBGCP5	-0.252988103	8.104644866	-3.240077306	0.001720713	0.038198164	-1.424657871
MSH6	-0.243763242	8.25648678	-3.239530162	0.001723642	0.038201375	-1.426181313
KCTD16	0.560126222	5.642509085	3.23652291	0.001739826	0.038436446	-1.434551054
TMPO-AS1	-0.347669706	6.009464988	-3.236517971	0.001739852	0.038436446	-1.434564796
MAP1A	-0.262820503	8.590164646	-3.234450448	0.001751061	0.038621871	-1.440315637
NDUFC1	-0.194729182	9.183820378	-3.232502089	0.001761685	0.038793837	-1.445732445
SPSB2	-0.295035648	7.675877646	-3.229000365	0.001780932	0.039141197	-1.455461612
COX7A2L	-0.112076231	12.2486958	-3.228154681	0.00178561	0.039141197	-1.457810041
USE1	-0.194030583	8.960328024	-3.228080838	0.001786019	0.039141197	-1.458015079
MBP	-0.193878553	7.994928927	-3.227251377	0.001790619	0.039179421	-1.460317958
KCNG3	-0.438141213	8.392654817	-3.225753928	0.001798951	0.039299065	-1.464474264
TMEM126A	-0.179969035	10.75239887	-3.224820146	0.001804166	0.039350317	-1.467065312
RSL1D1	-0.184106793	9.09106222	-3.223805111	0.00180985	0.0394057	-1.469881166
GCC1	-0.17324403	8.649620598	-3.223341871	0.00181245	0.0394057	-1.471166035
GSK3A	-0.168124679	7.178241854	-3.22258835	0.001816686	0.039435306	-1.47325574
MPV17L2	-0.225124572	7.302460024	-3.221597912	0.001822268	0.039493991	-1.476001907
TXNIP	0.290418102	11.04457657	3.220796696	0.001826796	0.039529668	-1.478222948
KCNN3	0.296839193	5.9598115	3.220233839	0.001829983	0.039536268	-1.479782982
SEMA4D	0.18650355	9.292164976	3.219526914	0.001833992	0.039560602	-1.481742025
C12orf76	-0.242607472	9.884279829	-3.215589888	0.001856476	0.039982715	-1.492646329
COL27A1	0.318066791	9.548615122	3.214757966	0.001861259	0.040022911	-1.494949176
GSTM4	-0.219507215	7.043478866	-3.213725374	0.001867213	0.0400881	-1.497806861
IKBKB	0.165541366	8.295135841	3.213179562	0.001870367	0.040093075	-1.499317101
BLVRA	-0.188077274	8.362650061	-3.212429716	0.001874709	0.040123445	-1.501391577
CCNA2	0.20634257	8.580378902	3.211900643	0.001877778	0.040126527	-1.502855052
SRSF8	-0.162432307	8.942078134	-3.21101262	0.001882939	0.040174247	-1.505311006
TBC1D10B	-0.157996956	7.72086622	-3.210477386	0.001886056	0.040178274	-1.506791021
SAP18	-0.133569834	10.707874	-3.207011655	0.001906359	0.040547814	-1.516369762
RAPGEF2	0.218335428	7.654061866	3.205816299	0.001913409	0.040634762	-1.519671696
ZMAT3	0.231134821	8.805861768	3.204588901	0.001920673	0.040725986	-1.52306115
C11orf1	-0.243692767	9.814275634	-3.203861112	0.001924992	0.040754586	-1.525070464
URB2	-0.258405399	7.391622268	-3.202366608	0.001933891	0.040879891	-1.529195462
OTUD7B	-0.124950912	7.345153268	-3.198378154	0.001957827	0.041311226	-1.540196775
RTN4IP1	-0.267473593	7.658309585	-3.197965659	0.001960318	0.041311226	-1.541333951
NSA2	-0.204850603	12.04130857	-3.195970443	0.00197241	0.041468672	-1.546832824
CEP126	0.372629312	9.230938073	3.195736136	0.001973835	0.041468672	-1.547478408
CHD9	0.162991334	8.020954476	3.193360716	0.001988332	0.041709367	-1.554021309
LINC01144	-0.258718515	7.162587073	-3.191821094	0.001997781	0.041843604	-1.558260071
TMEM132C	0.489247366	7.542387366	3.189546987	0.002011815	0.042073309	-1.564518068
ZSCAN25	-0.152942828	7.571450171	-3.184212136	0.002045099	0.04270429	-1.57918525
OPA3	-0.176658875	7.026106963	-3.183667782	0.002048524	0.0427108	-1.580680785
C22orf46	-0.193275535	6.477115195	-3.181562306	0.002061822	0.042858606	-1.586463415
DYNLL1	-0.10426332	11.98191202	-3.181207177	0.002064073	0.042858606	-1.587438475
ARPC1A	-0.187669324	9.635693524	-3.18106332	0.002064986	0.042858606	-1.587833434
DMTN	-0.26181982	9.042961805	-3.180166072	0.002070685	0.042911979	-1.590296501
NDUFAF4	-0.204676706	8.566457122	-3.178578759	0.002080804	0.04305664	-1.594652577
ME2	-0.208935252	8.718233854	-3.175737724	0.002099031	0.043368381	-1.602445053
PSMD1	-0.205389564	10.31569402	-3.17487251	0.002104611	0.043418288	-1.604817118
RUNX2	0.395228549	6.217860098	3.172447586	0.002120325	0.043676786	-1.611462604
MYOM1	0.42863665	9.39855339	3.171555386	0.002126134	0.043683685	-1.613906682
CYP39A1	0.318671965	6.729216341	3.171418257	0.002127028	0.043683685	-1.614282284
COPS7A	-0.127241203	10.50294039	-3.16711582	0.002155262	0.044145586	-1.626060442
ZNF629	-0.214850264	8.678982951	-3.167010869	0.002155955	0.044145586	-1.626347597
AIFM2	-0.176389465	7.003520829	-3.166128253	0.002161791	0.04419913	-1.628762213
FTL	-0.124833732	13.44068102	-3.164555411	0.002172229	0.044315379	-1.633063823
UBE2L3	-0.134501563	9.273734744	-3.164298631	0.002173938	0.044315379	-1.633765942
BBOF1	-0.141016436	6.843338049	-3.160649286	0.002198355	0.044746631	-1.643739623
PBXIP1	0.31940399	9.353064439	3.158430009	0.002213328	0.044984671	-1.649800557
RYR2	0.452754897	6.084766354	3.156567058	0.002225971	0.045067161	-1.654885798
FAM129B	-0.20926156	7.472124049	-3.15639252	0.002227159	0.045067161	-1.65536211
MCOLN1	-0.304778515	8.751577402	-3.1560382	0.002229573	0.045067161	-1.656328983
HDAC4	0.205116962	10.01367474	3.155898171	0.002230527	0.045067161	-1.656711072
SPATA18	0.294870568	8.606995146	3.15291575	0.002250947	0.045412849	-1.66484591
GRPEL1	-0.178930315	8.592059073	-3.151168393	0.002262991	0.045448858	-1.669609219
TMED3	0.241999651	10.46155026	3.150984171	0.002264264	0.045448858	-1.670111289
TRAPPC6A	-0.225079745	7.013686634	-3.150823726	0.002265374	0.045448858	-1.67054854
HIBADH	-0.218486658	8.341130549	-3.150326262	0.002268817	0.045448858	-1.671904141
FN3KRP	-0.189085182	7.56669578	-3.150191366	0.002269752	0.045448858	-1.672271705
HOMEZ	-0.341541668	5.759805061	-3.149779329	0.002272609	0.045448858	-1.673394352
NCKAP5	-0.473478541	5.271598293	-3.148361024	0.002282468	0.045579587	-1.677257829
SLC45A2	-0.30701754	5.716828049	-3.146359839	0.002296447	0.045792085	-1.682706776
IFNGR1	0.219255631	8.620341976	3.144559328	0.002309092	0.045952401	-1.687607016
BCAS3	-0.198784432	7.02292528	-3.144262146	0.002311186	0.045952401	-1.68841561
RBM26	0.129202219	8.818995024	3.143204132	0.002318653	0.046011473	-1.691293854
WNT4	0.348075343	8.254465622	3.142891404	0.002320864	0.046011473	-1.69214446
EIF4G3	0.156989556	9.154805561	3.139142653	0.002347528	0.046471286	-1.702335783
BANK1	0.490436382	7.173549695	3.138680739	0.002350833	0.046471286	-1.703590882
PHACTR3	0.975509908	6.216327366	3.137540564	0.002359009	0.046565826	-1.706688319
RPL14	-0.082280985	12.80991224	-3.135745435	0.002371937	0.046708586	-1.711563249
DHRS7B	-0.265517334	7.76576389	-3.134797081	0.002378793	0.046708586	-1.714137764
LINC01004	0.233397417	9.076285841	3.13478108	0.002378909	0.046708586	-1.714181197
DEAF1	-0.195820654	6.508255841	-3.134649677	0.00237986	0.046708586	-1.714537872
CNTNAP5	0.65774771	5.342861098	3.132904865	0.002392528	0.046890126	-1.719272788
SPIDR	0.341357291	7.628937305	3.128487384	0.002424881	0.047456407	-1.731251368
CRABP1	-0.531200194	5.689092134	-3.124191285	0.002456736	0.048011334	-1.742888161
CD44	0.353596883	7.600167268	3.122937281	0.002466107	0.048125922	-1.746282516
DRAP1	-0.182105547	8.581460012	-3.121613373	0.002476037	0.048198853	-1.749864933
HNF1A	-0.249754647	7.428172305	-3.121502438	0.002476871	0.048198853	-1.750165063
PML	-0.109065081	6.459918207	-3.120307772	0.002485866	0.048305381	-1.753396649
RAB21	-0.190288223	8.88282961	-3.119038016	0.00249546	0.048416811	-1.756830297
G6PC2	-0.498668585	10.4403796	-3.118341648	0.002500737	0.048416811	-1.758712938
GTDC1	-0.18014567	6.761242573	-3.118150326	0.002502188	0.048416811	-1.759230124
C1orf50	-0.149632145	8.323099671	-3.117243211	0.002509081	0.048481797	-1.761681913
DFFA	-0.149088087	7.555218098	-3.116397621	0.002515521	0.048537888	-1.763966907
STOM	0.351240056	9.725656756	3.115028668	0.002525981	0.048670828	-1.767665131
SAMD3	0.268348404	9.112548695	3.1145685	0.002529507	0.048670828	-1.76890799
CALCA	0.745164094	6.110112268	3.112476827	0.002545588	0.048911652	-1.774555535
TMEM115	-0.154131952	8.370283195	-3.111668469	0.002551828	0.04895288	-1.77673732
TIMM10	-0.231046791	9.285438573	-3.111275099	0.00255487	0.04895288	-1.777798876
TOMM6///PRICKLE4	-0.108488575	11.54131509	-3.110205355	0.002563159	0.048969828	-1.780685183
EFL1	-0.212701915	8.397198524	-3.109697573	0.002567103	0.048969828	-1.78205497
HSPA1L	-0.291021156	6.574323268	-3.109525927	0.002568437	0.048969828	-1.782517963
LOC100147773	-0.370496113	5.993555171	-3.109212431	0.002570876	0.048969828	-1.783363522
KIAA2022	-0.293333666	7.445275098	-3.108801723	0.002574074	0.048969828	-1.784471182
MIEF1	-0.144683802	8.267759098	-3.108404349	0.002577171	0.048969828	-1.785542772
PERM1	-0.131941157	5.79288478	-3.107206536	0.00258653	0.049000665	-1.78877224
LRRTM2	0.480048332	7.226423098	3.106899774	0.002588932	0.049000665	-1.789599154
DNAJC14	-0.22744731	8.471916183	-3.106826055	0.00258951	0.049000665	-1.789797863
SATB1	0.206066405	8.818651854	3.105138684	0.002602761	0.049183581	-1.794345158
ZNF770	-0.23796489	7.351863354	-3.10280301	0.002621208	0.049464039	-1.800636372
RRP9	-0.198613651	6.301941939	-3.10194688	0.002628	0.04952409	-1.802941456
ARHGEF26	-0.325995199	6.950044683	-3.099962307	0.002643808	0.049753639	-1.8082829
PTER	0.268256403	7.326225963	3.097676472	0.002662125	0.050016773	-1.814431867
RASGRF1	-0.43173476	7.731229171	-3.09705682	0.002667111	0.050016773	-1.816098136
MFAP3	-0.150579437	9.355285561	-3.096495593	0.002671634	0.050016773	-1.817607074
PEX10	-0.1248049	7.794809451	-3.096403888	0.002672374	0.050016773	-1.817853617
SCAI	-0.274021872	7.636416732	-3.095804043	0.002677217	0.050039159	-1.819466109
TDRD9	0.441121883	10.68623827	3.094239984	0.002689885	0.050207523	-1.823669436
XAGE1B///XAGE1E	-0.180804321	5.497564183	-3.093752473	0.002693845	0.050213117	-1.824979255
USP22	-0.113316087	10.43580259	-3.092884531	0.002700908	0.050276467	-1.827310797
RSPRY1	0.154847816	9.100502659	3.092347331	0.002705288	0.05028977	-1.828753612
C21orf59	-0.161488541	9.680670549	-3.09147189	0.002712441	0.050354501	-1.831104458
CSTB	-0.19933381	9.8451265	-3.087490096	0.002745196	0.050826376	-1.841790288
MRPL10	-0.249616951	9.56981328	-3.087481233	0.002745269	0.050826376	-1.841814063
CABLES2	-0.21294707	7.54682889	-3.08355452	0.002777931	0.051361779	-1.85234146
FZD5	0.369150868	9.47230878	3.081240572	0.002797348	0.051651159	-1.858540159
FZD4	-0.385688718	8.297448317	-3.080686996	0.002802011	0.051667732	-1.860022559
TIMM8B	-0.175801707	9.816973146	-3.077908538	0.002825528	0.05203144	-1.867459723
SPAG7	-0.164965171	9.002608463	-3.076111868	0.002840833	0.052243147	-1.872266101
PON2	0.173989684	10.44006139	3.075105043	0.002849443	0.052276624	-1.874958555
TSSC4	-0.181725808	8.437326195	-3.075007983	0.002850274	0.052276624	-1.875218077
TP53INP1	0.188573804	10.42427562	3.074514607	0.002854504	0.052277548	-1.876537177
TRMT5	-0.112355702	9.706413817	-3.073945258	0.002859391	0.052277548	-1.878059195
ZNF354B	-0.341858399	6.806713329	-3.073670076	0.002861757	0.052277548	-1.878794748
COMT	0.153176105	8.246138927	3.072270492	0.002873814	0.052355452	-1.882534992
USP13	-0.205396588	7.725804854	-3.071955227	0.002876537	0.052355452	-1.88337732
LYRM9	-0.166860103	10.02186255	-3.071593582	0.002879663	0.052355452	-1.884343486
DDX28	-0.187033561	6.953190707	-3.071405879	0.002881286	0.052355452	-1.884844914
COQ10A	-0.18290968	10.69881926	-3.070827278	0.002886297	0.052377124	-1.88639043
SSBP3	0.13363979	8.805279915	3.070315008	0.00289074	0.052388451	-1.88775858
ZNF14	-0.189370286	9.343209146	-3.067265306	0.002917321	0.052746238	-1.895899869
MRPS18A	-0.209147113	8.978601012	-3.067168184	0.002918171	0.052746238	-1.896159034
MPC1	-0.142691853	10.31071045	-3.066648026	0.002922729	0.052752854	-1.897546945
KANK3	-0.191929572	8.334019159	-3.066249206	0.002926228	0.052752854	-1.898610968
SUN1	0.20529989	8.064298439	3.0655402	0.002932458	0.052795787	-1.900502279
FITM2	-0.231372529	7.401500939	-3.064462933	0.002941947	0.052897212	-1.903375287
TMEM105	-0.14034447	6.490903037	-3.063276142	0.002952434	0.053016289	-1.906539465
DAB1	0.503736513	7.506246	3.062570545	0.002958686	0.053059095	-1.908420247
COX11	-0.18565136	8.48664811	-3.060532069	0.002976815	0.053289295	-1.913851918
LRRC8D	-0.181085135	9.974190927	-3.06025462	0.002979291	0.053289295	-1.914590981
EID3	-0.340050578	7.929957256	-3.057975603	0.002999698	0.05353066	-1.920659782
SULF1	0.564794407	7.856198805	3.057207515	0.003006604	0.05353066	-1.922704321
C1orf127	-0.317107106	8.028828768	-3.057206495	0.003006614	0.05353066	-1.922707037
FBXO28	-0.180082367	8.481068512	-3.056596018	0.003012114	0.05353066	-1.92433175
LGMN	0.214674442	9.892187183	3.056423894	0.003013666	0.05353066	-1.924789791
SEC16B	0.292392306	6.905225878	3.055876715	0.003018606	0.05353066	-1.926245763
SORBS1	0.238173886	8.188562037	3.055555611	0.003021509	0.05353066	-1.927100081
GRWD1	-0.187956386	8.702938402	-3.055280184	0.003024	0.05353066	-1.927832819
MAGI3	-0.170262301	6.522062341	-3.053799535	0.003037428	0.053657118	-1.93177099
AAMDC	-0.205964705	8.584315195	-3.053630299	0.003038966	0.053657118	-1.932221022
TSC22D2	0.15733772	8.502686878	3.052891407	0.003045691	0.053660264	-1.934185648
SIRT5	-0.113978193	7.648989024	-3.052751357	0.003046967	0.053660264	-1.934557983
COPS8	-0.148273322	7.959198378	-3.050213727	0.003070177	0.05399969	-1.941302141
SIX2	-0.498232644	9.447423585	-3.049433429	0.003077347	0.05405649	-1.943375017
PRICKLE2	0.224526558	9.874264537	3.048144282	0.003089226	0.054129439	-1.946798742
TRMT12	-0.173493707	9.468071439	-3.048126431	0.003089391	0.054129439	-1.946846142
PSMB4	-0.120601753	12.07972846	-3.047650822	0.003093784	0.054137279	-1.948108974
C1orf74	-0.232378113	6.620398902	-3.046494366	0.003104492	0.054255441	-1.951178932
ATP6V0C	-0.171411958	9.820029037	-3.044891243	0.003119392	0.054316131	-1.955433103
MYOF	0.524039775	6.336061268	3.044879829	0.003119498	0.054316131	-1.955463385
IFIT1	-0.3299211	8.815368415	-3.044842898	0.003119842	0.054316131	-1.955561367
GRIA3	0.319155449	8.300257927	3.040868457	0.003157073	0.05489466	-1.966100481
RBBP8NL	-0.153211466	6.266525659	-3.040118362	0.003164146	0.054947997	-1.968088303
SGSM1	-0.268372992	8.047478488	-3.038218761	0.003182123	0.05518839	-1.973120692
GGPS1	-0.133895901	9.536652732	-3.037806815	0.003186034	0.05518839	-1.974211683
KMT2E	0.157889645	9.72369061	3.037371192	0.003190175	0.05519043	-1.975365254
C10orf2	-0.226023282	7.235445878	-3.036099599	0.00320229	0.055285952	-1.978731801
MED27	-0.229693798	7.80764089	-3.035946046	0.003203756	0.055285952	-1.979138257
EPB41L4A-AS1	-0.179421651	10.13937504	-3.033937259	0.00322299	0.055547998	-1.984454041
PLPP5	0.160476873	10.25658912	3.033274701	0.003229358	0.055587907	-1.986206736
KPTN	0.259050079	8.179497232	3.031871991	0.003242877	0.055750667	-1.989916386
ZNF354C	-0.174187448	8.431860366	-3.029026547	0.003270463	0.056075796	-1.997437362
ILF2	-0.141333398	9.901664171	-3.028712608	0.00327352	0.056075796	-1.99826681
ZNF543	-0.317456797	6.798476317	-3.028658008	0.003274052	0.056075796	-1.99841106
HHLA3	-0.187489498	7.465751439	-3.027218102	0.003288108	0.056246326	-2.002214471
MYH14	-0.170597496	7.883036671	-3.024294738	0.003316818	0.056619238	-2.009931917
PTPN12	0.234121441	8.858404512	3.024158479	0.003318162	0.056619238	-2.010291486
TCERG1	0.142753018	9.740845598	3.023142413	0.003328199	0.056719955	-2.012972339
GPR39	-0.288976057	6.798055134	-3.02208625	0.003338662	0.056827671	-2.015758231
HLF	-0.251304104	9.657719195	-3.021619332	0.003343297	0.056836051	-2.016989596
B9D2	-0.19282724	7.20796161	-3.019938363	0.003360034	0.057049883	-2.021421432
ZNF346	-0.168595097	6.528063171	-3.018905409	0.003370357	0.057100173	-2.024143819
JUP	-0.162883004	8.96721128	-3.018794581	0.003371467	0.057100173	-2.024435866
CNOT10	-0.181018306	8.816067561	-3.018138702	0.003378039	0.057100173	-2.026164026
TLN2	-0.248002575	6.421616049	-3.017696413	0.003382477	0.057100173	-2.027329234
BTG3	0.205492248	8.656431463	3.017468259	0.003384769	0.057100173	-2.02793025
ZMYND12	-0.272410672	8.056525476	-3.017149949	0.003387969	0.057100173	-2.028768703
DGCR6L	-0.185708225	6.661684341	-3.014049225	0.003419285	0.057518301	-2.036932564
MRAP2	0.299565871	11.02413406	3.013864093	0.003421163	0.057518301	-2.037419783
STRAP	0.156933324	9.175235817	3.013365373	0.003426227	0.057527861	-2.038732171
MGAT5B	-0.21916621	5.87942489	-3.012982691	0.003430118	0.057527861	-2.039739088
QDPR	0.172778528	8.320510451	3.008887949	0.003472007	0.058094773	-2.050506841
DAP3	-0.095879679	10.13693968	-3.008670013	0.00347425	0.058094773	-2.051079611
HPRT1	-0.147473011	9.957832463	-3.008439413	0.003476624	0.058094773	-2.051685628
LYRM4	-0.167781549	8.77553389	-3.005992266	0.003501915	0.0584462	-2.058114461
NCBP2-AS2	-0.188829329	8.710723024	-3.00470134	0.003515326	0.058598725	-2.061504139
RNF26	-0.147959404	8.052814122	-3.00373175	0.003525429	0.058671219	-2.064049302
SKAP2	0.2586622	9.01827178	3.002433241	0.003539002	0.058671219	-2.067456849
LCMT1	-0.145085569	10.78963341	-3.002369031	0.003539674	0.058671219	-2.06762532
UBE2V2	-0.1474997	8.294127622	-3.002284472	0.00354056	0.058671219	-2.067847176
CCDC167	-0.223410842	7.316476585	-3.002236976	0.003541058	0.058671219	-2.067971786
KY	-0.509285141	6.857676354	-2.998385288	0.003581625	0.059271794	-2.078071964
TSN	-0.128968876	9.331247646	-2.996920136	0.00359717	0.059457313	-2.081911283
APOO	-0.218362738	10.63556589	-2.995319756	0.00361422	0.059667249	-2.086103251
ITIH4	0.452872778	6.876526707	2.99382561	0.003630206	0.059738006	-2.090015343
PLN	-0.836929481	5.779391012	-2.993745878	0.003631061	0.059738006	-2.090224059
ASB16	-0.305641034	6.558632439	-2.993698493	0.003631569	0.059738006	-2.0903481
PRKAB2	0.185248962	7.561226159	2.992790263	0.003641322	0.059790837	-2.09272526
FAM166A	-0.255089305	6.112818683	-2.992587964	0.003643497	0.059790837	-2.09325467
MED7	-0.167766071	8.980037622	-2.991579544	0.00365436	0.059897453	-2.095893248
GTF2F1	-0.154294147	7.691781988	-2.991127431	0.00365924	0.059905867	-2.097075991
SYNGR4	-0.40669751	8.550945024	-2.990073182	0.003670643	0.059988024	-2.099833393
SAMD5	0.336841967	7.328337744	2.989855273	0.003673004	0.059988024	-2.10040324
EML6	0.328641931	8.57408011	2.988982984	0.003682469	0.060055309	-2.102684003
FARSA	-0.171317274	7.966982585	-2.988669256	0.003685879	0.060055309	-2.103504174
LOC101929002	-0.568693476	5.947632305	-2.988020872	0.003692935	0.060098902	-2.105199013
ZNF526	-0.186058202	7.319973817	-2.987457678	0.003699074	0.060127487	-2.106670929
C6orf120	-0.170856748	9.120327927	-2.986124631	0.003713643	0.060234533	-2.110153988
CCT2	-0.149040315	10.61856835	-2.985640038	0.003718952	0.060234533	-2.111419853
FAM134B	0.234905455	8.345575488	2.985442761	0.003721116	0.060234533	-2.111935139
ATP1A1-AS1	-0.177395034	7.15478439	-2.985081724	0.003725078	0.060234533	-2.11287809
MYO5B	-0.182218832	8.510678915	-2.984850961	0.003727613	0.060234533	-2.113480748
SPTLC2	-0.165638783	7.430774305	-2.982386041	0.003754786	0.060602247	-2.119915771
ERRFI1	0.335591996	11.99053071	2.981952129	0.003759588	0.060608454	-2.121048121
HOXA10	-0.15229765	5.739263085	-2.978485927	0.003798156	0.061140954	-2.130088906
C8orf33	-0.147678927	7.658276073	-2.978038488	0.003803161	0.061140954	-2.131255335
PTP4A3	0.331936531	7.499753073	2.97778583	0.00380599	0.061140954	-2.131913926
INHBA	0.445112063	7.991766244	2.976903576	0.003815884	0.061228194	-2.134213308
SAFB2	0.23609972	8.789179902	2.975842391	0.003827815	0.061309063	-2.136978311
DARS2	-0.242221151	6.581526463	-2.975660726	0.003829861	0.061309063	-2.137451577
ETV1	0.345100331	6.754439939	2.974293877	0.003845288	0.061472113	-2.141011676
FAM102B	0.453469361	5.894371524	2.973965045	0.003849008	0.061472113	-2.141867957
REV3L	0.237265436	8.871169988	2.972045239	0.003870793	0.061748148	-2.146865643
HIF1AN	-0.122218087	8.832667463	-2.970437905	0.003889119	0.061896101	-2.151047911
C15orf59	-0.410358348	6.873773573	-2.970312305	0.003890555	0.061896101	-2.151374644
NUMBL	0.154371342	8.175940646	2.96963965	0.003898251	0.061896101	-2.153124291
PIK3C3	-0.12789554	7.752442134	-2.969288537	0.003902273	0.061896101	-2.154037447
P2RX5	0.608520768	6.709109098	2.969240459	0.003902825	0.061896101	-2.154162477
RNASEL	-0.172274951	7.505181415	-2.968486906	0.003911472	0.061896101	-2.156121962
RPP38	-0.16831653	9.108109402	-2.968471458	0.00391165	0.061896101	-2.156162125
NKD1	-0.131111766	5.909668756	-2.967292086	0.00392522	0.062039274	-2.159228065
XBP1	0.214520981	9.433561915	2.966859106	0.003930213	0.062046706	-2.160353411
C4orf19	-0.300373288	7.247507024	-2.965749646	0.003943033	0.062177556	-2.163236379
LOC100129175	-0.36196729	7.6915015	-2.964871698	0.003953206	0.062266398	-2.165517145
IHH	-0.147848455	5.974799354	-2.964253717	0.003960381	0.062297187	-2.167122232
RPL26L1	-0.16276763	10.86908901	-2.96392155	0.003964243	0.062297187	-2.167984864
SULF2	0.487194801	7.398304841	2.963269746	0.00397183	0.062334559	-2.16967736
SIPA1L2	-0.294194739	8.866965841	-2.96272944	0.00397813	0.062334559	-2.17108011
FANCM	-0.236100754	5.732749427	-2.962547652	0.003980252	0.062334559	-2.171552024
LOC101929188	-0.414003875	7.295710561	-2.961736832	0.003989728	0.062411715	-2.1736566
FAAP24	-0.182851056	6.076049793	-2.960053825	0.004009463	0.062649008	-2.178023565
PPP2R1B	0.159914151	8.076816549	2.9579498	0.004034263	0.062964797	-2.183480166
GP9	-0.163472386	6.066060573	-2.95702205	0.004045243	0.063023794	-2.185885216
FUNDC2	-0.145829251	9.542321512	-2.95685354	0.004047241	0.063023794	-2.186321987
GNRHR2	-0.304099413	5.783665927	-2.956448167	0.004052049	0.063023794	-2.187372618
FAM171A2	-0.175929865	6.083581146	-2.956080182	0.004056419	0.063023794	-2.188326245
ZNF117	0.247012664	7.569652646	2.953748268	0.004084211	0.063383805	-2.194367163
ZNF823	-0.284593456	7.774189866	-2.950117629	0.004127831	0.063988372	-2.203764872
CTBS	0.200009419	8.638835732	2.948808802	0.004143661	0.064150545	-2.207150425
AP1S2	0.172803723	7.782212817	2.948124763	0.004151956	0.064150545	-2.208919357
SLC45A4	-0.170496785	7.252892585	-2.947812309	0.004155751	0.064150545	-2.209727255
TFAM	-0.154160731	7.690053976	-2.947709796	0.004156996	0.064150545	-2.209992305
MSMO1	0.192257599	10.76482732	2.946320517	0.004173911	0.064339198	-2.213583572
PTPMT1	-0.164754775	7.81489828	-2.94499449	0.004190115	0.064452062	-2.217010066
NPTX2	-0.21748693	12.90394772	-2.944859101	0.004191773	0.064452062	-2.217359846
MRPS18C	-0.183043624	6.952056171	-2.944568966	0.004195327	0.064452062	-2.218109371
C12orf43	-0.222690987	7.777486634	-2.943609774	0.004207098	0.064467146	-2.220586892
DNAJC19	-0.156666067	9.318431817	-2.943482983	0.004208656	0.064467146	-2.220914335
GEMIN7	-0.142856476	8.061127329	-2.943340624	0.004210406	0.064467146	-2.221281969
NSMCE2	-0.231543967	8.816371244	-2.942683254	0.004218497	0.0644803	-2.222979411
MDH1	-0.113194925	10.17296738	-2.942507235	0.004220665	0.0644803	-2.223433868
TAF3	-0.143894109	7.668042256	-2.940210824	0.004249054	0.064841799	-2.229360912
SLC13A5	-0.509610314	6.290661451	-2.93873541	0.004267387	0.0650492	-2.233166999
AKR7A2	-0.164633721	10.45480768	-2.937979254	0.004276811	0.065120494	-2.23511704
MYO18A///TIAF1	0.162877999	8.88117789	2.936332233	0.004297403	0.065297578	-2.239363128
SF3B6	-0.140117766	10.92748584	-2.936287826	0.00429796	0.065297578	-2.239477585
PCBD1	-0.2020019	9.687057098	-2.935410844	0.004308964	0.065392335	-2.241737672
RCOR1	-0.152407758	9.519521012	-2.93303138	0.00433895	0.065773672	-2.247867097
KIF3B	-0.141060594	9.828349585	-2.932657445	0.00434368	0.065773672	-2.248829979
PIP4K2C	-0.145740566	11.54449366	-2.931961192	0.0043525	0.065834556	-2.250622567
LINC00857	-0.248053146	6.638408171	-2.931306896	0.004360803	0.065887504	-2.252306819
HMGN3	0.099110654	12.41052238	2.929707001	0.004381167	0.066122371	-2.256423905
MMP28	-0.125907503	5.838838744	-2.928326795	0.004398806	0.066245537	-2.259974202
GLB1L3	0.607243771	6.984961171	2.928125869	0.004401379	0.066245537	-2.260490931
CD47	0.150708027	8.344015024	2.927935837	0.004403814	0.066245537	-2.260979618
DCTN5	-0.120355348	7.734189317	-2.926970278	0.004416206	0.066344567	-2.263462253
DISP1	-0.240683161	8.767598329	-2.926377381	0.004423831	0.066344567	-2.264986376
CLUHP3	-0.191091673	6.929188622	-2.926293895	0.004424906	0.066344567	-2.265200969
ACADSB	-0.194491215	7.772057268	-2.92389507	0.004455887	0.066736144	-2.271364804
LCN10	0.516711422	7.569070146	2.922292625	0.004476694	0.066974657	-2.275480055
FAM117A	-0.181223881	10.42401268	-2.920597098	0.004498807	0.06723217	-2.279832374
LZTR1	0.20400033	8.982538988	2.920131898	0.004504892	0.067245117	-2.281026156
RRAGB	-0.210568268	7.204757439	-2.91917467	0.004517436	0.067245117	-2.283482092
LPGAT1	0.237068973	9.133223195	2.919067865	0.004518838	0.067245117	-2.283756077
INSL3	-0.146713004	6.369431671	-2.918538377	0.004525792	0.067245117	-2.285114253
METAP2	-0.17461034	8.677102451	-2.918149329	0.004530909	0.067245117	-2.286112061
MAPKAPK5-AS1	-0.142569965	7.726786573	-2.917965184	0.004533332	0.067245117	-2.286584309
SEMA3A	-0.391340134	5.794835744	-2.917915651	0.004533984	0.067245117	-2.286711335
LY96	0.760813636	6.542789659	2.916297371	0.004555337	0.067488843	-2.290860394
NUDT9	0.149945531	11.14941551	2.915637638	0.004564069	0.06754526	-2.292551329
PELO	-0.217644157	7.685250963	-2.913583135	0.004591359	0.067875914	-2.297815173
CUL2	-0.171502624	8.074531902	-2.912764727	0.004602271	0.067964006	-2.299911183
PRKAG2	-0.212715018	7.644565012	-2.907881215	0.004667888	0.068777896	-2.312408385
PPP4R1L	0.22476936	8.469186244	2.907601469	0.004671672	0.068777896	-2.313123761
MYO10	0.271632233	7.478419293	2.907545861	0.004672425	0.068777896	-2.313265956
RALGAPA2	0.252356033	7.583679683	2.906577244	0.004685553	0.068897222	-2.315742464
RALY	-0.156512184	9.173071768	-2.903884776	0.004722225	0.069362109	-2.322622921
ALDOC	-0.238159633	8.45934672	-2.902411841	0.004742399	0.069565643	-2.326384749
CYP2U1	-0.270459378	9.161958305	-2.902133225	0.004746224	0.069565643	-2.327096151
HERC1	0.098825605	10.20259393	2.899013738	0.004789243	0.070121259	-2.33505751
EIF3H	-0.172968843	10.76757713	-2.897789263	0.004806227	0.070178942	-2.338180646
LAMB4	-0.53551002	5.396023232	-2.897731515	0.004807029	0.070178942	-2.338327912
WDR24	-0.195497476	6.536822646	-2.8976236	0.004808529	0.070178942	-2.338603105
LOC100506603	-0.171818245	8.164395573	-2.896880102	0.004818873	0.070255173	-2.340498857
HSD17B1	-0.189109506	7.388762512	-2.894971604	0.00484552	0.070527533	-2.345363295
PFDN5	-0.096391781	13.06629373	-2.894806156	0.004847836	0.070527533	-2.345784874
CCDC8	-0.227451559	7.100399878	-2.894016353	0.004858908	0.070565758	-2.347797096
HSD17B8	-0.209967057	10.09188268	-2.893885053	0.004860751	0.070565758	-2.348131574
DDX46	0.101056668	9.041474695	2.892460448	0.004880788	0.07078174	-2.351759859
SEMA4B	0.244133562	8.915326463	2.891935791	0.004888186	0.070814175	-2.353095729
ZNHIT2	-0.181368535	6.710190366	-2.890272716	0.004911706	0.071079845	-2.357328921
AP1AR	-0.32466627	7.003703329	-2.88986766	0.00491745	0.071083299	-2.358359649
BRAP	-0.169275513	8.454019341	-2.88884611	0.004931964	0.071083299	-2.360958631
SUFU	-0.129908421	7.566643317	-2.888804434	0.004932557	0.071083299	-2.361064646
MREG	-0.261909795	8.941811854	-2.888622752	0.004935143	0.071083299	-2.361526788
KLHL18	-0.159965823	8.861535329	-2.888432562	0.004937851	0.071083299	-2.36201055
GAPVD1	0.140101736	8.113731317	2.886203425	0.004969695	0.07146672	-2.367678575
CNIH4	-0.146539227	7.755961695	-2.88536274	0.004981754	0.071565112	-2.369815266
SPIN2B///SPIN2A	-0.208346876	9.295829598	-2.88473535	0.004990771	0.071619645	-2.371409516
OR7E104P	-0.127545177	6.151886707	-2.884280436	0.004997318	0.071638665	-2.372565316
ESM1	-0.673878895	6.187406354	-2.882290772	0.005026047	0.071776562	-2.377618713
ZNF259P1///ZPR1	-0.230014968	6.816149549	-2.88204482	0.005029608	0.071776562	-2.378243192
CDCA4	-0.203526845	8.373124841	-2.881933234	0.005031225	0.071776562	-2.378526498
RAPGEFL1	-0.206954268	7.628426585	-2.881933164	0.005031226	0.071776562	-2.378526674
TRAP1	-0.154602147	9.32944622	-2.881804111	0.005033097	0.071776562	-2.378854317
TIGD5	-0.17306876	6.640548098	-2.880699466	0.005049133	0.071930481	-2.381658317
CDK17	0.188493665	8.809350341	2.880189586	0.005056551	0.07196143	-2.38295229
SH3PXD2A	0.203900267	8.454429695	2.879550917	0.005065856	0.072019153	-2.384572838
PSMC1	-0.118324189	11.47193923	-2.878922724	0.005075025	0.072074806	-2.386166523
TP53RK	-0.174773958	8.179146037	-2.878503651	0.005081149	0.072087165	-2.387229527
PRDM4	-0.146173203	9.148906634	-2.878048621	0.005087807	0.072107055	-2.388383596
AMER1	-0.230704004	6.17296261	-2.876693037	0.00510769	0.072177925	-2.391820817
ANKRD18A	0.251344164	6.835628915	2.876589831	0.005109207	0.072177925	-2.392082453
PHF13	-0.138343917	10.3999649	-2.876545004	0.005109865	0.072177925	-2.392196091
C3orf18	-0.224849414	8.32110611	-2.876273858	0.005113853	0.072177925	-2.392883423
HPCAL1	-0.197798339	6.405805122	-2.874737638	0.005136496	0.072423009	-2.396776618
RPS24	0.184666604	10.52137562	2.87378284	0.005150616	0.072547534	-2.399195481
ZNF398	-0.157205179	8.239866317	-2.872095617	0.005175654	0.072825439	-2.403468263
SRGN	0.574137587	7.435450585	2.871003175	0.005191926	0.072979543	-2.406233713
APC	-0.205067617	6.951347927	-2.869781824	0.005210173	0.073161075	-2.40932448
USP7	-0.089485311	10.01753037	-2.868625869	0.005227498	0.073329292	-2.412248771
RDH12	-0.423508379	5.387011159	-2.86746189	0.005244997	0.073383826	-2.415192394
NPY	0.761024958	10.03332501	2.867273621	0.005247832	0.073383826	-2.415668421
ZMAT5	-0.192993682	6.862760073	-2.867003717	0.005251899	0.073383826	-2.416350815
RALGPS2	-0.193828672	7.03063811	-2.866945161	0.005252782	0.073383826	-2.416498856
PSTK	-0.230233357	7.170139207	-2.865638093	0.005272523	0.073449911	-2.4198027
SLC24A1	-0.204248066	8.220615512	-2.865575073	0.005273476	0.073449911	-2.419961964
COPS6	-0.125498564	10.28457109	-2.865351358	0.005276862	0.073449911	-2.420527311
GRIN1	-0.139994872	6.305680183	-2.86488424	0.005283939	0.073449911	-2.42170764
NSUN5P2///NSUN5P1	0.206353272	9.29912772	2.864846772	0.005284507	0.073449911	-2.421802309
RPUSD2	-0.212708112	7.09377289	-2.864508652	0.005289636	0.073449911	-2.422656576
COX14	-0.132830306	10.47189662	-2.863729697	0.005301468	0.073522983	-2.424624311
ITSN2	0.129877973	9.18759228	2.863456955	0.005305617	0.073522983	-2.425313188
DOHH	-0.203593835	7.892015354	-2.862539467	0.005319594	0.07354575	-2.427630136
NSMAF	0.151182107	7.923980268	2.862359262	0.005322344	0.07354575	-2.42808514
SLC35A4	-0.106149082	9.327198841	-2.861058189	0.005342233	0.07354575	-2.43136956
CAPZA1	0.12728792	10.2895119	2.860779638	0.0053465	0.07354575	-2.432072574
FARP2	-0.170808089	7.166694366	-2.860664809	0.00534826	0.07354575	-2.432362367
TACC2	0.249095348	9.337274427	2.860518073	0.005350509	0.07354575	-2.432732667
ZMYND8	0.201725253	8.03153878	2.860401699	0.005352294	0.07354575	-2.433026339
DNALI1	-0.172861165	9.265723317	-2.860003707	0.005358402	0.07354575	-2.434030596
GABARAPL3///GABARAPL1	0.103907689	12.07908602	2.859703612	0.005363012	0.07354575	-2.434787756
C3orf67	0.449687011	6.97407561	2.859569535	0.005365073	0.07354575	-2.43512602
PRIMPOL	0.200539478	9.411151561	2.859494361	0.005366229	0.07354575	-2.435315671
PLOD2	0.248691698	9.1132895	2.858975861	0.005374207	0.073581583	-2.436623649
SH2D3C	-0.146706154	6.982142878	-2.858279046	0.005384946	0.073642252	-2.438381144
WDYHV1	-0.215178902	9.261920232	-2.85799209	0.005389374	0.073642252	-2.439104799
LOC100506098	0.294675401	8.984651598	2.857193371	0.005401717	0.073737466	-2.441118722
WHAMM	-0.191126389	10.08807262	-2.856147837	0.005417913	0.07388504	-2.443754283
PRMT6	-0.260821525	7.571303378	-2.855631732	0.005425924	0.073903005	-2.445054981
BCKDK	0.221583476	7.863171598	2.855369172	0.005430004	0.073903005	-2.445716616
ZMAT2	-0.098535649	9.615552098	-2.855005146	0.005435665	0.073906734	-2.446633858
GARS	0.146276372	11.4759809	2.85454328	0.005442856	0.073931229	-2.447797493
JAK1	0.177828256	8.098008402	2.854072393	0.005450196	0.073957703	-2.448983696
LINC01512	-0.494406268	6.611515561	-2.852564875	0.005473756	0.074104393	-2.452780189
ADD1	-0.087988479	9.203233598	-2.852505541	0.005474685	0.074104393	-2.452929583
MUC13	0.46164567	7.098738537	2.852314935	0.005477671	0.074104393	-2.453409475
SDHAF2	-0.14485456	9.895411451	-2.8519997	0.005482612	0.074104393	-2.454203091
SCOC	-0.187869534	9.152599537	-2.849949928	0.005514844	0.074466684	-2.459361732
STX4	0.179521188	7.75522839	2.84702376	0.005561159	0.075018236	-2.466720759
SF3B5	-0.156385564	11.1764445	-2.845370999	0.005587477	0.075299207	-2.47087457
SPECC1	-0.211755478	6.609243134	-2.843299572	0.005620622	0.075671554	-2.476077821
BORCS6	-0.144813862	6.733502793	-2.841053385	0.005656768	0.076083526	-2.481716566
HSDL2	-0.187073037	8.735468622	-2.839838936	0.005676399	0.076272796	-2.484763761
FAM179A	0.362577387	8.876615634	2.838340299	0.005700711	0.076524521	-2.488522552
TJP2	0.326654743	7.445762073	2.836781561	0.0057261	0.076790189	-2.492430371
TSPOAP1-AS1	-0.358276128	6.518744622	-2.834995803	0.005755313	0.077106586	-2.496905183
FAM65C	0.421942359	6.583228098	2.833047577	0.005787341	0.077327311	-2.501784492
C16orf59	-0.178702192	5.927123878	-2.83276474	0.005792004	0.077327311	-2.502492625
CTTNBP2	0.475171658	8.521191305	2.83266657	0.005793623	0.077327311	-2.502738399
TTI1	0.206546473	9.540839622	2.832603172	0.005794669	0.077327311	-2.502897116
ZNF682	-0.296808874	6.316023963	-2.832281999	0.005799971	0.077327311	-2.503701124
PSMB6	-0.113986049	11.34913485	-2.83165344	0.00581036	0.077390607	-2.505274411
IDI2	-0.208524947	7.348844732	-2.830626599	0.005827368	0.077541862	-2.507843987
USP4	0.150217014	9.718723439	2.828916729	0.005855791	0.077844568	-2.512121096
GPKOW	-0.14644308	8.920194037	-2.827638215	0.005877126	0.07802047	-2.515317821
AIFM1	-0.175303258	9.121931707	-2.827442611	0.005880397	0.07802047	-2.515806794
GINS3	0.338458566	7.37127978	2.824392729	0.005931607	0.078623886	-2.523427349
ZNF174	-0.157261014	6.943987756	-2.823951295	0.005939053	0.078646596	-2.524529778
REXO2	0.122975912	8.382948317	2.823396546	0.005948423	0.078694708	-2.525914996
NDC1	-0.214979137	7.713246756	-2.822115508	0.005970111	0.078874814	-2.529112921
RHOD	-0.247602144	6.899405902	-2.821913612	0.005973535	0.078874814	-2.529616817
CEP131	-0.161919752	6.354313195	-2.821230886	0.00598513	0.078951916	-2.531320561
CTCF	-0.106334796	10.90080238	-2.82082615	0.005992013	0.078966783	-2.53233042
RAB5C	-0.148974101	8.526866768	-2.819979836	0.006006429	0.079080803	-2.534441681
ARHGEF26-AS1	-0.506147658	5.390950183	-2.818967754	0.00602371	0.079225488	-2.536965797
ZNF627	-0.172233101	8.613000976	-2.818660388	0.006028968	0.079225488	-2.537732216
GAP43	0.453124931	6.754239037	2.817896986	0.006042044	0.079321338	-2.539635466
SLC16A9	-0.355285608	9.702143976	-2.817246966	0.006053198	0.079391802	-2.54125571
MEX3A	-0.164351764	5.642112256	-2.816573615	0.006064773	0.079467639	-2.542933787
CLP1	-0.138047937	8.165636085	-2.816164131	0.006071822	0.079467899	-2.543954113
HIST1H2BC	0.373449029	6.07416572	2.815899681	0.006076378	0.079467899	-2.544612989
MTUS2	-0.271231306	9.533768744	-2.815189299	0.006088632	0.07951798	-2.54638265
RANBP6	-0.145659656	10.67356055	-2.815005923	0.006091799	0.07951798	-2.546839405
ARMC6	-0.168834812	6.759701902	-2.813989767	0.006109377	0.079600488	-2.549370021
UBTF	-0.149599518	7.671578293	-2.812703285	0.006131697	0.079600488	-2.55257278
DLEU1	-0.273857893	8.336961439	-2.812592885	0.006133616	0.079600488	-2.55284757
RAD52	0.274177397	9.599158183	2.812312597	0.00613849	0.079600488	-2.55354518
P4HA1	0.224828416	9.064445854	2.812307605	0.006138577	0.079600488	-2.553557603
GABRA1	-0.739440612	5.225150634	-2.812294084	0.006138812	0.079600488	-2.553591255
SRRM1	0.139305739	9.454875878	2.812130474	0.006141659	0.079600488	-2.553998435
VPS4A	-0.124278866	10.96955568	-2.811965092	0.006144538	0.079600488	-2.554410006
FAM209B	-0.29854728	5.194332232	-2.809264422	0.006191728	0.080136141	-2.56112811
LRRC74A	-0.200230005	6.219430646	-2.80800912	0.006213775	0.080345688	-2.56424896
NMUR1	-0.141174629	6.867469915	-2.807315916	0.00622598	0.080427707	-2.565971869
YPEL2	0.219758559	8.585517988	2.805371672	0.006260331	0.08066298	-2.570802293
MED11	-0.172884479	9.293889963	-2.805076632	0.006265559	0.08066298	-2.571535071
TARS	-0.121243094	10.55786456	-2.804990678	0.006267083	0.08066298	-2.57174854
CWC27	-0.156565781	8.595237329	-2.804653906	0.006273057	0.08066298	-2.57258487
NPM3	-0.20327397	8.569463037	-2.804169165	0.006281664	0.08066298	-2.573788516
C3	0.967403466	9.174402683	2.803997634	0.006284713	0.08066298	-2.5742144
C1orf116	-0.188582223	8.61422822	-2.803961738	0.006285351	0.08066298	-2.574303521
BRI3	-0.160501777	10.92042254	-2.803461897	0.006294242	0.080701599	-2.575544408
ZKSCAN4	-0.19001874	7.419414232	-2.80307422	0.006301147	0.080714688	-2.576506714
LYPD3	-0.281716708	6.875041866	-2.801960084	0.006321027	0.080773303	-2.579271664
NPR1	-0.191206683	6.727394927	-2.8019493	0.00632122	0.080773303	-2.579298422
TAF1A-AS1	-0.49838849	6.362331707	-2.801828145	0.006323386	0.080773303	-2.579599036
STK36	0.219728379	9.679827341	2.800110515	0.006354158	0.081067638	-2.583859744
FSTL5	0.608546381	9.761709939	2.799882927	0.006358246	0.081067638	-2.584424131
MRPL27	-0.160174061	10.5820037	-2.797076162	0.006408857	0.081610045	-2.591381442
BRS3	0.636658717	5.620942159	2.796864682	0.006412685	0.081610045	-2.591905419
PFDN1	-0.130364669	9.790344732	-2.795591256	0.006435781	0.081828067	-2.59505986
PGBD2	-0.164292281	6.913969756	-2.795123496	0.006444284	0.081860311	-2.596218266
GLP1R	-0.386562508	6.863350854	-2.794679942	0.006452357	0.081887031	-2.597316578
SMAD9	-0.232458168	8.978481256	-2.793619598	0.006471692	0.082056505	-2.599941585
FAM134A	-0.099617094	11.19385628	-2.79056319	0.006527722	0.082620279	-2.607503511
LNX2	0.240888961	9.493205488	2.790105283	0.006536154	0.082620279	-2.608635844
ZNF597	-0.216382317	6.766250634	-2.789993808	0.006538209	0.082620279	-2.608911479
TNIK	-0.20754434	6.607480927	-2.789883338	0.006540245	0.082620279	-2.609184623
PDZK1	-0.222874267	11.06600352	-2.788816701	0.006559938	0.082748435	-2.611821485
CRNKL1	-0.202225715	8.811135244	-2.788641719	0.006563173	0.082748435	-2.612253983
FOXRED2	-0.21869073	8.023220561	-2.788354645	0.006568485	0.082748435	-2.612963488
HOMER3	-0.130749488	5.731183244	-2.785991052	0.006612368	0.08322484	-2.618802843
MTPAP	-0.172739538	7.769665354	-2.784717947	0.006636116	0.083447178	-2.621946418
MORC2-AS1	-0.248831153	6.469685268	-2.783952101	0.006650439	0.083482613	-2.623836888
ZNF74	-0.157449995	6.677585451	-2.783775403	0.006653748	0.083482613	-2.624273004
IRF9	0.317283086	8.738089976	2.783591695	0.006657189	0.083482613	-2.624726394
RAVER1	-0.188958807	9.357626024	-2.781587856	0.006694835	0.083722142	-2.629670274
HGH1	-0.165087123	6.918783	-2.781549134	0.006695564	0.083722142	-2.629765778
AGTPBP1	-0.174751067	8.15470722	-2.781484074	0.00669679	0.083722142	-2.629926246
CSGALNACT2	0.211025061	8.883825073	2.781276559	0.006700701	0.083722142	-2.630438043
ELP6	-0.150938519	7.936663646	-2.779997219	0.006724857	0.083911554	-2.633592614
EIF3L	-0.069484409	13.26326995	-2.779282735	0.006738382	0.083911554	-2.635353855
LIAS	-0.245180371	6.662366549	-2.779217724	0.006739614	0.083911554	-2.635514092
CLDN3	-0.182317798	6.657072659	-2.778671232	0.006749977	0.083911554	-2.636860947
KCNB1	0.388052942	6.094698049	2.778248098	0.006758012	0.083911554	-2.637903629
LSM3	-0.152294423	9.271788085	-2.778013783	0.006762464	0.083911554	-2.63848097
PROS1	0.401669648	10.07156318	2.77769792	0.006768471	0.083911554	-2.639259178
TBC1D17	-0.184169342	7.198593573	-2.777665795	0.006769082	0.083911554	-2.639338323
IGFN1	0.468955405	6.27887528	2.777568341	0.006770937	0.083911554	-2.639578407
REXO1	-0.136640133	6.138670427	-2.777248578	0.006777025	0.083911554	-2.640366119
AMMECR1	-0.162758312	7.504194488	-2.776463657	0.00679199	0.08402102	-2.642299399
SPRYD3	-0.161849527	9.509124098	-2.775725954	0.006806083	0.084119503	-2.644115966
TXNL4A	-0.185547722	8.679805098	-2.774813786	0.006823545	0.084259421	-2.646361601
SYNE1	0.169480791	7.626972817	2.774484152	0.006829866	0.084261626	-2.647172964
ATP1B1	0.152897673	11.86702256	2.773976322	0.006839614	0.084306073	-2.648422788
MORC4	0.333946142	7.961318073	2.772904272	0.006860234	0.084484331	-2.651060598
TYSND1	-0.109396121	7.295349793	-2.77195103	0.006878616	0.08463474	-2.653405372
RCE1	-0.116457445	6.83994439	-2.770982391	0.006897342	0.084789096	-2.655787339
LRRC56	-0.214923845	6.109239366	-2.769996923	0.006916441	0.084927787	-2.658209989
RPS7	-0.065018044	13.14642489	-2.769687004	0.006922457	0.084927787	-2.658971739
TMEM242	-0.148384457	7.258926305	-2.769443083	0.006927195	0.084927787	-2.659571223
AATF	-0.175681521	8.992106171	-2.767448271	0.006966059	0.085328003	-2.664472237
KLHDC4	0.2050781	7.026140878	2.765893657	0.006996485	0.085624239	-2.668289718
PCTP	-0.182697792	8.650624829	-2.763039937	0.007052652	0.086234695	-2.675292662
SCRN3	-0.241076685	7.306494098	-2.762082704	0.007071584	0.086316053	-2.677640348
UNC93B1	-0.151619308	6.024157878	-2.762067314	0.007071889	0.086316053	-2.677678087
NME6	-0.232222849	6.250736476	-2.761536013	0.007082418	0.086367721	-2.678980849
USP46	-0.17219077	6.899695122	-2.760482978	0.007103328	0.086519826	-2.681562302
ASAH2B	-0.257459526	9.11278489	-2.76027301	0.007107504	0.086519826	-2.682076928
C1orf168	0.308249071	8.618146293	2.759926542	0.0071144	0.086526993	-2.682926043
TWISTNB	-0.167479659	8.983513634	-2.758623985	0.00714038	0.086632533	-2.686117528
HIC2	-0.15057986	6.79834939	-2.758542512	0.007142007	0.086632533	-2.686317109
CIART	-0.361893123	7.673763598	-2.758541799	0.007142022	0.086632533	-2.686318857
DIAPH3-AS1	-0.135324443	5.927927695	-2.758213086	0.007148593	0.086635643	-2.687124043
FECH	-0.17035009	7.518443793	-2.757597803	0.007160908	0.086708295	-2.688630974
TMEM185A	-0.176580139	6.770119841	-2.756558264	0.007181759	0.086884082	-2.691176348
SERTAD4	-0.42080551	6.961939183	-2.756080151	0.007191367	0.086923672	-2.692346772
FAM175A	-0.212934137	6.882538134	-2.754702194	0.007219125	0.087182377	-2.69571908
STX3	-0.171062379	8.972780378	-2.754126428	0.007230753	0.087245995	-2.697127753
ARF5	-0.178172767	10.27745594	-2.753103345	0.007251456	0.087418911	-2.699630238
LINC00493	-0.139355707	11.02046833	-2.752664318	0.007260356	0.087449368	-2.700703873
EXD2	0.125141498	8.343577878	2.751255138	0.007288993	0.087676741	-2.704149049
MT1F	-0.306965066	11.45655772	-2.75110671	0.007292016	0.087676741	-2.704511841
IGF2R	-0.159623616	7.317546805	-2.750222339	0.007310047	0.087816579	-2.706673119
DPYD	0.480050237	7.265423866	2.749072685	0.007333548	0.088021823	-2.709481853
ARID4A	0.171154959	8.518283683	2.747932867	0.007356916	0.088184079	-2.712265599
CECR6	-0.276891568	7.855760122	-2.747786481	0.007359922	0.088184079	-2.712623046
PRKAA1	0.141307336	8.121168573	2.746968338	0.007376743	0.088308502	-2.714620497
LAPTM4B	0.246129595	9.872091317	2.745539034	0.007406215	0.088515429	-2.718108887
LDHA	0.458907568	10.50743055	2.745107098	0.007415142	0.088515429	-2.719162785
TOMM34	-0.211975933	8.958744915	-2.744976179	0.00741785	0.088515429	-2.719482192
SEPHS2	-0.101801633	11.80032152	-2.744808987	0.007421309	0.088515429	-2.719890077
ETHE1	-0.214550512	7.415956805	-2.744568452	0.007426289	0.088515429	-2.720476856
CCDC136	0.286858579	6.543631866	2.744215931	0.007433592	0.088525567	-2.721336743
TMCO6	-0.171581508	7.790410793	-2.742432564	0.00747064	0.088889597	-2.725685429
C21orf33	-0.138486758	9.230361049	-2.741323802	0.007493758	0.089087404	-2.728387933
MRPL58	-0.143999844	9.598146963	-2.740491296	0.007511159	0.089149777	-2.730416495
CNN3	0.39926484	8.721730561	2.740451047	0.007512001	0.089149777	-2.730514558
CYB5RL	-0.221081994	7.282098195	-2.739379607	0.007534453	0.089317722	-2.733124548
PKN1	-0.133598482	7.901558695	-2.739154697	0.007539174	0.089317722	-2.733672313
SLC9A3R1	-0.193219713	10.43433088	-2.738288564	0.007557378	0.089327842	-2.735781422
PRSS22	-0.153024553	6.219747366	-2.738286462	0.007557423	0.089327842	-2.735786538
RPGR	0.230379862	8.950107439	2.738085263	0.007561657	0.089327842	-2.736276398
ADAMTS2	-0.326013095	7.114481939	-2.737875577	0.007566073	0.089327842	-2.736786887
SERPINB9	0.444710441	6.386206329	2.736987468	0.007584801	0.08938974	-2.738948667
CAPS	0.184437999	7.251768744	2.73677193	0.007589352	0.08938974	-2.739473227
RFPL2	-0.347474064	6.063670427	-2.736394995	0.007597318	0.08938974	-2.740390505
PDE8B	-0.304875773	8.145447683	-2.736392132	0.007597379	0.08938974	-2.740397472
INPP5D	0.309978668	6.371010354	2.734696686	0.007633303	0.089735463	-2.744522066
DDIT3	-0.225487952	8.678413549	-2.733944199	0.007649297	0.089807441	-2.746351999
APOOL	-0.14328414	7.877511451	-2.733792815	0.007652518	0.089807441	-2.746720093
3-Sep	-0.316262553	9.700812951	-2.733471581	0.007659358	0.089810882	-2.747501121
MTHFD2	0.451540752	7.703455232	2.732138464	0.007687802	0.090006901	-2.750741572
AKIP1	-0.160033637	9.007153024	-2.732073232	0.007689197	0.090006901	-2.750900101
RCC1L	-0.118259213	7.327672561	-2.730965284	0.007712914	0.090145515	-2.753592177
VPS53	-0.135828519	7.301269927	-2.73090622	0.00771418	0.090145515	-2.753735665
LOC100507291	-0.217880064	6.594186512	-2.729921666	0.007735315	0.090207496	-2.756127119
PDS5B	0.162457946	8.738388695	2.729824824	0.007737396	0.090207496	-2.756362307
NKPD1	-0.177519883	5.919806049	-2.729740477	0.00773921	0.090207496	-2.756567144
SLC25A13	0.21720697	8.216106037	2.726615432	0.007806675	0.090676125	-2.76415264
GABRB2	-0.705935996	4.801394512	-2.725820413	0.007823924	0.090676125	-2.766081261
KCNE4	0.481183116	7.432239988	2.725620236	0.007828272	0.090676125	-2.766566793
INPP5K	-0.122943779	6.63587661	-2.725599736	0.007828718	0.090676125	-2.766616515
TP73	-0.181595614	5.998336878	-2.72517264	0.007838003	0.090676125	-2.767652336
EHF	0.327208741	7.16554961	2.724907393	0.007843775	0.090676125	-2.768295563
PCDH10	0.824432346	6.755570305	2.72456619	0.007851206	0.090676125	-2.769122907
CMTM7	0.264145448	7.400166476	2.724536153	0.00785186	0.090676125	-2.769195737
FBXO34	-0.191799723	7.715955122	-2.724450042	0.007853737	0.090676125	-2.769404523
MSN	0.345964036	9.643665524	2.724379284	0.007855279	0.090676125	-2.769576079
HOXA-AS2	-0.19269582	5.603241756	-2.724287718	0.007857275	0.090676125	-2.769798079
AP4E1	-0.15660546	8.732721573	-2.724220999	0.00785873	0.090676125	-2.769959835
PLXNB2	0.213606764	8.693917585	2.723328302	0.007878218	0.090824595	-2.772123801
YBEY	-0.297754273	8.012405744	-2.722983723	0.007885752	0.090835121	-2.772958931
GNPTAB	-0.155736874	7.403632744	-2.722077928	0.007905588	0.090987216	-2.775153816
FLJ41170	-0.384165678	5.464314805	-2.721563419	0.007916876	0.091040752	-2.776400285
DDI2///RSC1A1	-0.175968155	7.614872683	-2.721084427	0.007927397	0.091085396	-2.777560532
AMFR	-0.278915435	6.11218239	-2.720471247	0.007940885	0.091164019	-2.779045572
ZBTB18	0.176686886	10.68270311	2.719940464	0.007952577	0.091221914	-2.780330834
ELK1	-0.125250649	8.389786756	-2.71936649	0.007965239	0.091290819	-2.781720445
MED22	-0.180013767	7.877941537	-2.718512993	0.0079841	0.09143061	-2.783786342
DDC	-0.241140595	7.880125122	-2.718016026	0.007995101	0.09148023	-2.784989009
FAM46C	-0.193001185	10.5243118	-2.716956202	0.008018609	0.091672743	-2.787553185
SENP8	-0.236342354	6.035821427	-2.716300122	0.008033192	0.091763	-2.789140112
SCT	-0.147797213	6.168830378	-2.715500082	0.008051008	0.091814357	-2.791074822
DHPS	-0.176125704	9.80594022	-2.715497183	0.008051073	0.091814357	-2.79108183
GPX3	0.302449524	10.17792045	2.714975448	0.008062711	0.09187071	-2.792343268
TPH1	0.556332212	7.922266159	2.714270766	0.008078455	0.091973708	-2.79404671
POFUT1	-0.140850838	8.838446707	-2.713882012	0.008087152	0.091996381	-2.794986296
PLXND1	0.194797868	9.034211024	2.713472802	0.008096316	0.092024322	-2.795975202
ZDHHC5	-0.145110381	8.322656378	-2.713048382	0.008105831	0.092056199	-2.797000733
ZNF610	-0.328735578	6.564417988	-2.711177518	0.008147893	0.092457359	-2.801519741
PCDHB7	0.400872799	7.376690195	2.710196791	0.008170022	0.092631848	-2.803887618
SNAP29	-0.166282123	7.565214098	-2.707912253	0.008221783	0.093141736	-2.809400672
SGSM3	0.138063184	7.991582012	2.70673916	0.008248478	0.093282602	-2.812230084
PRKACB	0.18637394	10.01971632	2.706583833	0.008252018	0.093282602	-2.812604644
STAB1	0.402664716	7.221165756	2.706469901	0.008254616	0.093282602	-2.812879372
ZSWIM1	-0.142844852	6.883748963	-2.70525351	0.008282398	0.093519524	-2.815811895
ALDH1A1	-0.161279469	12.55032441	-2.704633756	0.008296586	0.093602685	-2.817305601
DYRK4	-0.139257156	9.590534085	-2.703918936	0.008312978	0.093710551	-2.819028079
DGCR10	-0.367633179	5.674038671	-2.703148337	0.008330681	0.09383302	-2.820884544
LARP1	-0.101287013	10.01455346	-2.702592731	0.008343467	0.09389994	-2.822222789
MRPS22	-0.125440268	9.422130476	-2.702195397	0.008352622	0.093925916	-2.823179678
NPC1L1	-0.367087012	8.22080528	-2.701109674	0.008377683	0.094130579	-2.825793797
LOC286161	-0.196974112	8.838173902	-2.700563377	0.008390319	0.094195409	-2.827108798
HMCN2	-0.132163277	6.356649841	-2.699774714	0.008408592	0.094323362	-2.829006814
MRPL34	-0.153267537	8.765047024	-2.698568736	0.008436603	0.094560262	-2.831908258
EIF1B	-0.111575834	10.87103518	-2.698253991	0.008443928	0.0945651	-2.83266532
ELF1	0.158388039	8.355205476	2.696691866	0.008480367	0.094726226	-2.836421644
B3GALNT1	-0.241324825	6.964744488	-2.696481062	0.008485295	0.094726226	-2.836928409
RGS20	-0.156578766	5.55597811	-2.696078213	0.00849472	0.094726226	-2.837896754
RNF115	-0.172727081	9.418271476	-2.69606922	0.008494931	0.094726226	-2.83791837
KRT6B	-0.154171825	7.221273671	-2.695604041	0.008505826	0.094726226	-2.839036386
SRRM2	0.170930863	8.668887195	2.695155351	0.008516348	0.094726226	-2.840114619
SP100	0.219956933	7.459854244	2.694797888	0.008524738	0.094726226	-2.840973521
SLC36A4	0.217654407	8.513976976	2.69474628	0.00852595	0.094726226	-2.841097516
TFDP2	-0.165671954	7.4919335	-2.694726005	0.008526427	0.094726226	-2.841146228
DCXR	-0.258690726	9.283607415	-2.694469779	0.008532447	0.094726226	-2.84176181
ENAM	-0.345026098	8.666612988	-2.694392318	0.008534267	0.094726226	-2.8419479
CLDN15	-0.155903257	6.613929366	-2.693453597	0.00855636	0.094891028	-2.8442027
PTPN11	-0.191096805	7.149750854	-2.693118342	0.008564263	0.094891028	-2.845007821
RPL15	-0.089517421	10.84473096	-2.692880854	0.008569865	0.094891028	-2.845578102
MRPL54	-0.173716209	9.944093915	-2.691835342	0.008594568	0.09497421	-2.848088198
SPCS3	0.202526943	8.979458768	2.6914239	0.008604307	0.09497421	-2.849075777
ZNF362	-0.091883408	7.521966622	-2.691121338	0.008611476	0.09497421	-2.849801934
CCNY	-0.122226431	9.917775037	-2.690909037	0.008616509	0.09497421	-2.85031142
SRFBP1	-0.270406469	6.62209428	-2.690479275	0.008626705	0.09497421	-2.851342676
DDX51	-0.193452692	6.524265732	-2.690307803	0.008630777	0.09497421	-2.851754099
ALDH1B1	-0.192976526	8.096648146	-2.690261508	0.008631876	0.09497421	-2.851865174
C15orf52	0.391105416	7.850509146	2.690224292	0.00863276	0.09497421	-2.851954465
ZDHHC18	-0.143109812	6.446830841	-2.689776555	0.008643402	0.09501509	-2.853028622
URM1	-0.15629797	6.789318793	-2.688939339	0.008663333	0.095100446	-2.855036771
RPN1	0.204565692	10.61293982	2.688868082	0.008665031	0.095100446	-2.855207663
GNB1	-0.104942393	9.889258207	-2.68818323	0.008681368	0.095115545	-2.856849926
SLC22A5	0.160240727	10.25867511	2.687596713	0.008695382	0.095115545	-2.858256108
NPM1	-0.116477425	11.78600994	-2.687521557	0.008697179	0.095115545	-2.858436278
CH25H	0.647993045	6.614917744	2.687516278	0.008697306	0.095115545	-2.858448931
RPAP3	-0.178439383	7.002800744	-2.687358817	0.008701072	0.095115545	-2.858826393
STK16	-0.167209655	7.546388683	-2.687053381	0.008708383	0.095119666	-2.859558525
ANKHD1	0.301978449	7.679049476	2.682888587	0.008808623	0.096096825	-2.86953463
DPYSL3	0.407395682	8.323610988	2.682755129	0.008811853	0.096096825	-2.869854094
MYL5	0.282641155	6.928047598	2.682209512	0.008825067	0.096164487	-2.871160023
RPL3	-0.084042126	13.74559549	-2.680143341	0.00887527	0.096509741	-2.876103378
ANKRD16	-0.209737347	6.146481012	-2.6798211	0.008883123	0.096509741	-2.876874059
OAZ2	-0.118616773	10.55763383	-2.679568185	0.008889291	0.096509741	-2.877478885
CPEB1	-0.282152086	7.077640378	-2.679507468	0.008890772	0.096509741	-2.877624078
ESYT1	-0.13603088	11.73215294	-2.679110876	0.008900454	0.096509741	-2.878572382
CALR	0.19317564	9.692354293	2.679081606	0.008901169	0.096509741	-2.878642365
MRPL39	-0.153608436	7.500560927	-2.678671047	0.008911202	0.096509741	-2.879623933
TMEM254	-0.165005068	7.133955183	-2.678596328	0.008913029	0.096509741	-2.879802557
ZNF473	-0.21717385	7.218517793	-2.677210669	0.008946973	0.096748151	-2.8831144
FAM107A	-0.407838008	7.764903317	-2.677004217	0.008952041	0.096748151	-2.883607714
ASNSD1	-0.131565395	10.61119513	-2.67683472	0.008956203	0.096748151	-2.884012703
ZNF319	-0.169513967	6.790536171	-2.676207744	0.008971615	0.096831641	-2.885510581
EXO5	-0.178067494	8.301496451	-2.675946325	0.008978049	0.096831641	-2.88613504
OTUD6B-AS1	-0.156876655	8.832140207	-2.674944312	0.009002746	0.096908822	-2.888528101
MORC2	-0.105918407	6.968692549	-2.67457368	0.009011897	0.096908822	-2.889413076
MRPS31	-0.130858475	8.733215451	-2.674552401	0.009012422	0.096908822	-2.88946388
TTC23	-0.228594524	6.294972646	-2.674510397	0.00901346	0.096908822	-2.889564169
CLN6	-0.166619322	6.887081915	-2.671942938	0.009077093	0.097447312	-2.895691667
GPSM2	0.163112054	7.748852293	2.671731723	0.009082346	0.097447312	-2.896195535
POMC	-0.214572782	5.892621537	-2.671630899	0.009084854	0.097447312	-2.896436044
GTF3A	0.14173997	9.433396134	2.671074672	0.009098704	0.097473359	-2.897762761
TMEM176A	0.257447978	10.6632307	2.670962793	0.009101492	0.097473359	-2.898029586
FAM19A2	-0.370758604	5.970074549	-2.668879725	0.009153546	0.097907687	-2.902995905
ZNF268	-0.150327872	7.517519659	-2.668769004	0.009156321	0.097907687	-2.903259788
DNTTIP2	-0.150797388	10.51237099	-2.666752856	0.009206974	0.098372643	-2.908063312
LOC101926967	0.348064126	8.144698073	2.665009049	0.00925099	0.098743885	-2.912215532
ZMYND10	-0.160310834	5.642227024	-2.664574765	0.009261982	0.098743885	-2.913249262
RUFY3	0.164148222	9.730742085	2.663848718	0.009280384	0.098743885	-2.914977165
NME5	-0.198384784	9.405530878	-2.663653796	0.00928533	0.098743885	-2.915440988
TAMM41	-0.151233753	7.130248341	-2.663490711	0.00928947	0.098743885	-2.915829031
CACYBP	-0.119917593	9.848667256	-2.663401185	0.009291744	0.098743885	-2.916042041
FYCO1	0.184251567	9.297420878	2.663387065	0.009292103	0.098743885	-2.916075638
TMEM192	-0.251815537	5.522915159	-2.662271005	0.009320488	0.098817655	-2.918730571
BTN3A1	0.214657633	8.488119061	2.661944328	0.009328811	0.098817655	-2.919507508
PITPNA-AS1	-0.156354388	9.515200951	-2.661675686	0.009335661	0.098817655	-2.920146361
EI24	-0.143879225	10.49873006	-2.661568224	0.009338402	0.098817655	-2.9204019
SLC25A42	-0.188740978	7.348531585	-2.661493107	0.009340319	0.098817655	-2.92058052
ZNF697	-0.25054486	9.73651472	-2.661416954	0.009342262	0.098817655	-2.920761598
AP4S1	-0.152936164	7.34372928	-2.660344646	0.009369667	0.09896986	-2.92331089
SYT1	0.617823686	6.857034585	2.660289436	0.00937108	0.09896986	-2.923442124
AHDC1	-0.122601145	6.521190463	-2.659976673	0.009379088	0.098978238	-2.924185507
ADAMTS6	0.380397351	6.32488689	2.659295548	0.009396549	0.099086287	-2.925804175
VPS13B	0.151031248	8.904889646	2.658276186	0.009422737	0.099286116	-2.928226
NUDT1	-0.253658557	5.859291415	-2.657859941	0.009433449	0.099322705	-2.929214702
PLEKHH3	-0.132373507	5.965072573	-2.657432924	0.00944445	0.099362276	-2.930228854
GLIS2	-0.215885593	8.829666573	-2.655946004	0.009482848	0.099689799	-2.933759185
PCDH17	0.180424315	10.30255211	2.655661306	0.009490216	0.099690865	-2.934434943
ACTBP9	-0.170318053	5.805604695	-2.655213467	0.009501817	0.099736359	-2.935497808
FAF1	-0.14395063	8.454415463	-2.654147418	0.009529483	0.099950291	-2.938027282
LINC00839	-0.387699254	8.023712524	-2.653482103	0.009546787	0.100032854	-2.939605481
GAL3ST4	0.419816269	6.463450915	2.65301724	0.009558894	0.100032854	-2.94070799
SSH2	0.177327717	7.947152463	2.653004363	0.00955923	0.100032854	-2.940738527
RAB3A	-0.302295258	8.841831341	-2.65119629	0.009606454	0.100297524	-2.945025151
RAP2C	-0.181489093	9.73217189	-2.651095863	0.009609084	0.100297524	-2.945263176
FAM208B	0.180611457	7.38150222	2.650813677	0.009616475	0.100297524	-2.945931947
ZNF784	-0.157059982	7.645859329	-2.65077333	0.009617532	0.100297524	-2.946027563
ADM2	-0.142001468	6.300242841	-2.650638113	0.009621076	0.100297524	-2.946347997
RAPGEF4	0.327263047	8.925037293	2.649590879	0.009648563	0.100507698	-2.94882925
LENG9	-0.241570163	6.813313963	-2.648702128	0.009671946	0.100674836	-2.950934357
OXER1	-0.135256057	6.425391659	-2.647400973	0.009706273	0.100955542	-2.954015225
ZNF569	-0.206997371	7.277126085	-2.646857609	0.009720641	0.101028384	-2.955301423
SP140L	0.374111411	7.509289451	2.645945874	0.009744792	0.10117156	-2.957459097
NDUFB9	-0.129735363	11.87159294	-2.645780979	0.009749166	0.10117156	-2.957849266
TRIM22	0.58335115	6.609321293	2.644181213	0.009791691	0.101426569	-2.961633503
LCMT2	-0.205053447	8.652328024	-2.64400804	0.009796305	0.101426569	-2.962043026
WDR47	-0.173523482	9.302186159	-2.643653972	0.009805743	0.101426569	-2.962880266
DES	-0.140830766	6.097309207	-2.643618217	0.009806697	0.101426569	-2.962964809
MCRS1	-0.133281995	8.207152171	-2.643467986	0.009810705	0.101426569	-2.963320017
DHODH	-0.167967028	6.21622278	-2.64183638	0.009854327	0.101747733	-2.967176724
SIRPA	0.272763382	6.747426354	2.641751417	0.009856603	0.101747733	-2.967377501
PMS2P1	-0.169181935	8.392631695	-2.641389046	0.009866317	0.101763088	-2.968233761
SURF1	-0.140140912	10.75653878	-2.641142701	0.009872926	0.101763088	-2.968815801
MGEA5	0.163853397	8.21976361	2.639982619	0.009904102	0.101936786	-2.971556126
MEPCE	-0.184455778	8.408930805	-2.639962671	0.009904638	0.101936786	-2.971603239
CBLB	0.181872467	8.394850378	2.637664686	0.009966661	0.102498215	-2.977028482
ADSL	-0.138855052	9.523786073	-2.635572293	0.01002344	0.103004926	-2.981964901
ADPRHL2	0.172933522	11.14058304	2.635098774	0.01003633	0.103060191	-2.983081582
LOC100130370	-0.118861045	6.930992659	-2.632322257	0.010112215	0.103761768	-2.98962594
SMAD2	-0.109805906	8.724577341	-2.631948103	0.010122481	0.103789476	-2.990507395
PRKCH	-0.192322972	7.598317659	-2.631508249	0.010134562	0.103835736	-2.991543493
ALPI	-0.128472328	5.89941339	-2.630415497	0.01016463	0.104066089	-2.994116894
ZC3H7B	-0.105426371	7.613046927	-2.628234473	0.010224886	0.104412213	-2.999250467
DHDDS	-0.130720961	7.93640028	-2.62748125	0.01024577	0.104412213	-3.001022531
PPP1R3B	0.266918271	8.371487927	2.627419311	0.010247489	0.104412213	-3.001168233
ZNF282	-0.161434401	7.504582683	-2.627377303	0.010248655	0.104412213	-3.001267048
SLC25A28	0.140065313	9.420419268	2.627276317	0.010251459	0.104412213	-3.001504591
PSMC2	-0.144647497	9.62611011	-2.626598058	0.010270308	0.104412213	-3.003099822
ACP2	0.151813112	9.27564411	2.62655557	0.01027149	0.104412213	-3.003199739
LRRC45	-0.122780331	6.1618995	-2.626256293	0.010279817	0.104412213	-3.003903503
ZNF182	0.164568148	8.023098341	2.626245008	0.010280131	0.104412213	-3.00393004
ZNF324B	-0.191786655	6.324869488	-2.626180702	0.010281922	0.104412213	-3.00408125
ZBTB6	-0.34188927	5.190908756	-2.626013527	0.010286577	0.104412213	-3.00447433
GZF1	-0.166578928	7.92593461	-2.62589901	0.010289767	0.104412213	-3.004743584
TMEM158	-0.304463242	7.535789293	-2.62450016	0.010328807	0.104730893	-3.008031781
SSRP1	-0.115492663	9.475090902	-2.623994117	0.010342962	0.104796974	-3.009220944
PTTG1	-0.281824114	7.405967415	-2.623409112	0.010359349	0.104868469	-3.010595422
COA7	-0.185100548	7.68886672	-2.622834081	0.010375479	0.104868469	-3.011946215
USP3	0.123190267	9.434956902	2.622828673	0.010375631	0.104868469	-3.011958917
NAALAD2	-0.365806109	7.970968768	-2.622600921	0.010382026	0.104868469	-3.012493855
SEMA4C	-0.171540643	7.743121427	-2.622379781	0.010388239	0.104868469	-3.013013226
CDC25A	-0.385189182	5.568620012	-2.621886483	0.01040211	0.104919294	-3.014171654
SPP1	0.798096835	8.189239963	2.621372932	0.010416568	0.104919294	-3.015377448
RAP1GAP2	-0.351113735	11.61522954	-2.621276292	0.010419291	0.104919294	-3.015604333
SMIM3	0.640600469	6.727773841	2.621114021	0.010423865	0.104919294	-3.015985285
DDX54	-0.12651706	6.114122329	-2.619835042	0.010459975	0.10507167	-3.018987158
QKI	0.240482924	7.826564463	2.619796733	0.010461058	0.10507167	-3.019077055
PIK3C2B	-0.21271297	9.504186317	-2.619764136	0.01046198	0.10507167	-3.019153546
BAALC	0.462282055	6.24556161	2.618198265	0.010506352	0.105387105	-3.022827018
ZNF324	-0.161251966	7.758925427	-2.618113758	0.010508751	0.105387105	-3.023025216
FANCC	-0.166227754	6.203490146	-2.617798554	0.010517706	0.105399857	-3.02376443
NFATC3	-0.116313874	7.540122037	-2.617062582	0.01053864	0.105532558	-3.025490132
ONECUT2	0.360973682	6.587198744	2.616461062	0.010555778	0.105566509	-3.026900268
PHF20	-0.137528778	7.95932761	-2.616052516	0.010567433	0.105566509	-3.027857862
NUMB	0.27772397	7.294145561	2.61590748	0.010571573	0.105566509	-3.028197783
NECTIN3	-0.336930467	8.97744072	-2.61586414	0.01057281	0.105566509	-3.028299357
SFT2D3	-0.128307371	7.48922361	-2.615453132	0.010584552	0.105606887	-3.029262536
DBF4	-0.212772222	6.789166963	-2.615027307	0.01059673	0.10565155	-3.030260307
CCM2	-0.160291945	6.804289878	-2.614295912	0.010617675	0.105783505	-3.031973749
IGBP1	-0.18059438	10.4348574	-2.613788625	0.010632225	0.105849148	-3.033161939
NDUFAF3	-0.200139641	9.445090366	-2.61352842	0.010639695	0.105849148	-3.033771325
MYOZ3	-0.132570815	6.108337671	-2.612696812	0.010663601	0.106010101	-3.035718567
PTPN4	-0.182491143	6.785595707	-2.609697852	0.010750215	0.106793773	-3.042736417
USP51	-0.167339791	7.518056646	-2.609397889	0.010758913	0.106802845	-3.043437985
YIPF5	-0.15566298	9.551149134	-2.606915325	0.010831147	0.107442163	-3.049241723
COMMD9	-0.133023345	10.31011732	-2.606218788	0.010851493	0.107566208	-3.050869253
RCN1	0.098193795	11.33790182	2.604945053	0.010888788	0.107857962	-3.053844516
ZFAND3	-0.144193504	7.448887256	-2.60385445	0.010920812	0.108075467	-3.056391034
TSPAN5	0.37897445	7.553459171	2.603493309	0.010931436	0.108075467	-3.057234086
SETD1A	-0.139976921	9.018530622	-2.603393302	0.010934379	0.108075467	-3.057467526
HLA-DMB	0.559991243	7.720504329	2.602956771	0.010947236	0.108124643	-3.058486406
B3GNT5	0.27280875	9.271119683	2.602304631	0.010966468	0.108236675	-3.06000826
ABL2	-0.137611349	7.761609951	-2.601756972	0.010982643	0.108305713	-3.061286043
TRIM11	-0.141892859	7.402739256	-2.601533392	0.010989252	0.108305713	-3.061807627
TNFRSF19	0.211198878	8.713771939	2.599944229	0.011036335	0.108691656	-3.06551387
IZUMO4	-0.139309863	6.413143549	-2.599635214	0.011045511	0.108696977	-3.066234334
RGS9	0.353821009	10.52697044	2.599392577	0.011052721	0.108696977	-3.066799987
SPIN4	0.18951115	9.355614439	2.599070387	0.011062302	0.108713266	-3.067551029
NAXD	0.155575422	11.29241195	2.598259763	0.01108644	0.10887249	-3.069440294
RAPGEF3	0.269982906	7.220122659	2.597489174	0.01110943	0.108876776	-3.071235791
UQCR10	-0.130952005	10.23361135	-2.59723045	0.011117158	0.108876776	-3.071838524
PIP4K2B	-0.117082148	7.721237854	-2.59700049	0.011124032	0.108876776	-3.072374207
CCDC85B	-0.151688317	6.53460628	-2.596825242	0.011129272	0.108876776	-3.072782413
RALGAPA1	0.245156731	7.035393439	2.596685413	0.011133456	0.108876776	-3.073108102
RFC4	-0.205831392	9.002558744	-2.596650723	0.011134493	0.108876776	-3.073188899
DUSP16	-0.120252561	7.486643012	-2.595834936	0.011158929	0.108888747	-3.075088702
RPRD2	-0.108516673	8.863012402	-2.595610285	0.011165666	0.108888747	-3.075611779
ZKSCAN2	-0.209313738	8.589017354	-2.595364913	0.011173029	0.108888747	-3.076183063
TAF2	0.129045442	8.662782171	2.594741263	0.011191763	0.108888747	-3.077634856
NUTM2G///NUTM2F	-0.115052697	6.314300232	-2.594731424	0.011192059	0.108888747	-3.077657758
BCDIN3D-AS1	-0.203340561	6.876876476	-2.594607781	0.011195777	0.108888747	-3.077945548
KRCC1	-0.153947984	9.153582512	-2.594244713	0.0112067	0.108888747	-3.078790562
MECP2	-0.12027962	7.852132951	-2.5939795	0.011214685	0.108888747	-3.079407761
ADAP2	-0.277972592	6.2885465	-2.593836131	0.011219004	0.108888747	-3.079741387
C2CD5	0.133903953	11.46317893	2.593564964	0.011227176	0.108888747	-3.080372358
MRPL47	-0.124713844	10.2703171	-2.593371131	0.011233021	0.108888747	-3.080823348
L3MBTL2	-0.157100275	7.24419861	-2.593136442	0.011240102	0.108888747	-3.081369362
LOC642533	-0.196403797	7.276301329	-2.592683361	0.011253784	0.108888747	-3.082423351
BRE	-0.123692655	9.286692573	-2.592511118	0.011258989	0.108888747	-3.082823996
FKBP7	0.214654321	7.044177427	2.592448259	0.011260889	0.108888747	-3.082970203
HHEX	-0.294144903	7.490452488	-2.592387985	0.011262711	0.108888747	-3.083110395
SUMF2	0.189293942	10.61100102	2.5920739	0.011272211	0.108903845	-3.083840882
MRPL44	-0.125305976	7.601961512	-2.591393712	0.011292809	0.109026068	-3.085422581
TTC25	0.324821583	8.621346756	2.590485847	0.011320354	0.109215148	-3.087533172
BLOC1S1	-0.131422649	10.68192048	-2.590051961	0.01133354	0.109265522	-3.088541643
MMACHC	-0.229069951	6.522911671	-2.589568344	0.011348254	0.109330544	-3.089665532
FAM222B	-0.115584265	8.777547585	-2.587959331	0.011397331	0.109456101	-3.09340349
NFX1	-0.125023604	7.744207585	-2.587933965	0.011398107	0.109456101	-3.093462402
DNAJC30	-0.148476252	7.698560963	-2.587532254	0.01141039	0.109456101	-3.094395318
ZNF45	-0.160357021	7.495289573	-2.587445918	0.011413032	0.109456101	-3.094595805
SLC18B1	0.167470899	9.939743439	2.587387067	0.011414832	0.109456101	-3.094732463
C19orf68	-0.1424322	7.338188841	-2.587314027	0.011417068	0.109456101	-3.094902067
PEX11G	-0.140309773	6.801092232	-2.587311822	0.011417135	0.109456101	-3.094907187
LOC100420758	-0.131711263	6.565066976	-2.586747527	0.01143442	0.109545255	-3.09621738
RAX2	-0.145593317	6.406461695	-2.586063206	0.011455412	0.109669784	-3.097805928
PLEKHA1	0.18611271	8.264132561	2.585028342	0.011487224	0.109851553	-3.100207533
PANX1	-0.219035758	8.171244939	-2.584924747	0.011490413	0.109851553	-3.100447901
MDM2	0.117079432	7.308682671	2.584219581	0.011512141	0.109982637	-3.102083857
SCPEP1	0.142580465	9.263629061	2.583376691	0.011538162	0.110037268	-3.104038834
F3	0.371036077	9.805071622	2.583269638	0.01154147	0.110037268	-3.104287091
NMI	0.284752887	8.807242354	2.58325503	0.011541922	0.110037268	-3.104320968
MYEF2	0.156928787	9.67410072	2.582569467	0.011563131	0.110094215	-3.105910582
MTCH2	-0.096800345	10.57932305	-2.582543178	0.011563945	0.110094215	-3.105971531
LSM2	-0.183880611	7.708684622	-2.582264142	0.011572588	0.110100096	-3.106618425
NRDC	0.204663692	8.325439951	2.581211742	0.011605239	0.110334214	-3.109057686
MIPEP	-0.187291497	7.507561012	-2.580737998	0.011619964	0.110360444	-3.110155461
KLHL12	-0.14909977	7.643191561	-2.58060546	0.011624086	0.110360444	-3.110462552
LOC105377832	-0.242905021	8.505103951	-2.578440411	0.011691617	0.110924827	-3.115477086
APOD	0.679625832	9.074285463	2.576556989	0.011750652	0.11140127	-3.11983644
LSR	0.204860841	8.141089488	2.576320757	0.011758076	0.11140127	-3.120383031
SRXN1	-0.274890493	9.380340159	-2.575918022	0.011770741	0.111444305	-3.121314776
C7orf50	-0.144546086	6.849452366	-2.573776402	0.0118383	0.111960335	-3.126267442
MED9	-0.218386787	8.762182561	-2.573673145	0.011841566	0.111960335	-3.126506144
GSTZ1	-0.204670837	8.979460354	-2.573110465	0.011859379	0.112051526	-3.127806764
PTPDC1	0.173288217	7.483081317	2.572238582	0.011887027	0.112203855	-3.129821623
PMS2P2	-0.205850484	5.44890922	-2.572086423	0.011891858	0.112203855	-3.130173191
NECTIN1	-0.157566631	7.283018134	-2.571508236	0.011910232	0.112298532	-3.131508954
SNX12	-0.129829705	8.596383646	-2.571255751	0.011918264	0.112298532	-3.132092182
CLK1	0.118232834	11.71760968	2.570807828	0.011932525	0.112355734	-3.133126739
G6PD	-0.167767165	6.049062305	-2.57007472	0.011955898	0.112498603	-3.134819655
SAMD12	0.153605091	9.12558778	2.568377143	0.01201018	0.112779116	-3.138738185
ERAP2	0.502946883	6.416617951	2.568213824	0.012015414	0.112779116	-3.139115058
GUF1	-0.180162818	7.746382915	-2.568004014	0.012022141	0.112779116	-3.139599186
MAK16	-0.162104721	9.885745866	-2.567951288	0.012023832	0.112779116	-3.139720845
STARD10	-0.192650484	7.610190915	-2.56785835	0.012026813	0.112779116	-3.13993528
PNPO	-0.147193081	9.330825	-2.567460056	0.012039597	0.112821878	-3.140854189
F8A3///F8A2///F8A1	-0.117895645	10.37325011	-2.567181996	0.012048529	0.112828512	-3.141495635
PSKH1	-0.137876358	6.511303085	-2.565085718	0.01211606	0.113303164	-3.146329556
DCLK1	0.629387554	5.772359488	2.564830801	0.012124296	0.113303164	-3.146917155
NARS2	-0.182604685	8.585414244	-2.564680084	0.012129167	0.113303164	-3.147264544
CERK	0.220764894	11.05657434	2.564584713	0.012132251	0.113303164	-3.147484356
SAMD1	-0.107784367	6.448123622	-2.563605179	0.012163962	0.113522033	-3.149741599
FCER2	-0.141821849	6.114337134	-2.563063414	0.012181532	0.11360873	-3.15098973
RBP4	-0.317874746	12.50837435	-2.562285333	0.012206808	0.113767114	-3.152781899
POMT1	0.204032011	9.376367524	2.561881777	0.012219935	0.113812147	-3.153711239
SAMSN1	0.579991284	5.333956463	2.560938976	0.012250654	0.114020846	-3.155881904
ZNF540	-0.202132896	8.09452461	-2.559633717	0.012293298	0.114340176	-3.158885962
OXSR1	-0.117029796	10.62093802	-2.558886834	0.01231776	0.114490073	-3.160604331
ZNF791	-0.176906065	8.424827134	-2.558608162	0.012326898	0.114497437	-3.161245369
RPS3	-0.083591349	13.18783177	-2.557332794	0.012368798	0.114808888	-3.164178382
LXN	-0.244229798	9.58085161	-2.555880476	0.012416667	0.115175292	-3.167516823
CDC123	-0.114315009	9.588196171	-2.554941058	0.01244772	0.115351816	-3.169675408
CHD1L	0.142915433	7.786230305	2.554796215	0.012452514	0.115351816	-3.170008166
SRSF3	-0.104113856	9.745188915	-2.553575514	0.012492983	0.115648609	-3.172811936
KTN1	0.108362904	10.21435273	2.553101774	0.012508721	0.115716212	-3.173899742
ERI3	-0.149607347	8.272913598	-2.55218311	0.01253929	0.115920833	-3.176008698
HIRIP3	-0.166999	7.378779354	-2.551722791	0.012554632	0.115984513	-3.177065198
ADRA2A	-0.286759683	10.09566987	-2.550656826	0.012590226	0.116209326	-3.179511129
TJAP1	0.129887136	9.616760085	2.550486909	0.012595908	0.116209326	-3.179900933
USP5	-0.191821956	6.794355463	-2.549623483	0.012624818	0.116397766	-3.181881375
FKBP2	0.190189364	11.18773378	2.548179237	0.012673308	0.116680026	-3.185192773
LPAR4	-0.489829253	6.949973037	-2.547963291	0.012680573	0.116680026	-3.185687762
RPL22	-0.056732515	12.4207183	-2.54795215	0.012680948	0.116680026	-3.185713299
ZNF780A	-0.252266695	5.70647378	-2.54768654	0.012689888	0.116684034	-3.186322076
RASAL2	0.159112064	7.668310122	2.546939514	0.012715065	0.116700402	-3.188033967
EID2	-0.150073665	8.751359988	-2.546850627	0.012718064	0.116700402	-3.188237632
DIO2	0.47214738	5.76465989	2.545946313	0.012748608	0.116700402	-3.190309335
MAN2A1	0.224939168	8.262746598	2.545899067	0.012750206	0.116700402	-3.190417555
IFI16	0.548924952	7.285296659	2.545499597	0.012763721	0.116700402	-3.19133249
POLR2C	-0.09115659	9.829842963	-2.545449865	0.012765404	0.116700402	-3.191446387
MRPS25	-0.101812841	8.557327878	-2.545412559	0.012766667	0.116700402	-3.191531825
MPI	-0.154517147	7.538867793	-2.545301115	0.012770441	0.116700402	-3.191787044
JPH2	-0.129596651	5.85277678	-2.545173792	0.012774753	0.116700402	-3.192078615
RNF44	0.159751044	8.442966171	2.545115341	0.012776733	0.116700402	-3.192212467
HS6ST1	-0.144980735	9.559023415	-2.544616777	0.012793635	0.116777029	-3.193354048
ZNF135	-0.138883896	6.870594024	-2.543992613	0.012814822	0.116892651	-3.194782955
NIPSNAP1	-0.126382514	8.779381268	-2.543334162	0.012837208	0.117019042	-3.196290031
IL12RB1	0.36270612	6.244215012	2.542684572	0.012859327	0.117024281	-3.197776501
LAPTM5	0.510818123	7.088440963	2.542597083	0.012862309	0.117024281	-3.197976678
HLA-C	0.171778403	10.80193284	2.542565859	0.012863373	0.117024281	-3.198048119
SEC24D	0.22452992	6.922265659	2.541751976	0.012891143	0.117125757	-3.199910017
BTG1	0.190507572	9.201326159	2.541738517	0.012891602	0.117125757	-3.199940801
SCRN1	-0.123790388	10.9961082	-2.540770237	0.012924712	0.117348853	-3.202155238
CBR4	0.147097645	9.00219339	2.540202513	0.01294416	0.117447703	-3.203453278
PDLIM2	-0.268368331	8.559387573	-2.539221558	0.012977826	0.117520543	-3.205695546
CCDC106	-0.160910497	6.066038951	-2.539219386	0.0129779	0.117520543	-3.205700508
NADK	0.105668184	8.420426134	2.538993376	0.012985668	0.117520543	-3.206217019
NEURL2	-0.137326376	6.540570927	-2.538970562	0.012986453	0.117520543	-3.206269153
PHF7	-0.15096641	6.541188098	-2.538296423	0.013009648	0.117652846	-3.207809546
SPAG1	0.198888195	7.883518183	2.536830434	0.013060219	0.118032376	-3.211158093
TMEM230	-0.122981691	10.73030778	-2.536304881	0.013078392	0.118118799	-3.212358139
TTC1	-0.133571484	9.941717622	-2.533534742	0.013174554	0.118838323	-3.218679969
MSANTD2	0.224947548	8.894572659	2.533495058	0.013175936	0.118838323	-3.218770488
TAF1B	-0.15656832	6.488492537	-2.533262298	0.013184046	0.118838323	-3.219301404
PGAP1	0.154371265	8.364304939	2.532891279	0.013196982	0.118860282	-3.220147597
IGF2-AS	-0.191561289	6.325445232	-2.532695583	0.01320381	0.118860282	-3.220593882
KIAA1524	-0.2807039	5.595478537	-2.532410647	0.013213757	0.118871825	-3.221243628
ZNF214	-0.260532049	5.867588561	-2.532137388	0.013223303	0.118879746	-3.221866687
ATP8A2	0.483785533	6.497930183	2.530871589	0.013267602	0.119022631	-3.224752101
LRRC20	-0.220217364	8.006951573	-2.53074812	0.01327193	0.119022631	-3.225033485
ZNF555	-0.206233562	6.642347927	-2.530616698	0.013276539	0.119022631	-3.225332981
CISD3	-0.121261342	9.222302659	-2.530558739	0.013278572	0.119022631	-3.22546506
BAIAP2-AS1	-0.146145278	8.319241585	-2.530444617	0.013282575	0.119022631	-3.225725114
CADPS2	0.399824255	10.03615845	2.530114138	0.013294175	0.119048814	-3.226478139
KL	0.279730706	9.493245463	2.529070306	0.013330872	0.119138182	-3.228856045
CDHR2	-0.235391592	7.505193305	-2.529069761	0.013330892	0.119138182	-3.228857285
STOX2	-0.132268821	7.073935341	-2.528996195	0.013333481	0.119138182	-3.229024843
MTMR2	-0.124928915	8.850467829	-2.528842563	0.013338891	0.119138182	-3.229374746
PCIF1	-0.192759406	7.137442463	-2.527974624	0.013369491	0.119269406	-3.231351169
B2M	0.101106469	11.79774345	2.527746238	0.013377553	0.119269406	-3.231871143
TSEN34	-0.1261408	9.496912098	-2.527588636	0.013383119	0.119269406	-3.232229936
APOBEC3F	-0.208942349	7.547559927	-2.527164428	0.013398112	0.119269406	-3.233195585
ANKRD44	0.212570785	7.47159961	2.527141804	0.013398912	0.119269406	-3.233247081
SMAD3	-0.280341334	7.689924329	-2.526948598	0.013405746	0.119269406	-3.233686838
HLA-DMA	0.621315442	7.3105995	2.52635949	0.013426602	0.119284833	-3.235027531
ACTR3B	-0.28207903	8.748464585	-2.525753681	0.013448079	0.119284833	-3.236405955
ECD	-0.178559175	9.108163439	-2.525398885	0.013460672	0.119284833	-3.237213107
ALLC	-0.426972511	5.567857524	-2.525174397	0.013468646	0.119284833	-3.237723762
LOC100507250	-0.302993714	7.127884232	-2.524312579	0.013499295	0.119284833	-3.239683829
LNP1	-0.210145973	10.30163071	-2.524279459	0.013500474	0.119284833	-3.239759143
ERMAP	-0.236488085	9.660242622	-2.524272029	0.013500739	0.119284833	-3.239776039
ALG2	-0.146011135	9.598428134	-2.524206362	0.013503077	0.119284833	-3.239925362
ZNF229	-0.174363627	6.410439902	-2.524130594	0.013505775	0.119284833	-3.24009765
FAM168A	0.114192252	8.956834841	2.524011592	0.013510014	0.119284833	-3.24036824
CCAR2	-0.159551463	8.381431	-2.523672719	0.013522092	0.119284833	-3.241138717
FXR1	-0.129641213	8.447973207	-2.523130224	0.013541446	0.119284833	-3.242371976
SLC24A3	0.394620989	7.763257268	2.523069842	0.013543602	0.119284833	-3.242509229
CCPG1	0.182647782	8.283966561	2.523037671	0.013544751	0.119284833	-3.242582355
SAMD10	-0.135739386	6.244113744	-2.522630582	0.013559294	0.119284833	-3.243507617
ASF1A	-0.148734668	8.778214171	-2.5219866	0.013582329	0.119284833	-3.244971046
DDX20	-0.164039738	8.026653341	-2.521675091	0.013593485	0.119284833	-3.245678828
SNRPD3	-0.098179017	11.16652406	-2.521230676	0.013609413	0.119284833	-3.246688455
CAPN1	0.134940654	8.294347537	2.52115135	0.013612258	0.119284833	-3.246868654
FBXO17	-0.230051127	7.809439049	-2.521039234	0.01361628	0.119284833	-3.247123329
HSPH1	-0.190381917	9.164922939	-2.520589676	0.013632418	0.119284833	-3.248144421
TMEM203	-0.140270063	9.757233671	-2.520028597	0.013652583	0.119284833	-3.249418596
UQCR11	-0.111662783	9.640485793	-2.520001696	0.01365355	0.119284833	-3.24947968
TCP11L1	-0.236738596	5.883371744	-2.519978811	0.013654374	0.119284833	-3.249531643
NASP	0.223763198	7.62345811	2.519881529	0.013657873	0.119284833	-3.249752538
PRLHR	-0.469318454	6.06765011	-2.519788906	0.013661206	0.119284833	-3.249962843
NUAK2///AKIP1	-0.170876837	9.644713598	-2.519680936	0.013665091	0.119284833	-3.25020799
CHAC1	0.39649791	6.284639354	2.519571334	0.013669037	0.119284833	-3.250456831
ZNF394	-0.136254445	8.159712037	-2.519334837	0.013677554	0.119284833	-3.250993745
ZFP37	-0.255027805	7.096068061	-2.519160855	0.013683822	0.119284833	-3.251388705
UBP1	0.095363308	11.56728928	2.518958924	0.013691101	0.119284833	-3.251847084
LINC00475	0.304452444	7.174759866	2.518879587	0.013693962	0.119284833	-3.252027169
MX1	-0.267194837	8.340576378	-2.518867155	0.01369441	0.119284833	-3.252055388
TRIM32	-0.204842061	7.293881232	-2.517495932	0.01374394	0.119640303	-3.255167107
SUOX	-0.152044859	8.813364646	-2.516300221	0.013787262	0.119941313	-3.257879359
CXCL16	0.250167761	8.591294354	2.515331195	0.013822461	0.120139583	-3.260076611
SDHAF1	-0.155206264	7.766657683	-2.515190798	0.013827568	0.120139583	-3.2603949
UBE2S	-0.23921768	6.729343146	-2.514634964	0.013847801	0.120218262	-3.261654859
GPX2	0.382318122	8.798501329	2.514460721	0.013854149	0.120218262	-3.262049785
LINC00515	-0.305664541	6.551333317	-2.513727004	0.013880909	0.120374334	-3.263712505
ZNF71	-0.185450453	6.256891463	-2.511880963	0.013948444	0.12088358	-3.267894105
CHMP4B	-0.11835575	8.532829707	-2.511014556	0.013980242	0.121043425	-3.269855764
GPATCH3	-0.161423633	6.494308329	-2.510897742	0.013984534	0.121043425	-3.270120201
CHPF	0.172266481	7.904459195	2.510619263	0.013994772	0.121055656	-3.270750565
SNX10	0.212850726	9.820315537	2.509701826	0.014028545	0.121271335	-3.272826852
GOLGA7	-0.122719702	9.427105037	-2.50867998	0.014066248	0.121481	-3.275138672
HSPA2	0.298640659	7.106794915	2.508564662	0.014070509	0.121481	-3.275399515
LRBA	0.1025941	10.63781152	2.508168486	0.014085155	0.121517771	-3.276295572
DENND2D	-0.144475963	8.300913317	-2.507970402	0.014092483	0.121517771	-3.276743543
PDE2A	-0.312665386	6.823457476	-2.507686674	0.014102985	0.121531946	-3.277385151
CCDC94	-0.170988661	7.770170317	-2.5070825	0.014125373	0.121648457	-3.27875119
TEX10	0.132958662	8.06228661	2.505681276	0.014177418	0.121799235	-3.281918284
XRCC5	-0.09082324	10.98448026	-2.50566403	0.014178059	0.121799235	-3.281957254
ZNF689	-0.134367885	8.008765305	-2.505589845	0.01418082	0.121799235	-3.282124886
PSMD10	-0.153715495	8.460757915	-2.505497101	0.014184271	0.121799235	-3.282334449
RNF126	-0.127613331	6.802959122	-2.505140272	0.014197558	0.121799235	-3.283140675
MTMR10	-0.113152897	9.655142366	-2.505002476	0.014202692	0.121799235	-3.283451987
OFD1	0.172907565	8.45639222	2.504165491	0.014233912	0.121799235	-3.28534261
MMAA	-0.159909295	6.640561793	-2.504161078	0.014234076	0.121799235	-3.285352576
P4HA2	0.235055688	8.954500268	2.50409362	0.014236595	0.121799235	-3.285504929
AHSA1	-0.124657646	10.9125207	-2.503963872	0.014241441	0.121799235	-3.285797954
NFIX	-0.186576445	6.148185415	-2.503866418	0.014245082	0.121799235	-3.286018039
MRPS14	-0.134324711	10.01146807	-2.503750373	0.014249418	0.121799235	-3.286280098
PRPF19	-0.139660132	9.104114256	-2.503043961	0.014275842	0.121949109	-3.28787513
SMOC1	0.420647551	8.439528549	2.50257107	0.014293554	0.121996197	-3.288942673
ADO	-0.131136277	9.283845646	-2.502422091	0.014299139	0.121996197	-3.289278954
IGFBP4	0.490305273	8.570196122	2.501672773	0.014327256	0.122103486	-3.290970087
MRPL21	-0.207679091	9.147862085	-2.501422488	0.014336659	0.122103486	-3.291534858
SEMA7A	-0.154396675	5.852473146	-2.501356243	0.014339148	0.122103486	-3.291684333
TMEM91	0.2382721	8.918246744	2.501139	0.014347315	0.122103486	-3.292174495
ZNF575	-0.226381863	7.344567585	-2.500550394	0.014369465	0.122216172	-3.29350237
CCNI	-0.13775951	10.60283849	-2.497429614	0.014487414	0.123143015	-3.300538296
CHD7	0.153398629	8.222591232	2.496806826	0.014511055	0.123267597	-3.301941499
NEK8	-0.211010615	6.753799707	-2.496282036	0.014531004	0.123360671	-3.303123671
SOCS2-AS1	-0.295370383	6.336649268	-2.494469157	0.014600106	0.123870656	-3.30720583
APTX	-0.119411002	8.363284061	-2.494145206	0.014612485	0.123874568	-3.307935021
GPATCH11	-0.157535019	7.514460378	-2.493984595	0.014618626	0.123874568	-3.308296514
CTNNBIP1	-0.172401087	7.969411988	-2.493267521	0.014646071	0.124030524	-3.309910223
FAM96A	0.118381775	10.83379291	2.492963784	0.01465771	0.124052515	-3.310593635
ARL9	-0.245690261	5.976290732	-2.49219011	0.014687395	0.124167308	-3.312334088
ELF2	0.151766153	7.764539793	2.49213854	0.014689375	0.124167308	-3.312450084
FOXP4-AS1	0.312404566	7.394315317	2.491712957	0.014705729	0.124229003	-3.313407259
PI4K2A	-0.13824422	6.687447695	-2.490440109	0.014754739	0.124502778	-3.316269179
CCT8	-0.083000432	11.10569102	-2.490399929	0.014756288	0.124502778	-3.316359501
ST13	-0.101727423	11.44159193	-2.489801563	0.01477938	0.124594862	-3.317704441
SOCS1	0.52144699	6.910368073	2.489646597	0.014785366	0.124594862	-3.318052709
LOC692247	0.283969759	6.853461561	2.487973894	0.014850114	0.12506367	-3.321810755
NKX2-8	-0.108444683	5.938545512	-2.48690629	0.014891573	0.125335883	-3.324208199
SLC31A1	-0.193430019	7.15914339	-2.486605832	0.014903259	0.125357337	-3.324882759
VAMP2	-0.112689919	10.08970163	-2.486084239	0.014923567	0.125451232	-3.326053624
PPFIBP1	0.193285585	7.249726537	2.484811767	0.014973212	0.125791485	-3.328909167
TMEM223	-0.127564393	8.246743451	-2.484271044	0.014994353	0.125892001	-3.330122222
NUP98	-0.115568401	8.156658622	-2.483522592	0.01502366	0.126030039	-3.331800921
TMEM143	-0.170324438	7.111303988	-2.483382097	0.015029167	0.126030039	-3.332115988
PMFBP1	0.324747	5.958814159	2.482298372	0.015071707	0.126300364	-3.334545784
MAATS1	0.160092327	7.361494341	2.482092112	0.015079816	0.126300364	-3.335008132
SRR	-0.146793021	7.607357402	-2.480073139	0.015159395	0.126889404	-3.339532082
LINC00472	-0.331274561	5.788236134	-2.478116503	0.015236875	0.127460177	-3.343913347
TRIM59	-0.266968624	7.11894072	-2.476819303	0.015288438	0.12781358	-3.346816382
CDK2	0.316072178	6.5854955	2.476079291	0.015317923	0.12798209	-3.348471888
PTRHD1	-0.172004415	9.478949024	-2.475680405	0.015333838	0.12803708	-3.349364076
REEP3	0.153254831	9.893710159	2.474702371	0.015372921	0.128280131	-3.351551118
ZNF408	-0.17674507	7.91047461	-2.474484322	0.015381647	0.128280131	-3.352038609
PIH1D2	-0.234410701	5.925853598	-2.473874364	0.015406079	0.128405834	-3.353402097
LOC440149	-0.263192001	5.827419195	-2.47350082	0.015421059	0.128452647	-3.354236967
PDLIM1	0.223217134	10.9994462	2.472947131	0.015443287	0.128458925	-3.355474263
ARCN1	-0.100802081	11.74875799	-2.472823229	0.015448265	0.128458925	-3.355751105
JHDM1D-AS1	-0.242052605	8.083659976	-2.472782452	0.015449904	0.128458925	-3.355842213
GPIHBP1	-0.254763051	5.945910793	-2.471763886	0.015490885	0.128721652	-3.358117592
RTFDC1	-0.100985547	8.374800549	-2.470833866	0.015528388	0.128955181	-3.360194464
TOMM70	-0.09996676	10.26937807	-2.470491599	0.015542211	0.128991888	-3.360958629
SV2B	0.43936715	7.947756488	2.469931789	0.015564843	0.129101234	-3.362208296
OSBPL10	0.180990612	9.462996634	2.469700377	0.015574207	0.129101234	-3.362724807
MRM2	-0.122819132	9.059154512	-2.46895984	0.015604207	0.129205024	-3.364377407
DLEU2	0.22289249	6.483824134	2.468926378	0.015605563	0.129205024	-3.364452072
NPC1	-0.165917361	8.016248939	-2.468672901	0.015615845	0.129212167	-3.365017634
ENTPD1-AS1	-0.189084761	7.294709232	-2.468333794	0.015629609	0.129248102	-3.365774174
LINGO3	-0.12025794	6.467995268	-2.466880807	0.015688707	0.12964765	-3.369014755
ARNT2	-0.219191216	9.488209341	-2.466681589	0.015696825	0.12964765	-3.36945894
GIT1	-0.132178264	9.518584341	-2.465484874	0.015745673	0.129972856	-3.372126545
DYRK3	-0.174409157	6.223543976	-2.465009255	0.015765125	0.130055168	-3.373186444
SLC25A4	-0.160477728	8.738491122	-2.464659129	0.015779458	0.130057136	-3.373966573
MACC1	0.250566616	5.877575817	2.464540335	0.015784323	0.130057136	-3.374231241
ABCF2	-0.142171129	7.096217488	-2.463747941	0.015816813	0.130246616	-3.375996379
ZNF19	-0.20926977	6.690552	-2.463169228	0.01584058	0.130364076	-3.377285216
EIF4H	-0.102253066	10.71795495	-2.462040457	0.015887028	0.130667948	-3.379798322
PRKAR2B	-0.262245054	8.899134585	-2.461779107	0.0158978	0.130678199	-3.380380052
SCFD1	0.186352402	8.371062561	2.46127273	0.015918689	0.130771554	-3.38150703
KDELR3	0.21831029	6.535891915	2.460266458	0.015960273	0.131034703	-3.383745971
NRG3	-0.501374451	5.767590232	-2.45952456	0.015990994	0.131208405	-3.38539618
LMO1	-0.293905741	7.158926159	-2.458960301	0.016014395	0.131277943	-3.38665098
ZNF155	-0.252026958	6.092530317	-2.458858809	0.016018608	0.131277943	-3.38687665
C8orf74	-0.174283781	5.726802927	-2.458351561	0.016039675	0.131372121	-3.388004419
SIN3B	0.188110843	7.511091927	2.457504828	0.016074898	0.131582054	-3.38988652
PMAIP1	0.515377449	5.957847829	2.456791453	0.016104627	0.131746794	-3.391471764
UBE2QL1	-0.380336806	9.310494756	-2.455999355	0.016137694	0.131936959	-3.393231479
ANKRD36B	0.308617005	9.370517439	2.455570355	0.016155628	0.131936959	-3.394184338
TMEM108	-0.385245109	7.067482146	-2.455544174	0.016156724	0.131936959	-3.394242485
LOC101927851	0.293938248	6.152634683	2.455174768	0.016172182	0.13194291	-3.395062857
FMN1	0.317290937	6.140490195	2.454881367	0.016184469	0.13194291	-3.395714362
EIF4B	-0.104816736	11.57139554	-2.454837552	0.016186305	0.13194291	-3.395811647
ARRB1	0.233640543	6.874777232	2.454030802	0.016220137	0.132140179	-3.397602686
SAP130	-0.144722951	8.352622671	-2.452546735	0.016282539	0.132569824	-3.400896092
GSPT2	-0.143595849	9.02576561	-2.452201273	0.016297096	0.132595883	-3.401662489
CDC42EP2	-0.200876563	6.740586341	-2.452012144	0.01630507	0.132595883	-3.402082025
DIRAS1	-0.177429379	6.550207841	-2.450956326	0.016349651	0.132838291	-3.40442359
TBX2	0.266897723	6.448713793	2.450847686	0.016354244	0.132838291	-3.40466448
FAM220A	-0.134030247	9.703156256	-2.449624379	0.016406046	0.133102453	-3.40737631
FOXF1	0.395249767	7.040694122	2.449621451	0.01640617	0.133102453	-3.4073828
CD3EAP	-0.211477411	7.655120976	-2.449171948	0.016425242	0.133152548	-3.408378966
DYNLRB1	-0.094244673	11.3068275	-2.449018513	0.016431756	0.133152548	-3.408718966
TSTD1	-0.132742439	10.75662488	-2.448671909	0.016446481	0.133157251	-3.409486944
OTUB2	-0.20938651	6.677004988	-2.448547974	0.016451749	0.133157251	-3.409761528
NFKB2	-0.144966365	6.569123976	-2.448315167	0.016461648	0.133158816	-3.410277287
NMNAT1	-0.173337069	6.524113476	-2.447852667	0.016481331	0.133239469	-3.411301785
NR0B2	-0.309132133	8.043808305	-2.446585168	0.01653538	0.133597689	-3.414108607
SLC35A5	-0.115840354	10.30917276	-2.44582671	0.016567798	0.133721609	-3.415787582
SPRTN	-0.21652634	7.37286911	-2.445631254	0.016576161	0.133721609	-3.416220183
PTCD2	-0.173333189	6.634371049	-2.445355704	0.016587958	0.133721609	-3.416830007
ABCD4	0.152744565	8.792849683	2.445314892	0.016589706	0.133721609	-3.416920324
TMEM132A	-0.133242314	6.204675159	-2.44428005	0.016634081	0.133922392	-3.419209986
RAD51L3-RFFL///RFFL	0.135325369	8.203416585	2.444278703	0.016634139	0.133922392	-3.419212967
GTPBP1	-0.119827468	7.372003927	-2.443192058	0.01668085	0.134219698	-3.42161635
SYT16	0.370470756	9.892041122	2.441517785	0.016753051	0.134721633	-3.425317617
NOS3	-0.132073036	5.824904829	-2.440928832	0.016778515	0.134847363	-3.426619081
CEBPD	0.406202683	7.789566134	2.440393848	0.016801676	0.134954443	-3.427801047
SNHG17	-0.168980387	9.131684744	-2.437986344	0.016906256	0.135685837	-3.433117314
ZNRD1ASP	0.221832074	6.80598078	2.43752061	0.016926554	0.135685837	-3.434145229
TNFSF4	-0.238942779	8.165565866	-2.437520337	0.016926566	0.135685837	-3.434145832
FAM84B	0.156942227	10.46949854	2.437388981	0.016932295	0.135685837	-3.434435716
PPID	-0.163151965	8.910787829	-2.435979897	0.016993858	0.136099676	-3.437544512
EPS15	0.111974805	11.26419834	2.435563699	0.017012081	0.136166123	-3.438462455
SPATA21	-0.125467912	6.338390159	-2.434211584	0.0170714	0.136561246	-3.44144367
HLA-F	0.241429236	9.168758854	2.433846976	0.017087428	0.136609801	-3.442247333
NUDT19	-0.153232605	9.466633573	-2.433291872	0.017111855	0.136725413	-3.443470685
ZFAT	-0.146833571	6.482407549	-2.433012063	0.017124179	0.136744248	-3.444087244
TRIM36	-0.29771686	5.746244183	-2.430999204	0.017213074	0.137314951	-3.448520779
ZBTB20	0.148627539	9.723704037	2.430901427	0.017217402	0.137314951	-3.448736063
BCAM	0.224883791	8.088789866	2.430580074	0.017231635	0.137314951	-3.449443558
GRHPR	-0.130106704	9.890083878	-2.430488716	0.017235684	0.137314951	-3.44964468
RWDD2B	-0.182008003	8.659205061	-2.430156245	0.017250424	0.137352618	-3.450376546
HIST3H2A	-0.264782941	7.175317024	-2.42819762	0.017337486	0.137965763	-3.454686302
LOC105379186	-0.310416417	6.478722146	-2.426614873	0.017408127	0.138447593	-3.458166787
PPIH	-0.13772619	8.179952524	-2.426147721	0.017429026	0.138523711	-3.45919369
DNAJC28	-0.259557655	6.201665293	-2.425535853	0.017456433	0.138523711	-3.460538448
EDA	-0.178760566	6.243275293	-2.425437558	0.01746084	0.138523711	-3.460754453
DHDH	-0.272385917	6.354548585	-2.425325121	0.017465881	0.138523711	-3.461001528
TTC12	-0.164689459	7.397802634	-2.42527377	0.017468184	0.138523711	-3.461114364
COPS3	-0.105768723	11.16283994	-2.424667993	0.017495373	0.138659167	-3.462445326
ZCCHC17	-0.117625277	8.790860427	-2.424174814	0.017517535	0.138754657	-3.463528684
DNAJC10	0.116848013	8.823109317	2.423703244	0.01753875	0.138842536	-3.464564398
ABHD13	-0.228606901	6.515640207	-2.423199439	0.017561441	0.138941987	-3.465670716
NACAD	0.329064726	8.210791024	2.422169885	0.017607892	0.139229202	-3.467930926
ZSCAN22	-0.196029377	7.102090159	-2.421524436	0.017637069	0.139306242	-3.469347475
CDK2AP1	0.083408589	12.52221632	2.421505102	0.017637943	0.139306242	-3.469389903
FIP1L1	-0.120852961	7.94506522	-2.420571369	0.01768023	0.139446262	-3.471438552
ITGAM	0.462794536	5.492891427	2.42052805	0.017682194	0.139446262	-3.471533578
POT1	-0.13872094	8.893871195	-2.420440477	0.017686165	0.139446262	-3.471725679
BLVRB	-0.216670815	8.368935451	-2.419068626	0.017748476	0.139857174	-3.474734201
GUCY2D	-0.222352781	6.005925268	-2.418825814	0.017759525	0.139863905	-3.475266545
AGPAT4	0.234036086	7.698621317	2.418323895	0.017782384	0.139963585	-3.476366809
TLE1	-0.233277842	8.231786427	-2.417915047	0.017801024	0.140029959	-3.477262906
GRAMD4	0.169989034	6.605458976	2.41721408	0.017833023	0.140085138	-3.478798952
GCHFR	-0.191225259	6.359040878	-2.417041244	0.01784092	0.140085138	-3.479177634
ANP32A	-0.117467086	10.04633059	-2.416876579	0.017848447	0.140085138	-3.47953839
PEX5	0.118307574	9.571251415	2.41652173	0.017864678	0.140085138	-3.480315739
FBXO32	0.243288778	6.352032646	2.416111516	0.017883457	0.140085138	-3.481214251
AGPAT1	-0.130167131	8.614394037	-2.416060157	0.01788581	0.140085138	-3.481326737
DCTN2	0.077878899	10.39516252	2.415869843	0.017894529	0.140085138	-3.481743539
DNAJC18	-0.158221491	7.89607022	-2.415809966	0.017897273	0.140085138	-3.481874668
RNF145	-0.249749535	7.954207037	-2.415751834	0.017899938	0.140085138	-3.482001971
CAPRIN1	-0.128848507	8.481453305	-2.41514493	0.017927777	0.140223015	-3.483330891
GSTM3	-0.184712036	9.107513195	-2.414906815	0.01793871	0.14022858	-3.483852207
TMEM65	-0.185712024	8.158414939	-2.414056469	0.017977801	0.140454133	-3.48571354
SLC19A2	0.262848762	9.972660634	2.413018987	0.018025599	0.140733962	-3.487983732
LAMP3	0.541364079	6.407308939	2.412833955	0.018034136	0.140733962	-3.488388526
KDM8	-0.118485555	6.350859049	-2.411964856	0.01807428	0.140933755	-3.490289494
FNDC10	-0.184617866	6.579550756	-2.411835028	0.018080283	0.140933755	-3.490573413
WIPF2	-0.103012304	8.323491866	-2.40998189	0.018166173	0.14152284	-3.494624588
PPL	-0.153068313	12.32432709	-2.409595093	0.018184146	0.141523423	-3.495469833
IDS	0.13075857	8.62467239	2.409392105	0.018193584	0.141523423	-3.495913363
CLPTM1L	0.114801529	9.782287366	2.409314474	0.018197195	0.141523423	-3.496082979
CCNF	-0.197877959	6.843112293	-2.408409434	0.018239338	0.141604402	-3.498060051
ZNF595	0.604993376	7.531235085	2.408393649	0.018240074	0.141604402	-3.498094529
LRP5	-0.156519556	7.226108902	-2.408327582	0.018243154	0.141604402	-3.498238828
NIPAL3	-0.130858625	8.623455732	-2.408073502	0.018255003	0.141604402	-3.498793738
OXSM	-0.157487432	9.201197024	-2.407983184	0.018259216	0.141604402	-3.498990978
G3BP1	-0.124391007	8.09655939	-2.40739061	0.018286883	0.141709752	-3.500284919
RNFT1	0.190017763	7.814405256	2.407249874	0.018293459	0.141709752	-3.500592188
EXOC8	-0.18884688	9.444466744	-2.406970758	0.018306508	0.141730806	-3.501201539
TTC38	-0.087891658	7.145920549	-2.406064568	0.018348931	0.141979121	-3.503179459
CBWD7///CBWD6///CBWD3///CBWD5///CBWD2///CBWD1	0.109971405	10.39484283	2.402777607	0.018503543	0.14304698	-3.510348433
FGF18	-0.120330162	5.785566524	-2.402687624	0.018507791	0.14304698	-3.510544567
MPHOSPH10	-0.112448302	10.63724321	-2.400777232	0.018598203	0.143664836	-3.514707169
HYKK	-0.240885058	5.850339098	-2.400010425	0.018634604	0.143865014	-3.516377181
SERPINB1	0.175539205	10.3172451	2.399650675	0.018651703	0.143916038	-3.517160512
APOC1	0.4951459	7.151625756	2.399111571	0.018677354	0.144032947	-3.518334185
FAM71E1	-0.197916937	6.08889611	-2.398719046	0.01869605	0.144096126	-3.5191886
TMEM41A	-0.137834457	8.319211622	-2.398410048	0.018710779	0.14411913	-3.519861116
ARSJ	0.40186717	6.108562146	2.398215781	0.018720044	0.14411913	-3.520283887
FAM103A1	-0.142742531	8.773399415	-2.396712202	0.018791896	0.144591153	-3.523555039
CHD5	0.365213277	6.313799049	2.396195582	0.018816641	0.14470039	-3.524678576
DSTYK	-0.168192454	9.266085646	-2.395795653	0.018835816	0.144764291	-3.52554819
NR4A2	0.491580349	6.681677683	2.395582261	0.018846055	0.144764291	-3.526012143
PHF6	-0.141131255	7.236986634	-2.395254925	0.01886177	0.144803928	-3.526723761
C1QTNF4	-0.185631261	6.242892085	-2.394984403	0.018874766	0.144822661	-3.527311805
GPM6A	-0.311042013	8.983010988	-2.394202359	0.018912382	0.144922148	-3.52901144
RPA2	-0.137482759	8.808153793	-2.394199595	0.018912515	0.144922148	-3.529017447
ACOT4	-0.312182711	6.295283329	-2.394056124	0.018919423	0.144922148	-3.529329202
PPP2CA	-0.132716689	9.059187817	-2.39286642	0.018976794	0.145212683	-3.531913753
FRAS1	0.28035806	7.72773239	2.392528024	0.018993141	0.145212683	-3.532648693
NCK1	-0.127613383	7.175994659	-2.392425274	0.018998107	0.145212683	-3.532871831
ZFP36	0.503746858	9.579205963	2.392375618	0.019000507	0.145212683	-3.532979665
ADRB1	0.436268984	7.189076866	2.392173584	0.019010276	0.145212683	-3.533418381
ANKFY1	-0.123006779	7.852198317	-2.391357643	0.019049775	0.145433421	-3.535189873
NAGS	0.436061382	7.424952232	2.390994677	0.019067369	0.14548678	-3.53597774
BEND6	-0.366282972	6.261232732	-2.39072847	0.019080282	0.145504383	-3.536555513
UNC5B	0.220047871	7.160382341	2.390391397	0.019096644	0.145548252	-3.537287014
LINC00622	-0.300083827	9.25366761	-2.389086866	0.019160084	0.145950692	-3.540117205
TTC30B	-0.236660003	6.321299085	-2.388840077	0.019172107	0.145961229	-3.540652465
FAM204A	-0.092460976	7.95403911	-2.388130454	0.019206715	0.146143604	-3.542191299
SLC8A3	0.375810287	7.489696915	2.387253232	0.019249573	0.146365537	-3.544093027
IRGQ	-0.138035806	9.16101878	-2.387096903	0.01925722	0.146365537	-3.54443187
NAPRT	-0.211220388	6.814764756	-2.385993686	0.019311259	0.146694996	-3.546822537
ZNF287	-0.258027086	5.449216293	-2.385619546	0.019329616	0.146753186	-3.547633082
FAM110A	-0.129882453	6.275967524	-2.385007827	0.019359664	0.146900017	-3.548958082
SLC37A4	-0.226773837	9.005311756	-2.384504944	0.019384397	0.146929455	-3.550047121
SLC50A1	0.179488955	9.214300744	2.384493427	0.019384963	0.146929455	-3.550072058
DCPS	-0.192417506	7.929497829	-2.383522501	0.019432796	0.147210675	-3.552174114
ATXN1L	-0.104456583	9.238778756	-2.382261278	0.019495087	0.147575316	-3.554903558
ZNF641	0.130030925	7.240188	2.382112536	0.019502445	0.147575316	-3.555225372
ZNF829	-0.233084248	6.491115561	-2.381145905	0.019550323	0.147856053	-3.557316319
GPATCH4	-0.112385733	8.250577402	-2.38064233	0.019575307	0.147963433	-3.558405326
MKNK1	0.212008392	8.015744415	2.380060925	0.019604187	0.148100131	-3.559662394
VDAC2	-0.070913705	11.97725962	-2.37980985	0.01961667	0.148112878	-3.560205168
MOCS2	-0.148998806	9.242417146	-2.379381236	0.019637997	0.148191917	-3.561131629
FAM163A	0.542696123	6.103061476	2.378883835	0.019662773	0.148191917	-3.562206595
RHBDD1	-0.138067333	7.698878915	-2.378864101	0.019663756	0.148191917	-3.562249237
RPS27L	0.137223275	11.01969734	2.378026883	0.019705523	0.148191917	-3.56405815
STT3B	0.112234519	10.62636135	2.377905316	0.019711594	0.148191917	-3.564320764
ADAM19	0.417620868	6.787162232	2.377779889	0.01971786	0.148191917	-3.564591706
KANK1	0.1758272	10.38480517	2.377732574	0.019720224	0.148191917	-3.56469391
MAPRE1	-0.150529241	10.23104452	-2.377334823	0.019740107	0.148191917	-3.565553014
POLR1B	-0.125665821	8.00655589	-2.377244186	0.019744641	0.148191917	-3.565748764
ELAVL1	-0.125588918	7.904312012	-2.377045653	0.019754574	0.148191917	-3.566177515
RPA3	-0.173303173	9.517681866	-2.37692597	0.019760564	0.148191917	-3.566435966
RBKS	-0.190844872	8.483850683	-2.376860495	0.019763842	0.148191917	-3.566577354
HSPA14	-0.140475823	8.254881695	-2.376680496	0.019772855	0.148191917	-3.566966026
PEX11A	-0.173448121	7.385103549	-2.376478924	0.019782954	0.148191917	-3.567401252
MRPS6	-0.156036868	10.13766887	-2.37635493	0.019789168	0.148191917	-3.567668956
SNUPN	-0.098549501	9.275460988	-2.375883695	0.0198128	0.148226763	-3.568686255
MTSS1	-0.110895027	8.109264524	-2.37583128	0.01981543	0.148226763	-3.568799397
ETS2	0.295053813	7.283326598	2.374785386	0.019867977	0.148391491	-3.571056594
UTP14A	-0.164222682	7.927811561	-2.374783686	0.019868062	0.148391491	-3.571060263
COPS2	-0.116923894	10.37983987	-2.374543604	0.019880142	0.148391491	-3.571578275
CCDC113	-0.196398799	8.782237976	-2.374532163	0.019880717	0.148391491	-3.571602959
SBF2	0.165021923	8.136586963	2.37255348	0.019980524	0.149055359	-3.575870501
NAB2	-0.145497825	6.995248232	-2.371982444	0.02000941	0.149189688	-3.577101514
COL26A1	-0.19442273	6.42300172	-2.371767759	0.02002028	0.149189688	-3.577564256
UTP11	-0.173336727	9.183898476	-2.371413584	0.020038223	0.149242336	-3.578327582
KAT5	-0.162216739	8.227401817	-2.37117427	0.020050355	0.149251669	-3.5788433
LOC101928069	-0.226314565	6.311268927	-2.370333263	0.020093043	0.149462321	-3.580655301
CPA3	0.599881502	7.51875911	2.370187635	0.020100443	0.149462321	-3.580969009
TLR1	0.378318775	6.164110341	2.369451991	0.020137862	0.149659439	-3.582553457
VCPIP1	-0.136964488	6.539779902	-2.367329098	0.020246189	0.150383038	-3.587123401
ZRANB1	-0.111414862	9.031444646	-2.366979754	0.020264065	0.150396106	-3.58787509
ACADVL	0.171328649	10.86132884	2.366716277	0.020277557	0.150396106	-3.588441955
NONO	-0.119628962	10.79561359	-2.366542854	0.020286441	0.150396106	-3.588815042
PCNT	0.166464335	9.388244427	2.366438301	0.020291799	0.150396106	-3.589039955
LYZ	0.712740215	8.229380707	2.366118423	0.020308199	0.150436387	-3.589728023
BICD2	-0.147667255	8.45806422	-2.365898991	0.020319457	0.150438546	-3.590199982
ST3GAL1	-0.214847356	6.85932522	-2.365486543	0.020340631	0.150514086	-3.591086978
MPP2	-0.21925127	7.749312671	-2.364738018	0.020379109	0.150717517	-3.592696388
PDCD2	-0.111440599	8.063193329	-2.363859157	0.020424369	0.150970863	-3.59458547
SERTM1	0.723249101	8.243812439	2.363218102	0.020457439	0.15098542	-3.595963013
ESD	-0.108430208	9.702401744	-2.362992796	0.020469073	0.15098542	-3.596447089
KHNYN	0.11921112	9.06747561	2.362877164	0.020475046	0.15098542	-3.596695511
PRX	-0.121523549	6.22411939	-2.362609848	0.020488861	0.15098542	-3.59726977
INVS///WSB1	0.207571923	7.945929768	2.362549955	0.020491957	0.15098542	-3.597398426
MFSD4A	-0.211115833	7.053501122	-2.362479831	0.020495583	0.15098542	-3.597549056
KLHL24	0.160268515	8.403372707	2.362329115	0.020503378	0.15098542	-3.597872791
CSTA	0.604369712	5.800874427	2.360475321	0.020599467	0.151601648	-3.601853217
ORC3	-0.128082455	10.27914445	-2.360288744	0.020609161	0.151601648	-3.602253682
HADHA	-0.082880497	9.463733122	-2.35974894	0.020637228	0.151721139	-3.603412148
ZNF880	-0.300291348	7.02785089	-2.359551098	0.020647523	0.151721139	-3.603836675
TBC1D4	-0.133536946	10.5195532	-2.358942922	0.0206792	0.151872559	-3.605141504
PODNL1	-0.121628293	5.620065207	-2.358562249	0.020699049	0.151936999	-3.605958079
BHLHE41	-0.197719506	8.539721256	-2.358300147	0.020712725	0.151956084	-3.606520245
TACC3	-0.184271072	6.317870073	-2.357235848	0.020768343	0.152206049	-3.608802428
EPHA3	0.524861308	7.532864841	2.357223547	0.020768986	0.152206049	-3.608828801
BIRC3	0.4384859	6.344205549	2.356053871	0.020830265	0.152500752	-3.6113359
ZNF646	-0.126188541	6.646475524	-2.356031634	0.020831432	0.152500752	-3.611383553
SERPINA1	0.313647971	10.17297124	2.355192981	0.020875469	0.152741632	-3.613180454
ADGRB1	-0.105254124	6.215092098	-2.353694547	0.020954357	0.153237115	-3.616389618
HIKESHI	-0.136615005	9.475089732	-2.353147135	0.020983243	0.153344002	-3.617561557
PAPD4	0.202082092	7.082598134	2.35292973	0.020994724	0.153344002	-3.618026926
EPB41L5	-0.134846236	8.802808232	-2.352782449	0.021002506	0.153344002	-3.61834217
LAMTOR5	-0.106853967	11.09246446	-2.352436773	0.021020779	0.153395783	-3.619081994
CHD2	0.107478175	8.096337122	2.351832581	0.021052753	0.153544653	-3.620374876
MEAF6	-0.142157278	9.092177854	-2.351537239	0.021068398	0.153544653	-3.62100676
ADAM8	0.269095077	7.188090756	2.351417259	0.021074756	0.153544653	-3.621263437
RIMBP3B///RIMBP3C///RIMBP3	-0.260624194	6.243328549	-2.351175344	0.021087582	0.15355655	-3.621780939
RNF126P1	-0.136831794	5.57105828	-2.350926886	0.021100762	0.153571011	-3.622312388
TMOD1	0.210779111	10.80077282	2.350089082	0.021145259	0.153738584	-3.624104088
ZNF207	0.134758584	8.722631805	2.3500714	0.021146199	0.153738584	-3.624141896
ATPAF2	-0.153591609	7.247648854	-2.349126969	0.021196461	0.153912376	-3.626160943
TGFBR2	0.439603175	8.773570488	2.349092753	0.021198284	0.153912376	-3.626234077
ANGPT2	0.347460177	6.022838829	2.348959406	0.02120539	0.153912376	-3.626519093
CALCB	0.613793045	6.108432854	2.348779509	0.021214979	0.153912376	-3.62690358
COL4A3	0.492420967	5.717658854	2.347554022	0.021280408	0.15430545	-3.629522093
C1RL	0.270069529	8.21485539	2.346403595	0.021341991	0.154617985	-3.63197914
ZFAND5	0.143776205	8.21008089	2.346327867	0.02134605	0.154617985	-3.632140841
AFF1	0.108322636	8.333275744	2.344495994	0.021444455	0.155248801	-3.636051029
MBNL1-AS1	-0.212336794	6.464416939	-2.344259295	0.021457199	0.155259134	-3.636556076
NEBL-AS1	-0.185002665	6.760066305	-2.34320239	0.021514187	0.1555142	-3.638810664
IPO5P1	-0.200785782	7.081347305	-2.34318508	0.021515121	0.1555142	-3.638847582
CAB39	-0.128839574	10.43638345	-2.342919249	0.021529477	0.155526736	-3.639414509
E2F3	-0.193927708	8.046635561	-2.342579868	0.021547816	0.155526736	-3.640138211
LITAF	0.316145958	8.227314061	2.342398139	0.021557642	0.155526736	-3.640525697
GRK6	-0.108670442	6.653952537	-2.342112009	0.02157312	0.155526736	-3.641135734
ITGB8	0.218975581	8.448258659	2.341439124	0.02160956	0.155526736	-3.642570088
XXYLT1	-0.16821019	7.335310012	-2.341278647	0.021618258	0.155526736	-3.642912116
FAM207A	-0.152244026	6.275924	-2.341173776	0.021623945	0.155526736	-3.643135617
RPS28	-0.086733635	10.1922638	-2.341050805	0.021630614	0.155526736	-3.643397685
MRPL57	-0.085297195	9.471390829	-2.340966764	0.021635173	0.155526736	-3.643576778
SLC9A6	0.147711396	10.38205716	2.340692461	0.021650059	0.155526736	-3.644161291
YIF1B	-0.160759656	6.514068256	-2.340665789	0.021651507	0.155526736	-3.644218122
DNAJC27-AS1	-0.260533623	5.980851659	-2.340640219	0.021652895	0.155526736	-3.644272606
GNG12	0.164784243	9.08388489	2.340055524	0.021684659	0.155673386	-3.645518309
LRP10	0.118449509	7.546909049	2.338815179	0.02175218	0.155977016	-3.648159985
TAB1	-0.113202222	6.613166244	-2.338779474	0.021754126	0.155977016	-3.648236013
ZNF416	-0.200048142	6.579525732	-2.338652264	0.021761062	0.155977016	-3.648506869
FLT4	-0.098781775	5.806661134	-2.338015747	0.021795797	0.156144404	-3.649861963
NT5C	-0.140451163	6.726384037	-2.337726132	0.021811617	0.156148932	-3.650478425
ECHDC1	-0.096984486	9.599446256	-2.337587521	0.021819193	0.156148932	-3.650773442
POMZP3///ZP3	-0.319498933	9.110455902	-2.337291508	0.021835378	0.156183291	-3.651403418
MRPL46	-0.117888892	9.741183805	-2.336918545	0.021855786	0.156196299	-3.652197063
UBE2Q2	0.128926301	10.34703346	2.33684217	0.021859968	0.156196299	-3.652359572
LOC730098	-0.184756082	5.982147841	-2.335911165	0.021910994	0.156479397	-3.654340159
ZC3H10	-0.15425916	6.967249976	-2.335091992	0.021955978	0.156719073	-3.656082272
FBXL19	-0.180053837	6.814934268	-2.334859301	0.021968771	0.156728842	-3.656577032
ORC5	-0.155507061	7.314280024	-2.33453236	0.021986756	0.156775629	-3.65727212
HES6	0.273568667	6.424505817	2.334245919	0.022002525	0.15679226	-3.657881033
LDB3	-0.095363222	5.885557098	-2.334074858	0.022011946	0.15679226	-3.658244642
RIPK4	-0.23279416	9.443192988	-2.333841044	0.02202483	0.156802618	-3.658741601
RPS6KA5	-0.240247841	5.835304915	-2.332936299	0.022074747	0.157076477	-3.660664179
TTLL7	0.138854867	8.565468317	2.330977604	0.022183155	0.157766045	-3.66482417
TNK1	-0.119858329	6.931347	-2.329588034	0.022260349	0.158233021	-3.667773574
ANKRD13A	-0.10377528	11.01913451	-2.329256194	0.022278819	0.158282297	-3.668477686
TSPAN1	-0.308356416	7.508187878	-2.328817513	0.022303256	0.158373897	-3.669408365
ANP32E	-0.161633442	8.132155256	-2.328104709	0.022343014	0.158574139	-3.67092028
UBAP1	-0.091162884	10.63106533	-2.32773132	0.022363866	0.158640059	-3.671712108
WDR11	0.191538328	8.295662805	2.32744977	0.0223796	0.158669629	-3.672309103
CAMKMT	0.15409049	6.73749278	2.326020531	0.022459624	0.159020518	-3.675338676
NUB1	0.122111457	9.043773646	2.325704827	0.022477334	0.159020518	-3.676007657
APEX2	-0.140945921	6.971055488	-2.325616256	0.022482305	0.159020518	-3.676195326
GULP1	0.383800226	7.488625915	2.32556538	0.022485161	0.159020518	-3.676303123
MYO7A	0.184104148	6.693102829	2.325531769	0.022487048	0.159020518	-3.676374338
SLX4IP	0.130989676	8.462473195	2.325318635	0.022499016	0.159023181	-3.676825898
RHOT1	-0.096898658	9.98762911	-2.325087952	0.022511975	0.159032848	-3.677314598
TMEM5	-0.163153089	9.630711317	-2.324249692	0.022559125	0.159194759	-3.679090088
C1QB	0.482518389	6.193640756	2.32410278	0.022567397	0.159194759	-3.679401201
STMN1	-0.171000664	8.730535561	-2.324061767	0.022569707	0.159194759	-3.679488049
HCK	0.338751746	5.202047341	2.32354931	0.022598586	0.159316545	-3.680573116
CLSTN3	0.151247976	7.43162222	2.322625885	0.022650707	0.159601976	-3.682527833
IQSEC1	-0.139922467	10.22060179	-2.321732861	0.022701213	0.159761546	-3.684417548
APOM	-0.209996128	6.855637951	-2.321489408	0.022714999	0.159761546	-3.684932606
PPP1R37	-0.149787501	7.03533128	-2.321222796	0.022730105	0.159761546	-3.685496608
ZFR	0.123802489	8.052170561	2.321217127	0.022730427	0.159761546	-3.685508599
NF2	-0.139976772	7.474741341	-2.321196788	0.022731579	0.159761546	-3.685551623
MAST3	-0.145807671	9.398746341	-2.320131477	0.022792031	0.160104393	-3.687804631
CHPF2	0.157824138	7.820548951	2.319578213	0.022823483	0.160114786	-3.688974362
CLTA	-0.092561071	9.13839639	-2.319476933	0.022829245	0.160114786	-3.689188465
TMEM116	-0.124666475	7.353204476	-2.31907212	0.022852286	0.160114786	-3.690044149
COX15	-0.115067668	8.290415817	-2.31898364	0.022857326	0.160114786	-3.690231159
KSR1	0.170965308	9.130851976	2.318740534	0.022871176	0.160114786	-3.690744952
PHYH	-0.124126444	10.54795807	-2.318641334	0.022876829	0.160114786	-3.690954592
TMEM147-AS1	0.161027772	10.3107436	2.318529013	0.022883232	0.160114786	-3.691191953
LIPT1	-0.17935107	8.857882049	-2.318197143	0.022902161	0.160114786	-3.691893212
CYTH1	0.122413869	8.205544793	2.318120025	0.022906561	0.160114786	-3.692056152
CEP72	-0.268934882	6.393995402	-2.318055885	0.022910221	0.160114786	-3.692191669
RHBDF2	0.205868983	6.992912122	2.316844791	0.022979434	0.160516731	-3.694749893
MIS18A	-0.171508076	6.621967659	-2.316092521	0.023022519	0.160666396	-3.696338344
SOX13	-0.142451785	8.62147611	-2.316061754	0.023024283	0.160666396	-3.6964033
BOLA3	-0.164244739	9.58758161	-2.315738857	0.023042799	0.160712452	-3.697084966
SYNJ1	-0.145476374	9.227945634	-2.315538209	0.023054312	0.160712452	-3.69750851
ZNF354A	-0.172855109	8.444214134	-2.315183769	0.023074661	0.160772615	-3.698256613
NAA60	-0.142503377	9.373228671	-2.314785083	0.02309757	0.160850539	-3.699097984
MYO1E	-0.266558318	6.491107085	-2.314426365	0.023118199	0.160872606	-3.6998549
NPPA	-0.128275678	6.114579024	-2.314322224	0.023124191	0.160872606	-3.700074627
GPN2	-0.143617592	8.087436695	-2.313892982	0.023148903	0.160962901	-3.700980181
SYN1	-0.187114501	7.552278622	-2.312695591	0.023217962	0.161361308	-3.703505498
MUC8	-0.12001302	5.966107061	-2.311561519	0.023283537	0.16173511	-3.70589622
RBM33	0.137763444	7.250869037	2.311274687	0.023300148	0.161768589	-3.706500724
REG1B	1.340742791	9.608707183	2.310951864	0.023318856	0.161816585	-3.707181002
CRIP2	-0.207297685	6.632687476	-2.31057232	0.023340868	0.161887449	-3.707980701
EIF2B3	-0.147454943	9.206997451	-2.310257059	0.023359166	0.161923014	-3.708644867
ARHGAP30	-0.120451991	5.813873305	-2.310077361	0.023369602	0.161923014	-3.709023405
LOC101929705	-0.306570581	5.815098122	-2.309697907	0.023391651	0.161993973	-3.709822649
TPP2	-0.145967089	8.078149488	-2.309421534	0.023407722	0.162023481	-3.710404702
TNFRSF10C	0.278895493	6.26334628	2.309146671	0.023423715	0.162052419	-3.710983514
ATP1A1	0.148211273	8.999348366	2.308642824	0.023453056	0.162173629	-3.712044368
HR	-0.113095805	6.142516817	-2.308296967	0.023473216	0.162221538	-3.712772456
RPRML	0.335684744	6.582405061	2.30803057	0.023488755	0.162221538	-3.713333202
PTRH2	-0.172660911	9.848780098	-2.307915682	0.023495459	0.162221538	-3.713575015
HIP1R	0.178072912	9.574460646	2.307477701	0.023521031	0.162296825	-3.71449677
PSMD8	-0.101243349	10.50565898	-2.307133056	0.023541172	0.162296825	-3.715221987
AATK	0.14609291	7.528043415	2.307121404	0.023541853	0.162296825	-3.715246505
PAQR3	-0.248027726	8.349165732	-2.306754405	0.023563317	0.162363208	-3.716018652
MB21D2	-0.271894346	8.928773976	-2.305506779	0.023636414	0.162785124	-3.718642789
HINT3	-0.293238177	6.902991659	-2.305291712	0.023649035	0.162790322	-3.719095017
GOLPH3	0.162747825	10.4054135	2.304821108	0.023676672	0.162842828	-3.720084436
DHRS13	-0.174186313	7.995600012	-2.304621516	0.023688402	0.162842828	-3.720504016
TMTC2	0.237213304	7.705947573	2.304335114	0.023705243	0.162842828	-3.721106029
PIPOX	-0.309436367	10.52739628	-2.303990138	0.023725543	0.162842828	-3.721831077
ERF	-0.213754075	6.6078105	-2.303939451	0.023728526	0.162842828	-3.721937599
RPS6KA2	-0.181056419	7.410544037	-2.303867559	0.023732759	0.162842828	-3.722088682
[truncated: 11,720 more rows]
