# Supplementary material for: Identification of retinol dehydrogenase 10 as a shared biomarker for metabolic dysfunction-associated steatotic liver disease and type 2 diabetes mellitus
Source: Front Pharmacol. 2025 Jan 24;16:1521416. doi: 10.3389/fphar.2025.1521416 (PMC11802817; doi:10.3389/fphar.2025.1521416)
Supplement: Supplementary file 2 [file DataSheet2.zip › Bioinformatics data/T2DM/diffgene.txt]

logFC	AveExpr	t	P.Value	adj.P.Val	B
PCOLCE2	2.05030034943351	5.80084524390244	8.22056443477271	2.38015646482801e-12	3.26533665409755e-08	17.4877724097494
ASCL2	-0.95690111985689	7.57983292682927	-8.00090881949883	6.51999511726923e-12	4.40496035887495e-08	16.5500293620176
ALDOB	1.83593086523554	7.27683918292683	7.91568543237426	9.6325395995516e-12	4.40496035887495e-08	16.1866432148187
ELFN1	1.67579364758498	6.77916137804878	7.83532430769734	1.39117118213824e-11	4.77136936193863e-08	15.8442837761105
CHL1	-1.25067676684556	8.99096404878049	-7.55480988366372	5.00015086319747e-11	1.37194139384412e-07	14.6520711539897
DKK3	1.02752765831843	9.48294640243902	7.31068840121433	1.51344910593996e-10	3.21596575233461e-07	13.6192443756383
PRIMA1	1.78412714072749	6.40620235365854	7.29280892331317	1.64091845370233e-10	3.21596575233461e-07	13.5438101971006
ACRBP	-0.659694551580198	6.93875079268293	-7.25388468386198	1.9565340146283e-10	3.3552112683357e-07	13.3796968604026
ARG2	-0.643708630292194	10.0328135	-7.13581264302609	3.33238113950516e-10	5.07965965031903e-07	12.8828478726497
CES3	-0.512172840787125	7.01973209756098	-6.96346916275138	7.22614378929453e-10	9.91062306535796e-07	12.1605086816004
ADAMTS17	1.26311330053667	6.23930706097561	6.94224896687477	7.9464140038587e-10	9.91062306535796e-07	12.0718269795079
TMEM37	-0.657886745974955	7.47516437804878	-6.84101565116052	1.24918344134845e-09	1.42812896932161e-06	11.649601962322
CYS1	-1.20475248837209	7.73869054878049	-6.65455329167808	2.86166677596514e-09	3.01993896149737e-06	10.8758327146369
FAIM2	1.02677579367919	6.67448392682927	6.63107139532768	3.17520888488785e-09	3.11147790655546e-06	10.778777710854
HS6ST2	-1.07269898330352	8.48486693902439	-6.34712597999362	1.10719321968793e-08	1.01263891872658e-05	9.61285933931749
SLC2A2	-1.14214590757304	7.93817108536585	-6.30805283087922	1.31317455366913e-08	1.12596510636168e-05	9.45361368907519
SLC26A4	1.51422678890877	8.31129652439024	6.22118078604115	1.9167213143154e-08	1.38612323659083e-05	9.10068268037551
GRIN2D	-1.09146710316041	5.58016465853659	-6.22082348443403	1.91969833772329e-08	1.38612323659083e-05	9.09923436476768
PPFIBP2	-0.54430868634466	7.73563696341463	-6.10043117796783	3.23315027160775e-08	2.11217088458032e-05	8.61281592363258
FAM19A4	-1.11709006976744	5.26632786585366	-5.88715498473801	8.07197551187103e-08	4.06527034728879e-05	7.75939387579499
CDKN1A	0.635782956469889	10.244388097561	5.78665139739395	1.23728611971036e-07	5.65810942543546e-05	7.36118561087177
ERICH5	-0.634339363744783	9.99304103658537	-5.74049888019197	1.50401193691148e-07	6.65598056854472e-05	7.17922500818773
KCNAB2	0.601410996422182	7.95784759756098	5.64547232424976	2.24385458691571e-07	9.32831547815051e-05	6.80643269956487
LOC105374366	-0.664335668455573	7.81531629268293	-5.53609833400282	3.54451462222678e-07	0.000135075544728692	6.38057796086768
RASGRP1	-0.704962114490158	10.4526359756098	-5.4308670213145	5.48411296083315e-07	0.000203342015431541	5.97426795557764
AGT	0.993339031604053	9.70300970731707	5.38009587750897	6.76108244362939e-07	0.000237834077036286	5.77948108618109
NTN1	-0.698813896839594	6.46524845121951	-5.25373040734443	1.13420523672603e-06	0.000338264383535749	5.29834193355317
TMEM27	-0.583603762671434	10.1405108292683	-5.20632814421322	1.37520876184874e-06	0.000385030387832713	5.11925142397913
PFKFB3	0.52973858139535	11.2096617439024	5.17585328132403	1.55591555741313e-06	0.000426912110643013	5.00452777613291
LOC101929550	-0.816063890280265	10.0036718780488	-5.13162429905497	1.86015905623318e-06	0.000500382786126724	4.8386116359086
RDH10	-0.649363630888491	8.31483732926829	-5.09686831810431	2.13938472958493e-06	0.00053364034736683	4.70872520855069
IRF8	1.13111926416219	7.39771631707317	5.08091698448824	2.28087637247854e-06	0.000539505913000572	4.64926087411333
HCN4	-0.7151952242099	5.86920601219512	-5.07301198229593	2.35434489416741e-06	0.000546697711243622	4.61982675487748
MIOX	-1.03536331842576	5.2263395	-5.02585795213524	2.84310437458446e-06	0.00060944607679569	4.44473081017702
C3orf70	-0.900697492546212	7.19573681707317	-5.00241439905563	3.12168670113305e-06	0.000652088567603001	4.35798834972907
SLC18A2	0.758912172331542	9.79992703658537	4.95835016829961	3.71921864225276e-06	0.000750352361074495	4.1955137195775
PLA1A	-0.66065715861658	8.45593603658537	-4.93016854781712	4.15843802079485e-06	0.000812197039597118	4.09199370577493
MRO	-0.827748912343466	7.22417285365854	-4.92745142561459	4.20336684972632e-06	0.000812197039597118	4.0820291727747
TSHR	0.888928784734646	5.77943214634146	4.84508817052406	5.81404038133529e-06	0.00104951078936235	3.78135929852061
MYCN	-0.892556841383426	5.98244169512195	-4.80618865116382	6.77035926720942e-06	0.00120626699723177	3.6403001665946
NHLH2	1.03022634943351	6.1209453902439	4.7934583402857	7.11537279855859e-06	0.00123564303067627	3.59427084318417
PDE4B	0.582726100178891	8.06065780487805	4.69947081929362	1.02489856667158e-05	0.00156403609625594	3.25651794559587
LINC01116	0.900129247465713	6.58246558536585	4.67935938695756	1.1076120787717e-05	0.00163390646329774	3.18472900174196
CTB-12O2.1	-0.74912785450209	9.85757409756098	-4.62581662293777	1.36071075556016e-05	0.00191421389807546	2.99445260636451
RNF6	-0.536428536672626	7.98934387804878	-4.62282125722168	1.37641806115688e-05	0.00191421389807546	2.98384462816089
NKX6-1	-0.531519246869411	6.28988364634146	-4.61259469263701	1.43138254470847e-05	0.00192219313666601	2.94765718694202
CKB	0.551482706022663	10.0224855609756	4.57640707949854	1.64351722817432e-05	0.00214737265269747	2.8199740707628
ANKRD29	-0.731333377459751	6.2929132195122	-4.54141501174313	1.87748271420572e-05	0.00236182238302594	2.6970622891143
FFAR4	-0.712233735837809	7.03853798780488	-4.53914511904994	1.89372740092466e-05	0.00236182238302594	2.68910809269022
GAD1	1.2022098568873	6.04805665853659	4.5327290286617	1.94038518438719e-05	0.00239435975608046	2.66663726340279
PPP1R1A	-0.634432162194392	11.2737397073171	-4.40733461601122	3.11085746434921e-05	0.00323317072374294	2.23125110579987
F12	0.51890629636255	7.14877496341463	4.40161263560831	3.1780509635481e-05	0.00327817151645988	2.21155781191897
MLIP	0.650710036970786	8.87666109756097	4.31793697297918	4.33640539107228e-05	0.00396621105346454	1.92535093527846
LOC285097	0.615400231961837	8.02137213414634	4.28558040849545	4.88585777787958e-05	0.00430443300057729	1.81558245270073
HHATL	-0.932887579010139	9.01728182926829	-4.24494366062818	5.67159569059629e-05	0.00467205235147308	1.67845099471863
CDH10	0.510768307692306	10.1918636097561	4.22096533654439	6.19098259961515e-05	0.004930887444823	1.59791837166588
LOC79160	-0.504475805605247	6.0233542195122	-4.16346877412175	7.62985033171853e-05	0.00568879982069818	1.4059885636567
CTNNA3	-0.690729110316038	6.14686382926829	-4.12814000884185	8.6682767400813e-05	0.0061616626216153	1.28889061341205
MYLK3	0.68624160405486	5.90908465853659	4.10809255778554	9.31665394580399e-05	0.00642287313982336	1.2227283511987
DDIT4	0.549805452593921	11.046735	4.04453914617377	0.000116948501790427	0.00764007855268032	1.01436711906781
FOXE1	-1.04065570900418	5.42200917073171	-4.04213482591312	0.000117953974000629	0.00766924440433473	1.00652614776739
TMED6	-0.695268738223014	10.6733012926829	-4.0350099736117	0.000120982509981091	0.00779229603019052	0.983308535429573
NLRC5	0.535669147286821	9.20338134146341	4.00386068110588	0.000135121846490771	0.00823882938669728	0.882119678479889
FTCD	-0.593357973762671	7.35605758536585	-3.92843913142263	0.000176220387116345	0.00990998867521177	0.639271617445284
SFMBT2	0.512855888491353	7.16367557317073	3.90636922754326	0.000190353514273807	0.010311616871509	0.568794839215273
WSCD2	-0.603889630292189	7.76481719512195	-3.90552651849405	0.000190914110748836	0.010311616871509	0.566109086014564
ZNF578	-0.586429091234348	5.69099453658537	-3.89272548118495	0.000199626446282587	0.0105740355851382	0.525359743541315
KCNQ3	-0.541503258795469	5.59252525609756	-3.77732929665018	0.000297309635690334	0.0136599884354588	0.162151698969456
LIPG	0.689791594514016	6.72407234146341	3.77378055730368	0.000300939709719024	0.0137162520851671	0.15110144880747
LOC100132207	0.621223571854501	6.49231568292683	3.72046991406786	0.000360823864215848	0.0153731136434075	-0.0140287987605694
PDK4	0.59412101192606	8.58467913414634	3.61455228787957	0.000515057509777898	0.0192308173661336	-0.337188486238004
CTSV	-0.548399097197377	6.19633465853659	-3.58821427750886	0.000562164849860433	0.0204437805520194	-0.416513170097795
CAPN13	-0.544807770423375	9.50978840243902	-3.58095145335158	0.000575856649489392	0.0208447951829682	-0.438313962607547
RGS16	0.700826848539057	10.4528178902439	3.53319711538542	0.000674066410074191	0.0225466998673927	-0.580862618940801
ADH6	-0.552734196779964	5.88960019512195	-3.49073736799717	0.000774512589663807	0.0246532209225006	-0.706437086909021
GADD45G	0.541624055456174	8.66686852439024	3.48934485779306	0.000778035148812591	0.0247080189966665	-0.710536632210864
GBP3	0.793599788908767	7.13799775609756	3.45494356303617	0.000870019329995783	0.0259645146424282	-0.811432330424981
PRG4	0.512173143112701	6.37653506097561	3.423428382187	0.000963212196141405	0.0278003073785438	-0.903215813630489
MLPH	0.726968299344069	8.02594336585366	3.39059455021768	0.00107026775651625	0.0292490106606502	-0.998175530801978
ZMAT4	-0.772580031007752	6.92100790243902	-3.374226164399	0.00112773181117457	0.0301585822953294	-1.04526013899312
TMEM45B	0.614842499701849	7.62665553658537	3.36406877647938	0.00116483817612905	0.0305552866889379	-1.07439275122776
UNC5D	-0.624714093023254	7.64412102439024	-3.35702083202565	0.00119125709746416	0.0309454379651316	-1.09456842528143
LINC00870	-0.577765687537267	5.77411495121951	-3.31469172483971	0.00136216204478957	0.0334302345124654	-1.21507109846634
PON1	1.06698692605844	7.64533232926829	3.25662740539018	0.00163428275305573	0.0372858199341149	-1.37848355373568
KCNH8	0.618518144901611	6.68402057317073	3.25626525231003	0.00163612971793405	0.0372858199341149	-1.379495874038
LINC00616	0.738813512820511	6.66732508536585	3.24745290570985	0.00168167958173861	0.0377593489065009	-1.40410236758402
KCTD16	0.560126222420989	5.64250908536585	3.2365229104314	0.0017398255418243	0.038436445807471	-1.43455105432142
PHACTR3	0.975509908169347	6.21632736585366	3.13754056409367	0.00235900932982406	0.0465658258933184	-1.70668831910762
CNTNAP5	0.657747710196782	5.34286109756098	3.13290486453391	0.0023925277716631	0.0468901264277801	-1.71927278762814
CRABP1	-0.53120019379845	5.68909213414634	-3.12419128529307	0.00245673566161163	0.0480113341049144	-1.74288816073696
CALCA	0.745164094215862	6.11011226829268	3.11247682721693	0.00254558784688461	0.0489116522008544	-1.77455553508901
DAB1	0.503736512820512	7.506246	3.06257054467762	0.00295868562011488	0.0530590954540601	-1.9084202468416
SULF1	0.564794406678596	7.85619880487805	3.05720751526588	0.00300660433929378	0.0535306602185652	-1.92270432101146
MYOF	0.524039774597496	6.33606126829268	3.04487982878617	0.00311949786444301	0.0543161307897069	-1.95546338521875
KY	-0.509285140727488	6.85767635365854	-2.99838528822173	0.00358162528019372	0.0592717939915291	-2.07807196449428
PLN	-0.836929480620152	5.77939101219512	-2.99374587845631	0.00363106094324867	0.0597380055284064	-2.09022405928542
LOC101929002	-0.568693475849731	5.94763230487805	-2.98802087173028	0.00369293496389739	0.06009890245517	-2.10519901284226
P2RX5	0.608520768038162	6.70910909756098	2.96924045932135	0.00390282450361169	0.0618961009607046	-2.15416247698929
SLC13A5	-0.50961031425164	6.29066145121951	-2.93873541028238	0.00426738686607623	0.0650492004618887	-2.23316699932903
GLB1L3	0.607243771019682	6.98496117073171	2.92812586873157	0.00440137938196684	0.0662455368834499	-2.26049093134279
LCN10	0.516711421586167	7.56907014634146	2.92229262504378	0.00447669366084912	0.0669746568518965	-2.27548005492069
LY96	0.760813636255222	6.54278965853659	2.91629737062398	0.00455533702722557	0.0674888430631831	-2.29086039365571
LAMB4	-0.535510019677996	5.39602323170732	-2.89773151500844	0.00480702899875456	0.0701789420110665	-2.33832791240377
ESM1	-0.673878895050684	6.18740635365854	-2.88229077180065	0.00502604659285708	0.071776561679612	-2.37761871308866
SRGN	0.574137587358378	7.43545058536585	2.87100317542113	0.00519192605731124	0.0729795426027181	-2.40623371298932
NPY	0.761024958258796	10.0333250121951	2.86727362148004	0.00524783201808723	0.0733838261717214	-2.41566842060749
ARHGEF26-AS1	-0.506147658318423	5.39095018292683	-2.81896775360103	0.00602371040687678	0.0792254877591917	-2.53696579708159
GABRA1	-0.7394406118068	5.22515063414634	-2.81229408380647	0.00613881198519026	0.0796004875570871	-2.55359125474549
C3	0.967403465712582	9.17440268292683	2.80399763361478	0.00628471255557957	0.0806629801429835	-2.57421439989429
FSTL5	0.608546381037561	9.76170993902439	2.79988292701568	0.00635824613470653	0.0810676382175083	-2.58442413095496
BRS3	0.636658717352415	5.62094215853659	2.79686468198356	0.00641268520678333	0.0816100448533029	-2.59190541931234
GABRB2	-0.705935996422181	4.80139451219512	-2.72582041300764	0.0078239236307462	0.0906761248097823	-2.76608126132786
PCDH10	0.824432346451997	6.75557030487805	2.724566190189	0.00785120578276947	0.0906761248097823	-2.76912290701757
TPH1	0.556332211687536	7.92226615853659	2.71427076611439	0.00807845459977283	0.0919737084267913	-2.79404670956312
CH25H	0.647993045319028	6.61491774390244	2.68751627820947	0.0086973056011206	0.0951155447526414	-2.85844893126237
SYT1	0.617823686344662	6.85703458536585	2.66028943581243	0.00937108008486325	0.0989698596491446	-2.9234421235174
TRIM22	0.583351149672035	6.60932129268293	2.64418121257948	0.00979169119792768	0.101426569125195	-2.96163350258512
SPP1	0.798096835420395	8.18923996341463	2.62137293236091	0.0104165683453252	0.104919294173298	-3.01537744811599
SMIM3	0.640600469290399	6.72777384146341	2.62111402094539	0.0104238645643418	0.104919294173298	-3.01598528537385
HLA-DMB	0.559991243291593	7.72050432926829	2.60295677127525	0.0109472359236284	0.108124643366637	-3.05848640647441
APOD	0.679625831842577	9.07428546341463	2.57655698888839	0.0117506521306234	0.111401270496279	-3.11983644000157
ERAP2	0.502946882528327	6.41661795121951	2.56821382407204	0.0120154136528566	0.112779115753274	-3.13911505848712
DCLK1	0.629387553965416	5.77235948780488	2.56483080138336	0.0121242958401171	0.113303164406048	-3.14691715522208
SAMSN1	0.579991284436495	5.33395646341463	2.56093897611846	0.0122506543695111	0.114020846197641	-3.15588190386013
IFI16	0.548924951699465	7.28529665853659	2.54549959728932	0.0127637207071157	0.116700402314323	-3.19133249008641
LAPTM5	0.510818123434705	7.08844096341463	2.54259708329623	0.0128623087980323	0.117024280812423	-3.19797667835397
HLA-DMA	0.621315442456764	7.3105995	2.52635949020404	0.0134266016709337	0.119284832992667	-3.23502753052556
SOCS1	0.52144698986285	6.91036807317073	2.48964659738332	0.0147853659315625	0.124594861925741	-3.3180527092835
NRG3	-0.501374451401314	5.76759023170732	-2.45952456008914	0.015990994471084	0.131208404993302	-3.38539618019214
PMAIP1	0.515377449016101	5.95784782926829	2.45679145261961	0.0161046267244311	0.131746794294854	-3.39147176398007
LAMP3	0.541364079308291	6.40730893902439	2.41283395521111	0.0180341355047555	0.140733961882674	-3.48838852623137
ZNF595	0.60499337567084	7.53123508536585	2.40839364874108	0.0182400736723656	0.141604401578829	-3.49809452926664
ZFP36	0.503746858079909	9.57920596341463	2.39237561800739	0.0190005072415501	0.145212682625997	-3.53297966494895
FAM163A	0.542696123434705	6.10306147560976	2.37888383458892	0.0196627727284933	0.148191916949174	-3.56220659457566
CPA3	0.599881502087065	7.5187591097561	2.3701876347599	0.020100443386489	0.149462321311242	-3.5809690090711
LYZ	0.712740214669052	8.22938070731707	2.36611842293017	0.0203081994612778	0.15043638683006	-3.58972802340703
SERTM1	0.723249100775193	8.24381243902439	2.36321810189184	0.0204574390770005	0.150985419956594	-3.59596301302058
CSTA	0.60436971198569	5.80087442682927	2.36047532129965	0.0205994673838632	0.15160164810164	-3.60185321726166
EPHA3	0.524861307692309	7.53286484146341	2.35722354657521	0.0207689863356709	0.152206048899075	-3.60882880090765
CALCB	0.613793044722723	6.10843285365854	2.34877950926952	0.0212149794018027	0.153912375681296	-3.6269035800216
REG1B	1.34074279129398	9.60870718292683	2.31095186391796	0.0233188562879934	0.161816585440051	-3.70718100201809
VCAN	0.58113954859869	6.98453001219512	2.2677955206545	0.0259424876543472	0.172017877298206	-3.79737389180938
RGS1	0.645103613595706	7.40298619512195	2.26549238590482	0.0260895372837679	0.172437925237336	-3.80214530706934
REG1CP	1.13572469230769	6.32061425609756	2.25004643950097	0.0270948153185951	0.176251195521956	-3.83403457812482
PCK1	0.52992314907573	6.13205742682927	2.21531980251249	0.0294800775832669	0.184337823320346	-3.90502800398619
SLC24A2	0.594379688133569	6.59711801219512	2.19033245611603	0.031308293066877	0.190623077383521	-3.95550702649597
OLFM4	0.996963867024449	7.93324730487805	2.18335305916593	0.0318363250473895	0.192416046753651	-3.96951606148599
PPY	0.546458983303516	12.1601429390244	2.18149579624632	0.0319781407962474	0.192578390020545	-3.97323727795574
SERPINF1	0.614558833631483	8.87075719512195	2.17282255166361	0.0326477298697308	0.194229924580588	-3.99057780830776
CDH18	0.531147318425764	7.18342854878049	2.15483918821004	0.0340751265209021	0.198481671905899	-4.02633661274418
SERPINA3	0.983791971377459	8.3627812195122	2.15469573108541	0.0340867281687177	0.198481671905899	-4.02662080594676
HLA-DRB4	0.833440462134766	6.03685532926829	2.13570341001007	0.0356533410367536	0.20230757343454	-4.06409643212469
GLDN	0.593306693500296	5.61545003658537	2.1348191103485	0.0357277834859185	0.20254109985261	-4.06583412819706
HMGCS2	-0.540184330351815	8.15489365853658	-2.13050757338863	0.036092675384751	0.203764729377457	-4.07429733648358
C1S	0.546808149672035	8.3839425	2.12909985753886	0.0362125109489424	0.203764729377457	-4.07705726736117
IGK///IGKC	0.895055706618963	6.93439063414634	2.07585048504717	0.0410061595869672	0.217491135717018	-4.18025822652812
LOC100130331	0.626504501490759	5.78695320731707	2.06664478848952	0.0418881458669166	0.220346423753155	-4.19786198159881
NEFL	0.558064549194993	5.25645545121951	2.04871518726706	0.0436529567578832	0.223711211715129	-4.23194634732164
SERPING1	0.583401324985092	8.74726221951219	2.03598713794039	0.0449442536393178	0.227130930075161	-4.25598030154079
REG3A	1.10851384257603	8.10557953658537	2.03243306881386	0.0453106300234625	0.227614988389558	-4.2626672360276
CARD16///CASP1	0.525507683363146	5.22708025609756	2.03009395002952	0.0455531576208032	0.228248272242439	-4.26706251182888
CYP1B1	0.59829373881932	5.80742770731707	2.02149189177877	0.0464546496320547	0.230095301997425	-4.28318678606126
IL13RA2	0.695703052474658	6.93213232926829	2.00533362671775	0.0481894053932435	0.234469898174095	-4.31330781599247
