# Supplementary material for: Identification of retinol dehydrogenase 10 as a shared biomarker for metabolic dysfunction-associated steatotic liver disease and type 2 diabetes mellitus
Source: Front Pharmacol. 2025 Jan 24;16:1521416. doi: 10.3389/fphar.2025.1521416 (PMC11802817; doi:10.3389/fphar.2025.1521416)
Supplement: Supplementary file 2 [file DataSheet2.zip › Bioinformatics data/T2DM/downgene.txt]

logFC	AveExpr	t	P.Value	adj.P.Val	B
ASCL2	-0.95690111985689	7.57983292682927	-8.00090881949883	6.51999511726923e-12	4.40496035887495e-08	16.5500293620176
CHL1	-1.25067676684556	8.99096404878049	-7.55480988366372	5.00015086319747e-11	1.37194139384412e-07	14.6520711539897
ACRBP	-0.659694551580198	6.93875079268293	-7.25388468386198	1.9565340146283e-10	3.3552112683357e-07	13.3796968604026
ARG2	-0.643708630292194	10.0328135	-7.13581264302609	3.33238113950516e-10	5.07965965031903e-07	12.8828478726497
CES3	-0.512172840787125	7.01973209756098	-6.96346916275138	7.22614378929453e-10	9.91062306535796e-07	12.1605086816004
TMEM37	-0.657886745974955	7.47516437804878	-6.84101565116052	1.24918344134845e-09	1.42812896932161e-06	11.649601962322
CYS1	-1.20475248837209	7.73869054878049	-6.65455329167808	2.86166677596514e-09	3.01993896149737e-06	10.8758327146369
HS6ST2	-1.07269898330352	8.48486693902439	-6.34712597999362	1.10719321968793e-08	1.01263891872658e-05	9.61285933931749
SLC2A2	-1.14214590757304	7.93817108536585	-6.30805283087922	1.31317455366913e-08	1.12596510636168e-05	9.45361368907519
GRIN2D	-1.09146710316041	5.58016465853659	-6.22082348443403	1.91969833772329e-08	1.38612323659083e-05	9.09923436476768
PPFIBP2	-0.54430868634466	7.73563696341463	-6.10043117796783	3.23315027160775e-08	2.11217088458032e-05	8.61281592363258
FAM19A4	-1.11709006976744	5.26632786585366	-5.88715498473801	8.07197551187103e-08	4.06527034728879e-05	7.75939387579499
ERICH5	-0.634339363744783	9.99304103658537	-5.74049888019197	1.50401193691148e-07	6.65598056854472e-05	7.17922500818773
LOC105374366	-0.664335668455573	7.81531629268293	-5.53609833400282	3.54451462222678e-07	0.000135075544728692	6.38057796086768
RASGRP1	-0.704962114490158	10.4526359756098	-5.4308670213145	5.48411296083315e-07	0.000203342015431541	5.97426795557764
NTN1	-0.698813896839594	6.46524845121951	-5.25373040734443	1.13420523672603e-06	0.000338264383535749	5.29834193355317
TMEM27	-0.583603762671434	10.1405108292683	-5.20632814421322	1.37520876184874e-06	0.000385030387832713	5.11925142397913
LOC101929550	-0.816063890280265	10.0036718780488	-5.13162429905497	1.86015905623318e-06	0.000500382786126724	4.8386116359086
RDH10	-0.649363630888491	8.31483732926829	-5.09686831810431	2.13938472958493e-06	0.00053364034736683	4.70872520855069
HCN4	-0.7151952242099	5.86920601219512	-5.07301198229593	2.35434489416741e-06	0.000546697711243622	4.61982675487748
MIOX	-1.03536331842576	5.2263395	-5.02585795213524	2.84310437458446e-06	0.00060944607679569	4.44473081017702
C3orf70	-0.900697492546212	7.19573681707317	-5.00241439905563	3.12168670113305e-06	0.000652088567603001	4.35798834972907
PLA1A	-0.66065715861658	8.45593603658537	-4.93016854781712	4.15843802079485e-06	0.000812197039597118	4.09199370577493
MRO	-0.827748912343466	7.22417285365854	-4.92745142561459	4.20336684972632e-06	0.000812197039597118	4.0820291727747
MYCN	-0.892556841383426	5.98244169512195	-4.80618865116382	6.77035926720942e-06	0.00120626699723177	3.6403001665946
CTB-12O2.1	-0.74912785450209	9.85757409756098	-4.62581662293777	1.36071075556016e-05	0.00191421389807546	2.99445260636451
RNF6	-0.536428536672626	7.98934387804878	-4.62282125722168	1.37641806115688e-05	0.00191421389807546	2.98384462816089
NKX6-1	-0.531519246869411	6.28988364634146	-4.61259469263701	1.43138254470847e-05	0.00192219313666601	2.94765718694202
ANKRD29	-0.731333377459751	6.2929132195122	-4.54141501174313	1.87748271420572e-05	0.00236182238302594	2.6970622891143
FFAR4	-0.712233735837809	7.03853798780488	-4.53914511904994	1.89372740092466e-05	0.00236182238302594	2.68910809269022
PPP1R1A	-0.634432162194392	11.2737397073171	-4.40733461601122	3.11085746434921e-05	0.00323317072374294	2.23125110579987
HHATL	-0.932887579010139	9.01728182926829	-4.24494366062818	5.67159569059629e-05	0.00467205235147308	1.67845099471863
LOC79160	-0.504475805605247	6.0233542195122	-4.16346877412175	7.62985033171853e-05	0.00568879982069818	1.4059885636567
CTNNA3	-0.690729110316038	6.14686382926829	-4.12814000884185	8.6682767400813e-05	0.0061616626216153	1.28889061341205
FOXE1	-1.04065570900418	5.42200917073171	-4.04213482591312	0.000117953974000629	0.00766924440433473	1.00652614776739
TMED6	-0.695268738223014	10.6733012926829	-4.0350099736117	0.000120982509981091	0.00779229603019052	0.983308535429573
FTCD	-0.593357973762671	7.35605758536585	-3.92843913142263	0.000176220387116345	0.00990998867521177	0.639271617445284
WSCD2	-0.603889630292189	7.76481719512195	-3.90552651849405	0.000190914110748836	0.010311616871509	0.566109086014564
ZNF578	-0.586429091234348	5.69099453658537	-3.89272548118495	0.000199626446282587	0.0105740355851382	0.525359743541315
KCNQ3	-0.541503258795469	5.59252525609756	-3.77732929665018	0.000297309635690334	0.0136599884354588	0.162151698969456
CTSV	-0.548399097197377	6.19633465853659	-3.58821427750886	0.000562164849860433	0.0204437805520194	-0.416513170097795
CAPN13	-0.544807770423375	9.50978840243902	-3.58095145335158	0.000575856649489392	0.0208447951829682	-0.438313962607547
ADH6	-0.552734196779964	5.88960019512195	-3.49073736799717	0.000774512589663807	0.0246532209225006	-0.706437086909021
ZMAT4	-0.772580031007752	6.92100790243902	-3.374226164399	0.00112773181117457	0.0301585822953294	-1.04526013899312
UNC5D	-0.624714093023254	7.64412102439024	-3.35702083202565	0.00119125709746416	0.0309454379651316	-1.09456842528143
LINC00870	-0.577765687537267	5.77411495121951	-3.31469172483971	0.00136216204478957	0.0334302345124654	-1.21507109846634
CRABP1	-0.53120019379845	5.68909213414634	-3.12419128529307	0.00245673566161163	0.0480113341049144	-1.74288816073696
KY	-0.509285140727488	6.85767635365854	-2.99838528822173	0.00358162528019372	0.0592717939915291	-2.07807196449428
PLN	-0.836929480620152	5.77939101219512	-2.99374587845631	0.00363106094324867	0.0597380055284064	-2.09022405928542
LOC101929002	-0.568693475849731	5.94763230487805	-2.98802087173028	0.00369293496389739	0.06009890245517	-2.10519901284226
SLC13A5	-0.50961031425164	6.29066145121951	-2.93873541028238	0.00426738686607623	0.0650492004618887	-2.23316699932903
LAMB4	-0.535510019677996	5.39602323170732	-2.89773151500844	0.00480702899875456	0.0701789420110665	-2.33832791240377
ESM1	-0.673878895050684	6.18740635365854	-2.88229077180065	0.00502604659285708	0.071776561679612	-2.37761871308866
ARHGEF26-AS1	-0.506147658318423	5.39095018292683	-2.81896775360103	0.00602371040687678	0.0792254877591917	-2.53696579708159
GABRA1	-0.7394406118068	5.22515063414634	-2.81229408380647	0.00613881198519026	0.0796004875570871	-2.55359125474549
GABRB2	-0.705935996422181	4.80139451219512	-2.72582041300764	0.0078239236307462	0.0906761248097823	-2.76608126132786
NRG3	-0.501374451401314	5.76759023170732	-2.45952456008914	0.015990994471084	0.131208404993302	-3.38539618019214
HMGCS2	-0.540184330351815	8.15489365853658	-2.13050757338863	0.036092675384751	0.203764729377457	-4.07429733648358
