# Supplementary material for: Identification of retinol dehydrogenase 10 as a shared biomarker for metabolic dysfunction-associated steatotic liver disease and type 2 diabetes mellitus
Source: Front Pharmacol. 2025 Jan 24;16:1521416. doi: 10.3389/fphar.2025.1521416 (PMC11802817; doi:10.3389/fphar.2025.1521416)
Supplement: Supplementary file 2 [file DataSheet2.zip › Bioinformatics data/T2DM/LASSO.txt]

 myfit2$lambda.min
[1] 0.02316299
> coe <- coef(myfit, s = myfit2$lambda.min)
> act_index <- which(coe != 0)
> act_coe <- coe[act_index]
> row.names(coe)[act_index]
 [1] "(Intercept)" "CDKN1A"      "DACT2"       "DKK3"        "F3"         
 [6] "MYOF"        "PLA1A"       "SATB2"       "SLC5A1"      "RDH10"      
[11] "SLCO1A2"    
>
