# Supplementary material for: Identification of retinol dehydrogenase 10 as a shared biomarker for metabolic dysfunction-associated steatotic liver disease and type 2 diabetes mellitus
Source: Front Pharmacol. 2025 Jan 24;16:1521416. doi: 10.3389/fphar.2025.1521416 (PMC11802817; doi:10.3389/fphar.2025.1521416)
Supplement: Supplementary file 2 [file DataSheet2.zip › Bioinformatics data/T2DM/magentagene-.txt]

ABHD17C
ADAMTS6
ADCYAP1
AKNA
ANKRD50
AP1AR
BEND6
C15orf59
CAPN13
CDKAL1
CHL1
CLCN4
CTNNA2
CTNNA3
CTSE
CTSV
CXADR
CYS1
DEUP1
DNAJB4
EFNA1
ENHO
ENTPD3
ERICH5
FUT9
G6PC2
GABRG2
GNG4
GNRHR2
GPM6A
HAPLN4
HHATL
IDUA
INSC
KBTBD8
KCNA2
KCNG3
KCTD16
KRT222
KRT40
LINC01125
LINC01296///DUXAP10///DUXAP8
LOC101927851
LOC101929550
LOC105274304
LOC401068
MARS2
MYCN
NCKAP5
NKX6-3
NTN1
NTNG1
ODF3B
OLMALINC
OXGR1
PFKFB2
PFKP
PIGA
PKIB
PPM1E
PPP1R1A
PRPH2
PTENP1
PUS7L
RAB3B
RBBP5
RDH10
RFFL
RFWD3
RNF145
RNF183
RNF6
RXRG
SCTR
SIX2
SLC24A3
SLC27A2
SLC27A6
SLC2A1
SLC2A2
SLCO1A2
SMCO4
SP140L
SP2-AS1
SPINK2
ST8SIA5
TEAD3
TMEM150C
TMEM158
TMEM159
TMEM169
TMEM37
TNR
TOB1
TRIP10
TRPC4
UBE2T
UBXN10
UNC5D
ZBTB6
ZMAT4
