# Supplementary material for: Identification of retinol dehydrogenase 10 as a shared biomarker for metabolic dysfunction-associated steatotic liver disease and type 2 diabetes mellitus
Source: Front Pharmacol. 2025 Jan 24;16:1521416. doi: 10.3389/fphar.2025.1521416 (PMC11802817; doi:10.3389/fphar.2025.1521416)
Supplement: Supplementary file 2 [file DataSheet2.zip › Bioinformatics data/T2DM/pinkgene+.txt]

ADAMTS17
ADM
AHNAK2
ALDOB
APBB1IP
ARG2
ARHGEF15
ARL4C
ASCL2
BPIFC
C3orf67
CABYR
CAMK4
CCDC88C
CD5
CD6
CDKN1A
CDKN1C
CECR2
CHRNA3
CHST8
COLGALT2
CRACR2A
DAB1
DACT2
DGKB
DKK3
DNM3
ELFN1
EPHX1
F3
FAIM2
FAM179A
FAM19A4
FANCE
FMN1
FOXE1
FRAS1
FRMPD1
FXYD2
G0S2
GAD1
GALNT10
GAP43
GINS3
GNAL
GPR19
GPX3
GRIN2A
GRIN2D
GSN
GSTT1
HCN4
HIP1
HRASLS
IGSF1
IL17RB
INPP5D
IRF8
KCNAB2
KCNE4
KIAA1644
LCN10
LINC01116
LIPG
LOC100130476
LOC100132207
LOC100506100
LOC285097
LOC439938
LOC730102
MSN
MYLK3
MYOF
MYOM1
NDRG4
NEFL
NEFM
NHLH2
NKAIN1
NSG1
ONECUT2
OPCML
PCDH12
PCOLCE2
PDE10A
PDE4B
PDE7B
PFKFB3
PHACTR1
PLA1A
PLCXD2
PLPP4
PMFBP1
PRIMA1
RASD2
RASGRF2
REEP1
RGS16
RGS9
RPRML
RYR2
SATB2
SCN7A
SIX3
SLC24A2
SLC26A4
SLC5A1
SOD3
SPP1
SSTR5-AS1
STKLD1
SULF1
SULF2
SV2B
SVOP
SYT1
TCERG1L
THEMIS2
TMEM132C
TMEM133
TMEM27
TMEM45A
TNFRSF10B
TNFRSF10C
TNFRSF11A
TSHR
TSPAN5
TTC25
UNC5C
VAC14-AS1
VWCE
ZNF365
