# Supplementary material for: Identification of retinol dehydrogenase 10 as a shared biomarker for metabolic dysfunction-associated steatotic liver disease and type 2 diabetes mellitus
Source: Front Pharmacol. 2025 Jan 24;16:1521416. doi: 10.3389/fphar.2025.1521416 (PMC11802817; doi:10.3389/fphar.2025.1521416)
Supplement: Supplementary file 2 [file DataSheet2.zip › Bioinformatics data/T2DM/T2DMdataset.txt]

id	GSM2040155	GSM2040156	GSM2040157	GSM2040158	GSM2040162	GSM2040163	GSM2040164	GSM2040171	GSM2040173	GSM2040174	GSM2040177	GSM2040183	GSM2040184	GSM2040190	GSM2040192	GSM2040193	GSM2040194	GSM2040202	GSM2040204	GSM2040215	GSM2040219	GSM2040220	GSM2040222	GSM2040227	GSM2040228	GSM2040229	GSM2040233	GSM2040237	GSM2040241	GSM2040242	GSM2040243	GSM2040247	GSM2040153	GSM2040160	GSM2040166	GSM2040169	GSM2040180	GSM2040181	GSM2040182	GSM2040187	GSM2040191	GSM2040196	GSM2040197	GSM2040198	GSM2040199	GSM2040200	GSM2040205	GSM2040206	GSM2040207
1-Mar	6.53993033852927	6.13621159688309	6.344362446672	7.36715603818206	6.49049272231904	6.81315087513289	6.97266575335794	6.78853752147232	6.87376475378812	8.16175098337158	6.77557473667253	7.01467002415069	6.96247914031568	5.89167562353704	6.57197799194618	7.00991837094314	6.88389601517622	6.42580190803363	6.94181961257174	5.82078256096967	6.81768112172382	7.27905815456112	6.85703805650578	7.48731302728628	6.17611059614023	6.09839973672315	6.82221900302567	6.95671970526696	7.81132156959374	6.1672982310632	7.29632882499636	6.79846837169883	6.99987483672897	6.69380500206207	6.80068045718567	7.08122745325391	6.42050430099382	6.59520652791238	7.47053186068703	6.61379800333642	6.50773469058671	6.07379776312734	6.734502782949	6.98539369879538	6.98213558591115	7.30031216341616	6.66716749566939	6.63282370294392	7.10283941118486
1-Sep	6.1006299525342	6.28810416680474	6.79573008394682	6.28378429388158	6.56713991830739	6.16874132738861	6.26525110103469	6.19262821752155	6.00854393855214	6.43958818132806	6.14915010355962	6.21650502156314	6.41226294265553	6.18905774118534	6.2980359409524	6.43861789934065	7.17539880323748	6.33773983953295	6.16327365727036	6.43380683376897	6.48020890561189	6.4646874196407	6.33532623787403	6.13330586266538	6.0814915942066	5.65184326647286	6.21436273576141	6.10117359285771	5.93206211649031	6.8427534590166	6.38610466475165	6.11699867017839	5.88125513111273	6.15792468558578	6.22627106636854	6.05452005989609	5.82842721047375	6.1870462571269	6.09726894945377	6.12485541789214	5.67219668136336	5.91347313269683	6.00972369379534	6.23486542480382	5.72134620448873	6.14726873007953	5.67255675482439	6.42920322423481	6.07375625330974
10-Mar	6.48979967070526	6.91106689353222	5.8562782711977	6.02463098352745	6.14438382640563	6.120112372616	5.22437174077003	5.35891663252156	6.49722939758305	5.51630513379692	6.23739496896518	6.12746045414349	6.68647952213282	6.44310612524687	6.17122046317811	5.8425124853904	5.34992235288443	6.09254852260708	6.25893320224865	6.16010625252665	6.27080785389539	6.17923879606973	6.35392471923537	4.91239156614954	6.38127021540045	5.94481031186491	6.55134412563838	6.26524267897109	5.72547102763398	6.52524419574772	6.26226642114309	6.34056621081505	6.04639163558478	6.47026581343429	6.20696145742844	6.01123476799746	6.45140288942012	6.67450450531687	6.35523985659297	5.8645019343015	6.34682373995975	6.1829368384188	6.45608135786553	5.96126496551694	5.84314787773848	5.66399899187765	6.09071461779069	6.56387695438213	6.35482118683152
10-Sep	8.32174293256532	8.15132761723475	7.93937005414764	7.271503255576	7.53933063437904	8.80213115073375	7.97722247316503	8.50064212512101	7.87495301232438	8.3990909431448	7.99824942906761	8.01796555040755	7.77683533976392	7.61215261097421	7.89701401690426	8.13251592301313	8.4025605126935	7.68264627249863	8.59910578003816	7.95859010500997	8.07546879268629	8.14187011641999	8.01909316051088	8.38307147273133	7.89785704433674	8.09777442141131	8.20736019084805	6.90230402086331	8.14924295171097	7.84027875799753	8.30868234225012	7.87873640248957	8.11118305338933	7.93145935076673	7.83874679975601	8.01019031617475	7.71976882758309	8.18375748204478	8.22380761997575	7.64476667484174	8.21433939858091	7.63469420257044	7.65424366762026	8.18526031245043	7.77996391005664	7.85348857194523	8.00213916054503	7.74381996166252	7.61030878131258
11-Sep	8.15812673597965	7.54348210092732	8.40464532043957	8.66164485442927	8.10008645943378	7.7913396401465	8.40372544986914	8.50491409622347	8.34999616549504	9.56849017292831	7.96366590514985	7.74614006469823	7.99217900922644	8.07248361390494	7.95741328439681	8.07946386477482	9.08815625318174	7.6081450610994	8.47732278512185	7.86038664386272	8.11286660478849	8.02461093494948	8.4246719696924	8.0262180651415	8.02409765293839	8.47757654252059	8.0500337737346	8.015390121593	8.42910022854086	7.182989918747	7.86206105821349	7.80368339967157	8.11825318278437	7.91243670836097	7.65663675480168	8.17491894008707	7.60732419484883	7.71550558770253	7.67280225454413	7.85282198250019	8.2926316146298	8.09773632037489	8.13356897972195	7.70355592110732	8.12518537354086	8.23201627720808	8.18428873979509	8.22610872806924	7.66261254930155
15-Sep	11.9736302142476	12.1761376597144	12.1886902797786	12.0438363213596	11.9166767452552	12.1944646509383	12.1252458285504	12.1944646509383	12.1672334300489	12.1339239783106	12.2079661843665	11.7718497504948	12.1461665163028	12.2205633981735	12.2361867641076	12.0690421566752	11.7602460437947	12.0783186922398	12.5083527470074	12.1672334300489	12.182740644839	12.0753910611723	12.1136659743174	11.8647385167313	12.2109456686233	12.2265659233661	12.0665687595459	11.8466573096247	12.3080573585959	11.3447661421979	12.0304685691598	12.0185755216634	12.2394337439251	12.2257050935278	11.5895649819564	12.1752768298761	12.0854380682337	12.1818798150007	11.8361445271312	12.0149695839839	12.0522426935118	12.2460273954757	12.1690565212884	11.7004789538551	11.980645883863	11.7651129172457	12.004435090047	12.2353259342693	11.980645883863
2-Mar	8.32173038032172	8.08893691960016	8.00733797585217	8.56057579815268	7.88988553667933	8.38157031469888	8.94575483194345	8.76151430891338	7.73324425830731	8.4818510506485	7.80403282116115	8.08494224120143	7.84251882125195	8.06220873138869	8.04294881293284	7.99368626876879	8.54002814697004	8.42509413403842	8.11461519959744	7.72788837294211	7.86143843796618	8.01028661310196	8.00596420092366	9.230076937063	7.84811446466237	8.23698267869747	7.92635582901085	8.44971960552258	7.73073066589765	8.36886700536699	7.88287841445425	7.67147369160627	7.67633176133847	8.03714248348391	7.61796517881989	8.18691778751233	7.76872078388808	7.75446871492531	8.03312460269371	7.86892127823385	7.80417307129368	8.08997916270124	9.12012860701669	8.14264569104776	8.4522825720315	8.83250596170999	8.59450646440151	8.04138658759099	7.70762211977347
2-Sep	9.21396942758574	8.96473058557438	8.87179137733479	8.53370361059085	8.89959106472242	9.10762975394924	8.77574813366973	8.7131555383513	8.97199033364789	8.39279425785761	8.87536977403265	8.83923171993793	8.63253625248853	8.16667788184418	8.21984675646918	8.89646297446569	8.55731294637343	8.60398316778591	8.86302772121107	8.55731294637343	8.52570104932811	8.80939506943942	8.49601642536315	8.86116683946499	8.9768628802674	8.87571616360276	8.73390619798724	8.1681856386674	8.61250723779031	8.86241480411063	8.84887385849917	8.63408923239451	8.77084093564714	8.29842425580877	8.79119805824371	8.8939218096456	8.64302222208422	8.71616237981242	9.12908184001859	8.68040631643808	8.7070773511431	8.60212708456003	8.68423007241476	8.72417456300766	9.03532861628924	8.49457408523489	9.12228394470523	8.54026479391858	8.63376014985685
3-Mar	7.83132481764336	6.4532956778766	7.23618034872169	6.94477688008417	6.45997303115547	6.44710405419011	7.93380042788353	7.45485866844727	6.44490398485989	8.51720547924489	6.81854814036531	7.54017945237748	6.49506747041093	6.92154186217069	6.68135619802297	7.86553922916673	8.61840200155843	6.79811606792319	7.15893410495669	6.00306244217235	7.26333834740192	6.67774084599807	6.39619578326408	8.9499553068561	6.49092067306729	6.84732428527586	6.56649162594404	7.20227737558403	6.70118825155685	7.95145336512843	6.88085677054795	8.2236828962092	6.63796372827083	6.86317368239757	8.58586511199066	6.71692240695174	7.34228497098568	6.78908372857212	7.79760312883455	7.54427419336342	7.08022337937221	6.94949449784152	6.7689411890635	8.51268756787012	7.79173151523246	7.91768691300423	8.61384694615602	6.65818436547862	6.59277468519241
3-Sep	10.2739796989226	10.5879914967699	9.95812232294763	9.96302488116469	10.2330034242874	9.86605963491648	8.31443712174767	8.55185549677079	10.0757953032834	8.78301415727577	10.0716543356222	9.99572694256176	10.2074442907908	9.81556782200526	10.400193304402	9.72071167000873	8.39141954456418	10.1640085323325	10.1835869116033	10.2707258056858	9.91980920210662	10.233647253059	10.4377815145872	8.65778222175244	9.7065686727659	9.68125278492207	10.307511884373	9.8075967005726	9.78397001865117	9.62161609377725	10.4666881715918	10.2080456480991	9.06870217394843	9.6578402493093	9.32332149156418	9.92527629620368	10.2079132658786	10.0129962771235	9.93927160858587	9.86150925526346	9.00451814046051	9.79510029626062	9.64963263904751	9.33963149869032	9.77766479535991	8.96469824793673	9.30498829837328	9.90643634123605	10.1020135681917
4-Mar	8.91995920739213	9.37549236777669	8.38824503919882	7.74131448385847	8.8596049848012	7.84761564756558	7.24304238292937	7.52792646404325	9.22403774412665	7.52981816210416	9.03153239631789	9.05801422197763	8.79801721540473	8.49280249151782	8.85056708819828	8.74871720783369	8.35956093818458	8.69956421333892	8.30752512435972	8.65206146496522	9.04576832480307	8.59364567306873	9.37690408274752	7.99044128515597	8.46575500627321	8.1281458049901	8.85622173685386	8.26277473338088	8.28250369349739	9.89459261930648	8.93833097394357	8.73924995516033	8.73522990325605	8.5346641497621	8.61242627833818	9.02262196903534	8.94816520068407	8.95426867734072	9.00993405903542	9.19007181010316	9.12275247792511	9.04945818383259	9.05872584921697	8.70513311367444	8.47604877057663	7.43753769022347	8.55651652391405	8.76464614886205	8.91202529743078
4-Sep	8.23196425482228	6.24046422743929	7.22839027536065	7.43498291171791	8.37761031370063	6.30757963699972	7.40702869746342	7.09169458607555	6.0538739363885	8.47170616164821	6.40989362073404	6.93469890319641	6.92404822964728	6.92814018038674	7.38966619767235	6.25327831905308	8.2070036405975	7.06352260358511	6.74144148069447	5.90660269884091	7.05062577906071	7.15318891247984	7.74264188147944	7.30680110460114	7.1588499356618	6.87925073593725	6.78075197562071	7.49345510950262	7.21839575937839	6.88723018252214	6.80556614308419	6.56371312060835	6.49998777146574	6.62019108295061	6.8707424724759	6.98470563040458	6.91843847091609	6.67869561313718	6.73950240052574	6.35820543460793	6.56423225393289	7.14671568842877	7.11340475595087	6.89625368848505	6.79546978812043	6.750754076368	6.31316830074304	7.78337111126391	6.53682673955678
5-Mar	8.42495866464486	8.43977123888162	8.01045008613752	8.46311576351665	8.60828276948712	8.10163878271788	8.63984962152035	8.72708878810333	8.48335776073413	8.60219316729611	8.26582818615644	8.24373369878606	8.15791774843385	8.0793669181034	8.21667999556726	8.68754310879399	8.17973619902791	8.56079499783386	8.44297557453987	8.2510880322146	8.13669755245009	8.54078495547406	8.07974371355093	8.56905406016427	8.34560386408374	8.66824677368855	8.38313332039948	8.34814382225372	8.31660635816626	7.46847129285974	8.47722092791599	8.17251830963329	8.71438081090206	8.36585446806173	8.06873393978727	8.20027123633816	8.32876373179353	8.35129693921145	8.2943042662411	8.64717162849922	8.64131398116589	8.15176013443046	8.27907081463815	7.958563778949	8.39389371703326	8.26495935282186	8.67150484759546	8.40451221158108	8.39190583241592
6-Mar	10.4836531956875	10.219556975236	10.3798759008038	10.4203836365715	10.8482208152367	10.5304102959303	10.5296353827448	10.4951637601492	10.6777439191524	10.2483959601294	10.5433515463636	10.4986438612251	10.438928490492	10.2355438147006	10.5188056205649	10.7391182448575	10.0601861669636	10.3245627177665	10.7336077510941	10.4898845389257	10.1875252278769	10.3318312833046	10.3333771049562	10.4790037165747	10.3406156350996	10.7414920422254	10.5004539943508	10.1613253530053	10.4023503855421	10.1500330457457	10.515994307613	10.6089858922291	10.7258797313998	10.3823128598848	10.3285444973193	10.4056063097209	10.215801637092	10.7313541826894	10.7246673026303	10.4302313287259	10.3043660045168	10.2507968767367	10.5187576513173	10.5285531947367	10.5037800011175	9.95078833591968	10.7199016866576	10.4231569920741	10.3398538246359
6-Sep	7.23969031993174	7.00112303230953	6.96782594356676	6.52254781105607	6.90298521587642	6.77280735448725	6.45961790649437	6.41987142540234	7.12314079492874	8.04844353766488	6.95222849763217	6.74395849101444	7.09150486914985	6.63453448083021	6.69199129057405	7.24269789919267	6.84731002769735	6.70490950407917	7.15914431643022	7.07875374338145	7.52790500848688	7.13365857937903	6.38436236702871	7.02451531545009	6.87717404631476	7.58849568473452	7.09464747861662	7.32568318936222	7.50534816402991	6.77831639259731	6.75215550451693	7.36117864757123	7.6737133894399	6.66936066131007	7.8687446072437	6.78653773676609	7.29477977425002	7.18245310036047	6.81391001093767	6.88168254554322	6.60821917839545	7.19328368859694	7.29541606766601	7.13549173193933	7.29319341219152	7.17658560076873	6.70822216026169	6.55748667861419	7.3660009220262
7-Mar	8.65428852975976	8.7724664860922	8.88920754248853	8.80272412758391	8.49869567684654	8.69701006732649	8.79769497780752	8.73809491128621	9.14772440767928	8.74044500956655	9.12084307741385	8.89111668201038	8.85530518009146	8.67009039282119	9.10973737467732	9.32921475838763	8.99226071431089	8.78495560864081	9.17901229835271	9.00670539309278	8.47764468915895	8.83215030450584	8.6123641487587	8.86731197246489	9.12208724709168	9.04510614026174	8.91663376458366	8.21129853562249	8.8233270931004	8.09323258483282	8.87717249646466	8.88808950517869	9.07664507269004	8.5628887657583	9.03087718617168	8.82592318784089	8.60965965686689	9.22299292755926	9.04163678169046	8.73947408094036	9.01923870031276	8.59775780662362	8.96876658099796	8.8099982195883	8.84022458025275	8.23614942537063	9.27350339111394	8.67072588603368	9.09229860408672
7-Sep	9.27950536394841	9.5439075228746	9.65765770665171	9.10335081970286	9.27811008042963	9.38100715508694	9.25676081883366	9.24539922446648	9.3744660008648	9.93423503634087	9.56267469638444	9.50668335185581	9.45645619609133	9.44592851752983	9.31217554109178	9.77211265098168	9.79120322110885	9.23099892226103	9.71407312787665	9.6340751778493	9.34668033300765	9.48911925444124	9.65189860274003	9.24581008054635	9.51523912462801	9.51818935603324	9.48042415671125	9.09343637434969	9.80516215811958	9.04027424173741	9.38655879701769	9.48243369040885	9.50977767293136	9.29746067486353	9.52851230338537	9.40938539660259	9.4003445289044	9.56328150762987	9.38924327898387	9.38807172897393	9.33305159126777	9.10555224068404	9.51239840589629	9.19816876061006	9.36529667474434	9.01146416445213	9.64529611014828	9.41555230568267	9.54715642346535
8-Mar	8.33573094181015	8.49675685028627	8.69451747617784	8.25923031162726	8.50748886544409	8.47103432549588	8.49197150035684	8.44051731455429	8.40018800144514	7.97041606942884	8.49675685028627	8.34936929062261	8.7774895967723	8.30496623774536	9.07466449701459	8.50846035035764	7.9392310991632	8.3238122329596	8.65453838490273	8.49991290733562	8.47164645235363	8.32197382211484	8.52454822173687	7.97315693595609	8.43490361385217	8.42256362366503	8.57533343307962	8.36839902540775	8.52828392129994	8.37963454789799	8.37674141100811	8.77088816898462	8.36612509138159	8.60350951103548	8.17929849266226	8.2564691124407	8.24724964955162	8.8918324275305	8.21122146661875	8.61662506493626	8.40607981939868	8.52359294905104	8.26036418831665	8.23396456798045	8.38092171008575	8.29888757492507	8.19602386929301	8.60705233480589	8.32739360194425
8-Sep	9.1366854468945	8.6009958304072	8.76809121611918	8.48171186861675	8.7793956377743	8.5606900712391	8.33006110032106	8.52680975212862	8.93910516184144	8.79227646866667	9.06505716498441	9.27155279803536	8.64005863232363	8.43158425126239	9.01649896835264	8.76384219920104	8.96845093329163	8.85494547477238	8.90337088962546	8.72654349805866	8.69750322453539	8.93700161892637	9.08105487341871	8.74627207496644	8.80597695249367	8.73454235227581	8.97580185236313	9.30073084513352	8.84190590476113	9.06962366014033	9.06962366014033	8.96739367085829	9.18958619774942	9.0898940376511	8.95368389333474	9.08943678911996	9.20422613761965	9.04562678902548	9.0467459497316	9.09780902969223	8.75047885233318	8.94255019110937	9.20634565428253	9.0751742290418	8.98822612462021	8.55970637892599	8.95526429600895	8.9987658030988	9.40965053120792
9-Mar	7.30435129008385	7.14093577221048	6.70952519061083	6.65835581547726	7.19280211069741	7.18977966487037	6.86512907313413	6.84814399833995	7.06247775092068	6.31092055724394	7.26434987661648	7.51838133796312	7.22455093295009	7.58767273369634	7.18599893070219	7.08707101785145	6.28390544000152	6.92706049691946	7.04131868330643	7.10892996905657	7.17608667116702	7.08607619027166	7.24785929537468	6.43739409715215	6.97509937743798	6.92555754801223	6.90962083848559	7.53899237433724	6.86663786251638	7.40927639737593	6.91984653684726	7.20068577857282	7.37929207825872	7.29502765137849	7.75707249791297	6.9826985151265	7.12955336605773	7.15415052663852	7.4232883766453	6.88166511102813	6.91451096917359	6.97773119111511	7.03701590630021	7.40379579123906	7.04033037587865	7.17738782995026	6.96598696924614	7.50059485094207	7.04948337366017
9-Sep	8.28899927351687	7.49512103590503	7.45992689392344	7.81442316227945	8.06746791526687	7.33382820056575	7.81505476399147	7.84751850354094	7.20274142287983	8.93974420575825	8.00064072729185	8.18524986558419	7.30685272682453	7.06971178340582	8.1168181738811	7.22463367973682	8.8498537478142	7.74623273458437	6.64218999971452	7.73466383117584	7.1422243675371	7.57250499535252	7.48080407660038	9.00704411426929	7.7492132277565	7.51189182670579	7.10326513398334	7.55802817412387	7.45385312155917	8.58097187612206	7.48580392990461	7.43711175319841	7.35527282954211	7.61893123738601	8.44211912897918	7.71275743705425	7.46921907443125	7.46888758160724	7.73677693632333	8.10396408379991	7.77874118174923	7.85633796351273	7.58786800598061	8.36272365538359	7.87480348685756	8.36997040235592	7.5943644807329	7.61537406438985	7.86305118357303
A1BG	5.81820320362589	6.07746164742818	5.85651357384208	5.40868164181925	6.43931036631325	6.06281921985326	5.30081426744015	5.05880443769788	6.1477972712203	5.33410358809139	6.42786237330514	6.52628065592474	6.3884649815528	6.08273493929356	6.1538720273006	6.40671019066391	6.2838244049036	5.92294467719525	5.8874299131539	6.35307205530184	6.39491667329712	6.16768348307075	6.17791880932136	5.18265255163073	6.18383555701724	5.70495878488804	6.29644984593291	6.12579983890823	5.71759374449472	6.72118399809921	6.24725593434691	6.02102885774901	5.7931879138275	6.36894000718393	6.48639163712123	5.56623837720689	6.14061027684403	6.2356942018094	5.97786068904004	6.36778350003295	5.63630272154384	6.11495771082022	5.63984363232709	6.34509216343029	5.03748235592073	6.16742601302299	5.61577781315157	5.73672847213168	5.76213545885923
A1BG-AS1	7.44154260352149	7.49485460360561	7.37091487843269	7.68626540282	7.47911671105197	7.40719417720806	7.12531638212386	7.06104830795797	7.79734875195295	6.95766280889543	7.72498245273219	7.66945754263551	7.81887334502071	7.94670637176652	7.5137590086594	7.84582568171998	7.14092311735502	7.80963809445583	7.41070584055686	8.05180283289313	7.67257080329043	7.66892206574744	7.55961279197661	6.68066939139243	7.59849748658672	7.43945000323332	7.57394148292244	8.34677565117551	7.40124772115828	7.81549481128496	7.49689789662968	7.6741022869132	7.13100552795608	7.78005676813606	7.94333974547516	7.44563616628761	7.56288785415876	7.64871306418672	7.47647292925223	8.09544476604407	7.19861959306342	7.61140718817292	7.40310766486092	7.18851653465048	7.34073496192681	6.84008182220113	7.74402992255286	7.56435918291934	7.55848274318457
A1CF	8.71027669100958	8.59570749236296	9.39250743845351	7.92586460938557	9.22537365128788	8.35585101541667	8.28619091673947	7.9070389726641	8.87934339258611	7.03638666010035	9.05682430602501	9.09205498501377	8.84380408038537	8.13450066068074	8.53243867311707	8.6448968997305	7.4249707121122	8.84977890282232	8.89589681620531	8.55026224110863	8.54153543919824	8.85153573802895	9.20841168434641	8.15714662260942	8.77345252460826	8.14410291256742	9.011093173366	7.63247016225173	9.18417309590722	7.83484452049626	8.72023802576788	8.64577531733381	8.80686554996413	8.10605251121586	9.20104061131599	8.13620459113321	8.49223179611774	8.95057288929004	9.2344580701844	8.63322276749466	9.77320207191227	8.8492947029386	9.0245311011276	9.3011831857208	8.63717070066451	7.79668728457132	8.41268752098523	7.77945130673332	8.4652798073566
A2M	11.8197591016363	9.5956431881866	9.77928096219538	11.2631284528821	9.88536740791709	10.0500297224934	11.3043112845947	11.3439330781019	9.67070229856644	12.0438526484675	9.55410946307904	9.20268924209061	8.17764895928405	9.01884734727039	9.68217680418064	8.73911143924608	11.8310576745511	9.67802245966602	9.6689011754065	9.92745614723098	10.0946777479811	9.75073904073368	10.6577245942414	11.9006725912889	10.8375832172271	11.1899404499404	10.0683626873718	10.5119045745682	10.6649825470937	9.95935342603111	9.98663174246964	9.66457867422341	10.1268969382173	8.85146360003207	10.4933540589814	10.24553875785	10.3594964908621	9.62825798399544	11.0946288452079	10.2255922665574	10.7027509073893	11.1480093534096	10.0034718875701	10.0794991137984	11.3071088898724	11.3378125479275	10.1913981426267	11.5414940136153	9.69259394774794
A2M-AS1	7.83469927198602	7.76177406586953	7.19463752862264	8.17318428490601	7.88123267463865	7.43868905082357	8.30316520491584	7.42630820294617	7.54976285989179	8.68783077069813	7.55092055713776	7.61216186661562	7.64598004032233	7.14686672160886	8.19773310434101	6.62181456913483	8.21564679245693	7.42890646049318	7.39471502419834	7.6012274112672	7.00222066444537	7.56616211281944	7.37581568956066	8.11227152426874	8.11037799426441	8.00838885224982	7.4921248952425	8.14416700683143	7.80201157846156	7.38677541789682	7.71907632512505	7.63901538812468	7.34835687633382	7.76258406146504	7.45635904535395	7.78722814062305	7.49468553125783	7.6311995185978	8.47508985213991	8.43835167631152	7.39325045089749	7.6311995185978	7.4355788172058	7.66374432253774	7.70488291434641	7.55381654625961	7.94488978647135	8.20889238841503	7.13882047907838
A4GALT	7.00962941276044	6.61704202480613	6.93962964429256	6.78676341932996	7.06963688446114	6.94598149289	6.80418522172456	6.86229241207882	6.5329675186159	7.08983911869462	6.47646626734099	6.69092385138285	6.60075828192627	6.59911207452373	6.50993307898515	6.82602599320379	7.37883912156734	6.8979327544053	6.68862568065258	6.78479123026355	6.52242680563773	6.8060797504534	6.72137437386662	6.7647395228572	6.33331525473129	6.99910979271346	7.02171086848519	6.52084579456797	6.43460638662181	7.33060342301071	6.46383735417487	6.66024610050398	6.31335518450427	6.74913897799963	6.80659324625655	6.49250224296191	6.77536707916669	6.98754183279187	6.67058986101198	7.11036501235053	7.22164460592983	6.67180174578589	6.65093700175907	6.56356624568537	6.7285340605343	7.32645346348134	6.68807302466095	6.58568985419648	6.47817534883486
AAAS	8.92760756578116	9.31798843011924	8.47046685156501	8.81482231023655	8.5612858621899	9.00945931715081	8.60157605373918	8.69030006603366	9.02187728439164	8.38061412247621	9.08353083615223	9.08841430641548	9.03838841188936	9.29931982919178	8.81240764764796	8.95102010925006	8.33451270543884	8.5579101243235	9.0521287687324	8.40086854967466	8.56230837131539	8.74255944536034	8.34603311375282	8.61975110138204	8.80156405290991	9.03355075669895	8.64834595433925	9.16333861052257	9.0517351756067	9.19363278618119	8.89648247130163	8.87376340143514	8.4666979639381	9.027682705735	9.16879625381307	9.11867352288301	9.05244158759417	8.80175921033464	8.96054071649944	8.57442481894137	9.01726914793057	8.95535111824954	8.82433250496938	9.38558797219665	8.44045633972181	8.38269082164202	8.85319079459537	8.935531934243	8.92648241610699
AACS	10.4462002148247	10.6936734090996	11.1658705148966	10.3806566648887	10.5047274415443	10.6056660515546	9.68577737351455	9.95680708937849	10.9669550994942	10.0120320630819	10.5859692310669	10.8310293888213	11.0667276978525	10.9643973965155	10.5053938716945	10.5872943758229	10.3292248457158	10.5125616124703	10.634052503957	10.5709277771999	10.8035138284965	10.615390530866	10.4922205440227	9.57017633575736	10.8339497223882	10.7617090798866	10.948270944213	10.5041198424204	10.6430902998141	10.7183091424658	10.6063517705659	10.4910236701929	10.4624524731914	10.9811019786745	10.3308088896773	10.3811306348953	10.6878698192691	10.4722618234915	10.5778731600975	10.4066594425292	10.6352584862414	10.4066594425292	10.7422017187047	9.89677672440517	10.3679727383123	10.2377160239096	10.9030428512293	10.8816717576003	10.4126872116155
AADAC	3.34569904285226	5.13803192310388	5.2264654290051	6.95274985811973	2.44791148169627	6.31267731720125	7.71936768613472	8.2442917105392	4.94807719701326	6.42965547280351	1.97206662336457	3.27190454959391	3.20842386297176	2.44791148169627	4.31128299695335	5.7346776097747	6.01183373278551	5.88766336662392	3.48320506504764	3.87667341583055	4.14372567521581	4.75482893057008	6.59021342756164	8.11309822818885	4.33260598707548	2.66418698152447	6.068893583168	3.24083108408136	2.66418698152447	5.96798414261144	3.48320506504764	5.02350658584321	3.08353558858673	3.85306601963631	6.35339797941875	4.26439472581823	5.42955183579639	3.97561003994167	6.17905883345944	3.33858594753526	4.99584472462886	4.40550207811933	5.29790426856329	5.83648883818545	7.43123684636672	8.49726475652113	5.20875828638159	5.16305625787828	4.8807532062173
AADAT	7.10055127494618	7.30860101340265	7.49142960319415	6.25019169711044	7.17633986626678	7.19565008105931	7.21690247369734	6.73246976847211	7.69897002927855	6.2313946751652	7.10148258899796	7.39363483692485	7.48264129694921	7.11800565246676	7.19339261460253	7.33315860080572	6.65870678521414	6.71514344663365	7.68360431754286	6.89478034556017	6.83162270106693	6.96241217797721	6.54566175134682	6.71644340583094	7.15124774340274	7.46656157777382	7.4277034690818	6.94220751364744	6.8903362313193	7.28580031115352	7.75692298638863	7.38495712422356	7.47911352323241	7.01022891207801	7.13548968192461	7.29651388147864	7.44888171094507	7.45189198959371	6.89550169220465	6.60527318986599	7.04635613633693	6.88262627543869	7.34660208544513	6.24298814324549	7.17939628887236	6.07965894141329	7.86588145810807	7.27606377709147	7.24111039658533
AAED1	7.00478667929501	8.32308054984604	8.12817588900567	7.11052328788891	7.85289484537846	7.39913346946945	7.12182078547851	7.86020688298995	8.07826062274509	7.52905987979979	7.89174088824762	7.81633154449104	7.98688868687625	7.55858507211352	7.85257214867105	7.49576712560619	7.08327253667697	7.59837534007512	8.04087553474425	7.75837376318482	7.76805777723733	8.3703862269775	8.06664042844807	6.82516705124233	8.10607998423248	8.16943126227554	7.81513621778061	8.26507918892017	7.93136306339056	7.83074394727571	7.9794967532954	8.05275098109922	7.76394266376431	7.80982162715718	7.16005987425657	7.64805822945161	7.94561883482053	8.23723185971705	6.990797669141	8.8991367623505	8.14358029469645	7.88108260616695	7.68549831078202	7.52512219763534	7.57745405756658	8.07823576785934	7.71173531703207	7.76039507520269	8.09222586337739
AAGAB	7.93280880071919	8.47097792958855	8.5221925991191	7.8542330399076	8.06340836251413	8.15355709698087	8.2540167515468	8.21934475063006	8.50725957544276	7.80496411607185	8.70334707710615	8.38843215812214	8.29583687825667	8.08660314497722	7.68441310512394	8.47065619211146	8.2621233869071	7.88051018230748	8.83405484227881	8.32281782138769	8.19224028328909	8.08738163476554	8.35420350378841	7.75330418485425	8.13696750831832	8.50780729519543	8.42753762486904	8.04544851691788	8.37967821759959	8.69314627548871	8.1976868391513	8.45624790693942	8.25529451559469	8.27148384751491	8.47100991846473	7.83470607132223	8.13854977390702	8.23816295249156	8.12959666256533	7.81805998709078	7.89838615298606	7.75235276781086	8.21697232639618	8.8913082244766	8.08193642611503	7.69624404993085	8.62216429181698	7.92138942504613	7.94570933112703
AAK1	6.67283800561664	6.78054324387622	6.78373572055234	6.46285407056521	6.92176518728142	7.10860008313632	6.57902735081933	6.88511238262936	6.97560729541347	6.17885742272558	7.240370728486	6.9889877955319	6.83058610409919	7.23903296513773	6.94977508515841	6.85783156577718	6.28934138656856	7.18109061234323	6.96072276707349	7.01872723030915	6.64713001624392	7.16700109765022	6.90383055850738	6.20577513238323	6.73058064945415	7.0426798830599	6.72469353517652	7.37351831453914	6.80269660492355	6.82661772468108	6.89795682186324	7.11479297189355	7.11768179368162	7.00782848970282	6.66661092573151	7.25356510578197	6.82514543795379	7.01648955183761	6.88185800401313	6.66661092573151	7.17236382608734	6.92325795746104	6.84597059110534	6.93683147771972	6.70447822839474	6.24574388754955	6.79840068198616	6.88428317785449	7.45172034619897
AAMDC	8.92177639006427	8.47756620956091	8.79969593710575	8.27456176179294	8.35544117638343	8.61033402701279	9.52128820269932	9.10665055811469	8.19029028787493	8.97744123280781	8.31479293273058	8.63626188236319	8.77191057263178	8.75845923456255	8.36302674830831	8.51169781587252	9.11215571982118	8.70814302742336	8.54852702076732	8.42384704570734	8.64285282006938	8.72809614276084	9.04802162614571	8.74894383449223	8.31509706889108	8.49535668894279	8.37365467250972	8.61939371817814	8.7681697969248	9.27123181049197	8.82549302381386	8.64779428967383	9.03536541036106	8.45701236031862	8.17707434267438	8.71824154607029	8.46153576653633	8.5916267895072	8.44698478306595	8.15951072707345	8.41954318161378	8.56662818405435	8.75817650621969	8.65084418036654	8.62437046500168	9.38294747092067	8.79027228253187	8.42463622396272	8.26754940172933
AAMP	8.89214878777295	8.65186678834899	8.31038540858577	8.49823103685668	8.59861852291507	8.87682827495447	8.57779570868894	8.35197974931826	8.40695728183193	8.16101815014818	8.66940235004578	8.78895789559814	8.74182254574497	8.59181854542799	8.49365868825465	8.5526521459955	8.13292215664314	8.53474789333206	8.27310213939233	8.80849367836592	8.68194171368284	8.48243732224637	8.54244008360456	8.54396710288371	8.62313889142868	8.43248114780592	8.58347413019089	8.51615077260533	8.39406761339192	8.84186843623584	8.72558562782043	8.66996748265607	8.75810553600441	8.66511606159946	8.81062512874047	8.51212866430046	8.78783693038509	8.37940088400295	8.4359325311949	8.56115488593529	8.6360601168112	8.55355075570995	8.65501915465479	8.81671385200057	7.98151365711514	8.74425978705248	8.39319728062076	8.54670529666005	8.80581279231764
AAR2	9.01057020082255	8.73219993126448	8.85263059650484	8.70040597662713	8.7595101985386	8.74416166350352	8.68012244215289	8.66015384501859	8.50304524358856	9.07029546739505	8.39058219871509	8.57996648136789	8.846521204555	8.77908438816304	8.67353426695725	8.68576874866828	8.54770944129609	8.55466160949211	8.82110448577344	8.97285326574499	9.01919026147316	8.88059330406267	8.77934045871048	8.75148665471881	8.53711538086981	8.77570935872551	8.8922214578108	8.90989032558417	8.93252951287223	9.0195258021905	8.72174617002702	8.88983539048752	8.24994983811967	8.59289599795348	8.82776076450335	8.54191245006946	8.54554256894122	8.46152690155062	8.44719970536568	8.65805466947511	8.19896236578282	8.63516824165849	8.47537139003694	9.24358891903675	8.18403963388027	8.78331927949416	8.3248931516705	8.46297208130686	8.64718099178438
AARS	11.2263336093777	11.0063439850749	10.6581651827577	11.0566054806773	10.731105295143	11.3109358486161	10.7930447857871	10.7089245427772	10.8786030833882	10.5480409456931	10.7978954926872	10.867811723384	10.8786030833882	11.1590683579375	10.819015059941	10.9431399981524	10.3189955445134	10.675771929762	10.7150347871467	11.0127696096927	11.2494446342997	10.8655455477008	10.7725034156551	10.43185704411	10.9770612265525	10.5863249341941	10.9383765662895	11.2741781815052	10.4240469200376	11.3594429176173	10.7210508141466	10.867146251225	10.6063596922028	10.8825901439216	10.6902191018627	10.8909497040241	11.0741300896031	10.6329041964313	10.775287469141	10.9202979188245	10.5870461231631	10.7464658798496	10.7433368714116	10.6344463860101	10.6411913579233	10.638883528245	10.8703270094256	11.4690893036504	10.8368947195865
AARS2	7.16364287150132	7.21523365648781	7.67136424080716	7.34511838794575	7.71140643785785	7.45051091987427	6.97424181417492	7.12995455558573	7.66023014551215	6.9209478959889	7.37662384310178	7.71571294614259	7.65936503012146	7.71916939324877	7.98603741899336	7.27667792512369	7.26958237313741	7.44049183989139	7.54179163334748	7.46409082283414	7.34578278050797	7.48920927758838	7.29884475068533	7.33464065629982	7.59406186510832	7.38367925052236	7.46818155407827	8.08780489663978	7.34902545780184	7.95376720986087	7.43795068888301	7.35176833525283	7.23059173121951	7.5415495298508	7.64289749678573	7.62056106043403	7.64075678782014	7.3162622416371	7.49396416890636	7.07836153088259	7.5929295558674	7.45919696778776	7.68453042225201	7.47163977592437	7.28983708126954	7.40348634674701	7.82197136458756	7.09638844810712	7.12858238256479
AASDH	7.99766536332601	8.86762841194905	8.11408644675936	8.39449856094923	8.45059297208213	8.56180012987002	7.94396566323683	8.14074762855594	8.89933646937984	8.08529979923131	8.76879671205392	8.7652090674004	8.86121565681104	8.38832557170973	8.69921448648272	8.93444055527477	8.33222821263546	8.31449437996986	9.00507617856401	8.80719364846485	8.7738465356295	9.01600223194732	8.7005322162774	8.05767562325219	8.51949815378418	8.42737400316457	8.79806190873186	8.56435206445375	8.77443415861027	8.44099742290612	8.45181931569418	8.79999182768544	8.88715927957329	8.47941182033225	8.59051088693638	8.40633628423153	8.62167357521277	8.86110242575861	8.78428202146437	8.09511621737741	8.55726695204916	8.54902156002295	8.40565727506813	8.72901598185788	8.43288937484436	8.19149326475419	8.81863143436726	8.34338594410723	8.67353572517812
AASDHPPT	9.05672685252822	9.4656191814633	9.11494957834452	9.25692152312531	9.31513158843988	9.21181215545026	9.88731517318954	9.85902479512455	9.54242168051531	9.11420163485752	9.29012807140174	9.3357214597969	8.97145642558626	9.27947961555945	9.07165942738004	9.65250863862364	8.45171945620835	9.32034674126917	9.36762787193382	9.21453124166863	9.26347771525356	9.16061600809583	9.3422026627995	9.43879839548409	9.04783236311834	9.59123473188967	9.39094559447195	9.13151827957416	9.29537731019724	9.04206404375179	9.22242068201785	9.20758841729514	9.55897720938258	9.48564758334444	8.74576299263807	9.16152607847523	8.93862723273169	9.5456992647188	9.2983822066711	9.2361480495749	9.49094941191636	9.39907994191722	9.23657168944058	9.57738557890251	9.4702826036642	9.52441890907495	9.54295583138171	9.26780125167716	9.07253930733224
AASS	5.71326299466821	6.78846120844491	6.3298988408599	6.49098133238422	6.85877231942634	6.44965144531107	7.55653441236875	6.84825961236653	5.45433921509264	6.70391558254785	7.04799493683187	6.57047120561256	6.4124445678161	6.6797609986496	5.71922501518692	6.36611900650472	7.39568307006009	7.32452780621615	6.87263108958169	6.08218019771266	5.61913842308037	6.22589493142877	6.17056269693414	7.30681179716671	5.87909371875935	6.41587922113968	6.55398833180618	6.06193274835416	6.65223489469371	6.13159521594184	6.41587922113968	6.27638321517917	6.13602463539278	5.39217322174708	4.99907495956382	6.37995120946886	5.37451321801421	6.23410420060908	6.62104085969094	5.94121777878578	5.36652482331408	5.4732027320419	5.80288566513148	6.86889595215492	6.33836573449644	5.7131030329957	6.55385993676665	4.51705756539846	6.39081522260534
AATF	9.56698453981796	8.95794016192313	9.15436466442145	9.3635416800195	10.0070694325843	8.84944675637422	9.24238526327652	9.407759643981	8.962815501684	9.16502544759078	8.68819046897023	8.67663466674413	8.91020346573736	8.9359749863751	9.17479221734275	8.94706014936686	8.3907404390303	9.05385100742915	8.89888901696477	9.00970042130676	9.00830559947336	9.30781417324383	9.23170939551634	8.72573500994222	8.80871031597958	8.71702717846752	9.10014863364837	9.27411318601896	8.92056657964737	9.46914890052022	9.14171975473639	8.93848506229159	8.77718321604861	9.18213609673868	8.8348073587131	9.05971257436478	9.13213671192627	8.89668133343811	8.56258479850112	9.16856097061823	8.51006930393589	9.25531748076055	9.11790389764501	8.83512212384205	9.03765990818985	9.5423631655755	8.60939228389088	9.22734964369589	8.70839144796241
AATK	7.78820610508241	7.52364472520767	7.74715439160217	7.12519563371854	7.54609317388813	7.5863991868806	7.7304753098533	7.68149244054526	7.82026380087321	6.72874285562622	7.52824409549915	7.48685824879894	7.29066370795234	7.37221979287628	7.76396288367752	7.59507816467692	7.37765608732826	7.49042870092096	6.93662887695082	7.33077772693588	7.0826302437148	7.24481850869093	7.2736886796372	7.42699218318313	7.48922900355019	7.63127062647237	7.49344756804493	7.96036214741762	7.17972299299741	7.89691290079522	7.70283771922961	7.46833135730658	7.64496517004489	7.49369192358796	7.73692711810521	7.46580187675362	7.74488054948101	7.908285483674	7.55651002968375	7.76871220361812	7.74155724986773	7.60594159217289	7.17113032042738	7.89714452745368	7.38805066757588	7.28043643445538	7.7004387097435	7.64895461461736	7.70742050293042
ABAT	10.8671113780662	10.7946757888653	10.5173133145427	10.8810714365632	10.72751680518	10.483332015102	10.7692316483675	10.8091849510126	10.758883850198	10.1080627567038	10.6228835013879	10.7749771964168	10.8312042077935	10.7597806526926	10.7676073837377	10.9603427650024	10.1696535488108	10.7843820994496	10.8844522316658	10.8205898739104	10.6247512554102	10.5369066955254	10.6697416822344	10.6214886979549	10.5658077841867	10.7221860909104	10.7813389830517	10.8511342654669	10.9341120435457	10.721311332723	10.5120186727757	10.6426151602971	10.5275247018138	10.4420759573085	10.2940704792382	10.7767115455824	10.6257070397286	10.3822256634507	10.7284886217218	10.267801681251	10.3779320336302	10.4669188894299	10.8009121867552	10.8314114876834	10.8339896696037	10.6019633169217	10.6967989282086	10.8024733245056	10.1481852627083
ABCA1	8.3280501581287	6.88527840231064	8.09630532012061	8.09462755717039	8.15976727828902	7.13092032703882	7.16822852725435	7.74708260101597	7.62272416809448	8.56940191275586	7.30504664838664	7.74219104099901	7.35613414716992	6.4821767009753	7.58744901054066	7.09571316102009	7.72139041939985	6.94351363092294	7.10087668717738	6.67154653296329	7.10087668717738	6.75827500291169	7.66421241127673	8.02407724206275	7.26466350705629	8.27686881187446	7.49851895553373	7.52747185795207	8.03381439598846	6.6326419681142	7.4484216433318	7.80461397359608	7.68817213612913	7.20058185499412	8.0127330805437	6.9807834169883	7.29445901239879	7.63842244262065	7.78105719169794	8.25441617420098	7.56007033826905	7.67756832953793	7.83199051249322	6.56145472182221	7.81862490889949	7.4991623719889	7.33269611105136	7.76570834205974	7.24935189582105
ABCA11P	7.51887257896259	8.18094744901432	8.26040287202708	7.38549986222687	8.08550617315873	8.22977623149254	7.22855279120129	7.62763975832704	8.47937887500543	7.39140828977538	8.29800433432117	8.41269000155688	8.32261892598292	7.7537539522018	8.38809150641152	7.37488119156885	7.80970343111938	8.30407775116271	8.37289941303333	8.27410100747754	8.31555456735093	8.24667354957611	8.16865977081279	8.26760203898385	8.32906055063695	8.46431857185521	7.67613453809011	8.24205183730676	8.37317104174747	7.91209538395992	8.27550039837145	8.03537156078813	8.66332845878737	8.22953438422144	8.54433697341653	8.0232062189989	8.18426293186607	8.74713295932307	8.21743483405526	8.45243491910286	8.10010330193745	8.05030369831428	8.46170651254524	8.1845587053548	7.47603230708965	7.04839615607632	8.57052198145887	8.36490608708673	8.22292978233893
ABCA17P	7.05904999027094	6.11983242985912	6.67092781414089	5.62990485159671	6.56040438692468	5.78690166902036	6.12700802716815	5.97427769729591	6.97264405471619	5.98105218067957	7.45119467744111	7.0845693130736	6.65553868555104	7.05943042822076	6.47333578635407	7.34807118186846	6.21013888819834	6.55184660065122	7.04974683507948	7.14859557271051	6.27702980424546	6.28043617121466	5.8249609709843	7.30687843581236	6.26397189189705	6.58959679678093	6.3208463315968	6.885707780389	6.45256263373521	6.66311746438298	7.04852798632176	6.60769551196448	6.72570591327371	7.11499421442387	7.40804825504926	6.87961787514771	6.13724180461083	6.82444610203318	6.92384585441217	7.39175455252981	6.42197066368752	6.19638129743031	6.08939242823161	6.6175684936341	6.89926522089875	5.92401253652776	7.08318836126014	7.46200944979629	6.65545721879989
ABCA2	7.68885171135241	7.77438050485085	7.64368316369673	7.43452682207218	7.640305288588	7.87273718120266	6.84362942291509	6.95480057785398	7.82541533390993	6.99261784288925	7.79845839692405	7.87357111805632	7.7098025795863	7.55010032104449	7.33564163464893	7.63772209498161	7.33704333792534	7.41396659245631	7.34573600462379	7.48813814260449	7.80634872253941	7.55244415275258	7.2949558566245	7.07912131803755	7.5045957092836	7.24155421711509	7.58302024164067	7.30498224782024	7.10296559289801	8.13975495322564	7.70248480763165	7.7171260962265	7.408401966798	8.05057642925523	8.07877709066465	7.64213024345382	7.82176368854278	7.72418541708421	7.87812001132473	7.74720820190973	7.72821914379427	7.7324376578898	7.59781382415606	7.78104918709055	7.10827565700299	7.32560477128289	7.56833018297179	7.91078716575631	7.81232995740721
ABCA3	10.4390491507884	10.87001069621	10.0527462295668	9.83869890082215	10.7345714834468	10.4258591585235	9.51670846852744	9.50051417072365	10.9224758992581	9.62657332059259	10.6871246455168	10.625931850959	10.7784664433898	10.8391651639571	10.2921843458708	10.8113637988389	10.0004876774235	10.0829571232544	10.2726920255062	10.4179151620688	10.9558316630594	10.2843578362249	9.98042995179153	9.37198255292341	10.36944346153	10.1021022281396	10.7833725666459	10.5684031762501	10.1304186470355	11.0862692945343	10.1842695650336	10.5559841911679	9.71975036577557	10.4020717916248	10.1969125497625	10.2511799165382	10.4100378168561	10.005118481389	10.2375535446979	9.90662991897807	9.68669251495366	10.3954746975136	10.3846103146691	9.89327418639368	9.76600240481978	9.69268224422297	9.65939886068778	10.7034915424884	10.8312080955527
ABCA5	9.89774002300599	10.3482973130123	9.91682671032054	9.95431269042187	9.99841545397902	10.6601671346812	10.0201646950619	10.1542780074947	10.6219830042344	9.55764595803103	10.5326490940689	10.4086658062558	10.3402803176592	10.2041918459858	10.1408928813345	10.6219830042344	9.74770125584505	10.0439330964575	10.5155395215981	10.0863207960008	10.0076938134016	9.88634863431672	10.0380643312289	10.1444823910236	10.4216588339728	10.6219830042344	10.3435911538912	9.65720865077846	10.3556396252585	9.79656884661961	9.96916745239332	10.1041940315245	10.5408938030284	10.0511462247246	10.2889485526747	10.025253060443	9.94034761374293	10.5850122114112	10.7179179388628	9.95458636070372	10.2168571959981	10.0330021381565	10.3017245084355	10.6112642288815	10.0934557001395	9.45637590951529	10.7959738853252	10.1644274739793	10.2278486638312
ABCA6	5.99181611579538	5.53185448565991	5.84082409742905	4.64048446078753	5.77945560288826	6.02927002913023	6.51096778671807	5.38780156864998	5.58596146768878	7.62898607651605	5.19992978053807	5.33108721952849	5.60729095044048	5.29343772945665	5.46750973919089	6.12270149011703	8.17857413508206	5.67843150441899	5.47596020335144	5.567019570251	5.63595552903089	5.65995628018532	5.98244295544499	7.17311219382396	5.50991116305054	6.02284988386802	5.3940077413435	5.48221575433005	6.40919042735091	5.25907625225022	5.35751525226523	5.8707047373148	7.2105172879981	5.70143169417281	6.00291032963465	5.94580289063585	5.78869571053281	5.74464737563546	5.96997985449389	6.19820338353375	6.4016322360512	6.01602462123119	6.16198295912425	6.16357565086854	4.9560384030252	6.69336979452871	6.06023464580714	6.17001419196245	6.36276378007903
ABCA7	6.90386740637206	7.6857226177653	7.56759636943061	7.37990975822075	7.56377840546428	7.60683692835367	6.60926242846339	7.00297302526157	7.82282048568804	6.94467628072251	7.84332870844302	7.95438600562332	7.63641966249402	8.114656887159	7.62917196950784	7.50910262448554	7.10771093380794	7.1460481737961	7.71106840170994	7.37990975822075	6.96645875976225	7.28973834798842	7.33381262419078	7.06304565638754	7.71426557415293	7.47351762431605	7.43400606971253	7.54493363491814	7.04189934451259	8.06475235991618	7.63766605042866	7.56969802742064	7.51860446354344	8.0249022338457	8.11740113180178	7.48402368495584	7.64576870611506	7.65968462260046	7.33237085045013	7.30008296439303	7.53734256557705	7.57109786441457	7.29585466299563	7.71988121983558	7.35817598168295	8.20957425835474	7.4731290820144	7.57350126936795	7.29139668795415
ABCA8	7.54709498318546	6.40609867749005	7.87260990180228	7.44807963722429	5.13144617145677	7.48802810429293	8.93033722196477	7.92408729304324	5.58963148247672	9.80661705625246	6.32591235796288	6.17503630371971	5.53523082439559	6.57477620283197	6.00176276910361	6.00594130437271	11.6575279075991	6.32870279216507	6.16563459936423	5.89978430651087	7.28684548363217	7.88482196525565	7.52745472885521	9.78010366171118	7.8706781357242	8.82375610846595	6.26605417606979	5.58647670732463	7.32901510216879	6.59416217754094	6.77118823418005	6.88510076049094	8.9045913763691	4.42605833840606	7.23594682922998	7.29587142744205	7.00475826445356	6.12352946559647	5.79737030868544	7.1746028194006	7.78310913399785	6.78514132005451	6.8875865944893	6.7775262146799	8.16338241001379	8.86152134230787	8.15273397647039	7.7190363622625	7.72661731067306
ABCA9	6.74346704286364	6.97101407182847	7.02447821359434	6.4929801703608	6.70936807667076	6.79099826861692	6.87816355370958	6.08510462646035	6.93096306352368	7.91999948018142	7.03845556698568	6.75888650414457	6.5445039693495	6.93308892946436	6.18788159013222	6.92029739423156	8.56576353495516	6.27708284849869	7.26137312360736	6.60770616458992	6.5912481561153	6.18717488076192	6.44710909002948	8.0549838388223	7.69804970418591	7.44565882849463	6.75610939452166	6.58707101602133	6.68365686133964	7.02476319247438	6.37687135915003	6.53331902646053	7.6014020515836	6.89119643033278	7.92697129592652	6.72200121781794	6.43824162661333	6.83109744470887	7.43929688409089	6.85608378087534	6.87187524478826	6.2916199928343	6.80676522113954	6.56091068989475	6.47799618037849	5.90339460338687	7.6823819561525	6.79974881159984	6.72605690718115
ABCB1	8.10667863217458	7.33131364612297	8.17656161534945	7.97579232710884	7.70609106399599	7.37843889310232	6.13577305757331	6.39379734618315	8.00702410439761	7.94374833204054	8.98672783636832	9.20179939027414	8.24633415254466	7.22399338544008	7.12056023680191	7.30300135680947	8.16606729248691	8.36874152952691	7.72809327149888	7.78072517909176	7.61898437238454	7.5750728101935	8.83327731992095	9.27272721196443	7.197919337661	7.36076460416469	7.87481049278	7.73122974184124	7.82391835371607	9.31449631762993	8.04762717418949	8.06774789044619	8.12877121485976	7.01109406456297	9.41767970692899	8.60270859709646	7.16487885114343	8.7204313052252	9.00277716691052	7.96848184425674	7.79013113508832	8.40521945671156	7.91828952219659	9.86797285293885	7.34683029472795	6.39775626284722	8.62391813478083	7.58025933880833	7.66592045870387
ABCB10	8.71333674696113	8.31689977324284	8.83692811065459	7.77762731640121	8.40682128075963	8.17718898745617	8.55693656832396	8.92818529697449	8.91380114172422	8.38004178281254	9.2273702495929	9.44527453250968	8.53396735531485	8.57088158240358	8.98686388785586	7.89512851212754	8.59458607797326	8.95202670722786	8.51824954962714	8.38123344765207	8.63987137024114	8.85008003375165	9.10207911545598	9.05754533267414	8.50468181156479	8.73734853993197	8.99058695306941	7.96301486903284	9.00688689970852	8.75006639277259	8.80054734374083	8.58065830500195	9.3809475678946	9.49800759408459	9.5113917650525	8.25205963210963	8.52905730669023	9.33348482506461	9.01665917608977	8.55199203748271	9.04761913571222	8.51211436812919	9.14952524187474	9.39124152374247	9.50349026652928	8.75746649548604	8.71708680562566	8.60905909182789	9.1273734602364
ABCB4	7.18827300090098	5.66524217438816	7.06268629749256	5.54789002368473	7.05762445548235	5.70806375570433	5.39778847993035	4.93628447553838	6.8577227019584	6.81015588216393	7.94304437747763	8.92931968963856	7.27442730658484	5.40119864327407	6.67266698393083	6.46652566140296	7.9021062057263	6.91062600779075	7.24512908275675	6.91760749711944	7.58994847401258	5.44520939508511	8.08753288391625	8.47276309224526	5.90877036880941	6.64089124210302	6.67801872797026	7.03696226052472	7.13565196809708	8.54653648330619	6.44743027247826	7.24452543807091	7.00626159030631	7.1634638265264	8.08222820363261	7.85988669797185	6.02414503718956	7.80955722627393	8.55050485345722	6.50213245136796	7.48863472630177	8.1903483097805	7.02743874281584	9.10715680181457	6.27041204288687	4.65146369695611	7.59862393763806	6.06764369232398	6.4540258797691
ABCB4///ABCB1	9.1685133678665	7.86551678308787	8.85780812579548	8.51268225405907	8.50335569736678	8.31846209561967	6.82445452191413	7.23570325134708	8.59789785087483	8.7147389625063	9.6739000311723	10.3228220380765	9.04909154498747	7.56932115726502	8.00039730238042	7.77734674397498	9.13319381667661	8.88401945790624	8.63221127873916	8.40329019234719	8.69220593072552	8.02460622286769	9.60504992031666	10.1912588736003	7.77541219404208	8.11619983509519	8.45686060429199	8.73756311110464	8.56417944218152	10.6620557447656	8.65797905110425	8.9766241109731	8.34270968194309	7.87513771633442	10.0318746922202	9.53172419761946	8.16995348778214	9.51966448675149	10.0510706991295	8.72032851793131	9.33950841780907	9.51293929486476	8.8956890274061	10.6485899341764	8.16967909051154	7.07321415174735	9.34924902916418	8.32327074985164	8.34644305842774
ABCB6	7.39966633134558	7.50837954835137	7.43050811137788	7.44108560287401	7.79126509726082	7.14609452664601	7.02162393505177	7.13053904280094	7.49275577793134	6.97276934413614	7.47291407443154	7.47231137118293	7.42557069510971	7.54961573268606	7.17597435666576	7.68038254442423	7.29802225933948	7.38378920783581	7.35725640964989	7.42591707628708	7.58528111802825	7.43050811137788	7.23646735514075	6.57931892341277	7.28560597862182	7.14959000755585	7.40205141316684	7.67516703355367	7.13356344530957	8.06794349547195	7.36132193501161	7.39690814751327	7.03472995679795	7.48724331656406	7.81224980630122	7.35683872057135	7.35778780499732	7.39247639541936	7.49072890086883	7.36659380418637	7.52156870158012	7.50396363082557	7.3299199547878	7.35649728769652	7.08018308455188	7.36928469110422	7.17878691948125	7.15472233459916	7.50862988011489
ABCB7	9.53029484034887	9.37695271988552	9.38261471687866	9.14010855821103	9.13053271973096	9.62150903425694	9.59222109563126	9.64243724258079	9.23225408829893	9.44236211167505	9.000992876586	9.04215915184253	9.42765125641241	8.910779945078	9.33798050646721	9.49404366897934	9.12503895103581	9.49481792451948	9.43898842490395	9.12475012534348	9.34696450563387	9.13751824779141	9.46753757781136	9.072939863257	9.44158278901751	9.28767112455735	9.4315113864548	9.08732642300545	9.30016055554776	9.78907658013513	9.20597804426133	9.24281700125034	9.74142632118166	9.10120617075295	9.36608770647651	8.98945089629111	9.27389758575541	9.42630938346242	8.68405268976288	9.61533515814546	9.32045628735891	8.89529777428565	9.8682187732673	8.82399937864304	9.34341134264647	9.0837418438901	9.1404053910312	9.44334807246289	9.18654250846625
ABCB8	6.52836218077377	6.84665491957001	6.64265451686416	6.16507551773477	6.6487001127366	6.64041145465512	5.86981430710715	6.15454764324316	6.8345243083864	5.91139412337551	7.07416853675685	6.91996834547033	6.9016296534107	6.76227232298277	6.57819700438322	6.55481454706487	6.11206887148169	6.33184954852825	6.55959199074969	6.62167760675842	6.99870146347194	6.66019520565182	6.38052294086958	5.86172082331991	6.68229220468749	6.28257140430973	6.62552725145836	6.80246092149867	6.2127403493143	7.07122553914782	6.66512551984296	6.86137856066266	6.07092071428528	6.90166423374613	7.32559914545458	6.56714222358748	6.55816901330162	6.46534008087796	6.4891869184136	6.4811713120541	6.09435316698934	6.67890690835016	6.75234436126503	6.46569870162548	6.50950427400782	6.44463141524556	6.3223359716421	6.49693908754838	6.85322928093666
ABCB9	6.59604920563623	6.48275596902073	6.02358080749496	6.15514616457177	7.38900480646966	6.19154577380613	5.43207906948034	5.67460547719907	6.8419154635252	5.61377072483881	6.17128877372796	6.39524333084189	6.68459995678821	6.3181089678217	6.81446113390637	6.19373903723702	5.67138456756195	5.82900646511228	6.44127807478392	6.5308764541517	6.51623249571293	6.01735022660756	6.13982091475924	5.81636356220286	6.29096768968606	6.72532709837992	6.39727388362346	5.45674257842985	6.39213660411657	6.1919520746673	6.57261792060992	6.64495755285864	6.49358578477078	7.21357089276778	6.52462736086877	6.10914429054452	6.21853056852782	6.50206005987511	7.16631914929079	6.9941589124951	5.89968430255976	5.88631443511186	6.43557991405044	6.23533543857247	6.07988491939493	6.10914429054452	5.97579768004357	6.22760240087059	6.42646050549441
ABCC1	10.8799759723889	10.4283944061081	10.1880209433717	10.406653744898	11.1057017150539	10.1861554413662	10.3306804194396	10.4990334042102	10.7870447295107	10.776288345785	9.89088378393623	10.2152139123351	10.2983810168785	10.0292536137709	10.7337085146044	10.4880239172394	10.4100267741999	10.7627316922921	10.1005621758362	10.364033578539	9.97001636225047	10.6508832506987	10.6797823977125	10.2453856342305	10.6352826120355	10.6366741756936	10.3090748810776	10.5429291705893	10.1672372342716	10.4769841788847	10.5978182898678	10.3535282812994	10.6163739646224	10.5294375376484	10.8217344756642	10.2091429438582	10.3546813432913	10.6781200642454	10.1805695034108	10.5845031233328	10.690638086892	10.2955217369895	10.1964232453191	10.9427995055442	10.1016577601988	10.5224252668667	10.6233005231498	10.2585011017853	10.3895057280264
ABCC10	8.5915272795315	8.32256821345375	8.3610440706903	8.23613119866052	8.31316136808367	8.61725178593431	8.05008158036223	7.83925278938035	8.72156684354479	8.05464455900087	9.02366101877725	8.88060374453189	8.64546651056679	8.65785658119839	8.86904858954165	8.30993599791456	8.49394481893168	8.33130286456037	8.43220852187196	8.49640210545391	8.21610968912129	8.34179064479794	8.11700849566106	7.99460811919244	8.80423317783701	8.2142151473643	8.14785291398997	9.22643703871229	8.11623072621787	8.979752398394	8.51030219172925	8.49577737159232	8.32346337653015	8.76215633703273	9.05374529759427	8.81830199246598	8.45017102661499	8.72455801294129	8.81606360494021	9.40955593054705	8.82110796765514	8.96606462655566	8.34761684677252	8.70064184470836	8.01387723785683	8.31562756732052	8.5231709361962	8.86993019250323	8.74908438634135
ABCC3	5.81475036085419	5.936049146008	5.72673202665068	7.85886285457796	5.60911821506631	6.74664471130111	8.31349243856334	8.26271642344525	6.16921997358433	7.92601168329612	5.38924686106468	5.2467760725952	5.45108253823638	6.05508441291418	6.12785552889255	5.56840617948821	8.71531291856474	7.04532101731361	4.80188805666921	6.70028478519817	5.81916170852403	5.94173686383338	5.75442527629601	8.84969876502368	6.79071930896805	5.13972597834574	5.75611793656915	7.04409775022545	5.38530490657983	6.4288133702648	5.60972984861039	5.80858471542227	5.02738838656993	5.64090519300165	5.33629936055332	6.26899973970174	6.71159009969393	5.37109419719337	6.25875843384742	6.6390057927205	5.79567503118693	6.61926852049349	5.16324499834184	5.96079048482319	7.91634602751704	8.26204509970582	6.48413543801481	6.64192646142711	6.8683209582965
ABCC4	8.02805585769049	6.56952489093748	7.41458138905359	7.44400512046541	6.54033730351421	6.83553347648912	7.82321903930139	8.04862418953175	7.31930966818988	8.56353520436781	6.69648846813528	6.79442633080517	6.62148418596613	7.02343077247389	8.61082494246161	7.33468283228308	7.76893163115984	7.31958104333801	7.27987076552181	7.36187747870622	6.99039346672118	8.04025345645382	8.25351528295048	7.89858229842088	7.91200632241505	7.05499979584619	7.66610996801711	7.07762486565222	7.58279113218665	5.75831315866396	7.9386896409275	7.11242372938402	7.75408804743809	6.93571391564094	8.08075326346757	7.31152850367403	7.22820300248906	7.98444650826695	6.64906272715487	7.87373973073241	7.18483058846335	7.60474982732535	7.27798653536515	6.71180085262854	7.83808960600963	7.55196593272379	6.94041679934836	7.57844357743977	8.34239985058557
ABCC5	10.5592609481779	10.8212635521076	10.7096304025938	10.643258426026	10.8496782679451	10.8461362535755	9.89325578727266	10.1677678706037	10.8905318218861	10.3763437645281	10.7096304025938	11.0877115830607	11.2538857841792	11.2312964880423	10.7837958057227	11.074065873207	10.4057365141087	10.70463277951	10.7075758352699	11.0295170829265	10.6295649586752	10.9311585277159	10.2104969012545	10.9421407621573	10.5936682349559	10.5376934634898	10.694348003516	11.2247288372406	10.6481724734899	10.5807826652647	11.0529530796894	11.1708126128899	11.0547202360711	10.9062789906013	10.7809175505618	11.0575787212631	11.0744042844666	11.0177449888751	10.7199471459075	10.6405712008535	11.2818529024694	10.5450522268257	11.0415729950936	10.8044888602332	10.556119031835	10.730061785818	10.7547524118281	11.2003378195237	10.8932461686273
ABCC8	10.7009345903901	10.7303650775588	10.4162795664018	10.3544293843288	10.6989217862172	10.5145973086941	9.75723619239149	10.0191852369984	10.8193852128831	10.0501872597329	10.6441048064177	10.8984390644686	10.7872413108583	10.5274386122395	10.3923126813294	10.8766301377162	10.3445047114455	10.2086907498782	10.8310914109983	10.5065189965616	10.4501246750305	10.3295122234402	10.2492264969932	9.86112301546027	10.7838756700345	10.5680382271792	10.7491993119902	10.3970930912401	10.5652919107164	10.9717554564669	10.540310882003	10.6456695681233	10.1782362981216	10.3819040172853	10.448331393463	10.4080627299786	10.5345123136703	10.5257585509068	10.9237905761003	10.5303996128363	10.1748213048879	10.5864271782225	10.45156542786	10.1879345305355	10.2672893350526	10.157847946622	10.5999400616218	10.4271505003203	10.6100127917352
ABCC9	5.79936488759888	6.58383345383195	6.4286960527026	5.00681304434184	5.76429022844425	6.47571031000457	5.73567875202943	5.62987303080429	6.74081447640496	5.79442245373903	7.4106546853229	7.42248920660039	6.66019090466058	5.84375031266616	6.69275900284725	6.87292762486249	7.22604513269026	6.31967020303881	6.91186815758318	5.62289306091369	6.70505968332914	6.45103635047616	6.64295447702873	7.13659223814599	5.5924647098948	6.36763206265794	6.11682503726651	5.75195229343578	7.31479687793937	6.74334396323544	5.44517655094295	6.93495354588838	6.66545629440219	6.20818086171732	5.43588401798952	6.75124105094456	5.6895777915689	6.99607588915164	6.79965283061548	6.77405419463242	6.43034775336578	6.13520784134201	6.65928923738649	7.67302598118107	5.12211015596495	5.268075301601	7.37025271218512	6.5918193792583	6.08447099711467
ABCD3	10.2016671698187	10.0980025325812	10.4752694595091	10.291624646282	10.2778062671197	10.6254142832153	10.2966608171027	10.6064333487006	10.3486645131465	10.2314120221326	10.6265800541361	10.5102253988356	10.3195707939401	9.98466290666997	10.3767855769966	10.0879069361859	10.4919663727662	10.2512998920471	10.3371139780218	10.1603697602276	10.1983336514096	10.4340600135521	10.3974448980928	10.4884923147578	10.3154577357392	10.4194135629379	10.2768780991186	10.0569983351037	10.3829875187381	10.236223734025	10.3371139780218	10.0650839119063	10.2407304469054	10.2608700748071	10.4390601316443	10.3173680047995	9.99992848196823	10.5935626940049	10.5314128477531	10.4338005129715	10.3462554644501	10.1316666624719	10.2068088385866	10.5524230123094	10.1678813917346	10.2078229480692	10.4750099589285	10.401245879748	10.3533653526676
ABCD4	8.94205302121679	8.47178736886197	8.35847228091025	8.36080989240861	8.46974026417782	8.80716005546142	8.4743757845766	8.45629754552816	8.97049266997214	8.60807864074975	8.89581208324254	9.20674539991834	8.94724631469886	8.69545534361649	9.00714010458505	8.3489911068504	9.21253713743769	8.88405430411532	8.71391705165969	8.51354966011711	8.36438506293552	8.51712483064401	8.27781887408044	9.13391340488318	9.11590682418224	8.748733324987	8.6969621056262	8.66461029843945	8.47096039279751	9.01618164499939	8.5000323780518	8.86044481532427	8.84864423778905	8.86799005490351	9.40586826319814	8.47988650810031	8.88337239071606	8.98727699459939	8.93819877340633	9.11361066125201	9.04256528312426	8.81702353941807	8.79199637737367	9.1197403550319	8.39590873495986	8.40329438653319	9.04364209504894	9.1962114320931	8.91636718631826
ABCE1	9.91966956528393	10.0423361564123	9.98335885959377	10.2428732261162	10.4512726633307	10.0496170562017	10.4652168417551	10.4893964588903	10.1256507395063	10.1122840117549	10.0088560685254	9.80758789605635	9.9272858885947	10.1824658601529	10.3425743529157	10.3451633404546	9.67430826369009	10.3278980674642	10.2130396136963	10.4285261281265	10.4068280424919	10.2787705727333	10.1039647050162	9.83171328304141	10.0149770456587	10.0581583048513	10.0362081494447	10.1387443079828	10.1249547859126	10.1286424361232	10.1494206177292	10.3144138410542	10.1884695479117	9.97961718851717	9.9204852353445	10.1532139247382	9.93069556750439	9.93544974400138	9.9119751188182	10.0598004825707	9.96963482384034	9.95633638590769	9.77563550001629	10.0007237638102	10.103478851473	10.5892624939484	10.06053861517	9.91596003059261	9.96450103629226
ABCF1	10.2530110040982	9.73317503053528	9.19385976660767	9.55816385649512	9.50911662371021	9.61793065763451	9.46919864962482	9.14900161775652	9.59089739640869	9.8497813814781	9.75826947596006	9.75481245522391	9.60322329768925	9.79429079080897	9.48366265614051	9.51941157538101	9.28818575910965	9.83766678708495	9.42281528565746	9.9139265414409	9.52553647075246	9.61017439297592	9.59129897964021	9.77169096840091	9.87026713355764	10.0893052492615	9.46732492836256	9.91992725646147	9.63124199008667	10.0275916206856	9.63529487621621	9.75683739610702	9.55989624862871	9.69950700957443	10.2661309346996	9.52928078486141	9.80397873703524	9.52702951527426	9.63717548360732	10.212535095836	9.56087867543698	10.0129271992291	9.84183271351426	9.46833927766075	9.24232503030913	10.2137278280773	9.22941528108848	9.66632581952497	9.46160249362481
ABCF2	6.84107702150248	7.41166553962157	7.27280686937563	6.90797317200496	7.10764992429333	7.08169117886414	6.8341083034381	6.88235789255578	7.37096334477529	6.73356134418329	7.17262404310823	7.18146755398614	7.37923310016223	7.27557821665275	7.37541364036731	7.57290264230162	6.60895208346343	7.24400493421505	7.12746663195387	7.56165979027966	7.48173456783053	7.29822433603976	7.23984889744258	6.45515904001781	6.91879481073337	7.15189109811991	7.22150643630942	7.65164295632687	7.2381079481055	7.56038532482374	7.21315499703611	7.48068743945593	7.25384998452318	7.37624787545196	7.09176947111285	7.18838280996047	7.09605246235931	7.28694770479194	6.86280756934818	7.04401195359977	6.68374468071981	7.10915534504666	7.18128910570852	7.24783391708531	6.73696911376001	6.99202557271675	6.69468638491975	6.87807851952541	7.33449756808788
ABCF3	8.49946883484985	8.59407425564035	8.59887750916047	8.12232629026026	8.64390775155663	8.37191392484716	8.23448692834394	8.21515668582983	8.1988857942079	7.69794691143061	8.46292676098536	8.57382797147219	8.68944425479896	8.53303351398373	8.2347722187798	8.25730705095345	7.94614959062888	8.37191392484716	7.95820959541751	8.12468745764942	8.45461391639428	8.26350148438079	8.11984996927699	8.01013764184287	8.21098833320697	8.2365856285321	8.20816240176231	8.62434927669382	8.02341039033885	9.03967820547823	8.34411626219672	8.71980434427331	8.09332514229732	8.35176404233425	8.12292687792217	8.27831576026713	8.38734857775402	8.26492578333751	8.21958742727063	7.8733724407678	8.21449369621582	8.36675890764306	8.76100642934705	8.44915493519852	8.30068668011763	8.43730033952371	8.02855695141872	8.35266556011157	8.62481811204535
ABCG1	10.0490166879306	9.22498953699089	9.68188942290748	9.35177088409111	9.7161095203196	9.35799953576689	8.22168198610511	8.56746124612725	9.66121033829122	9.10175239687831	9.52237284533365	10.0296812861833	9.75915021418801	9.20459379419699	9.46955150333593	9.17201045830856	8.88181487963136	8.98764061607562	9.895317867706	9.46651166426578	9.3377031086633	9.72672948340038	9.6353337325486	8.95659959443674	9.64537630146903	9.51730190302828	9.52418194879052	9.67861589986012	9.59934932110858	9.90799327610295	9.60479805251043	9.46399274572814	9.09770482364742	9.47615310368297	9.21961093877317	9.54380558876737	9.67577472016156	9.68415326442764	9.92845915208098	9.60938802328702	9.46903061079438	9.61383483463661	9.80100498986307	9.60149339959041	9.23200495271424	8.66471762438168	9.7670399974594	9.50063442134502	9.41245279886307
ABCG2	7.24344226681671	6.48438807624581	6.20337669950236	6.25520084594196	6.75085585601935	5.65549979779207	5.53066644274963	6.02156219216022	7.05482015992529	7.16303812485334	5.57721044845354	6.02156219216022	6.96612591360123	5.61277395049169	7.36529399880075	6.29744490361015	6.93239379852193	6.71905774029521	7.7111857278377	6.40888685230408	6.79318493538734	6.61847804669606	7.26220469916621	6.09625717584525	6.21013250422303	6.29507309136408	6.89876136405618	5.86795241214964	7.68921983420159	5.74046872549973	7.05137140614846	6.62551139351721	7.3786484519327	6.2289625502741	6.71287186138756	6.67646205139511	6.62714848825182	8.15087709692849	5.409486271714	6.26786535286636	7.61732097669898	7.00170425725143	7.24500899876529	6.05964427828031	6.06842105857776	5.5970959362952	5.97951963293926	6.22675296334029	6.5552025395269
ABHD10	8.62854055572292	9.17529750717018	9.04712909468929	8.65111493510394	8.90055285717871	9.48668344488363	8.9502158870921	9.12640348571593	9.45955145573562	8.80794932215199	9.49687305893588	9.46003321988171	9.29357967590839	9.03445002992398	9.43772693519286	9.50224805515157	8.59925473816445	9.28477185818311	9.36319761864278	9.13460053132294	9.66383255605008	9.48721459489407	9.37807082680984	8.87284033215591	9.20486149816864	10.1131229766445	9.21048846307998	9.07814644112429	9.04598515681102	9.19164322039464	9.3696026628863	9.45629702806255	9.09032276163515	9.07531953762113	9.02659584700515	9.12521034723539	9.28636952497564	9.34882147800563	8.96871762973866	9.2521541918554	9.05415315931142	8.95890798447946	9.54893098459484	9.00026713405888	8.88228934350502	8.9665063524656	9.2973059742418	9.32010611757413	9.39351870886507
ABHD11	8.82862504077094	7.75193578129348	8.36738231830715	8.06699792931411	8.19903633128065	8.12888697092675	8.7831241797519	8.09818384800138	8.32294495172981	7.83516669917989	7.99246501380202	8.27190777668571	8.51167106283641	8.4684824383788	8.27278986277951	7.96937336282858	8.39456381568503	8.19165521913559	7.78220410008339	8.42723651495911	7.99409288977055	8.13398080215611	8.25977261402642	8.37138865928159	8.6094213673832	8.13592062369645	7.98680968054342	8.70945895284568	7.85046930918362	8.59054242137785	8.2332841157342	7.98680968054342	8.02334209705021	8.6360895849934	8.47183728370145	8.34280315754949	8.21956066087519	8.34708593029217	8.19681454961204	7.94252131864315	7.92715056052989	8.26725377938959	8.29964524773279	8.16022861311878	8.19320269980686	8.29513595451336	8.00925943419035	8.20732567563292	8.34053603311689
ABHD12	8.8398508313763	8.28753217670553	9.00486308927504	9.31165663084335	8.10927627460966	8.92195869555428	9.70450656125089	9.88864722750856	8.56590901498956	8.71507647713655	8.60168167347609	8.75384318975511	8.25959709593548	9.17789231465265	8.78775272956814	8.81527053415177	8.75041626032689	9.30180969279925	8.30289242510996	9.18797518923206	8.9550951044892	8.71085594299864	8.73331768612715	9.01197920816453	8.17722892161317	8.5055784829988	8.85523837822283	8.09543108974192	8.62342780744376	8.75201711896732	9.04140497886224	8.1592655717654	8.59788856153566	8.58418084382279	9.51994511559681	8.54929928448204	8.92604020921605	8.29681989325398	8.59479018835704	8.61530399265266	9.31245258200922	9.04527200476464	7.88401480166956	8.73680643361755	8.98212973323733	9.41887458360123	8.59960153877759	9.08230624125405	8.93767129544041
ABHD13	6.20224329187407	7.01524469595226	6.92377697383755	5.89744482858695	6.69168269312738	6.16138293615748	6.0524064454134	6.60001499513709	6.79687829283533	6.37955972484317	6.90570661492548	7.18367204583038	6.93301212916916	6.9034550730725	7.30153243894327	6.45509258172229	6.14469790235237	6.62842089476865	6.99704689127493	6.79176492005832	7.16093592853637	7.10249841865784	6.96656455819958	6.26568745165302	6.85448067030084	6.59526945363381	7.06998627863818	6.19614247345238	6.9833190136817	5.84608211289715	6.89447791770472	6.46646944759697	6.81484235644621	6.24431740029716	5.78127999534192	6.25494720603563	6.53225675751442	6.97237568375544	6.10154913115863	6.54044437082424	5.43188173107941	6.07848248379049	6.95208693961225	6.54877600821024	6.22171494563502	5.96243119885767	5.95707536828333	6.88855367141207	6.67825883342845
ABHD14B	10.502831301134	10.2307467888274	10.4510923769146	10.2089451288216	10.0943347789752	10.0471842782504	10.3418048438016	10.34566603388	9.88258097808241	10.1700539949533	10.1610909198122	10.3676241871526	10.1666295540572	10.1214858493414	10.1345003612773	10.1222335393937	10.0611275214688	9.9470684779674	10.2853946467112	10.4586071222143	10.1509955698588	10.2250526841475	10.3000753516637	10.3859236710449	9.92496712824156	9.98272644048787	10.0655533147057	9.93960282859453	10.3385962204172	10.6393905987667	10.2882933520575	10.1623530942644	9.83130411653964	10.1900255515521	9.86735996063376	10.479167829935	10.108789180797	10.2186965499862	10.3966109833147	10.0392632114216	10.2071651441731	10.0558903653064	9.95849018347592	11.1788021753358	10.1964857572568	9.94021115621979	10.4314629543698	10.1676981559965	9.94817594751538
ABHD15	9.2358730108852	8.01984167640399	8.65436762126518	8.26078986081312	8.66825648672546	8.67909710962332	7.79397881748371	8.03646899560601	8.39112854254784	7.85454054609997	8.46434395299322	9.03046614325836	8.86985454051861	8.34475553908367	8.78857866325834	8.15084759559863	7.73697866739234	8.6448048772526	8.5035213167669	8.43701601161038	8.44413817574725	8.82742935869227	9.07567445990634	8.3172637670745	8.17730375946688	8.24633801374604	8.88723150895014	9.06083041224898	9.0359609231738	8.83445421736624	8.84620335555551	8.08975565150083	8.30477098207287	8.70430423401983	8.66369409695053	8.59987759989141	8.41765921982243	9.03452025151491	8.95938951211093	8.47450546841636	8.56316663172849	8.52796985571791	8.38332727093624	8.78033256667346	8.10510315093162	7.87021372095762	7.95562408747844	8.36495341796638	8.3360507167451
ABHD16A	8.31621169896495	8.53592997105132	8.31761551648888	8.23379143104659	8.41117525569102	8.09516517717167	7.75399973494702	7.80617834378351	8.3623584458939	7.74490737645004	8.48707053325486	8.58663113218319	8.43434647979036	8.34945960081891	7.88691771218218	8.21035378195134	7.72902941551162	7.98763604882004	8.50746415566951	8.21518527815	8.08621426612706	8.24126973847741	8.23894263724035	7.52984911974678	8.31167762994354	8.41524429199228	8.2241361891946	8.39229395843501	8.15298908946707	8.86370925266299	8.27314966907961	8.34336767218502	8.06282021662767	8.47890436770385	8.70252213291226	8.24261058559885	8.24402506012262	8.27590014663399	8.50035884601133	8.04848558302924	8.33770396395929	8.6223398349596	8.65607311471521	8.09760950818528	8.08251725878027	8.057402585438	8.15264806825066	8.43094302434817	8.35319730408543
ABHD17A	6.1470831821407	6.36174013981326	6.00222293431757	6.02169651830432	6.19476605390472	6.06094073929261	5.894317449543	6.00479087945868	6.04177007120911	5.98521176347983	5.72672385175491	6.22137379598707	6.29776039245433	6.3784855263746	5.79011242452847	6.28658768136473	5.94376505073048	5.85466966639973	5.86420076872331	6.27629342639457	6.21911756108189	6.40610461671457	5.87984295510797	5.41897008838446	5.92883715958865	5.67353181914402	6.41250102801355	5.38627080520254	5.83969682644645	6.42781586979308	6.39407787820743	6.27339520520411	5.9851941720152	6.44666896195291	6.17246460058963	6.0186253391053	6.16420476791163	6.10780671246665	5.70581678874285	5.55749743673421	6.2736424208678	5.98566515738735	6.03779209859649	5.90208772823615	5.43014377382284	6.11060331025731	5.69288227967403	5.80704151212862	6.07227956275567
ABHD17B	9.46975957550191	9.50055709028793	9.76683223366428	9.85896161104051	9.52911070781604	9.91231672291644	9.39798975281057	9.35781591745237	9.63497161994474	9.24354363035153	9.60118656180821	9.77476013899178	9.66112882298682	9.69766915967549	9.86054160977609	9.92071214837454	9.64332617477308	9.46065738720247	10.1081667870048	9.87747301578485	9.57524268351655	9.72187852831421	9.74661323407195	9.79766663170154	9.84788766406663	9.6948769978721	9.64458818007229	9.35428509377954	9.72648095996227	8.86408176367437	9.41778010921279	9.46688766612827	9.60769342581	9.88153661360309	9.34858958268841	9.73586870493935	9.25968699137342	9.80352454985041	9.68154067270636	9.2546359796427	9.73447611299385	9.69523831474147	9.4134044204093	9.41281528523408	9.74145003801224	9.31207715764933	9.60396223636691	9.6449156042243	9.24220233659605
ABHD17C	5.74738399885998	7.30721377658866	6.18888734733927	5.63624255288832	6.41769176642496	6.44443965931141	6.75570095437316	7.13882436240216	7.12340861974468	6.34258287124532	6.45243285392548	6.44393633039428	6.94959340268398	6.63736066209904	7.15375127532943	7.08289996282127	5.98575166737121	6.61217971705543	7.19252210113565	6.9083711786332	6.86134410153604	7.30616051422503	7.11806774067954	5.93438208379351	6.11674457153962	6.45732011557148	6.52048168073454	7.4046752397076	6.99103415019467	7.11086682306466	6.64732471047711	6.91296638522851	7.01228679140828	7.0419479852081	6.34231457645473	7.03953490624324	7.08760799611057	6.65655752573958	6.02298966215676	6.04240925171473	5.93775101360575	6.92764571648934	7.86431908249517	6.56811352122452	5.26565673908181	7.35953299707648	6.60093139514662	6.62431444101297	5.59957715632046
ABHD18	7.04310153696728	7.58916830911151	7.95914639479081	7.27410291443449	7.41043810694585	7.77815524254071	7.80403760768527	7.17977728691476	7.42799389156792	6.88332155087414	7.80479776310857	7.63721032702592	7.49238071479719	7.44356585593893	7.44603855663552	7.37475373765875	7.14096740052774	7.58317586436891	7.52687459677181	7.67819724389995	7.114210710275	7.846495069133	7.31111828756932	7.55579075294466	8.12409719421909	7.76825858489872	7.33318035941193	7.37800513415481	7.43953673945266	6.80313052066699	7.17026021907979	7.46089818023759	7.57880482154383	7.41337197233493	7.37873171896943	7.49687197178522	7.32374193903461	7.8793794485238	7.91931053976495	7.97518537870995	7.85550529886211	7.63914398791066	7.60810154333297	7.67131544381666	7.49002764554771	7.36022647192519	7.76874609644157	7.21553347299462	7.90333068711802
ABHD2	7.35890425624383	8.10462154168244	7.86996299168667	8.0011067258493	7.82142995498585	8.00875236105359	8.20993748809143	8.72077518446575	7.98244581619084	7.67955279531233	8.00792515370981	7.55531049931544	7.82423010493253	8.13630155595339	7.84001364575574	8.3137689013677	7.82976476877061	7.90004940114481	8.29989749327265	8.03178965122162	7.97007921118674	7.95785835683481	7.77773082070935	7.75109319986186	7.73322860999176	8.01072819936481	8.11058187464375	7.58979645494971	8.12854588383289	7.92047862335147	7.89462477422294	7.99595912169016	8.04761756066485	7.9745096126774	7.22857418387858	8.02415749708191	8.2437033453489	7.69725036709501	7.65932720568337	7.85466396714832	8.05454892114989	7.66439469524561	7.78536484083946	7.7480102034949	7.91880873264529	7.71166809882668	8.12774374038699	7.84358016093055	7.66566301549034
ABHD3	7.39638615514441	9.04371332957486	9.13247013936993	8.25981499012284	8.19799858644359	8.66853571018308	8.65635328756896	9.01188171167443	8.74354377187375	9.19477399688053	9.28235483656737	8.1894656924139	8.12962558545532	8.69449532388169	9.36428827351594	8.35647600600818	8.48721465442934	8.47955564644338	9.56391091577474	8.73388002418702	8.32958071634355	9.05575844125057	8.51601758534543	9.02834921635933	9.01945735230493	8.72684970414049	8.77735757124935	7.73956247954759	8.96584331561078	7.3290939873999	8.66184376352048	8.12720302818482	8.3343662479506	9.0068240105824	8.38121870172054	8.09582576257706	8.3286148812161	8.71608967593482	7.88781538356631	8.9597852062532	9.67132362354099	8.49916291305925	8.63008006570034	8.04689304809023	8.49784276646569	9.0202137886621	8.1798894806558	8.50848828736204	8.55722484336544
ABHD4	6.97220897638632	6.95876516452799	7.00904361542922	7.34330391025417	6.65606808549942	7.29984089691876	7.04283476470812	7.45134532249413	6.7035772081536	7.44449425382864	6.75201669841043	6.82643521934219	6.83465808534521	6.932940535285	7.25879881885578	7.40548413819996	6.92785419580624	7.03335986145259	6.75243239457332	6.8986931099797	7.15957709353842	6.64913981611797	6.78981238739181	7.54941893459971	7.06091853754649	6.86784152642407	6.89632364185124	7.39616759538744	7.1938284778548	6.93755278318751	7.03727334390035	7.39580336636853	6.81295191361831	7.42971635148319	7.48876995043242	6.91661762886749	7.30093368022069	6.76880992988352	7.11368037438978	7.04857146800116	6.99877799595664	7.15245888787056	7.149794473417	7.26354873863836	7.29177747735671	7.33081134705184	6.7801376503222	7.2698623715504	7.22549571393709
ABHD5	7.1619497560313	7.06600415702456	7.64549052472756	7.35538440742862	7.44554378215235	7.5087642244932	7.53944985298162	7.68548717136084	7.47352220326786	7.37759139774403	7.34347170875562	7.56611264035015	7.42228941324676	7.74077238946765	7.55584990813794	7.53635012519544	7.02857368656043	7.3397565720803	7.66800423325535	7.68461928703	7.80835592303537	7.56363818377505	7.45709058868132	6.38734721103997	7.21446464790478	7.71522009954972	7.51350701511481	7.63623769428216	7.46758409922695	7.25001831850346	7.47130909822421	7.44998182702597	7.28835788100226	7.17283754540626	6.69421511666217	7.6657031394981	7.1949390088769	7.33130434812821	7.11400189140055	7.87424193694864	7.0712585881066	7.38581241526604	7.77256435642957	6.8000388173254	7.38939539682734	7.48624931568489	7.71746948113622	7.15137220170084	7.16667063549631
ABHD6	8.22767123928424	8.37801250755191	8.08110050339098	7.69195562542452	8.20023906778713	8.34532133376461	7.27925846925896	7.48045063140466	8.28477699731417	7.75015789607771	8.67742336042709	7.9843683469857	8.50289687551759	8.32394272489634	8.32394272489634	8.24302822278454	7.70321592937121	8.36644638013748	8.57912240705597	8.43485889631173	8.77816509476543	8.74746564470158	8.20764754451355	7.63421789674764	8.39343917234866	7.5941201818255	8.61235748207386	8.66297707275952	8.46853238281978	8.37000206184785	8.28452633820612	8.34725498974102	8.10875677956562	8.36238992406244	7.45085598018177	8.29977547243005	8.15096138590951	8.26697493771916	7.92518237187162	8.51816536565719	8.07018334300325	7.81404941420061	8.65478716089106	7.7719551365761	8.24096058704559	7.93313378203286	7.77647474288732	8.39981361923343	8.02571990129954
ABI1	8.38844307073026	8.38227703673648	8.63923404552186	8.56439903017563	8.46147710080059	8.51382849113179	8.93899188716922	9.13501740640234	8.38484613367561	8.94890183633408	8.62336141564759	8.26576063829173	8.25719563956208	8.66946522933137	8.73276850273494	8.53831041451052	8.49846223106957	8.71410630874691	8.72884338166691	8.34798986093335	8.57627506332251	8.40257109049658	8.35270524105202	8.78957151793479	8.78889098912176	8.5989942560036	8.52832798298687	8.22071788580459	8.79791806288866	8.00988079789383	8.64435109871213	8.45478254960735	8.70157332079612	8.42949367320999	8.79863625950278	8.46600766814687	8.29922576058482	8.56080452644211	8.43045406446388	8.55552640134343	8.69049056679815	8.28685946481672	9.11101307847455	8.08972556951385	8.62005281455149	8.44167171618514	8.67331627456405	8.59896145484477	8.54708119984567
ABI2	8.05916636824957	8.5450664931884	8.59457244638209	8.41964928907445	8.58715653969425	8.58321123102308	7.94785733322093	8.21758754115932	8.58741126248446	8.31315490072449	8.35131314658592	8.4333782685516	8.61191289329778	8.56690414815405	8.49888158485803	8.55646726776862	7.93987698398659	8.45256063140107	8.52195522427166	8.68267083201146	8.50710797315111	8.40052288805009	8.59175795252203	8.04513442302951	8.51333034918935	8.49155637492125	8.51301676999685	8.2380512368323	8.64170098686712	8.09888189662391	8.47169861073408	8.55022269997214	8.69072057808842	8.26981818331181	8.27096540072684	8.48914415427738	8.62212392365536	8.6868264069471	8.3991604340568	8.42546924587798	8.37841982383537	8.24051541384656	8.47929680277384	8.34379971612438	8.35375030754668	8.10791676379485	8.290357137991	8.68917680360227	8.66523961533544
ABI3	7.01851211037253	5.50940776599451	6.0437420906484	6.7473193623306	6.43430332293712	5.02951134423097	6.44184755114535	6.30615987027768	5.71634712512633	7.36999781672746	6.40541041263586	6.1389380383455	5.44973303500098	5.8941405779025	5.72713179527926	6.08041986074344	7.17987128185647	5.70966555639677	6.24972653234185	6.31987967510669	6.38656981548801	6.03110275017195	5.97854234431679	6.98158229533609	6.89850447819888	5.99251229186123	6.39143475841351	6.87700076468906	6.53626929287151	6.04109989877214	6.1724828422633	6.11636717606493	6.23209161412163	5.86166068819034	6.31851544674504	6.49595603660325	6.02961677934804	5.72219613765363	6.45535587655224	6.38703933296416	6.53315311438888	6.10319678220293	6.7017027000501	6.15175585572425	4.97213987655139	7.48569942807249	5.55039374557887	6.37556510589607	5.92193557147829
ABI3BP	7.61796674414459	6.69471093090748	7.87019818655699	8.00204428680723	6.90807553782258	7.60206354236763	9.04052125696593	7.98309904968374	6.67037177648453	9.87978607225433	7.00792857722105	7.77500392186952	6.84247842005602	6.98156299459526	7.27568607794706	6.84735735465679	10.2112406151765	6.53651647793587	6.18766356042013	6.60831253242493	6.96368984041328	6.71731943715343	6.73521939340895	9.41323184879786	7.30704929007071	8.83770230877099	6.36878144400175	7.02849438257666	8.05143476503571	5.96372744992823	7.25922960479492	6.8861782437423	7.89133927286552	5.8607596202867	6.88428007619446	7.26848301427258	6.90801044066134	6.68798743290594	6.79837655885545	8.08494405106497	7.21479558932586	6.94551611370968	7.63607632449263	7.31150417116821	7.89821974802941	8.93710544980956	7.92644041703077	7.58468239126721	8.68024586362735
ABL1	8.85351109552095	8.48471319069001	8.95633894115187	8.17788265245752	8.49656431566422	8.67674528925533	8.96580892413074	8.30720379250371	8.52701141808993	8.63701152706667	8.67058027369128	8.54225608236978	8.52491658988122	8.59661553550819	8.90239762973063	8.5642589879011	8.83107253987542	8.43273281973552	8.27258454205763	8.76772509962917	8.64240308344452	8.87054985554296	8.5752233640613	8.27222613487148	8.91283984369722	8.92943059473654	8.57877035931734	8.43082028483702	8.42725578118396	8.28335014641631	8.59286255911069	8.71703005099742	9.02687426473329	8.3979345371001	8.49790336448748	8.38502157934164	8.71963382402927	8.69780909218531	8.54886515869742	8.67103669332335	9.01892854220126	8.40079046562651	8.24852405632679	7.84095741095495	8.29407781566756	8.92242637742474	8.76018430144385	8.25744715937507	8.41386305876961
ABL2	7.73281214633568	7.78542296632821	7.86136190465149	7.44650982223637	8.12140764298427	7.95482233018577	7.83600782737393	7.91263523665381	7.90906860201325	8.20307726362548	7.59366111890572	7.79374083964787	7.60266647683391	8.11591664324864	8.12140764298427	8.20160168690472	7.6887194283221	7.71169048864956	8.12280628455515	8.15828226578224	8.05349955069071	7.78245800401363	7.86303771003156	7.5588992536852	7.44310790772439	8.17923525794747	7.8256018551787	7.69734997398165	7.61529469124296	7.8683758258155	7.96732231934502	7.98754344123832	7.84621060948889	8.05581154820265	7.8391917565845	7.50412438363855	7.99939441098724	7.80346524294627	7.32829896206992	7.80142646147447	7.4235377731841	7.49504504960471	7.43009994692958	7.27068933003137	7.88640527990857	7.72337082018143	7.76193702992867	7.188533439789	7.52762609923056
ABLIM1	12.4013066526287	11.9510842703669	11.8048104549656	12.1104516820945	12.4505229592236	11.895040997802	11.5221449302386	11.7928977392395	12.364709065211	11.9141526180425	11.7320046988149	11.4827767405574	12.3885636302306	12.2525739641356	11.7089338267594	12.4225323987464	11.5961480760111	12.0948244365198	12.2656131778027	12.4434279644331	11.8368505813169	12.3160210473058	12.1000354606159	11.3462956882915	11.929405982835	12.284771411751	12.0222944781408	12.046085920431	12.0709562758354	11.5590688136117	12.119514163806	12.3819988663675	12.3452590731936	12.0945899744668	11.8879863676114	12.0802582015243	12.0220600160878	12.4222979366934	11.8497835206277	12.5005574966688	12.1546925240949	11.929171520782	11.9139181559895	11.6535941930131	11.8776284132676	11.3857586252318	12.1710733579473	11.7682240985802	11.9923835931748
ABLIM2	8.74653135997912	8.56947827201762	8.41128403554719	8.16576043651967	8.6289153739953	8.24567217639803	7.96224632293646	7.94812333083868	8.52865972016135	8.03438863893092	8.61836518266166	8.71848626772861	8.83395203705669	8.35713164129111	8.75798700687365	8.3012298530639	8.01619686404202	8.19918827945061	8.70287629075536	8.17401430796482	8.27740733648108	8.48666561400469	8.41784137932253	7.75450098283624	8.55633667071354	8.31400715749156	8.46780676251361	8.30453928352688	8.54537123861312	8.93791313801083	8.34456003483587	8.48986738945407	8.53721796472449	8.87224613430729	8.52688116100711	8.41727297786591	8.69814779198716	8.55904501873364	8.79141067596395	8.69595528229036	8.91644812944841	8.5733035408039	8.50804826206396	8.35111224356508	8.5157398283041	7.82253285518526	8.53994394346194	8.80197720779072	8.34442609825561
ABLIM3	5.66226752660413	5.07899011311707	4.88868854633882	6.31782949126683	4.57275583980422	5.20309709189654	5.74997979361646	6.09431419489796	5.17586070745193	7.05421875281839	4.65075050690011	5.24931343210014	5.27746793981323	4.93601484221938	5.25259462523633	4.71995619563906	7.93336854749696	5.13192631395823	5.41601006873373	5.86853031328048	4.30049506948803	5.4841792898328	5.57655088927412	5.92676624230234	5.51929989082717	5.24931343210014	4.82850279835907	5.10933017414077	5.91717748504833	6.21326460401052	5.64674532614835	5.31718106593015	5.83943745835598	5.417486328455	5.12377277765153	5.13235369896842	5.30409428723806	4.94580193086151	4.53596582878798	5.98934732766192	6.10968255679793	4.542036704163	5.7047901954008	5.00926791758736	5.07307557596613	4.99621281551931	5.58029955180436	6.05890995829527	4.95149105019973
ABO	6.52641652524823	6.78171533993341	6.5090198831066	6.37130391687358	7.33382426799087	6.63422814872932	6.72071866066056	7.01877383715823	6.96061540721019	6.09074715620311	6.78741561748151	6.85914609153666	6.81253659701145	7.27445026075157	6.54839964133228	6.89733500252552	6.46299249601663	7.22505958625796	6.79937450111446	6.89632392376136	6.65573188221964	6.79036895667505	6.9282570821332	6.48269378900075	6.81995751565491	6.46414910163961	7.15514962467187	6.61260837421433	6.47673574819293	7.44293992626563	6.86437744920637	6.4922072507121	6.58013623640168	6.91791263610747	6.97430286716316	6.30020628749564	6.26908351398464	6.6870651871705	7.08220389930261	6.92709414439578	6.96295843026741	6.96829726855834	6.92938262558729	6.71131871248321	6.56821920363009	6.83906751562152	6.70622622358073	6.77997695285233	6.35889736477006
ABR	9.87287463573771	9.85949325915305	9.42660917347368	9.67386112738361	9.65759398455495	9.66070379502625	8.76032749272669	8.82491159233612	10.1731963478999	9.47152525377845	9.78801836337306	9.76815598091394	10.1442726211365	9.93377158013624	10.0655746926608	9.87517635506438	9.47528517549052	9.80407965359971	9.65558524614091	9.98885582152637	9.98953944365584	9.67137844925796	9.72585374992773	8.8001690670284	9.75888495419175	9.6083128716336	9.80791234181295	10.0618837076341	9.33205484991942	9.99880089583839	9.79359649016057	10.0186154055994	9.65806749437891	10.0871476154639	9.97679530152279	9.7921436026113	9.93859767567528	9.85355182742599	9.54124662146484	9.59734097678577	9.3877677086755	9.66304434007776	9.86991375819697	8.802919402376	9.62314627599224	9.26973182668258	9.74271312687174	9.97353421332536	9.8750275198125
ABRACL	10.0596534520998	10.7966769952561	10.6694688393964	11.1946902556454	10.7266966740064	10.7147359637103	10.1654308615936	10.9076165910097	10.7376789051422	11.2166293028738	10.6424741535891	9.67076614719636	10.6543850113007	10.6724736794954	11.0413309979099	10.7251747039238	9.78156693771438	10.0462714543919	11.3357427674976	10.3505941132974	11.0528987525392	10.4630693641569	10.4841061773543	10.0477807169529	10.4130457167717	10.5718125136833	11.0317456166444	10.7376789051422	10.9019900914621	10.5457757795015	10.9544447854725	10.5867252789888	10.0206660424299	10.6346143067396	9.82898774217068	10.7276118595473	10.4313232867748	10.3052040677629	10.0122487756466	10.3014054963171	10.5147686933734	10.3856436567609	10.2964290353725	9.3906720883922	10.2924173685651	10.6019383812918	10.2264809716775	10.1245392786925	10.0206660424299
ABT1	7.17322670220932	7.46806838323696	7.45515764372444	6.80983270775503	7.55358925092914	7.18807378356287	7.21335924355689	7.21494469743783	7.28034332459757	6.98762849819908	7.03622217529554	7.57563706986825	7.25621923917079	7.36175256036496	7.32862270941077	7.38027643089523	7.37082075381165	7.2323803847545	7.10230320419358	7.40647678280968	7.65650490488743	7.50413772811435	7.52824566838959	6.82797985808276	7.10587020633985	7.04382223629579	7.42359171978248	7.50122299009018	7.18684890473292	7.6937851361301	7.50122299009018	7.49416217715127	7.41619390092344	7.32282541324078	6.9862377520553	7.09562653543654	7.41061413655221	7.1273969646313	6.78418763862873	6.86571742486093	6.85457081223969	6.90766898661501	7.1273969646313	7.17595942776812	6.84467491069087	7.13594636054193	6.73854421888982	7.17060031380123	7.21528255885196
ABTB1	6.78511494924398	6.44678508728417	6.31962711332712	6.34932444247952	6.61251103357352	6.31336660560683	6.55333396608582	6.54185414179202	6.76083830360548	6.51260440076779	6.44557306825906	7.12928349812951	6.98850605684376	6.54655524865637	6.45481018018354	6.63662448609919	6.5002599392797	6.58374323712227	6.51641892048699	6.50726769967452	6.32136020509846	6.47971001355701	6.46867873173708	6.86350204110693	6.48113007994234	6.34807711266391	6.71422042538591	6.300607003744	6.3399069592198	6.81788336282381	6.79618726792854	6.83417499808188	6.85946504515456	7.18779336429294	7.02006615509362	6.91777652110228	6.74813489445069	6.94144333984547	6.93347741637882	6.76116648483491	7.19843718176311	6.6257629641243	6.59584518111772	7.06993167169309	6.19784771798603	6.7388109370685	6.72424285012488	6.55530553059182	6.66303398066515
ACAA1	9.94441743664851	9.28977239291194	9.17149934711114	9.56336386550392	9.52991160719091	9.30574654198601	9.84198334140301	9.76622677577507	9.0690899231282	9.35788678825327	9.13314046810275	9.61556036224979	9.27144855279288	9.55004730483144	9.40182038574683	9.45054415557656	9.50247518953742	9.57391724477111	8.74099173676543	9.12123115624596	9.20148578646152	9.23677556040904	9.43873352876996	9.78667333132369	9.35559828193939	9.07926533865317	9.17245165784547	9.53796332043582	8.83931066541805	9.9561244441524	9.50111728324682	9.52326220850919	9.15767743094233	9.46162837237439	9.57996556345781	9.65339908300431	9.39109125905093	9.12412944813064	9.43909265431327	9.40663612815667	9.5389865963669	9.43767158959055	9.18192040037171	9.30424644118376	9.34351026210239	9.72315165017878	9.52052558402808	9.52542924417197	9.54161359240293
ACAA2	10.3480519283021	10.2190113263432	10.0385423610675	9.88487020469682	10.2832132635301	9.86585974612572	10.0199877956403	9.66684382950452	10.1185749259411	9.84996915754542	9.56268414313413	10.2690510715036	10.2909453635317	9.81434191734857	10.2347277428038	9.39036034179411	9.33192321624056	9.80741976529152	10.0761673459595	9.5906982533565	9.74115060491361	10.0083230224227	10.6729276642376	10.063093967621	9.74504044891982	9.89232058367422	9.94044348375791	10.0319542768465	10.2791692343688	10.3043632790687	10.1752084658837	10.1223562692826	9.72564104391876	10.0559037426815	8.838692842568	10.0594204966827	10.129883112576	10.2706950848968	10.0559037426815	9.77596822066465	9.87442781509641	10.0423087997442	10.1219482876483	10.295363757957	10.3344906204711	10.0145231119739	10.0939808136765	9.83504778436457	9.85565053777844
ACACA	8.43560189325607	9.35079747520343	9.20217434027759	8.75089409133053	8.96161771562185	9.04838195165759	8.67084352745313	8.42229778942483	9.24383549294543	8.1992510946902	9.14448116541464	8.91866645025343	9.22095873331384	9.25275282235503	9.282570173134	9.24358901197458	8.63533461806558	9.08349375281433	8.80058445943365	9.02550714822418	9.14039564551293	9.25463664120366	8.97381363318337	8.07927354783271	8.92158314174179	9.37220806429811	9.23394397684153	9.02316655710021	9.03565688248802	9.13376706797548	9.01992415861465	9.26682473397245	8.6607815186823	9.0603956393631	8.61712797816677	9.17673172330604	9.13837361126738	9.15794537407161	8.77613852543548	9.07664382145725	9.14969413014275	8.81085321836141	9.12350259269289	8.51761030808784	8.90359950843566	8.6819710573825	9.19225806827128	9.06608524177351	8.63536463571225
ACACB	8.64362456670037	8.8724770360442	8.36201211863175	8.7497440924195	8.69189945012957	8.95690659627596	8.18652629776769	8.13696097298676	8.58561050325813	8.0388154009033	8.70530604011626	8.69061002327576	8.82980522461624	9.11255695384681	8.34534594683444	8.85997842169413	8.26528887262937	8.82247852065227	8.58431093142514	8.64519500947747	8.46032305387584	8.86145451616486	8.31221650282343	8.62892246287235	8.71160201419553	8.72255656271435	8.54877002586298	9.05656377025727	8.45283301574707	9.04986504050455	8.61178759303692	8.51377289118489	8.56182650799471	9.00497137256288	8.66413456503582	8.45559437300668	8.92555444654408	8.52765517462189	8.7547393740946	8.44981579286561	8.60735717455566	9.15384894203299	8.73279476962981	8.67355417820468	8.58243096070979	8.52192833387464	8.77639687564859	8.56814885901984	8.7880199782954
ACAD10	6.84641386431446	6.59283513179924	6.97081203995039	6.38511004229607	6.5176740266233	6.69936827648543	6.41553037363465	6.341026309471	7.0897421848686	5.76628898171421	6.98745262872337	7.23006383049486	6.73140593954658	7.16687441308143	6.53409909831533	6.88341223469923	7.83677111461923	7.1260196220091	6.52809608935682	6.37391555108656	6.12642279206986	7.00211160469004	6.38096944421858	6.27778158236424	6.79240585599595	6.72454753757207	6.15016304751419	6.66110064399998	5.97225560441524	6.77771159625939	6.07704649376112	6.68339521849417	6.97475048216443	6.62868535984132	7.12904163982138	6.46679007296513	6.51792865253763	6.95517561879807	6.70067187934247	6.86454782540957	6.62760968166734	6.5992167366744	7.00089003396135	6.37044726246967	6.23188122279934	6.30282162620399	6.99384186252175	5.86612584964617	6.71989104416371
ACAD8	7.00902464458661	7.32493677966651	7.05749867013451	6.44915939328212	6.58798168712575	6.88574541886682	7.51014343433439	7.71769680965533	7.63305989185969	6.43986833018514	7.36452548285287	7.53356047106542	7.44060486883187	7.03334010723182	7.42031283525285	7.65526370383007	6.62206890570968	7.69861700147554	7.27093328739648	6.67337012470723	7.41648428166303	7.08363796736637	6.94735105343852	7.00467142625269	7.23847202983856	7.0493238937407	7.20889592869248	6.61113689116543	7.04223042640045	7.04154686319099	7.30488459282765	7.52810395772676	7.79380295927055	7.24074935538663	6.55694629918832	6.77195191259834	6.92891361552804	7.16376754604778	6.72772717179695	7.31777213854358	6.41944016433133	7.4864943266325	7.24287399775988	7.37463580319003	7.03607613967045	6.8008814269074	7.1712047937156	7.24538139555598	7.27176553633508
ACAD9	9.04227496434201	9.35113996780626	8.80912468486115	8.54104414842575	8.54974233046988	8.98957475766332	8.62475298921643	8.57203533485696	8.76862245972754	8.65357655789222	8.85150304884747	8.92165093632263	8.96675729651819	8.92355786520027	8.71923320706353	8.62789459809396	8.48057972379264	8.74403970381947	8.43152402973209	8.7986868664082	8.70171984088052	8.69365490701589	8.44649516618963	8.50160828448905	8.89765832255915	8.65627992208151	8.51632899541046	9.43131616640274	8.42771119831098	9.28631259663986	8.72480414890843	8.94159979347799	8.66157308279867	8.55052064719741	8.72035945107283	8.75729721765314	8.66942248648876	8.59798552330299	8.85636720188388	8.81209935670072	8.54379815841995	9.11160521891891	8.61447358165566	8.94381805703832	8.43734677887814	8.91713028975886	8.7403688619439	8.75828352478522	8.78739754602956
ACADL	3.97426931983863	5.38109514066965	6.69150741873704	6.43820205748683	3.26165704935165	6.56724729257943	8.37354197458158	7.89559732687649	5.34719722030733	5.91792460859505	4.60930401948271	4.76853290603982	4.31673989828632	4.64496707120836	5.42520635201552	5.11760589148384	7.23489566332954	7.44908358896088	4.54535144167277	4.13362340647095	5.03715725527995	4.79554956469284	4.38774067123917	8.18339625733167	5.66184682446734	3.72708738044855	5.73337400682731	6.77454352316188	5.20642775695992	7.01462225525479	5.39242290201963	4.20416890642304	3.7996983386401	4.45463795327127	4.18475875782281	5.35334211433062	6.2522558906674	3.07684052866534	5.81445019737661	4.27861044147179	3.71274309246711	5.10619337193017	5.14977817386893	6.51547387302359	8.13354446923316	7.32043068382996	6.69218713978045	4.50831464006005	6.32413970354462
ACADM	8.68897070347873	9.59729172864419	9.85804134137569	9.65058800919497	9.6039420553913	9.76659355739003	10.0290442759637	10.1383239598521	9.51018685075176	9.30600681282034	9.60126903294895	9.1392853471104	9.34723017701225	9.84698163548291	9.76991418851001	9.98712093038617	9.41786887407952	9.66425124297526	9.45193429912382	9.65540831266485	9.59531465891762	9.63701139181635	9.3714092462562	9.29720719071077	9.84066669550042	9.62975676459244	9.3978604852929	8.87121765560494	9.64039950315623	8.68962636949605	9.48609439790948	9.4317929642323	9.59856954862807	9.84670841757636	9.64377626012951	9.49499647557557	9.39163289335501	9.59458519415108	9.52233200764331	9.67961631424065	9.64066310550656	9.26026199837002	9.68627369115999	9.40590949211925	9.57388387415107	9.91728567742849	9.62000710804231	9.64200868123489	9.96975507349352
ACADS	7.09601830234347	7.35785845241396	7.01792928576982	7.20921462320507	7.31999149857889	7.29476278436879	7.68273578272572	7.62858777387975	6.86700638180249	7.04191415935042	7.29504450062422	7.00397507055721	7.12979013510916	7.68483452008882	7.13949813575899	7.16257059959883	7.1963512055351	7.26866942545778	7.11410663049472	7.24928266806006	7.13011084323385	7.03632759928172	7.19426903971644	6.8502038105402	7.02770064820721	6.88729677577039	7.28117314313379	7.12169054906643	6.84838094065214	7.89021736785622	7.12595041078345	6.92329406947429	6.63641014448495	7.38889375866635	6.75330874333311	6.99479708724161	6.96993294700913	7.1236349964582	6.9785218810111	6.8901838516016	6.97747202493119	7.22086219726301	6.84353787840189	7.02918011755801	6.79835312550283	7.68543862197466	6.94229843446548	6.76632520408994	6.91413168290639
ACADSB	7.6370242834635	8.07865721667638	7.93460174872336	8.05484717281942	7.81313153030702	7.86040922513072	8.26467060843647	8.43959955875962	7.72774360461857	7.51192406634986	7.88893879567825	7.62800793735424	8.0707673854467	7.76651537236381	8.26400590125143	8.32759058585618	7.25156069253836	7.97124835565921	8.08505911830905	8.07865721667638	7.96666303852747	8.25597129278113	8.01903541274553	7.52146879654897	7.69205337288535	7.71788818457463	7.59103584581904	7.24125508924987	8.05707272660588	7.41371859940976	7.94055346711146	7.85108535948117	7.17951514800651	7.55702021777028	7.07028547541571	7.79444749500944	7.66711961057298	7.4841106107478	7.70062338894239	7.63733459942796	7.56702358535938	7.84590787828841	7.59066560307577	7.23027383721416	7.58713916766009	7.9153386044633	7.79322587099369	7.87852502815505	7.63910679966532
ACADVL	11.3285687675656	11.1233765802718	10.9704043700746	10.6867493771133	10.5127289474169	10.7768651762752	10.678094772702	10.5887996068848	10.9611825028639	10.0580303722171	11.1572051383226	10.9233297640491	11.1138285113065	11.1389152726532	10.5585141332996	10.9861748913759	10.7118463963768	10.9068576012382	10.4835882573476	10.4055921868948	10.391012609735	10.2120673541789	10.306151941354	10.9451463015173	11.1558326290536	10.7214693481347	10.5602559275737	11.2325556920305	10.3267303482634	11.3955242421575	10.6042090495144	10.7909544250116	10.6784614041334	10.7356769867157	11.7261650210694	10.8181814116058	10.9035180473267	10.6196496896957	11.046780113473	10.9311918552924	11.0317840648908	11.0687392359848	10.945270846112	10.7753002419716	10.694761233942	11.1147901019128	10.8130298857846	11.1288106226065	11.1726119273785
ACAN	5.23455850007363	5.78484050293502	5.70422652833272	5.80932666794206	6.18002701137345	5.34578540044901	5.37438169570353	5.59881701387677	5.4984277231588	5.25519076553437	5.30819635658559	5.54793529063758	5.75163395306441	5.72260681063086	6.2707402716127	6.76921147769246	5.24260983810633	5.5155638630523	5.67069541957395	5.7370373441204	5.7933672912688	5.99693783834504	5.37055057221956	4.99936623746372	5.26428221041335	5.64607354719554	5.57548578503024	6.36598881526289	5.07740651702303	5.89036010169221	5.95503652668098	5.59182476274229	6.43129613073501	5.72706313058261	5.42846610646388	5.36080032329466	5.9035785626218	5.74737558216817	5.14687995389586	5.81272390099559	5.90525639921324	4.82909599527157	5.73098820532368	5.61442885935592	4.79420591479393	5.72156840554614	5.66362610298549	5.35695781177952	5.47095674874066
ACAP1	6.71800340998707	6.9476578201619	6.55790498521726	6.27868100048049	7.21901345024187	6.78601115908336	6.29388782182285	6.47549969822562	6.64269765837758	6.5492292739788	6.8355306351462	6.94617028011169	6.96033081356898	7.09989848803432	6.89887729696079	6.3614302329371	6.88433428073151	6.93143457734741	6.4926256774566	6.90754241043983	6.69276340076715	6.78559880989845	6.8303184643744	6.5115243728096	6.67550061409632	6.31996890776804	6.64187199657509	6.9546089869121	6.36044849504127	6.92692571242836	6.740397439085	6.59267238016035	6.80805154004685	6.75067719738464	6.45823780664475	6.5296358753244	6.71411492736801	6.5196893963876	6.76371051461218	6.63178671499037	6.18032505377866	6.64137961413545	6.24418426177636	6.84536143381929	6.14956746562896	6.53043648787733	6.35272169664497	6.54246012766146	6.5032927356916
ACAP2	7.67128184468361	7.10470604059203	7.33759521396599	7.17926932058589	7.69976483646188	7.4930202462374	7.33793567192727	7.62143561358052	7.54549158741036	7.85748348026192	7.75391158918115	7.45492976970965	7.17145969278984	7.5383509296435	7.39074548007928	7.68741079172651	7.13542191894092	7.52896743039486	7.62110511053039	7.54580616260266	7.42988420875098	7.2939001224616	7.51167774071204	7.34591353772173	7.36965301433771	7.45705912520433	7.48208577183182	7.11485805898134	7.40351862657401	6.82607006852596	7.32130499736248	7.32618887677196	7.50911057532573	7.84518140726343	7.52050496662637	7.46503918817992	6.90187692312118	7.59162285187171	7.81633506122824	7.60758853837178	7.800913908368	7.30952854367263	7.81085388714984	7.33194103063251	7.4912444962874	7.13438581888926	7.38035972747689	7.12440701595394	6.94474675249135
ACAP3	8.01856221954138	7.88599415242856	7.5440352404319	7.52473886754512	7.61898145166675	7.56673157771433	6.51770797575163	6.78354662929091	7.84800561144514	6.66527521201476	7.75040887940483	8.00527830474788	7.78357809971624	7.56534944732553	7.83900267371918	7.3707258256773	6.99276279885628	7.49358939026044	7.40746777668297	7.41405007720866	7.4549632366391	7.44940894331559	7.37558523576667	6.84156937934242	8.04479119810072	7.19593023895077	7.43646197052986	8.24530414606036	6.99340232051409	7.91109394573241	7.7393699719832	7.58887334472336	7.39360579928913	7.61645427977501	8.45683537264448	7.59909842559019	7.90124186458398	7.68976636999769	8.1579821294036	7.67183208279104	8.85562294276144	7.45508864786233	7.87633392777748	7.41204693127233	7.0572403155234	7.24339170697065	7.26810301473013	8.02805041873683	7.81153224815326
ACAT1	8.29673029479879	8.34803475430917	8.19507267783524	8.58880535389962	8.12185382556664	8.30613795284293	8.96819150341187	8.80875165765792	8.35159073963493	7.98662811236848	8.08709634848517	8.33774265888914	8.2056281795757	8.35495322262529	8.26242972637314	8.20167607166808	8.60626311433648	8.52612376754929	8.53574316375101	8.37983093648831	8.7378051914536	8.55727561734461	8.57440006747601	8.33548952174826	8.26554602576403	8.31926166620754	8.40577139354412	8.50441402124001	8.48597355260772	9.41160159840738	8.46314230323417	8.31794463460541	8.10472303683818	8.13043250681301	7.84154972969549	8.59442983195229	8.74296060363566	7.98904409881811	8.20672510822074	8.68092740207408	8.57740669194413	8.72549676459141	8.12328507761837	8.0799932357551	8.43212493591309	8.50882885642119	8.37431434028818	8.18864023812102	7.91699639157416
ACAT2	8.11751318655645	7.89443463301534	8.58924287993439	9.21409009108706	8.34659748602038	9.01433533557014	9.32757155026625	8.40146543385273	8.27382002680381	9.24782813014403	8.28571757728148	8.81724887972504	8.72634231303327	8.85449838457684	8.35060511468119	8.72380038469684	8.53115349888024	9.02266341373839	8.68568699710968	8.80940349862476	9.05733266452089	9.12092230615632	8.80319162240896	8.94751804572921	8.19862183143311	8.70598513389886	7.95031562319205	9.08270844299922	8.96614020857857	8.8003824497731	8.14338823539262	8.1877093558731	8.58115944458526	9.06941685130307	7.90311300872573	8.80731027173917	8.75108538579731	8.08467236360789	8.37929263043836	8.88473757459968	7.98487629855294	8.17865327557372	8.21359080648626	8.30896283897199	8.81866090365058	8.74186338580578	8.47618215477936	8.76342316428761	8.3618596011384
ACBD3	8.83724640527356	8.24106394612535	9.11896767238532	8.94821199563766	9.13307977663386	8.49653540464637	9.08340983840406	8.66158758638394	9.14995094046338	8.83572514632934	9.25367412203048	8.96900547701582	8.13896206761099	8.79117217000283	8.26415942282402	9.31626348180336	8.7208656823298	8.86099805362515	9.06367270511289	9.02584524302272	8.57380770858109	9.02968222883174	9.31661265535858	8.49370278322089	9.00432006649794	9.20671812545037	8.76822381699316	8.99782112274267	8.45461790400209	8.84998437426687	8.71751812799283	9.32832173935351	9.12519907655821	8.96712153850366	9.03316634331877	9.18958530698602	8.63493096111855	9.10054703122996	9.27431482030368	9.0232953246117	9.44206230802367	9.21120856597013	8.96901158749497	8.82892433413091	8.55944179629447	8.98594552409846	8.87283192787502	8.43732423030444	9.16389162593968
ACBD4	6.48929376248096	6.37471195212011	6.13180753904146	5.89619253472159	7.19278969652348	6.30049233435038	6.15983202707457	6.45530841759633	6.39991817765397	5.71480944229758	6.4948789181487	6.66301678117131	6.64018160278657	6.80161425728255	6.44323461038457	6.43509005335493	6.742820547367	6.43407777536646	6.17490137133878	6.24778437926702	6.04343214530159	6.28551062012099	6.20471270628885	6.09731152257459	6.23279158537805	5.8257682039773	6.66939665060313	6.64474340080627	6.18657731804761	6.93930118682506	6.39206169177329	6.48737194516553	6.46730803017845	6.79122691407184	6.50023879291986	6.24020321165421	6.52005728217477	6.56909887718048	6.32635763727012	6.37244801386167	6.33269218082186	6.29309851370857	6.39008683190558	6.84770497513615	5.92687446783126	6.42141809470103	6.21701348416306	6.68450763304236	6.07924496803641
ACBD5	7.34167225240153	7.82323878914281	8.03555198722736	7.5069707263467	7.5297784358239	7.87720950760864	7.91462210306485	7.98448892843211	8.15505071994895	7.84017038188113	7.91376225415463	7.82735467646278	7.81089691741124	7.87517134722886	7.94003059011	7.79390452727523	7.36272648772623	7.76838988604363	7.8760611123189	7.89124502113307	8.25901523504109	8.18034629754124	7.99791839805573	7.52795258381701	8.06545465651146	7.77778260146809	8.36647415294346	7.36638205189224	8.37410856902512	7.4321619410813	7.7942200947204	7.84664482221634	7.87961090653836	8.01119674094405	8.28495584229643	7.68442037872773	7.89920503928039	7.9143995635132	8.03355377764787	7.54323627579111	7.98117923213097	7.755341025655	7.85511052030637	7.82414823923391	7.86202019280601	8.10787135854145	7.60600428119924	8.20263134063056	8.09617123711886
ACBD6	9.35424343190106	8.98793742236658	8.46246248784237	8.98385509602536	8.66343703071009	8.99334972244709	8.50562558098446	8.89873787677137	8.65135616089623	8.97020993948092	8.49427845185225	8.75053435974964	8.91086714926887	8.79825610564247	8.72909307095507	8.74315625067647	9.07034299127536	9.10571655253328	8.46661411802608	8.86171862426946	8.77895553553828	9.02364210198308	9.09130245335544	8.57234208002571	8.82443865731245	9.00176848921867	8.74315625067647	9.46332547986521	8.82084145786869	8.93620045385305	9.0404158319887	8.90023175959847	9.09102399655284	8.88125776623727	8.93025668294178	8.8998663979775	9.04258611095424	9.23439274551484	8.78967108828948	8.50352542317916	8.70989796533449	8.7947797715362	8.78099380718478	8.86054471781939	8.87060037534703	9.39702906275127	8.44439164455559	9.0012942215595	9.03796915497093
ACCS	9.65225649907618	8.90746571483965	8.31383412104989	9.44132656131954	9.14970479231123	8.74656300805386	8.85510717102203	8.03180305963939	9.27733045706731	8.16900767747473	9.23978260662921	9.5890769413853	9.37203955169603	8.91869813686234	8.85716029359634	9.31011674794735	8.83941586829408	8.92820656283027	8.89654870573153	8.16114194547488	8.16021235896581	8.66624928048238	8.53338403908033	9.92425311981341	9.07032456942167	8.87024209320504	7.9347714680528	9.79928005807795	9.17968469188622	9.01329360447837	8.76917086540832	8.99642391126526	9.32169601426052	8.59618166091127	9.25290661258918	9.51352094119214	8.9436226999085	9.293342156419	9.14732556784013	8.52815042568674	9.29111369560958	9.31935588552483	9.07174499307354	9.13424670686106	9.35105488343851	8.67498591239163	9.12876420349829	9.59685068231624	9.71355248116171
ACD	9.40409549084027	9.45779420956297	9.19458490207704	8.88544880232019	9.44308379415046	9.01905516821276	8.79948386793455	8.8922878636504	9.11792522417061	8.70489017486946	9.11282029769023	9.68514231019642	9.59634563790253	9.38105362485916	9.21957827900214	9.50386916849896	8.81051058711461	9.56857023688444	8.88688855340125	9.27939082222071	8.97479915004674	9.11282029769023	9.46155491347003	8.78842498099168	9.39550864773055	8.86215934204349	9.21485644133345	9.83279819019278	8.92638179310954	9.77694033223884	9.6019886433245	9.31176328897901	9.29791984927088	9.30831783490504	9.82022391494473	9.4330556460681	9.41973039401794	9.49423678137727	9.45443941009329	9.4995366639959	8.71300659457509	9.26498785839577	9.27131418508235	9.46308279048311	8.93438123913221	8.74379699227139	8.93833007571269	9.4258003533827	9.70054424078887
ACE	7.7602461447564	6.70682735982166	6.68310153527468	6.53014187061394	6.60232704528539	6.6213426309246	6.49210211097447	6.48231233363354	6.62744227579868	6.49845463536851	7.07180121402308	7.84280987663225	6.80534254096459	6.07562290126089	6.8784543043677	6.12134924404504	6.48984623480389	6.54230776118022	6.53978850860394	6.80143101963498	6.56688097068468	6.89680763194329	7.5164893727546	6.77663164995606	7.13735999100905	6.33088616855237	7.04046514731859	6.91859344115407	6.47641022106373	7.53259064120898	7.16673218581885	6.60272783546798	6.72529319771668	6.41686224991764	6.86523576980431	6.97908880953001	6.45959030043108	7.00670993294683	7.1006503804342	6.43038891858005	6.76470804938738	7.02632765812227	7.06129183024153	7.48686993136224	6.01095626692572	6.82273006241598	6.43852495928662	7.49222048029981	6.37588049948549
ACE2	7.79149836489585	6.90418229320593	6.04272031498213	7.47455326206824	7.82546608415129	6.42648585498516	5.88333585176182	7.30009637008101	5.32041846771972	7.09314714453401	6.2235884646483	5.83431362340378	7.6019690441417	6.3708144356275	6.57094721997455	6.64256017181866	9.58965205876948	6.59390728765299	7.19235538389399	7.62603913547107	6.98531855109921	7.51476697987611	6.48401096406304	6.42881142919913	7.0920102413866	7.55023696432371	6.82511675207853	7.31267199228601	6.51516031833571	5.72813463462332	6.51174463120894	6.88374192943827	7.3184709525329	5.20702776735294	6.91304949819917	7.18504909630153	6.29347013557727	6.58587027597103	4.95501954587334	6.69050916915688	5.99095932235941	7.44896095257414	5.90176518874358	5.89601397203378	6.92276693394514	4.44606026217253	6.2323172900115	7.49662029090696	7.90330010389072
ACER2	6.91921455257665	7.60889385239472	7.54782300300576	7.13208204485165	7.12892305352146	7.38598361147796	7.83688214453063	8.18362444785808	7.34954036588694	6.3950815122999	7.58327688870583	7.78531909341024	7.39491469744829	7.84079881650092	7.42804781331372	7.3332571924456	7.11901255097567	7.38563758409902	7.36899048531086	7.36771972959163	7.89860726407863	7.38534127329751	7.4694895636	7.41634055365945	7.15350292940507	7.59058025393096	7.36577183408775	6.90974255024384	7.4853083842081	7.99144501778512	7.30987946340436	7.51439655933346	6.77274079707046	7.68180742112828	7.29565080954233	7.74208777693603	7.37577006840953	7.40755785368958	7.64579074377165	7.35167244332704	6.93331440453678	7.27965102059236	7.25075773445054	8.30079869681846	7.33258227192375	8.2404099588719	7.6418074515876	7.2888804060273	7.18897593800427
ACER3	6.30420115277033	6.66500764872772	7.38801144845436	6.30724901149281	7.30868638369038	6.85307043191911	7.10213652554841	6.84003701524397	6.4576763622851	7.8353440680054	6.58356705667008	6.76489590791265	6.14760695821789	6.26092175114434	7.11251135590177	6.61937338936913	7.45405992143857	5.89820733984033	6.63490872223936	6.72465475334493	6.31548044072629	6.48212555254805	6.43962565688988	6.53410927728688	6.02385389795426	7.12186542751552	6.28694629317209	6.62008945835312	6.58750014966673	5.79818643968924	6.43070987716431	6.60493666971864	6.19360184247701	6.79100906474365	6.48495445281892	6.63324320832343	6.37739993025634	6.76192897466205	6.62855079385381	6.44005644693918	7.31531958065743	6.4290405185827	6.08687103953763	6.46043605857362	6.55714958506843	6.44465466709949	7.07993665220419	7.21769102372938	6.47011981026994
ACIN1	7.75680109842023	8.75573371191964	8.86101771981273	8.07243027353613	7.96536148741647	8.09382870992133	8.39577856473891	8.12031485859784	8.72992207809129	7.80116288543275	8.89072920350068	8.59371584230639	8.56597119616243	8.9360420763463	8.69399371640013	8.42391419072848	8.17924238586401	8.58227794081768	8.45642620435386	8.44494353418054	8.22570631133401	8.47246931119972	8.15258313160699	8.32544596635275	8.51568104044753	8.20269222286412	8.35197190941558	8.23194308653038	8.06749576963215	8.96832626710999	8.70633196587938	8.50085464696347	8.80336098563772	8.55026669890811	8.94962624742525	7.94885911271639	8.70980040395519	8.69724527507048	8.61993274132337	8.41841695356585	8.39099066251248	8.07002307047143	8.60213967633898	8.15304112435751	8.01593553544172	8.35937601229867	8.20850753487329	8.6589123375858	8.87699950266761
ACKR3	6.12989894480118	4.98432467119576	7.16867529920667	7.30131105753386	4.89673892052356	7.67907671119816	8.9203059031627	8.50744202563971	6.50179671641578	7.45153339042833	5.48205043366496	5.4895714138903	4.8170867133047	5.03545311040991	5.87652821753744	5.14698175462422	10.0880789236981	6.77038486205476	5.51245302409418	4.65237629794839	6.35508923253961	5.46336653575332	6.8130799398359	8.25454171529801	7.65148239598297	5.4895714138903	6.99325720834668	4.93252949186831	6.4229961914469	8.18750351022254	6.18301148119458	5.59026719100071	6.15910810043886	4.96779052327118	6.21621443856353	6.10403043529049	6.57716837779221	4.79451491593314	6.32874840926445	6.42248561992929	7.46829072395017	5.80528439189545	6.18503034905415	6.16028414274396	7.98794303646096	8.25640693892094	7.6616700157569	6.00225725168122	6.11136457653672
ACLY	10.2883867222575	10.6239206992676	10.6512000306425	9.98704785084235	10.3290238915264	10.2723375288757	9.65923115830159	9.75707337328778	10.5556194337286	9.80858389855609	10.7183749843974	10.6561420109198	10.7070768879293	10.6900073180332	10.1203533964937	10.3442985581711	9.72694478290976	10.2333243672813	10.5840370695597	10.4340517158541	10.4309705985245	10.6192565492263	10.5542302825485	9.87046908454402	10.5051312837532	10.256386275649	10.6313741449517	10.266073356504	10.5308565647072	10.4155730069912	10.4751066298664	10.3939851978972	10.1218567869056	10.1039557250802	10.0601534897772	10.171952176871	10.4440559119765	10.3655648727454	10.6293007209222	10.4216216201131	10.0061614807822	10.3221983711939	10.5680821276229	10.2773787575447	10.1224054516522	10.0139047493744	10.4088534219285	10.3804987476258	10.4017987325903
ACMSD	6.66257920342661	6.91004464475564	8.45983463240367	5.84666318308463	7.2907993230567	6.06929633939463	4.69480670692161	5.18266564297227	7.06856852621231	3.98734093254155	5.97636854681658	5.65793839173926	8.08974247994117	5.54795534781313	5.71651139194559	7.77122323098219	4.40622012820758	7.81431305575248	6.4136135360901	6.68240977708865	7.36948550654973	7.61343988254198	5.60590564884649	4.31961321123447	5.17572685818801	6.27261624135551	5.50534356440792	7.1548870855684	5.52392203373295	5.80809223831259	7.42334323701864	7.80045943615215	6.28456447878248	5.42683851997032	6.367694818373	6.23200196259333	6.67117923530049	6.5353886636506	5.74260927057973	7.78903729461846	6.33402595309027	6.41887398439945	7.07186795112619	5.39521210797491	6.46426683811098	5.4627414382859	5.29867170219495	5.90607067747863	6.63386326886165
ACO1	9.5152064590674	9.39506930912545	9.63446683709451	9.95376505520564	9.00393883622575	9.58490788653639	10.173600094765	10.3612991159324	9.36615426366399	9.57553302223456	9.01718255358986	9.04460398317868	8.94723186684862	9.42949618510907	9.46990722338757	9.49782329199915	9.21079881530202	9.49081493596305	9.28920394981058	9.3241555311105	9.59087168134209	9.33474371583873	9.17484340775004	9.94579360789582	9.46280672870997	9.18710948563388	9.39296563845809	9.30271244453393	9.20987548912621	8.99876549397601	9.34666257652621	9.51039391234014	9.22542153554171	9.48551631203146	9.0484076871462	10.2384315854555	9.36753714606133	8.9094209109156	9.27067615672144	9.57915438867995	10.1762903759911	9.44671915479975	9.2398572359626	9.04115298147915	9.97425264244648	10.126700389259	9.53101437320082	9.44641170270129	9.84859784269974
ACO2	9.10366694100943	9.28797441658553	9.28313465454389	8.86638099189663	8.92815217549466	9.10573821238024	8.90479023231177	8.88446486265922	8.84343697256316	8.63190634516607	8.73514984519759	8.83064442546489	9.09040142643278	9.25398191773029	8.68317031159366	8.60316133893728	8.60410727389402	9.03606521004868	8.65053249760644	8.79074798774167	9.31900475274215	8.71521283892706	8.93049356837791	8.85613472230047	8.93354441247872	8.90956169948046	8.96190920993718	9.20953011004833	8.7717406072045	9.65720300226785	8.96659403435659	9.29504548425252	8.49636087574639	9.02476238510448	8.28172945725184	8.87695902878601	9.0802840781639	8.65401704164667	8.59474320788057	8.92037622010903	8.80885578920595	9.22130891350997	9.04507348418656	8.81721120821508	8.77176555723266	9.3728939710025	8.73144202172185	8.93036867741615	9.27787133888712
ACOT1///ACOT2	8.84129219918113	8.54265521919495	8.31026159054459	8.70936461470426	8.32228972199892	8.60967647410609	8.12976871606009	8.7400755996049	8.62262330157971	8.81035939021409	7.86542229289536	8.48967370576494	8.71716492125834	8.24635397572529	8.03926550986427	8.76632781948138	8.27939360687549	8.46359266519084	8.46359266519084	8.59150513277636	8.44218816212619	8.82800200020748	8.88297993023508	7.90070751288213	8.65469460484188	8.36040497139902	8.30906130963736	8.48848152801996	7.90592797515712	8.44218816212619	8.64219345129162	8.27939360687549	8.1906206252408	8.72918717476326	8.81392801970909	8.10219993174141	8.58721977226741	8.61792771848221	7.88950103892245	7.97062280903154	8.42347815992957	8.55847177842011	8.28081388548084	7.80989253436223	7.86219945953551	8.63820892068095	7.93377367873189	8.87357337118861	8.14317255872742
ACOT11	6.79811188785827	6.69069455364153	6.32751673905088	6.17443547966735	6.32790440286031	6.45567552286387	6.15780039486724	5.96572302783906	6.67535838190166	5.92045059526006	6.66816793613272	6.73239473600626	6.80785612879647	6.42317302332579	6.3667425733974	6.4961926127139	5.47474250582333	6.40998766783229	6.58592864844237	6.36125880558454	6.39713637325112	6.49853965385147	6.70072116698414	6.49305492884402	6.10435543486874	6.46111621692014	7.07123013494864	6.61185330674987	6.40998766783229	6.80491466981778	6.45487817976942	6.14135962056914	6.1648498258766	6.11081427681535	6.79591769070061	6.2255761651302	6.30171046571801	6.79971296725464	6.44400509925354	6.97732903839928	6.63270739815322	6.2430909117596	6.62261856716219	6.7922181336057	6.41459912421792	6.0694098675793	6.16798368096812	6.02438821998318	6.65840137256425
ACOT13	11.1159352539976	11.0935548248686	10.700232634542	11.2404694752682	10.9116018067354	11.0855542118865	10.9698591609452	11.2991734632252	11.0728813523326	10.9769287066948	10.7881796935481	10.5772680971314	11.2182661080702	11.6190308678773	11.0990616498678	10.8774875431247	10.7448512464172	11.1107755897506	11.0739825183865	11.124771440137	11.4366670262751	11.4618953672489	11.1577546957954	10.4068539464099	10.6925364089244	10.6038920442239	11.102236827866	11.3004367702608	11.2394160562519	11.0924844954432	10.9572877638462	10.969039503467	10.3414647650491	11.0196318552729	10.3469427428798	11.1598609256833	11.1498579213133	10.4916242245432	10.6904488573462	10.3641465973526	10.5801611584092	11.0727295452357	10.8328524074258	10.6912834357736	10.9270413968636	10.9149464754102	10.5472176919488	10.8803646887234	10.8097090204257
ACOT4	6.20855681794933	7.07303283461339	6.61267404689506	6.86636041225623	6.96060129467418	6.25080174268064	6.24121499395179	6.53377177141509	7.26874215027436	6.24517978362734	6.26415461178787	6.06938610986585	6.07996907050306	6.84399960977631	6.04784004253246	6.15657423223461	5.88865435790091	5.93423558962732	6.86040797446823	7.07449133469399	5.66638735085751	7.44822648828694	6.55420605479707	6.53338875993355	6.57456297177006	6.57164501646801	5.36203840443871	6.54952968518699	7.20619570673947	6.57815621165428	5.8869408352129	6.50609274467272	5.67430977036252	6.99371268872111	7.55149870873877	6.54995138358334	6.69595898988353	6.44838075026919	5.65418399747565	5.11849134049943	5.55229625739873	7.36040272339167	5.50028501745845	5.57064737858308	6.034004353435	5.82931862404944	5.71687944298342	6.75571069128625	4.76376922070108
ACOT7	7.86999908125023	7.95395270299553	7.96764002818179	7.95789464493312	8.26459258109177	7.36006881633942	7.47886044708533	7.30558764866476	7.70759821077692	7.6560327491158	8.50116600328616	9.04922710562306	7.66059583384951	7.89835945823401	7.63920981021799	7.59919625425456	7.97419674980932	7.72604923824596	7.32510156334085	7.66868708682588	7.69070100480566	7.84384742632103	7.82208620929247	8.59359475197189	7.7019162974042	7.54257677356898	7.82989968412397	7.53244655184879	7.48265096135367	8.66214422527453	8.17663721794715	7.82583235621823	7.57741233624539	7.70447944089012	8.25780096684522	8.01193162187266	7.55642465418965	7.76483156539719	8.51558004977846	7.45374704936769	7.82586849019193	8.23345583436503	7.36014449511846	8.48407248499377	7.48969713545518	7.93868210377876	7.54619798172472	7.7399270185975	9.00103690271858
ACOT8	6.59783213660066	6.651803468791	6.92685316114966	6.61468674617635	6.80683568259373	6.60669783930639	6.76215974113459	6.36971231230322	6.73929724132888	5.90539085131936	6.99532549643384	6.76673727347801	7.09933999933843	7.08613096361848	6.42422559335452	6.88638216219203	6.08324104769994	6.36544156172573	6.57061662612249	6.77604524516491	6.86655747930514	6.82900235877261	6.71150010359101	5.70651691019703	6.05092057250474	6.4362016954158	6.38923795555077	6.12051164508047	6.3936151603688	7.01028618829367	6.69239253517905	6.81439393367241	6.05360183239945	6.7510067885876	6.82778545793173	6.7075211990909	6.93029605274717	6.35969745236424	6.62000807123657	6.37135515946971	6.568604221775	6.68094441405601	6.45141939378338	6.68803136317881	6.22700998365184	6.41761920464461	6.34039633078766	6.52723803943097	6.46566974552902
ACOT9	8.2649127503428	7.31268037457379	7.88053439681559	7.66012846716237	6.98897436972494	8.14467418345917	8.93581861383205	9.02856278861527	7.37940963158774	8.81494556097687	7.74403551339038	7.33850067692768	7.51059630852191	7.73360472288785	7.39452906490349	7.9256514133652	9.5613324175571	8.85103579823486	6.68697791304812	7.66621218476436	7.75885905183989	7.68435113582577	8.37929994659994	8.83958029799425	7.69287052492731	7.99419377113666	7.11622703504835	7.75650480107535	7.99768394044807	8.29143307243056	7.95131284599226	7.60238825787991	8.28098646117602	7.54860794275949	8.71765579235525	7.90754430246983	7.61427475847523	7.34176253722744	7.72422055293153	7.76683835009086	7.76740134468533	8.3947272562321	7.64752122762287	8.03303152795378	8.44112019527535	8.71801920685538	8.2431407134365	8.0161575770923	7.41088278363026
ACOX1	8.21222452415336	8.91066693992212	8.72826575641361	8.67184561144146	8.29257271806683	8.50746798531585	9.25664967183561	9.50861174890833	8.53882708683792	8.39381869753808	8.63319161545065	8.55535290498862	8.52787083116717	8.82761049159076	8.90890085988521	8.97258310211664	8.60268027210049	8.80486711760949	8.71115455776672	8.57661245370534	8.90243384649174	8.77553746765488	8.68548726286896	8.64828031951391	8.3398812019369	8.49316740813456	8.67085374431887	8.47811647055493	8.70898497266791	8.97717371758681	8.7833034493141	8.77209276680629	8.39676582890083	8.50604712469085	8.35011925234905	8.62878422105473	8.68773173886531	8.34531495808994	8.35135063848621	8.5122209509088	7.81984104961678	8.24244800138729	8.31976692577205	8.41110914183991	8.81120428780506	9.05583668548991	8.7103280223314	8.44186894889813	8.23093121159114
ACOX2	6.38063524227109	8.00881335763487	5.88922641229951	6.7713390813068	6.54789359427779	7.38940940352176	8.24612585444502	7.43153224593776	6.2151445443779	7.1540085772875	6.64495970350341	5.63848092792358	6.27735866970914	7.75619960490459	6.53315360799527	6.29214304462732	7.38387364744751	7.30263849852759	5.84862462046556	5.89061331056045	8.07865049133064	6.06629859844425	6.58124622870089	7.10438701468681	6.72329874054985	6.09649569407877	5.82511541260427	7.36044927120105	6.04522287423142	6.84912671285689	6.37597246269821	7.02441250301972	6.60620761389359	6.80140220035838	5.73973158160921	5.36145656055916	6.4709011882513	6.06011099837099	6.17355059567153	7.68286482245674	6.03016938399506	6.23538396515018	5.48325305833387	5.88009239323234	6.51274882112619	5.90400405805698	7.01031583448543	7.53196713514132	6.57999464491336
ACOX3	6.4287494559832	6.66601145044912	5.7533021113504	6.72841726403516	6.40221351208427	7.04030814606941	7.43320360031811	6.88668263365185	6.12743510983239	6.71047754583367	6.18166244431419	5.96627102530574	6.02825696636174	6.12635194500172	6.32610497246069	6.71580408063889	6.31814227594784	6.75209169691919	5.65257203397122	6.53754002297083	6.340629373095	6.48147906794643	6.39417109293913	7.1472916667252	6.48103793604777	6.18456541109788	6.38183215539793	6.39229707959617	5.54421728404009	6.24032129418273	6.33779656222773	6.7010330713287	6.05061335379172	6.2411610746426	6.02967393867937	6.34101951790877	6.22846179080345	6.16973384798693	6.33695260069369	6.05568158726833	6.14986590505251	5.80427467189779	6.03108449778663	7.57268529019926	6.81011705300293	7.12068666527807	6.71135665612546	6.14406634929572	6.67285700254129
ACOXL	5.94572120511761	6.51602522548894	5.99449896585525	4.79172946680203	6.07164257566625	5.89178871795546	5.12751691334793	5.48636886176874	6.18327369143847	5.18246041303617	5.69882236318823	5.76759708921687	6.69861025447875	6.20365877054281	6.90237671461952	6.22546405871224	4.85938105853629	5.6573823492869	6.16916838966445	6.38346183805086	5.96363960531943	5.93709357879304	5.35560996398624	4.89457291919578	5.22550846392213	5.99808686244075	5.91298548199781	6.34378702327092	5.45142807720577	6.12631870806086	6.02173593079995	5.89607905262781	5.4371429948131	6.1653690883718	5.04323143192104	6.01266786470307	5.50181425578323	5.64569810859643	5.63413902509903	6.36722181200584	5.30604677342	5.85801553060482	5.65534153897566	5.49375394644012	4.03604158731151	5.82303162228482	5.39113952911152	6.33349807569703	5.76100336846821
ACP1	9.60269962462196	9.8610601632122	9.63033046347423	9.53976405287102	9.28269342260164	9.70570429916822	10.0087083912134	10.0773280432781	9.44812464678119	9.61952434810159	9.31624935602793	9.20976636367773	9.62736213184497	9.49265926179045	9.51980228777996	9.71822161578863	9.52389953020423	9.7560560343629	9.59825917789109	9.6068007232744	9.98988903371588	9.75271172048766	9.81109019460576	9.25691357326811	9.29477402138249	9.36812044511924	9.78428651669467	9.10857411636856	9.56754239245056	10.0266745582295	9.86495880988603	9.70109032216996	9.36485384046378	9.52369862693917	9.05970954178761	9.63443118272613	9.7026574995181	9.41016644950513	9.05770526719936	9.47996803550211	9.60878919354946	9.29260547769673	9.36272616657428	9.2064207063449	9.90256629565513	10.0068743753208	9.11275003206966	9.48827145879629	9.59115176998426
ACP2	9.65310686675164	9.36927111122437	9.06100385957075	9.12449096149203	9.10858960609277	8.90786684947441	9.30229509578697	9.52856580085684	9.20494935229085	8.88736821846811	9.05126524010401	9.1800263744344	8.96875192980816	9.20419999434435	9.23539189245773	8.9663086790676	8.67449393002086	9.5266888665131	8.83920098636007	9.25174933481229	9.08836199793352	9.1541436925412	9.43979772821397	9.34642428972983	9.04603793750552	8.95636982630342	8.94833824626139	9.6864123385603	9.04464439465763	9.94080368657009	9.2932067288973	9.26205325939656	9.21976824496493	9.62356801636557	9.7084123254019	9.34690829860943	9.36541875455118	8.988242932756	9.17765655318574	9.37926620173269	9.28142189755152	9.55487788254851	9.82632647817464	9.26995803563305	9.37568526180209	9.86055929308309	9.15352945212268	9.29889579223123	9.30058159479105
ACP6	8.84636194537543	8.23017912279298	9.24787685587178	9.04366192271772	9.26831048068861	9.00205982230107	7.91772633730123	8.30310336774734	9.15468803161224	7.90752394348057	8.94825959664095	8.93271635903757	8.67498957197855	8.64874873664392	9.52292583594793	8.73878635368926	7.9738753011879	8.24405875368467	9.09796829052742	8.98557490175927	8.97443480254164	8.24049885408643	8.78031486958907	8.75485064922266	8.1770192813064	8.79795924346371	8.40079576331426	9.54509168006648	8.58868388319918	8.48912800946268	8.64988730788414	9.12863712388187	8.39656235623176	9.13183973054117	8.53827221426118	7.91583371336238	8.55899520521853	8.82892906698928	8.91654237252052	8.39133387799501	8.84793475442537	8.67141941993293	8.82954956345557	8.4591499653415	7.68654336451869	8.50420457173723	8.83510221132054	8.11113000419895	8.76389328111673
ACPP	7.9809305141874	8.62562272125184	8.63030329816621	9.09675859511223	8.02687323249812	7.8276167338373	6.93636743027113	7.36874913240126	8.7858080485483	6.82679863296367	7.88130854686193	7.9423164794905	8.31626200516987	8.53472887494924	7.54656756434419	8.59348108457178	8.08286715871913	9.07109902107201	8.17502030539741	8.33743139536862	8.70506882162199	8.10409646958042	8.05001517224926	5.78395391901514	7.86572724167638	8.73674558993619	7.36286627638684	9.37217715525098	8.18171498974304	7.65387097402263	7.91939875899274	8.82756405217946	8.14185986404267	8.54157030815285	6.90048543108221	9.63569937753904	9.16799734422723	8.20596047602824	7.22314176901243	7.28185048783152	8.30612366224119	7.45442586180202	8.26652963477304	7.55970743235081	8.55695058918019	7.70378086665954	6.57194623713758	8.90182106305445	8.93307355441936
ACPT	6.19111015499633	6.39620759514431	6.40824517601683	6.27700667902652	6.76392291544727	6.36431075722402	6.36600986239169	6.29853704462271	6.32758015818185	6.05017131213971	6.48207998415791	6.6243588031354	6.2607618820627	6.71668489558414	6.26002335055516	6.59702251794923	6.05287926100068	6.46638256937027	6.71100447808042	6.42484427502413	6.2292087267786	6.41956353339508	6.35157519167183	5.93191359247011	6.30574182977402	6.1819649145115	6.76091955398328	6.32705401482027	6.19643820125789	6.76271906081995	6.2456997009116	6.15387851300984	6.27324316538372	6.48448151915188	6.22270830225493	6.1081567557323	6.34154912392525	6.43903335211879	6.26448891216758	6.66497379259059	6.30083238554371	6.11500916964145	6.49849334438115	6.43757945871964	6.42647059328536	6.38837105610242	6.25439371742992	6.17176797084749	6.16503140501795
ACRBP	7.21291306959589	7.60403794650848	6.88058192427397	7.07233802853619	7.45088325745654	8.04628658279164	7.09081317246056	6.77540219758899	7.53671468521831	7.17659700890426	6.79100437990426	6.59781665109443	7.73533559429903	7.20070346838291	8.04397500448547	7.25851720732193	6.78522834789299	7.24906401755136	7.89206157470886	7.08163776058728	7.05874827909924	7.30961668540777	6.51492131628205	6.93703688251957	6.9441678102187	6.86474081411697	7.74661085167565	7.50042970457114	7.52246934109368	7.69228779022922	8.317772713589	7.21749154864433	6.56569501985493	7.33229402879539	6.1540699398716	6.96652658315067	7.12837785714103	6.74895655946767	6.21846487822349	6.44063863349104	7.22735517245492	6.19380869045858	6.50033951387918	6.65254237656975	6.42743641335836	5.90962733275367	6.55252485101809	7.05687432987197	7.05932868213235
ACRC	6.74598699117664	6.31166661547818	5.90959341487781	6.76619798875987	6.39778616421438	6.16270843947256	5.44636226055158	5.8341786787473	6.45846107400019	6.32916697805888	6.62382777359801	6.3817339354292	6.30815157259199	6.42032255927768	6.80089631244641	5.88404398333712	6.53862540953313	6.38654241828713	6.31854599952544	6.61148320646024	6.04975100934726	6.22177752756505	5.74221868964484	5.8034395189249	6.02045399517237	6.38457431363876	5.87203674853766	6.16734226801332	6.0077621154496	5.48755772483694	5.63131719033883	6.0978388320006	5.82296167365472	6.75843215297463	6.49501052761735	6.12180519058397	5.07994029136578	6.25971024337422	6.41297888792766	6.42890536560447	5.76430277370142	6.00751639554948	5.73862459697835	5.70254101505046	5.57815620245872	5.19014716550177	5.80367085481682	6.23283443704768	6.41136408401231
ACSF2	5.77108428958009	5.72576476237588	6.34753672940237	6.91883403495991	6.34877985864297	6.34548133361895	7.61160894073138	6.6634912941881	5.84383540854253	6.78741900987547	6.17849683323953	7.00382526883989	5.95313757080018	6.06543484704302	6.04573024989121	6.23906870971855	7.8126430078163	6.71907258220086	5.60228788315373	5.64707002090045	5.88070222758975	5.92315028794058	5.82683583018204	7.80988948130404	6.64392841567198	5.68409282556011	6.00057241509015	5.49742084840097	5.8599380696315	7.18496165902102	6.06225521349191	5.78027412486902	5.87443890564528	5.59039861671184	6.17924810819589	5.30577718625889	5.92981379806109	5.21850228496753	6.85048843926474	5.72501705364197	6.28685725587951	6.34466324113309	5.47152331305664	7.32015731379119	6.58458147777733	6.73617286137803	6.51599251149801	6.43603086248741	6.25562018585683
ACSF3	5.91545578233018	5.88079678317146	6.36856365587741	5.94844628323495	6.23939805533198	6.09826503188162	5.93536144321365	5.87426294400898	6.3034445525945	5.71550199814868	6.26525691798556	6.35188916104118	6.46524311870456	6.32795908236918	6.27384253328662	5.85248856508108	5.52363232636449	6.3645239832477	6.27748939375598	6.17239688601861	5.83967545191828	6.20266058406262	5.89607164632952	5.84286848086257	5.91907785368262	5.73967138714168	6.01963299959682	6.64349307759862	5.80790915201813	6.30650314825089	6.03392583235398	6.2462932435449	6.00851887640018	6.1950140769515	6.69910458314657	6.12897491605997	5.95475318866475	6.3612031770384	6.47313748104456	6.15192105747593	6.3452628214339	6.21374892877447	6.24243375075646	5.94323864385732	5.7164563611798	5.89976043964198	6.49374105091196	5.61622156693037	5.89228270718154
ACSL1	8.9423982892839	9.67875171570097	9.40167858048239	9.6616990350152	10.1323441761716	9.61131450648524	9.66414538211761	8.99060675815748	9.5550042942749	9.66332075969137	10.1387563772548	10.2370417384016	9.60099935468137	9.76630420808184	9.82832878833293	9.59377530839661	9.74756198514253	9.49823213624772	9.16548568432799	9.18455421792941	9.88185749700778	9.35873825964777	8.93373041660564	9.83821148022316	9.35495914972057	9.66643643679649	9.51941579197224	9.45115199460338	9.93925573904631	10.1076290921068	9.17183498215105	9.46872264432209	9.44155640351036	9.57904130723874	8.78053749405025	9.80224861162252	9.42142244593987	9.51711403046822	9.71776756749197	9.40196469841617	9.03211515163258	9.43895869543818	9.65717600213655	10.1043621587046	9.17704328019285	9.2942389339272	9.7295717574076	9.7300936578943	9.87411165490903
ACSL3	9.77077309197023	9.45444769807649	9.51405425341681	9.67102190136345	9.67264068856394	9.46743017832861	9.46599375946746	9.46783031592025	9.80800734309159	9.72132659864179	9.74571890040783	9.87080641712554	9.49409672056188	9.88714662033164	9.82960404549083	9.80640464721515	9.85867892255851	9.68008668058427	9.85867892255851	9.76694657510861	9.7884413657888	9.96442144949053	9.56946740970694	9.533956003015	9.46646577163991	9.78467492320367	9.43040940543979	9.72545777790562	9.7520470817834	9.32515605475921	9.81128890044502	9.45993162131635	9.7590241944423	9.63868361832248	9.52911564728377	9.59856902019427	9.55600210427921	9.31131206683859	9.85465386057969	9.63583438120881	9.41293199654628	9.81723295009922	9.31047746349731	9.3851948448855	9.70992420095863	9.2739018839075	9.67705177141264	9.72968220139521	9.49324594044275
ACSL4	8.28686324483468	8.38668388686504	8.85913067060454	8.81586439113681	9.98688009985205	8.78264669153154	9.46306577043181	9.12749577347109	8.54605661077004	9.9892969358034	8.86272131231059	8.48812678864357	8.50517305665907	8.54075742957659	8.76511484916965	9.08936213523502	10.0075792112461	8.57717249579744	8.94981669605666	9.00818092663764	8.62451097830649	9.1047119027965	8.90034429488073	9.38693092332687	9.25205863560611	9.60991789961999	8.59598348545612	8.25197011308381	9.24332130712945	7.56250771360843	8.64796702834489	8.85592828772505	9.82026405736789	9.47131568456192	8.50721484257543	8.43516122778683	8.33659465173371	8.89613280620815	9.02313457585572	9.54206707723975	9.4682306822579	8.88777270077745	9.2340323561282	8.26367021353052	9.1529243849839	9.92329209854166	9.12452330198403	9.06819366804453	8.7422579075474
ACSL5	6.68599576811895	5.40177001814919	5.90281372632115	7.29169355998062	5.53086854640591	5.78438424684663	7.4952086560245	6.9080198315109	5.33316171165847	7.88994162539685	5.27653543619463	5.26502524332799	5.04284643220944	4.95925417867037	5.15825121072115	5.14451094172091	9.09559635327521	5.96668181564071	5.82084205173485	7.55928086044356	5.6447267970242	5.68338334875167	5.55772059977444	8.38109761840004	5.53948315297733	6.55547033291085	5.0828976122214	6.30865055710626	5.83154432855649	5.55898991088155	5.59164168119353	5.71218351460472	6.72696750555466	5.00370346777802	5.78216617860088	6.03825562804041	5.49203982429046	5.38934904304616	6.27120507080462	5.60121292134583	6.59834461294841	6.42982243993913	6.10927818894056	5.57229313455074	6.5280711069948	7.54217852926782	5.78663297647597	6.52546223121143	6.75504330014763
ACSL6	5.71265345637616	5.67902717217582	6.72036991430602	6.39372055081962	6.39098198187028	6.34129176878095	5.13351449285863	5.51430281961732	6.379319324507	5.43450923869451	7.71931231637879	8.0973164946772	6.25280199699891	6.18112441774389	7.0510055858539	6.44748253355346	7.20664917042957	6.56936974240796	5.98036281477064	6.13753236338986	5.38490163846876	6.27770455271883	6.50281321112235	7.5346839611341	5.76778947145039	6.40146526938784	5.65759245758037	5.67152174604006	6.56497226917483	7.50538868004677	6.34830341688146	6.16780950310882	6.37725873857345	6.92077256642103	8.09309657941258	7.05986129279189	5.84440291970205	7.20396661408623	7.83604522999429	6.21122682379469	6.48846609826944	6.60295138446096	6.14936308299021	8.83196893904003	5.87397357700135	5.12924425021735	7.50713968071606	7.18724463100795	5.92872406537883
ACSM1	5.72194766112006	4.65646339415608	5.60213475333506	5.03729468253468	5.79953517812515	4.87433879429908	5.09276914961309	5.38679970832838	5.448514550623	4.9655973448965	6.33608401703457	6.94650600058027	6.22506810552952	5.86017551239036	5.47455725725207	4.72924098073923	5.94782972483393	5.75180520614027	5.55998973537303	5.20614840469128	5.6603763417145	5.31432447663151	6.88355207734346	6.26733942363393	5.62471855833785	4.32282051806099	5.54856244294629	5.41725143810929	6.06700443417225	6.98469361408137	6.60003409184198	4.72160556304139	5.49344380319809	5.66147657442928	6.52454285640173	6.004209233498	4.71463980939115	5.50236518598189	6.50502087303216	5.13616844819082	5.8089779179712	6.28800086930795	5.28627999467507	6.37193879574419	4.87913043572041	5.12248880322515	4.7260910222994	4.99438601336821	4.98684245031936
ACSM3	6.62037513455965	6.51841680115488	6.80071971921124	6.1870150361258	6.64709267196131	7.01657791322019	8.37219572608392	8.24562326378863	6.35409501292588	7.03462685796986	7.06640010866621	7.6171020089043	7.08183476193761	5.99262551576366	6.9933264608261	6.46535354098737	7.08598459957416	6.94037329642088	6.77208999225399	6.68616218129022	7.3721273487785	6.68241023360161	7.28330710967383	8.30415654498788	6.70318549709644	6.56592601984049	7.51536000401491	6.39457645211856	7.95138847605587	7.69380012512931	7.20014521329955	6.66657672462997	7.22586473995509	7.05055075903838	6.66769081416571	6.95661203273946	6.61767063949802	6.15093897030999	7.16882354606058	7.05158218249563	6.23805562235605	5.92978265917885	6.84589722322333	7.62981478357266	7.82598515117747	7.73379829955221	7.16944066178079	5.99423310472511	6.03408294191306
ACSS1	6.50659232938587	7.02623157205621	7.28440246724209	8.30382799603024	7.12644606657608	7.75446997876308	9.02663920760583	8.68042851602466	6.84059799272646	8.08393749849756	6.11867678049217	6.64334703115359	6.72185274514832	6.35724494258249	6.85297078442115	7.20454137618872	8.48321641491291	7.72948838915861	6.62737253818421	6.52810680760539	7.21489152827283	6.83664654730168	7.00859460960374	9.33213835317337	7.58815289205917	6.55260501098615	7.40117910072878	7.69829860393592	7.20513470908292	8.71418593512975	7.32727503402052	6.621141594979	6.7014291719799	6.55718482719308	7.09398807206957	7.60987964978199	7.67811672387936	6.49603267862948	7.19243109825196	6.17889624668018	6.63697672766933	7.29710601545569	7.26334290945385	7.16181189833648	9.19513244882388	8.85110362996227	8.41073119763498	6.9501067408586	7.52009966298135
ACSS2	7.8043317452787	7.16249137803599	7.93863282025773	7.70113936349535	7.65636786789902	7.18699858677345	7.91543613695037	7.8443631240416	7.37531093642288	7.84633945003743	7.28017905242378	7.98966188318551	7.51750581954813	7.64627835486552	7.72011036867977	7.47444241374849	8.13540227407158	7.58048480514774	7.3762919145226	7.55219738197521	7.4709131917569	7.69980009847248	7.70771689829292	7.7730228329201	7.68439663473666	7.50742301241961	7.38163173085841	7.99624516590163	7.36757232207759	8.18462936453296	7.71659647447099	7.49153576553891	7.62505225206236	7.86944225310201	8.00128513491317	7.54434285369936	7.46170886060749	7.37503503875925	7.7298023197736	7.59796326990814	8.03551494788316	7.6911485254906	7.34594865490784	7.77312438190813	7.09495525343713	8.05827574736691	7.80366403116704	7.73975579873468	7.84266270056323
ACSS3	5.17524888276041	5.41613649420889	5.68843039935581	6.97064121461251	4.62505907915337	5.81067918631537	7.11354141759956	7.1619578316719	4.84346750556963	7.25940308111947	4.97145596194925	5.09269164266047	5.34630242536267	5.03037753771943	4.77299348019915	5.38942068304727	8.05884930449068	5.6332820984037	5.29826865591833	4.84346750556963	5.03202870151124	6.02978738715059	4.76872267241563	7.36925816999136	4.9380519404659	6.47186726522636	5.17934498431179	4.80303345722341	4.94957970331599	4.73940620707014	5.24617201708633	4.57947594441096	5.24662208816189	4.76955538811919	5.81211008096593	5.5921292984604	5.29944223867264	4.71504229623938	5.37298976444224	6.05309454043441	5.93033777611509	5.56628701845948	5.54098404900126	5.69646120172164	5.94993145984581	7.11575659131397	5.34048870832175	5.50364818780435	5.6691481611034
ACTA2	9.89195110680607	7.68437113023183	7.63905067535837	9.80874471362408	7.15134886496625	8.59722804696121	9.54376315229583	10.009541424793	6.74990878072312	10.4711424247237	7.82366307446118	7.01431032404111	7.07296547868726	7.18985101288502	6.82151862334214	6.67189302490711	11.2819637921746	8.05216731264865	6.92273319474726	6.56030670287528	8.7398019978627	8.74845559990075	9.06087006264883	8.7538805302561	8.95590966064547	9.18190715432886	8.26452152554897	8.74978802222644	8.93634714844413	8.72226335802883	7.72297042402424	7.3675993893279	9.32226604110391	7.14940714266074	8.50851315405433	7.85490333487693	8.55424028822233	7.27941689390497	7.90551633504265	8.11506379412323	8.27447445830103	8.86690428252819	7.9372877977751	8.50580926057138	9.92824295265103	10.2544340336558	8.3061506799809	8.06327075731596	9.00089130012845
ACTA2-AS1	6.51366722370171	4.86892947031206	5.87753948799159	7.03314388392444	5.7696429121953	6.02350917136397	6.42128908260226	6.30712858495047	5.12149778263155	7.99925942537495	5.37501014254967	5.39821189127041	5.42722973223201	5.63450368443948	5.31212044302381	5.47004300242399	8.53874325314795	6.2266625218419	6.25483688710984	5.02127028898582	6.22054376509453	6.3100650948176	5.88194852235428	5.6256571519674	6.08117102941395	6.50545353519777	5.6585527040201	6.10780265961116	6.37441972850658	6.48854512087077	5.96197624376379	4.56975841432425	6.18207201272303	5.44528223683434	5.59315234969423	4.89914168750149	5.38887942517973	6.41705162716957	5.81669712830277	5.60623523646573	5.19252037103734	5.30757747670995	5.33694826813054	5.37466178370675	6.21944491213048	5.68498114048252	7.22986617289122	4.62624931125189	5.66212854705454
ACTB	11.5665706666143	11.8935941370824	11.7948872098492	11.3525590994393	11.8058655919837	11.811429963244	11.4456466960986	11.6756389799143	11.6050370012964	11.9338865727316	11.7712287807948	11.6363907712235	11.8654684491034	11.7408300585625	11.473849119723	11.6925695594089	11.8058655919837	11.4488104860195	12.216551655312	11.9450080564751	11.8058655919837	11.7453429440872	11.7365183448651	11.585252685367	11.679419765903	11.968812698043	11.9102271067091	11.4273722058411	11.6883553207205	11.775951133892	11.7803789880258	11.7453429440872	12.0182961605465	11.5292142657503	11.6704773301724	11.4208593865591	11.7389338216233	11.8082810687419	11.4386392429941	11.611065275198	11.6508029328702	11.5292142657503	11.8507501006035	11.5056107960096	11.3577028394823	11.5689861433726	11.7695160872236	11.4702263307621	11.5468748708446
ACTBP9	5.82184999146592	5.87800206788458	6.2041778149875	5.31486867891227	6.06305437239783	5.94016466163884	6.05128558112594	6.16696228597778	5.71142033442428	5.87606210433641	6.00139722820326	5.71946805417573	5.91352506294012	6.20699004006155	5.88569934260797	6.44772555635428	5.87654829867478	5.79044857653431	6.16895616414565	6.20335080323173	5.91130301039958	6.21027979462439	5.7140515604179	5.36437289016957	5.92066875005051	5.9211886410262	6.16527841687318	5.48950583421255	5.97815906435104	6.30079955281928	5.83566850104752	5.54030110805949	5.6422640342281	6.00864179516776	5.28249562800715	5.5592172274282	5.93073035589439	6.01712949672642	5.51487052720194	5.86038814412262	5.48261995701004	5.86609154067814	5.95102921021184	5.76118043006733	4.77214465172218	5.75337147506027	5.94219587743046	5.35026919325458	5.84089512081749
ACTC1	8.4119796739133	8.43476939713312	7.61620958039818	8.08401244446455	8.12806774394274	8.4009513017603	7.18661860173948	7.42261739474539	8.71992167442996	7.10681577771424	8.1959969220815	8.80290958788567	8.7160311693596	8.54561867620946	8.94762902629668	8.4999504147761	8.16287913803859	9.01343685320579	7.86853808190723	8.21500639332663	8.2961690055318	8.4036923162221	8.49007255409365	7.2913253541802	8.33992417158288	8.05353767213173	8.17723041599165	8.72947592185938	8.61973223632572	9.16854152071173	7.52634411966905	8.46082894132915	8.23966774479879	8.62755957346825	7.69449272912191	8.48627023136697	8.56756045132176	8.22434868967262	8.78520210389859	8.76431424657909	7.93842872415407	8.53964906346327	7.92112919675383	8.0070714848287	8.54880109126589	7.2885326639685	8.59473579768045	8.67835562471227	8.31996058258256
ACTL10	6.01609034217353	6.26122899491837	6.1424111916752	6.16611786198388	6.36540512775098	6.17366443643844	6.24231143845871	6.37189993951495	6.025585562614	6.03580456584924	6.02319049954767	6.15476206423322	6.07901895397331	6.38205314431431	6.28919434245445	6.62691443134478	5.63217570215521	5.96535468668563	6.16666854427808	6.1686971606707	6.23342966189744	6.29557982758649	6.32865012146387	5.84219216210659	5.83033427167592	5.8296155502993	6.372849461559	6.21627651580322	6.23600389916611	6.65132261420839	6.20257019546591	6.20093636968862	5.92652537563675	6.38299443248347	6.18697785512183	6.35433870751237	6.36293704465751	6.35055782815788	6.09454826152069	6.14987867240084	6.1091291949135	6.06555848295201	6.12030885531271	6.14939075169164	5.94388806444218	6.65094995822705	6.02854028292134	5.89694847256322	6.09855690469172
ACTL6A	7.42754632286573	8.09466245536555	8.34359398125392	8.48922523365992	8.44259838616156	8.25419479847152	8.60250125065652	8.44317051477691	8.05683331131818	8.17446840347941	8.21300589724102	7.93294294629573	7.86943449045359	8.13146067813648	8.26148971075951	7.87048284803068	7.96449611187483	8.84514481061993	7.99917691388455	8.00549648310445	7.66198719313811	8.27750713245191	7.8130291475922	8.13053110535762	8.42050441368968	8.09589280433076	8.02009720536835	7.31617304217848	8.25567252495232	7.14493985156188	8.17758732175969	8.117473495702	7.76335260799436	8.62885678984878	7.66202808533035	7.90610578102292	7.95899443999525	8.07221814808988	8.26647052488205	8.75055671960101	8.46564647707266	7.99737282751336	8.22100319137748	8.3555678417093	7.79434018357085	7.9459651643282	7.84866733734751	8.0683102372048	7.62237030925143
ACTL6B	8.4623105983256	8.34840569390164	8.47256870754258	7.54489238993822	8.23817909125323	7.76126071914099	6.52470845680817	7.12850193242708	8.55900162442724	6.89226216382721	8.62008726332876	8.66337164359841	8.32335306271873	8.43698340989703	7.55362273636312	8.69171800508385	7.35849863278578	7.97440802309582	8.08698988685513	8.00758257419406	7.72617957365037	7.86694899574954	8.56211167880235	7.13506069366848	7.97815615998961	7.99446122512942	8.58826636554974	8.13644654360226	7.55419194040901	8.96356603082019	8.35529354117966	8.34413714188017	8.12128589909235	8.2625412970828	8.74798625013796	8.05106429609289	8.25744237680616	8.69187708089481	8.65036919123562	8.0905651435869	8.06099618920962	8.30114385449431	8.01846373226782	8.28397493850838	7.25671182900925	7.88282001651804	8.15099261041519	8.44622487766043	8.57546863531438
ACTN1	8.77540400188829	8.31100325740231	8.07459135825721	8.0587304479762	8.16249817737723	8.41541213175669	8.34334993074399	8.53136640708723	8.09139050607086	8.82099812917646	8.52075157673844	8.25707903753634	8.15874906069932	8.13238544855912	8.19193238507879	8.3682137045404	8.44374709691491	8.27027761496172	7.83225869151597	7.97963769482926	8.23353013799404	8.24119800162899	8.44809519056717	8.7112205044055	8.45024096568011	8.66446867442129	8.44042828529538	8.33574244398805	8.26402046189678	8.71900337161953	8.20443519085076	8.56832280722358	8.54367196209087	8.15221702945017	8.95307032815703	8.38627998049262	8.19856730527077	8.43009346903142	8.41530784221478	8.45883190507957	8.53546358163426	8.75177477188304	8.36438042394692	8.9096219759818	8.60634795432459	8.91099818547808	8.3306469991142	8.28423059623563	8.47494486487139
ACTN4	9.53740741545253	8.96269861045788	9.46445866114431	9.510838950831	9.14289334610018	9.21680747240325	9.31598136223194	9.25284641953172	9.11535082981551	9.64125771767186	9.10259075302843	9.2355680931983	9.13710979379936	9.35397516353978	9.66761401262419	8.89301341142496	9.70527509331443	8.91243368700969	9.08793947296272	9.3645142096534	9.19020043147823	9.17010217735966	9.18535042572188	9.41795203406369	9.45744066713179	8.75760287091242	9.12025966443469	9.29496113445994	8.90650933120113	9.52747883934165	9.35501575932644	9.26754591997679	9.06917947622933	9.46110121798712	9.5450027492639	9.40054413676765	9.28171272708777	9.01336149389368	9.32910757355626	9.18501832916594	9.31841325782109	9.50221487783976	9.15727425169553	9.52090220365817	9.04887580329467	9.779414550647	9.46561657431069	9.25322026932965	8.97851551895066
ACTR10	11.0075273883119	11.0053454197236	11.120063860304	10.8031841404333	10.636703119595	10.8204330297661	10.6951826624079	10.3048420073748	10.9984673455408	10.89175674957	10.9886305856014	11.0759182797809	11.0362639345107	11.0198842523548	10.9512606440902	10.7087856552754	10.4995553546879	10.962382318987	11.0235579952743	11.093732054327	11.1524721603897	11.103426598447	10.7942354834789	10.8277238281804	11.0163686375144	10.976834628707	10.6609822440923	11.0021301487819	11.1127820125356	10.5378730701574	11.0870747627453	11.0273013543292	11.0029288936509	10.8492612198009	11.0869386623668	10.7239114008206	10.9803394522127	10.9191478636658	10.8765964926446	11.0910579485532	10.816320853537	10.9012316539489	11.024625259523	10.7134093095295	10.8573645379676	10.9001386806223	10.5785101457975	11.0570086967032	10.9653550763146
ACTR1A	10.5108310480629	9.95952119528409	9.7211611753018	9.90635900523696	9.82682387241836	9.86225379756428	9.9289841588448	9.56919849638846	9.8057181778195	9.91597805112335	9.74396144944415	9.88138597811559	10.0637367885826	9.9738181615563	9.94524939603479	9.96302675185208	9.9005181586669	9.95598627718935	9.64872524019942	10.0396446072635	10.0557515019343	9.90576128844254	10.078426989588	9.5838478009816	9.80181728926643	10.0194952595357	9.67814339274458	10.2828996132043	10.0365616469554	10.1502316518654	9.96417709452486	9.96772145025319	9.75522036689741	9.87288983120019	9.73168815183838	10.006006604448	10.0759289831359	9.87288983120019	9.73427616069564	9.92010002032601	9.88999292052833	10.0175362468246	9.81091079412235	10.1212893960769	9.656377932993	9.9863826183237	9.61478418448284	9.78443089150346	9.825664961311
ACTR1B	8.87135370432672	8.89176331938047	8.7721084525786	8.87800916515289	9.30614693211298	8.80443853383523	8.96967264979403	8.91843097998508	9.21547250353296	8.47107982791022	8.78376198320809	8.94739149764175	8.88750729063006	9.08000867620534	8.89235296810976	8.90345171099902	8.70792737965788	9.07834730106945	8.61298198190357	9.06694775764599	9.07602456316962	9.00969306523787	9.05640778660998	8.36852975439897	9.37803527170131	8.65571757038125	9.06889997303349	9.21438185258943	8.52602473078588	9.36134084205337	8.95080389045685	9.06600850299781	9.11364188182833	9.19043864867667	8.77402712240897	8.78437386396275	9.15631970066699	8.9048295374848	9.13056639400408	8.82550086680226	8.91573704294835	8.64076850164663	9.21500369362668	9.37410227551046	8.7301271768966	9.27424546241136	8.68634476271878	9.23365830688819	8.9662316915631
ACTR2	8.30043090918402	8.69402181962112	8.96191831869536	8.50460839272193	8.51519506718932	8.73162402637288	8.79347638839408	9.18270921075826	8.66426109555547	9.55483745057776	8.69889222814901	8.44522343521842	8.62157893832612	9.02636400264438	8.7250859330619	8.79967902234523	8.62282369440341	8.77751851936308	9.00882591817626	8.73798525858871	8.97731100118316	8.8363411739282	8.98921644425134	8.53935871431438	8.77448400589899	8.91592578314154	8.99316409923932	8.28501227425291	9.01900119835709	8.11454509217183	8.55053556656667	8.64929134177346	8.79775370410716	8.41830591407256	9.04098288641579	8.44218023951479	8.45989806868288	8.70530821743117	8.72318945087195	8.85828729752756	9.04534289689192	9.0077522245594	8.48013136244884	8.48013136244884	8.76714904503313	8.78367594541374	8.63349203958204	8.67538601149604	8.20781237479421
ACTR3	10.2144271042924	10.1415066868405	9.90356656815418	10.0195780473056	10.0157600414914	9.97734840757148	10.1657792221045	10.2711581789205	9.99895582505144	10.7588757315745	10.0928747753959	10.1454873946019	9.88663358759659	9.75130349811083	10.4771827635141	10.1579735213288	10.0975482141468	10.1778710711068	10.2226869730801	10.0386720690626	10.0396971911466	10.1947621284633	10.2004247551258	10.4789555160177	10.1073692230897	10.4998921622801	10.2055234149165	9.88961911841761	10.2688534010316	9.84436701551864	10.0863856627689	10.0884498813372	10.1296282532293	10.3440185127848	10.4234490044643	10.3869957829385	10.0021168407482	10.1818515855679	10.1914919254774	10.2522206767816	10.2988123257727	10.2434327752944	10.3427288752653	10.2601950685332	10.3029846824534	10.3319655924693	10.1102327836929	10.0372155436099	10.125711428441
ACTR3B	8.52185978533169	9.44537753029321	9.20930171969551	8.66918998612988	9.10702146167967	9.21615115184034	8.38227510932536	8.67894259626239	9.51886422310647	8.00923701149721	8.68205560589933	8.36730711834556	9.62741408861317	9.49283901652274	9.27068305233806	8.99882131558839	7.75292714509917	9.12808977567969	8.92241015751868	9.4851826955238	9.46137846064782	9.10808075672057	8.88988827924393	7.56137112292364	8.6861022143235	9.41574970689097	8.8337679430246	9.1976738025528	9.37070381882647	8.71394190714953	9.39237121739028	9.17568506759859	8.36639766895632	8.81209631083378	7.8397749680311	9.20069742948766	9.14897240742845	8.64785084080357	8.53594772362674	8.4841831680684	8.08856231911957	8.82541910004193	8.70365389535037	7.60680101659621	8.73567704332835	8.92093912970585	8.11779176649208	9.29845363605132	8.41027275723878
ACTR3C	7.37671747221962	8.24144079862502	7.89774648851429	8.387792970594	8.05572303390094	7.65636682817967	8.36851546459927	8.58931706024802	7.52637951564829	7.53130752408416	7.17420233667926	7.00468711360265	7.86949613573575	8.1610995416189	7.91047482454187	8.46128058575335	7.60240372434787	7.8773952654606	7.82459963989572	8.11847952758087	8.3259035160415	8.23621335923468	7.74399020567112	6.61697443681465	8.03859800294929	8.08274037638547	7.51357758211338	8.18175624473725	8.17519800110482	7.35408371825374	7.89254425374974	7.52107747056559	7.28988172757175	7.99714570751185	6.24493423668103	7.8042456326206	7.94066617384046	7.62353048202475	7.31603808003905	7.46835467465668	7.53860601586367	7.58007367441025	7.05662198948396	6.71116537193749	9.09260629305525	8.39818558223637	7.57184688455004	6.9618465473763	6.75972057125824
ACTR5	7.16139396590856	7.13320430293495	7.20474411395121	7.04413718006671	7.54804836502757	6.94742681558906	7.26058358628742	7.07638786032962	7.11417664388397	6.87438084207457	7.13466975833863	7.26638240882725	7.29885988575978	7.32611231634228	7.24353700583771	7.19101322327399	6.99154845999503	6.9899424681935	7.35367877308271	7.14661632137156	7.27580513199828	7.46054846529938	7.03561970514108	7.39083175058889	6.90546652406021	7.20942542982409	6.97059496768537	7.60010304678746	7.46290753835002	7.46716627581283	7.24804386273395	7.30731048474437	7.40727495431376	7.37339889791859	7.39993023139769	6.7281080967308	7.56661221453502	7.08717471634557	7.05473406964144	6.8898412602311	6.95074295053915	6.94046634759917	6.94197735618009	7.29358876219358	6.95458007880844	7.43844786578772	7.59786169411539	6.73643463599868	7.22364718924655
ACTR6	8.48405457007462	8.66189448171454	8.50661225613574	9.3848590794283	8.87704468289228	8.56341373975463	8.31801517667934	8.30679060351641	8.75976212084554	8.5069114737843	9.06878061415224	8.89982531543664	8.97709191724762	8.78550950615375	9.03046413193347	8.94892927837093	8.40706078435499	8.66189448171454	8.93396448460097	8.64944468072923	8.83209652063248	8.78270507407506	8.93499903451005	8.21476650905147	8.65034428934583	8.72350593792586	8.53427913243784	8.55738342851708	9.1076133934901	8.2222313048983	8.89946938333182	9.06952670260274	8.69542939009195	8.77110407578573	8.62135835454079	8.29550446824288	8.80216795245093	8.63745939310694	8.69826706857603	8.13971670173497	8.53721854733195	8.46893825333239	8.62199981459784	8.76848738811398	8.26764104701476	8.15435587629914	8.43403148333761	8.81738796127408	8.87950984759177
ACTR8	7.63325552848857	7.66515483327678	7.67966197760129	7.86172599941709	7.9119809129844	8.03466603779459	7.83786786447376	7.87298470296133	7.80304730765842	7.71860703107663	7.65402828414748	7.63436498611727	8.06524699571757	7.70647227165268	7.79476527573469	8.02318991892254	6.8734678241239	7.99417669603493	7.89363809334223	7.95451012208443	8.04202938338217	8.01459561890543	8.00858898759387	7.12908536970964	7.64164413655339	7.84290678442427	8.05243228051349	8.18992083132042	8.01564539389512	7.58340560425739	7.80164369988033	7.99243311036677	8.00377547875905	7.92048089569393	7.0557583228168	7.68764506602656	7.81571441748438	7.6827574841964	7.13467049496049	7.68441367742886	7.99185493737867	7.7016342503054	7.75351445002425	7.53419460656931	7.67094671624134	7.79173904878586	7.95297063230375	7.74937183542027	7.26514846720684
ACVR1	8.23523398824903	7.97911063389684	8.95429707158736	8.60462060597338	8.23795351524862	8.80533828825095	8.21983419755958	8.81504129199026	8.52843533816436	9.07720507722718	8.62556214884938	8.30471029947298	8.2948344862838	8.96029800316926	8.70784413404965	8.47975244743081	8.37983007358825	8.75727059915892	8.42226911202753	8.27967959127188	8.40477388332314	8.45326618992056	8.68942363417656	8.50650631271771	8.28229345763642	8.26692131645895	8.73196438332061	7.55244212721362	8.25185726984352	8.17311935958935	8.53009233391793	8.57301227636912	8.36692306368852	7.87563764751157	7.61006704740588	7.88179460133963	8.95667727936402	8.55734327771925	7.99900582002931	8.76334991664528	8.46739941525322	8.16707041614285	8.6333725232821	7.8110622122858	8.30439566731431	8.68072033758013	8.25006437627658	8.88672105161073	8.28422139839572
ACVR1B	8.67894572613042	9.98219754352795	9.591214253282	9.55826442366012	9.17080846717722	9.90645022626691	9.80292312374746	9.82551469729581	9.46853589894895	8.95990182848927	9.88756670377119	9.55064848074258	9.87654008057909	9.63740425384915	10.0358810964673	9.93171526828951	9.30020395886064	9.27672601003488	10.3481911704783	10.0190342291398	9.38417821558967	9.41643864221801	9.51738789387673	9.88260988668588	9.49975983064664	9.70451443208018	10.2540431996698	9.27770704674968	9.72107444656716	9.62491085646553	9.49833799673347	9.7029702076217	9.35507099228858	9.37687276434918	8.4213181435533	9.1670140947055	9.24947376843624	8.59124976631594	9.6545463140356	9.00446128317884	8.72992685974456	8.52159902809346	8.91597769979581	9.39832648829655	9.56128663085683	9.16990174663405	9.70039209119406	8.94290744446995	8.88673783357883
ACVR1C	8.35606279156998	9.14967397951519	9.51831577486001	8.82661077154716	9.71389303965675	9.44114872744797	7.94933239453808	7.96230979702477	9.50603872433581	7.76417286518332	9.39867596226845	9.49704158918137	9.04196402592098	8.30501767857691	8.54147599954752	9.51061488772705	8.355753403132	8.53782999110645	10.0372716049715	9.65497593081261	8.08286782674896	9.29515021372284	9.19780328057354	8.05913743511098	8.30781809160872	9.18338737107299	9.58393497343607	7.71706723197923	9.48386024897833	8.18238445823659	9.27676299025319	8.63817829054953	9.3322838262038	9.1092535603321	8.62953037275548	8.61004188561755	8.79240697084927	9.57374110827027	10.0033314310777	8.18690693764617	8.80398366941099	8.75829963131257	9.18009356444669	9.0151109363748	8.95112920843831	7.445037235384	9.48808229331309	8.66867447647693	8.20210278455948
ACVR2A	9.77216194935788	9.57438209790997	9.63617715746373	9.5374055976413	9.46851059873448	9.83764398082314	9.44141941413999	9.64252056241637	9.43300082827541	10.1361033496892	9.47767161582823	9.48370172890533	9.39332760019061	9.40753855995986	9.66434421255042	9.47682240344533	10.0657768789009	9.64556986951367	9.69302099654072	9.40177036292019	9.36141313102995	9.44762783159642	9.40013338768626	10.122250006048	9.50695785829024	9.68039059932042	9.44500161963651	9.61356876658678	9.51739219027364	9.1293696250395	9.46670438544559	9.46670438544559	9.75174922304238	9.41718472841678	9.79142043638843	9.56680829427533	9.45887873946728	9.4010738700068	9.57250799019753	9.98367083733848	9.58955368738726	9.5166342478284	9.68920065119632	9.64124886159003	9.41121707224091	9.20949437706032	9.89538095586007	9.55067728847786	9.50193068443491
ACVR2B	8.22725509190431	8.115450552491	8.57523052103385	8.34780271322716	8.7346547646545	7.84118755277498	8.03219514627582	8.49229334223368	8.19252023306222	7.754455680298	8.62827162824184	8.46187041679432	8.18764395073924	8.07070835478852	8.53385903425889	7.97887522955015	8.02890327114296	8.45649612298803	8.24957139026414	7.95888362572048	7.81537267567435	8.19106273227326	8.07044204362853	7.92854626596067	8.34179100317874	8.49606207778299	8.44551871928854	8.56494821830429	8.51872736874599	7.55205343023328	8.53186025844077	8.28613293215308	8.46980272492495	8.08596950758558	8.49795094926491	8.08564647310992	8.39886493091839	8.65605228979479	8.49586180070658	8.51974904648672	8.73655036602133	8.1578023762851	8.32186254919626	8.52944873346554	8.41726155202451	7.92414654070075	8.36431081755673	8.39097462156809	8.19640980318652
ACVR2B-AS1	6.57251480411764	5.82494258078453	6.22798096525688	6.62723763125098	6.34688629999349	6.18314856053769	6.65176936393196	6.54823466389043	6.50358532449753	5.58017249203564	6.76233396829457	6.79419810361654	6.67595650305758	6.04250446304463	6.68331142175474	6.50358532449753	5.46031071439112	6.42965336457094	6.45699862531469	6.48700861235869	5.70269703806247	6.21203861852677	6.07677585845929	6.32534528694779	6.09944071639576	6.55596648178877	6.44223298725942	5.6853880646185	6.94454270548471	5.48011505423454	6.21361767933584	6.07252717655516	6.04432492229563	6.33932147965581	6.3437346266659	6.09618918925383	6.26293135377041	6.5474638187635	6.27624127984609	6.33772479758539	6.6762497863246	6.51271762825126	6.75364628202508	6.03766506446296	6.32993130527232	5.32175237402833	6.28131228728005	6.26913501672581	6.62680452696665
ACVRL1	8.05588355278996	5.76183358161603	6.05749473612414	7.32715646827005	6.51765608797383	5.59638804078438	7.53220687593913	7.58040801567629	5.96898896676552	8.18305927556454	5.77564488881405	6.16851902358284	5.68138930709454	5.80816868726244	5.82239814539238	6.01979098633545	8.57164854851623	6.61383743963149	6.4497914243679	6.19693242681611	7.01833161900496	6.94275913470614	7.4062154400443	6.99658871873325	6.95550278215509	6.29503860022388	7.05035856691294	7.08093573528598	7.35721118502521	6.37134687845279	6.97286031267596	6.40474300991109	7.08216004770859	5.94228914099085	7.36003224613116	6.65693563290533	6.63504007435689	6.30949582513143	6.52818212520851	6.46665135780488	6.07347759561096	7.24167562044904	6.47689084060259	6.49923015116042	6.91610766652223	6.78912252954655	5.94962716834259	7.75750793752716	6.47084424538072
ACYP1	10.1974827195825	10.6488206636911	10.7962728606209	10.2447131707702	10.2440974850439	9.93949629291299	10.0403881385044	9.92614266403503	10.7811598417625	9.96171942385736	10.6232480411689	10.5455184739799	10.7487391010803	10.3413808681382	10.4587481010036	10.4210582594006	9.98512757348271	10.3526667603381	10.7234284724841	10.4716704475725	10.4452413064458	10.7387651938487	10.4500599793476	10.6684218400369	10.4184645195325	10.0937472322242	10.8558764788017	10.4204667577291	10.2428842516324	10.7811598417625	10.8619789219412	10.5506666546271	10.6774081759875	10.436913874559	10.6491289546752	10.4794989719037	10.5220699618831	10.786968997525	10.6160612905294	10.2337385925611	10.47723574745	11.370158407935	11.5693181291813	10.486564746556	10.1031205130503	10.2307941838997	10.2881567463436	10.5623626123747	11.0456124243476
ADA	6.19028713406888	3.52724551864938	5.07801880807235	6.03174753894296	5.05427348394045	5.43923607502629	7.49175731379456	6.74021049204512	4.78080906531126	6.76020340534408	3.49617962182695	4.6023658321631	4.87449112164158	4.33217990561067	3.94425033617958	3.94425033617958	7.59354157635515	5.27462576108383	4.73149777124469	4.91177874546138	4.26231155447527	4.37441091044425	4.69352633679475	6.50589138278096	4.63141163841563	5.93276784970296	4.41187708481747	6.89546494693536	4.75998893109722	5.30716659944601	4.38631206461979	4.72230811616508	6.11418423539188	4.1496618268278	6.31614485579523	4.91649846431997	5.2031689757439	4.39814341403192	4.67265444282003	4.63199240348785	6.16700575735988	5.85895476689998	5.4276773019394	5.06743541487042	6.71796717786216	7.05074552049782	5.24755968248436	5.31754959995401	4.08599335873907
ADAL	6.56061610960462	7.34476656558535	6.70403305457265	7.27714536797123	7.76926030343021	7.27920685270044	7.18353068643758	7.01409091953206	7.3007878987176	6.41199851198483	7.40697881062014	7.10498792266795	7.33836207626297	7.03919154977143	7.38114179612977	7.25338646308692	6.64285350777033	6.67015351142336	7.34234128943334	7.15797140518398	7.52776636439562	7.11648940364529	6.75521616071938	6.72671232039574	6.68221339267602	7.53991132590038	7.16042993108969	7.27253538741455	7.63931831011482	7.48026420156992	7.21439036960404	7.22813327515412	7.36446791134072	7.58328160661829	6.85280701037762	6.87692090527934	6.79059672121071	7.01905773473004	6.79686332184864	6.31536874889403	6.83371089448234	6.76709696881845	7.11660762240711	7.31860769958729	6.44067142363477	6.14582043132203	7.1204812187128	7.68225536610073	6.91027040823734
ADAM10	8.19578480462585	7.82801948104849	8.18526774269531	8.11645848666586	7.92479829633873	7.98032443033147	8.54648148802948	8.31649487705874	8.29494686312903	8.68637297539187	8.20773534937937	7.95637340818619	8.21165922253486	8.36302793485073	7.99176316554297	8.33850164710232	7.61417879670722	8.1604168927983	8.43534495871696	7.79357532302849	7.95354285175562	8.32131961822925	8.35633280027259	8.47134639089225	7.84746408259209	8.24951960522152	8.64973594234224	8.05222638914228	8.53036676929892	8.07167411147576	8.41556851318169	8.0888363753462	8.76386036919025	8.4696822309645	8.40328014420382	8.37565595235757	8.19368789516663	8.67581248374997	7.77826706970004	8.50787861869603	8.38126193126397	8.35230308160794	8.79668899831034	8.19057438711934	7.96545932916746	7.95513471594682	8.46183864570671	8.02926595900265	7.93017255787705
ADAM15	6.95618499674265	6.50766320947214	6.93326711831711	7.15174533191038	6.86139372164505	6.69600897656958	7.13538240390299	7.20514847557592	6.39815421551115	7.02207485596266	6.48998008741388	6.75523458826048	6.51255089957478	6.70665969240916	6.66776526085096	6.9532713658635	7.1934872408332	6.88685323727382	6.72224315944098	6.6555584993	6.75944923825875	6.53999693813267	6.92145056662724	6.52945264316429	6.50303438094811	6.20179140944975	6.84265981332698	6.80244135273156	6.52517375714467	7.49734663176861	6.87767419744592	6.6310078754361	6.39057045015343	7.02072965464925	6.66573455572754	7.0148295281503	6.78950298768314	6.77658771240408	6.80557637422113	7.73745888225559	6.69789666874892	7.09645146012319	6.79153457170186	6.74415043911211	6.39199227134256	7.40091869639501	6.68474937679572	6.74791927194724	6.63683889232947
ADAM17	8.68932285874774	8.60819480218819	8.47861846072166	8.62670179460122	8.82795017223865	8.71795606026813	8.56057618156362	8.38859695094608	8.83448182170732	9.08749127111526	8.79688081026635	9.00947152048171	8.55463155870988	8.48987273930735	8.63991380694767	8.46061435444208	8.5877897570536	8.60646405205187	8.82670469743733	8.60196253629313	8.56899512159926	8.35040108586865	8.39761074461816	9.01997831851108	9.03692088499534	9.37576145252603	8.77237049233808	8.02992662436341	8.55990403608954	8.6961675890777	8.64812043902424	8.68371381944219	8.9452577674159	8.81479697251622	9.00510610918463	8.36575781207748	8.50940028961518	8.92073277382226	9.04516187025365	8.65352999924326	8.80213089492164	8.76383914883045	8.94975830479695	8.68771158065232	8.82362389604923	8.51589671748695	8.87965656482097	8.48596912228067	9.09056153027382
ADAM19	6.98349240629243	6.86385019802376	5.53307339603502	6.57493604726356	5.83775965565309	6.02617290439779	7.06561647380055	7.33614712591611	6.04313789382541	8.70027222277915	5.63561352405241	5.65005851757571	5.69998052181844	5.38543800319116	7.86543385162643	6.23278495998303	8.24012687317267	5.58793638204707	5.82989406964573	5.91904499388591	6.11972025519109	5.56242225653303	6.48333748060933	8.55090605828663	6.9960590651277	7.66047259804273	6.26587716158258	5.78594789248702	6.24295443344351	5.69658752393292	5.90664493848217	6.85144157444353	7.23229082029233	6.84165337433904	8.02884848297791	5.34451971390071	7.27192339660388	6.76632101471962	6.32563399389602	7.00090340640943	7.64347665748052	7.14715837082062	6.8042456678531	6.1228947540791	7.32504989884961	7.44284709311655	7.24604083950126	7.47590502201019	6.15513585014845
ADAM22	7.99654187777842	6.66745856761086	6.99415171541206	7.83079747193351	7.3399626093043	7.17488257090892	6.4330094037947	6.17817580479911	7.47878676972984	7.38301381094458	6.99968142896835	7.53971861945167	8.06298148638507	7.72946998126769	7.76647028454213	7.19260858173928	6.28566301263715	7.48017659588865	7.28196123094754	7.70718694428202	7.30196957305929	7.95678674051064	7.76647028454213	6.42728305274617	7.27617760684301	8.22991908089654	7.40839818391236	7.65299040594518	7.76874116121232	7.12527837711192	7.97367942837627	7.51688862478125	7.71646884679007	6.67503182394839	7.71410919688309	7.66505196077083	7.53568167278815	8.17947282240959	7.41917586773281	7.05297003860086	7.71616339049143	7.4397111219597	7.11358402286191	8.23058520668112	7.98060168097734	6.67121648386822	7.64647258140615	8.3333932058444	7.81578128043581
ADAM23	4.59843516571447	5.46451765078592	5.33549458386328	4.12920529198392	5.82305848339683	4.60763927662398	4.4783042059417	5.02477879095856	3.87524374394326	7.00998356632779	5.52592436634638	5.32813395858241	4.52377399775497	3.50339994615361	6.00670694026254	4.50347948491348	6.1577633702481	4.69490710868886	6.249996628	5.27625096753889	4.35824553972299	5.46072604412146	5.28595637717197	6.5899951152245	3.53018661039624	5.02642822546839	4.23740305918127	4.55844256185251	3.42625321165768	5.22185387302969	4.45491343627813	5.69189609801249	5.13143810438798	5.43763745262566	6.43291803111905	4.13982166760847	4.46420379592419	5.64670660605458	5.62481878133076	5.11410477357019	5.38180304811396	4.48553324806596	6.34526875543338	5.90204268285342	4.44574230517061	6.24473695865973	4.77071990407638	4.12383242615767	6.92881566522041
ADAM28	5.58937716538431	4.41071943030998	5.14703011698994	6.4910204913199	4.35460354666653	4.77163646584863	6.72047294880349	5.40741446645968	5.26215055803325	7.93971935238735	4.98617154987921	4.98113513151142	4.80068943751575	4.42904412792091	4.82443526670439	4.73042275711163	8.11855305053803	5.26845700494834	4.6271666814802	5.72034874058518	4.5068350387836	4.60208148037556	5.19237688048331	7.9690202503453	5.82343953202273	4.29564648472468	4.41951843886164	5.2007902259159	4.89660556506571	5.01687736348522	4.41538253437779	3.64356329337746	5.59691695756988	4.10512071790058	6.20292195537031	5.00354860132863	4.06313853265292	4.56220940655332	6.99428747716169	4.837001028257	6.22750085489252	5.43407118049586	5.23375338686716	6.01396032575275	6.52158988118726	6.70848165874458	5.57851246758948	5.58620103233278	6.44921345253816
ADAM33	7.47705336390086	6.80151940627958	7.45099819569932	7.37065407228078	7.38560221774899	7.03087012030579	7.19230855644822	7.11604634542651	7.24605549509548	7.96619214013806	7.26783400866365	6.87422349436833	6.96559117956167	7.04217764120386	6.85759557719464	6.91053956386161	8.47131033230799	6.70219606902823	7.33260834637117	6.75905984278178	6.82732515092691	6.53065214165476	7.07654724765293	7.93903471169117	7.57113209126422	7.45396153938763	7.18951693128377	6.82299861158269	6.91336860255919	7.17184047586103	6.54578927343135	6.94523917685933	7.26456366753962	7.09650495467559	7.40400198687918	7.01711151872715	7.01740219309994	7.32264865738745	7.55996749464937	7.37419011622266	7.65843127996006	7.29489357173181	7.32329044337886	7.2391627565072	6.87107882434277	7.32529542502618	7.95826237515707	7.34358200883538	7.29041066300553
ADAM8	6.88841505582969	7.33705180240424	7.12276635175228	6.6062727369534	7.07138173136027	6.25379148268595	7.48673564889437	6.55777637492804	7.0895188852398	7.88184404128591	7.22843627557495	8.12816507505892	6.84815911856848	7.41701794710291	7.31274532100759	7.16682137141171	7.01029153065279	6.68980093953841	6.41947161649661	6.77226157607591	6.3355286210158	6.28448233399963	6.72362567542662	8.33959954136021	7.41955735890973	6.93321460006477	6.61910646737941	7.31560968577425	6.29165710420428	7.94433058397674	6.85061729213533	6.7879233529966	6.5031827856789	7.37924545224592	7.6159861081674	7.56276645929624	6.77924848420602	6.88483621404473	7.97255125654494	7.61099139002573	7.15723663433356	7.6907300676525	7.04334157765073	8.4224706115669	7.00791214758727	6.91319027127949	7.20830108048572	8.31292419008204	7.54007518525883
ADAM9	8.92077059327129	9.76122231971806	9.25441020314973	8.81841141899237	8.88854724520349	9.31016175588618	9.23344306801676	9.31200784015561	9.25656957397399	10.1328090038011	9.22568297927358	9.06591260231896	9.03482804126795	9.01386378914009	9.4477627845787	9.58560598570012	9.64232622815213	8.95179653321848	9.29581400047618	9.36212119590676	9.0284662100011	9.49187564570293	9.55210834937554	9.47860517320082	8.96690540197641	9.06951731970294	9.41338967570365	8.43172067115995	9.51363752924341	8.80106629927403	9.18468088065854	9.16026759342241	9.54589990448419	8.93844111866979	8.70684355250864	8.91029433982162	9.34401458894367	9.51683152500386	9.17250365419643	9.27603717255512	9.22385478013969	9.06120620308775	9.47066308123917	9.25845949042491	9.12212986698404	9.83876517315094	8.85625240911293	9.59985822804482	9.37178657712809
ADAMTS1	9.01929329913279	6.16239008662887	5.52454405506881	7.19270724342662	5.68283952852009	6.67673724195928	8.3976985457593	8.0825811849799	5.50901626013368	8.8772690685833	6.10364058465057	5.36400587860817	5.42651254985015	5.26859450458655	5.07643507132449	5.40003173186672	10.7167504289182	7.35578284012125	7.22735838343738	6.49820705428531	6.17487658994596	7.70295117442959	6.58092657363332	6.18100575751755	6.91615790964339	7.63020830848568	6.80002221052589	7.94234617319414	6.85715076776872	5.55496933035866	5.92967946465909	5.6063470989183	8.60072115839306	5.17816242315198	7.75643616868722	8.56601582844099	6.17371530655273	6.27274599823297	6.60458333265616	7.42992846252622	7.52921108989847	7.09628859952915	6.77994008131138	5.68390953972753	8.28988385227588	8.65558609721058	6.60857532499882	6.42364882284963	6.4864910914474
ADAMTS10	5.75387595272424	6.13459911893085	6.42658153826773	5.71738101392799	6.0028401049429	6.04060649140155	6.21895184410085	6.1064363623006	5.67449256428882	6.18761142285488	6.07562189275281	6.16762334924325	6.18513057264873	6.07347417710686	6.18397557890136	6.13459911893085	6.50065386454578	5.94307442848773	6.06210560228764	5.94572423232468	6.08602638188208	6.05433468981046	6.0388510918136	6.3133176968824	5.62816681507585	5.853349550582	6.19396293392516	6.4766548126478	5.74729821560591	6.6866565394281	5.96378986179812	5.94449096627377	5.59971028762586	6.36645909133386	6.31142888924293	5.92331376305311	6.25195243849475	6.03510283969488	5.89457732771031	5.87009909658822	6.01024851969968	6.06261937255078	5.74189001792795	5.81104932534836	6.04837954054799	6.31097548260657	6.18324176500927	6.00504341151418	5.95451577595745
ADAMTS12	6.07257015865935	5.20092264114615	5.30387649535832	6.72692596646041	5.84703891648659	3.8933726583285	6.56966554250636	6.06850681459286	5.55167600094145	8.43077764175618	5.60074716284411	5.51199462502396	5.22010712511563	5.32496700536599	5.43161627424026	5.40329234800407	6.65769454904932	5.06796357504321	5.46211743220963	5.47811193031221	5.8093792557499	4.99779242041627	5.27618885940652	6.58140230085198	5.53448762881794	5.83609775806437	6.07819530615117	5.79141140432122	6.13601427412463	5.23945471181076	5.37326817068008	4.1143777998643	4.90122451740634	5.10733989732439	5.85315650680882	5.184073091844	4.82257107277362	4.83966461773105	5.42754468556728	5.36463065396039	6.46804998944602	6.2578153174335	5.30889029746738	4.96211873037574	6.19716575855257	6.67725483843493	4.9433107102556	6.59362107103974	5.34464013907924
ADAMTS13	8.17178141543019	7.77636827583319	8.07928894493998	7.47617452765316	7.99026779964501	8.29262944515921	6.98612503327269	7.05415878080443	8.48771138958527	7.26840121084058	7.82193734332438	8.30999855791675	8.38503450818048	8.37718224379996	8.08801528400994	8.04737945564516	6.91217543298013	7.97680993099236	7.83170969045678	7.92178068590072	7.5577535513065	7.9578281024067	7.53219599159557	7.30282630630208	8.03253843583557	7.90273546288703	7.57532341308612	8.33311159006212	7.6556700874795	7.90618757764955	7.845234795624	8.13130215209219	8.07017224336924	7.67119652902149	7.68897002138811	8.12381257417413	8.12152749320028	8.340226743631	7.88673758431054	7.35215254372004	8.50536250498777	7.97818500725996	7.92992071605602	7.64597707292671	7.97704871016368	7.37752184119016	7.95635138993476	8.33584676496737	8.31245326050407
ADAMTS16	5.16091138625582	5.38026011331943	7.30573508740449	6.15546922573246	5.58998658939455	6.1663919350644	7.95076052449442	7.59033678348142	6.07097460662448	6.63198263958333	5.27240857791156	5.423113447869	5.65172603937472	5.88360688803302	5.33403110071611	5.16942520564458	7.72047007554998	5.67123291452627	5.17879363910552	5.35596873024206	5.74630871691878	5.56680363791692	5.87233149591934	7.0758667170452	6.16419883755102	4.8480931663851	6.26735522401281	5.5149012807276	5.17727643770485	6.82782139932856	4.74997415474924	5.5114362436941	5.13777523366876	5.32674475950342	5.27191161790415	5.33646967825587	5.88892776798309	5.22367012700181	4.57683469525844	5.43505354671187	5.66788217093188	5.10876303470432	5.61121526899307	5.48870315714332	7.21472413531348	7.89252245353645	5.68490885908195	5.56474384639152	6.05341103211435
ADAMTS17	4.13748258373993	5.01895802645562	5.57492377062645	6.34764484927031	4.51423662654752	5.84239694644954	7.16884201100622	6.55604401044426	6.52021272382393	5.60251814703842	5.28510767285736	4.56468879239469	4.52201975523999	5.76928576298505	5.07713223502196	5.77783876886474	5.29382842275895	6.75949908625596	4.65172369929555	4.58497224438394	6.48888919418519	4.70898064864387	4.85718879451419	6.96377639866055	6.42172856021437	5.04981710877361	5.62937949177088	5.51007179859866	4.6273455478584	5.58686074550286	4.70595156006342	5.20030773688412	7.04829185980694	7.56076245175568	7.07851099383328	7.9244198558129	7.03035585450568	5.90289398466817	6.92079670697617	7.81206432817264	5.06175176784267	7.24216904285369	6.34459211327279	6.17536554449645	7.00914156863767	7.42563155226325	7.72709083046577	6.51066839114071	7.81414997783223
ADAMTS18	5.87112453116181	6.47235552443288	7.81801199450822	4.8214058554574	6.52688936925921	6.5847711347699	4.13429609810078	5.09371288596077	6.98611391202382	5.99450740248892	6.38302549121929	6.82569626813053	7.65351256116543	6.6287302530619	6.03647730027802	7.1269162109389	5.33902606149847	8.10581370635508	5.6155978745672	6.33705439680375	6.22181993396188	7.15073944943091	6.61351148361849	5.08551991438514	7.14239287741606	7.54151982611168	7.19529021385915	6.95249343070216	7.16885766420221	5.4571770363837	7.35776155251379	7.18016720765253	8.20928278976645	6.63788297789037	6.98527217864389	6.5491170944381	7.002265886496	8.43625683138261	5.62103858878131	5.90441148796415	8.30186687672932	6.44243305604584	7.5884753257024	5.6850804904252	7.06904320336911	4.50341714113375	4.44116534831232	6.93820881443837	7.36011129492642
ADAMTS2	7.27799751700359	7.92097944716716	7.61727777379727	7.6107335906849	7.26034430471369	7.50246385420192	6.37220149756049	7.09691101568728	7.51439602114187	8.08428522121072	6.16624291335803	6.08130175750612	7.90451003068819	7.39268011519869	7.10281381746801	7.24804386689043	6.37054665759649	7.08576582554447	7.47543162944211	7.462652534631	7.89193838562529	7.21038602796271	7.31298515412627	6.18470498934511	7.46110237114546	7.41998735361554	7.65851649989264	7.78635693143001	7.47888405002256	6.49030035537075	7.83356221679752	7.31394532291504	6.38554918659566	7.35084712281213	7.20990309938042	7.05855518559425	7.31100154548462	7.38718984452867	6.0906574662946	7.28226690054333	7.72627882884808	7.59709282876034	7.22787224431439	5.67868415323304	7.14884626109976	7.09399959280475	6.65631012379891	7.20329515877662	7.17712032953582
ADAMTS5	7.20647151272974	7.37224991476508	7.65461967816877	8.34040681993113	7.87459612274672	7.10590535843405	6.24697618006895	6.33928456477338	8.07618895894715	8.50100116169914	6.47884846620618	6.88132267633	7.62521705741666	6.58186531961563	7.37137500845142	7.76437427162893	9.05904236731171	7.44305483286361	8.53239203108494	7.47586766536798	7.19260761268248	7.45219231594608	7.45152123396043	6.27493376325026	7.58675002268081	7.6988505187842	8.25661579240553	7.65084027518085	7.9392853495692	6.249000963252	8.03390598667402	8.01797403884578	7.68120239083171	7.77380785910857	7.17259339194106	7.26992335431171	7.84999393175388	7.71646207670781	7.41407522599593	6.83205197303392	8.31096476258337	7.52572480884535	7.659971010475	6.70460985050514	7.567806841097	6.09547700048123	7.71704566806208	7.67434735564883	6.98332135179511
ADAMTS6	6.37356018097607	7.24402374760926	5.72004671927749	5.34974587519848	6.31307019346768	5.86014818394173	4.04457318562859	4.82196237921709	6.49604120242447	6.16571129747944	6.76835058334537	7.0838656062418	6.1009422357982	6.00863595039625	6.24553639604396	6.256336145038	6.76772775826053	5.33168109945259	5.61502283934586	5.44814274431882	6.07633115066208	5.85797589157265	6.50771537505134	7.57933150609062	6.52994814183757	6.83893679334191	5.63356043047628	5.89322057571828	6.38238701758245	5.69891339067456	5.63894274054637	6.57544475474255	6.80395974999472	6.38273535980195	7.61500618330529	6.70899221655495	6.38351294172952	7.25813310626125	7.20799378807443	6.87580300330273	8.29201040453007	6.23426563248861	7.28391198843145	7.24883440369882	6.05710987299014	5.65444396135442	7.38510112672027	6.10824704051258	7.18749277884118
ADAMTS9	8.8943134625307	5.97279299594333	5.61808364263904	7.33299210175614	6.5487916096799	7.26733778030288	9.51371452528768	8.14624971507481	6.15189123278503	8.55084777017113	7.27162334016984	6.66806479790467	5.70423915588832	6.61714410595415	5.98271225369478	5.42040768415871	9.38305052020784	7.78252967309144	5.96125502317788	7.06243124496238	6.04537788607821	6.2014837239704	6.85509711179737	8.32999617989805	6.66097188302516	7.61602133642603	6.31174907169499	7.30513406383494	6.63886526771673	6.63289548472083	6.23201620188834	7.35742662862722	7.97248586243385	5.84365346107528	6.92636398959162	8.14721404343425	7.08443886850376	6.69933090169032	6.7799039842755	8.15221259742175	8.36977643983942	8.4089654828586	6.18708402589496	6.78894505352962	7.92597889840126	8.86868244561915	7.53308116226827	7.0820891209028	7.09782341059602
ADAMTSL1	6.91906430732836	7.95334670481251	7.49496765210227	6.76338417637092	7.58419651728677	8.18386302609506	6.99555422552639	6.27751511467927	7.41251764146081	6.8548739306128	8.14975333983561	8.0591347713435	8.46362517117131	8.39755040252217	7.99007757357947	7.28620142668834	8.15003642754642	6.86510512080754	7.31158209861917	7.58556429797705	8.24051011613266	7.5801837251571	7.66446475092471	6.9259441965426	7.04801504881019	6.9865097161396	8.43408587404766	7.51355707844548	7.69391159179263	7.47859145695267	6.7169863865163	7.83754667426014	7.12023559276759	7.6481674850251	6.16368412425411	6.86774899628578	7.10239058225651	6.88067762157006	7.5319490184288	6.77149154935208	6.75283158937048	7.74384827180715	6.55315181226347	7.2982501050035	7.01778452985797	7.36876753971353	8.09552422700197	7.48759384461547	6.52958499862783
ADAMTSL2	7.6646477033723	7.40864679565953	7.20500631527006	7.6691981025224	7.58873737040941	7.2144357213869	6.56270427310127	6.74867220583854	7.87672212983582	7.20291613827799	8.16726155003033	8.09252206310033	7.80084937958509	7.88158379093541	8.10568372163317	7.70927669224131	7.39257488608194	7.37311282313501	6.83486092874955	7.10668512194403	7.48180588135993	7.1056858072641	7.24483435357451	8.45757451029254	7.79321430705942	7.34405367735542	7.46050322917608	7.87996580699364	6.83714094662103	8.4762868463147	7.28910100655185	7.49506294216211	7.07291016564869	7.80406833963308	8.98158000382035	7.8235593123586	7.62938003884242	7.56797085082038	8.57931103498968	7.78081716837225	7.61367913809008	7.97837214036848	7.53583570459878	7.90231725851263	7.48884671413753	7.62910250496796	7.88880482799957	8.1284061819774	7.35940221684057
ADAP1	7.25241041479484	6.40963580227103	5.88564737490989	7.14741902707773	7.22334076508883	6.73952026728699	8.26789013969477	7.50006875395766	6.53002604135711	7.01963852254038	6.96775780945437	7.10993621139575	6.44781136588298	6.98375494312649	6.53151936161937	7.41426247626809	8.35332905105784	6.81371108967142	6.07460725448582	6.96738948892962	6.49821688847349	6.38010813740471	7.24733408010139	7.5830334292568	7.06674633597665	6.54221306141439	6.55340676109275	6.71232180035051	5.99516643332633	7.59229774007235	7.2279390464587	6.27767590939584	8.16564339720626	7.11798238210495	7.81585912767303	7.27886116136255	7.07104727855205	6.46882031982724	6.30106558797547	6.81723149807779	7.07142991205056	7.07410548394538	6.2265818267281	7.53901568081587	6.5584357569334	7.37534300908037	7.06169136470444	6.66186321371769	9.12682447065304
ADAP2	6.37456862582286	6.87156327857427	6.38986079866329	6.43324681697806	6.42281700337118	6.71080737407502	6.19660396292536	6.25229297509528	6.6704124638704	7.75251551234948	6.35879706545237	6.27827153515023	6.31368255125454	7.54445167867579	6.80216494051934	6.74527022530598	5.90866471403055	5.92619756540688	6.68580977401621	6.34540508060839	5.96481864529402	6.44285385882811	5.90323615664781	6.73416425343234	6.27705618648245	6.12931126466546	6.0549483237589	6.83727019033183	6.14397840104818	6.03085258957657	6.36578049747991	6.08053720059022	5.11192672569777	5.8872969908035	5.98695075874904	6.60142525780249	6.0862717526546	5.55545954094108	6.52607267583788	5.00221064243298	5.77636362974607	6.43745832495798	6.2078982528636	5.78946045848502	6.04505407069313	6.91773807527772	4.97409268289777	6.07555739312946	6.16272200666994
ADAR	12.6559500845667	12.8620304454346	12.627320323149	12.6168766653017	12.8979622263699	12.7514145226544	12.5108502305498	12.5691706866042	12.786455160847	12.7387039046891	12.9582172648219	12.9879079594586	12.8561001271595	12.8372091358539	12.7789658572887	12.6612928248902	12.4536164335442	12.6612928248902	13.0524869953758	12.8620304454346	12.7129255942415	12.6958076271226	12.6387744915891	12.7023018555859	12.7985864331262	13.0173537441961	12.7078668670785	12.8372091358539	12.7514145226544	12.5742890976922	12.7724438449293	12.8112260478014	12.9505480164929	12.8440904168343	12.8440904168343	12.5791565607194	12.627701201467	12.9732021821751	12.7593855497833	13.2180060910234	12.9952790602376	12.6391553699071	12.8624113237526	12.7989673114442	12.4588255355906	12.4682329570154	12.8770061014891	13.0023639537521	12.8237289370999
ADARB1	6.56007697425138	6.52391298967943	6.82301877259196	6.26665822645333	6.55887290102738	6.92718519772022	6.58087274739128	6.58087274739128	6.12515289784446	6.64280137224946	6.31698246199128	6.66878855714287	6.54375055765479	6.4889715427312	6.76190160951105	6.36671680854863	6.75020295457118	6.23640673703457	6.58909523613079	6.44231589187492	6.59464816139465	6.93210741796199	6.65962827125958	6.44941691128392	6.76802401573477	6.3877254081906	6.81015588865908	6.81753095863238	6.50184803201125	6.64205988082903	6.69633646971808	6.23363318983417	6.77683059105623	6.61108247742246	6.37126199477629	6.14309643559695	6.47336818161975	6.22318722710832	6.1333919358271	6.76619023776361	6.55986709164528	6.48641376592883	6.26264370569392	6.79603551038848	6.17474927577358	7.15257626635308	6.30057541358665	6.60420983348371	6.31863845556765
ADAT1	8.5695474686346	8.67451485151756	8.8921055406177	8.72767055382488	8.89425577128488	8.51158308720826	8.37468880996232	8.51073299601426	8.46488828207888	8.19629926496208	8.06319008764237	8.07403716963643	8.97538998520657	8.09626914642076	8.38338770232447	8.84018772620752	8.17894638301392	8.22992940326598	8.51044010745162	8.87282592136548	8.60218566379256	8.98752087839157	8.50314034477371	7.91824188518266	8.34373957149832	9.21749248749848	8.69793879290524	8.20923024397673	8.92345788354944	8.54039332069911	8.41100086862377	8.6003660808407	8.39837185685006	8.68122260798389	8.23510026016669	8.46897024665786	8.58666348450985	8.40565325021046	8.65055299135322	8.574336651938	8.07949275095866	8.72448745332571	8.36395081737527	8.01958530394603	8.51567117489308	7.59325997782445	8.78662473138143	8.09183387077747	8.09324932874395
ADAT2	7.44705119331917	7.42337502517525	6.9457905902012	6.8470071716184	7.15700561453556	7.10813135809581	7.01639197510645	6.59020622025638	6.92322689659413	6.47259321280053	6.8571284315706	7.36365880595006	7.31544732118937	7.18968467679102	7.14030671387519	6.64524965367321	6.04384768644335	7.13423081587516	6.81050072565187	6.93415722893677	7.08733210998099	6.71760173769514	6.3775232793884	7.26566776773023	7.21730507283832	7.04254052708425	6.55082481802869	7.73699956558984	6.74000047479542	7.52503340001921	6.89407083401936	7.12627068253868	6.76096220209851	7.33782296140779	7.02764090618842	7.25281341114178	7.10420036301742	7.17437462839616	7.21070826278415	7.31478109030783	7.16771352755063	6.68293973815574	7.2022817345624	7.53870365696868	7.00921290785868	6.39660371700693	7.436118383658	7.18239956607461	7.29287722272791
ADAT3	6.48652717594316	6.1841778392273	6.6017438273641	6.32448311197404	6.48182991202554	5.92746428729674	6.24280707928023	6.5633299415873	5.93570084917031	5.41098550071434	6.18880008541651	6.64239670380435	6.53654572724619	6.15455641592694	6.68190892606639	6.11736685794849	5.64590736430634	6.31677263596511	6.4048973080053	6.12103118545179	5.92153788675202	6.35722257983234	6.04839767432914	5.99834065239615	6.0962907233271	5.26260235744259	6.29391915823976	6.31731507184749	5.99224113401663	6.54550938402594	6.15260691675392	6.32497072720873	5.8495928338938	6.51602628898165	6.75256680432904	5.97958220721784	6.27138193543402	6.04884472939061	6.0203139484495	6.33776396918883	5.86191978549745	6.29235996994902	6.18606561938063	6.25883281594238	5.57239559504317	6.4796157612598	6.33582504943905	6.11454583299519	5.77533201512401
ADCK1	9.09865558202794	8.57532399159536	8.30260460355193	8.39586283312345	8.66024335189451	8.11780726100742	8.78715223126008	7.99343282870769	8.53848028462922	7.98471129254146	8.71158898036822	8.61337050329571	8.53754861573439	9.01474384711764	9.17840124746318	8.47208469412156	7.95826016460969	8.7565542633454	8.27088844066853	8.43464775732249	8.42005545720179	8.63353070286945	8.70783249907603	7.90166296182885	8.62975979945815	8.80378189607444	8.08897552194704	8.87781640234009	8.38334827962994	8.58430704885488	8.5608605290721	8.32579440961447	8.16159635128248	8.66970876015015	9.02753307309201	8.72682804364296	8.23829798810982	8.92916941335373	8.56447824876385	8.82141503112228	8.58683830223996	8.71675178975451	8.54565738331859	7.95721473245422	8.25284798334778	8.96250758390028	8.17276387885063	8.78415404417641	8.49096870763399
ADCK2	7.76837613689317	7.75022646997059	7.16272127026325	7.42207760346925	8.20975581666216	7.35705943061615	7.41009786045329	7.441779379839	7.49841982049616	7.38450057158663	7.5579767248726	7.60168805532094	6.88716118402595	7.91041148255635	7.35643165433851	8.02986325062435	6.9281909854356	7.45139437049623	7.35771127807008	7.80069409817998	7.75923968122058	7.45398635475912	7.69993119138345	7.00992514595144	7.45227633839549	7.18456152993459	7.42750035806383	7.80993550418119	7.47127908780578	7.32752602300256	7.69993119138345	7.4207796856437	7.14474692276042	7.72698823763669	7.65682653583397	7.64786916971298	7.74697212819256	7.40816839621825	7.6733480283923	7.3835435828737	7.34059290159612	6.99837587682391	7.28285385245309	7.49175988869663	7.19187347170077	7.62385191285798	6.75185333196863	7.46776670301792	7.58425867924931
ADCY1	9.45386170456846	9.51917876389493	9.57287200514555	8.41845443577271	8.9769826636368	8.9097351401475	8.72382848306674	8.73460491993814	9.58441184850744	8.08292392358803	9.08029255547881	8.11928974602072	9.6755005566948	8.7814399081298	9.03486414374588	9.43414864046774	8.1032658437853	9.08223351648089	9.51444946068633	9.65262508120721	9.67995217079248	9.66580815703989	9.53217480513744	7.7398948511505	8.85912510686035	9.40401603202992	9.555252583345	8.7955915559473	9.87041159333091	8.46583812237941	9.42528835388747	9.73759031508271	9.42378271624694	9.14635984334415	8.5135941513122	9.30997025961199	9.54210404246636	10.1588286556169	8.70949284509538	9.27439837992942	8.86780235754487	9.04158134826606	9.56795584900875	8.02025129515497	9.47326004515382	8.43788712965014	8.68308756884739	9.24340693918979	9.23290723717119
ADCY10P1	7.14190973650824	6.43876922278563	7.69096430171596	6.99950323733577	7.03018353907462	7.25530306110288	7.07835146941636	6.78169364730305	7.25842032123593	7.31823711143092	8.22826676754442	7.61744628812721	6.90391203952981	7.00551693972677	7.0467754691971	7.46569756777096	6.97192585690693	6.96244980670792	7.84638184893228	6.64067132251656	6.48203709932731	7.22708138955791	7.15013544133649	8.02312218195905	6.92409919055399	6.88805043346181	6.69128258830759	7.89778366183463	7.74166351228841	7.26654852206738	7.55691446862235	6.82836078083128	8.05022884437466	7.97295788283057	7.4269689579929	7.51946774962578	6.84893276361808	6.94339979769621	8.00518295377365	6.81267083602309	7.50734379676852	8.07837977772587	8.05244467049806	7.37756024149576	6.67976715285267	6.4484924520459	7.28401758354418	7.1145346068284	7.89070848192036
ADCY2	7.21405043246696	6.1709553081713	6.77848149664537	5.62721982066382	6.2066961097909	6.65165047297519	5.60418605752799	5.89205015612588	6.53653104928294	6.87099743739561	6.9344499932209	6.37622555631655	6.72546109836733	6.65266490839907	5.68900444708431	6.00873207632775	6.27889674637829	6.65198956796238	6.04743449747137	5.89665500906124	6.07324845956385	6.7204126673955	8.02006022011285	5.95833800197015	5.77277990583967	6.74880356142148	5.91089129944804	7.14635301530337	5.92689810259712	6.24080317645818	6.43294940376847	6.12085758573529	6.02161738313575	6.99879225195141	7.59009222287291	7.67676281193912	6.173691511511	8.59518591230101	6.77265673886575	5.62717677489278	7.21689586808545	6.77587291709165	7.69016038839401	7.16091385028339	6.90881809883627	6.15821567222143	4.9317641945973	6.66087222413721	7.45711854575121
ADCY3	8.5689181304381	7.34337525321062	7.74276354337639	8.61150201465414	8.03050875559681	7.67155330216505	7.9649479896891	8.05518533616207	7.45801589533192	9.22835082613998	7.74737129847403	8.01209392281458	7.81333199352847	8.15518476266416	8.00809082249831	8.04100499127386	9.58204530686778	7.53101248673197	8.11182101661201	7.82657821819539	7.7228975391189	7.53609634795666	8.32590880212801	8.76133737389959	8.42943522281934	8.34360185802163	8.14271078213533	8.01796526357342	8.21080728927573	7.77477787157182	8.35220414352526	7.91234207149855	7.96014679014401	8.19996430297831	9.27246096123949	7.63430547006117	8.12306268912415	7.47610873501238	8.01923251272377	7.97768558765245	7.82468221823759	7.93898292058416	7.35109564480707	7.51795275030698	7.17795965170356	8.33562598282133	7.27462728752853	8.22419239157188	8.19490710369674
ADCY4	8.99891604096814	6.48102025268252	7.45866089580971	7.25472058004594	7.47806276438045	6.65477751786893	7.88581659263607	7.97568429777699	6.31709072505342	8.66634977722563	6.70165988178607	6.45093787035158	6.68981393948071	6.48058176503222	6.69358996668558	6.21156039591813	9.19887899303419	6.38965607533992	6.94257738679705	6.7609767100646	6.60629704553978	7.32259033741502	7.0735109607323	7.64054131411155	8.1771166190553	8.35285917821689	6.87051247385095	7.88037857140126	7.18397596987027	7.09422538836221	6.85465044929154	6.79323023544106	7.70253896071579	6.61480016677174	8.95300507111528	7.05376889513059	6.81977136409748	6.7554259633172	7.0510150378125	7.01085227934428	6.99160044517927	7.52160133926029	7.94444669280459	7.43809702885016	6.91015305807351	7.29333899438172	7.31008767388079	8.67080487339459	7.20272498906777
ADCY5	5.92483379000075	5.28559677437489	7.18374475131262	4.96554908547266	5.53339407950232	5.7813336546041	6.40280115043343	6.03489858449175	5.51577915974458	6.65833889063209	6.32854570848677	5.40018385711728	5.74707883864618	7.20107892498764	5.49512535333469	4.22681319211766	5.82635451375447	5.57415158175461	5.50768589513696	4.8283496130068	5.52453729936567	7.51245288778688	5.12530688507174	6.55352196126168	5.51286736760285	7.42384050849514	5.22051395190793	7.12216746101369	7.43396159447052	5.41596444267238	5.04795564848318	6.93840112900951	7.67583177269591	5.79710269879071	5.44273380127586	6.64858944375247	5.38440026639215	5.08474650408	7.13563742241477	5.61051562742837	5.61164904489071	5.95202521619481	5.95557532628814	6.54002512325763	5.21090203267018	6.86414363035931	5.56309325111095	5.74636068973841	7.4712001262533
ADCY6	8.13836025453477	7.71868775141252	7.66913794029827	7.51915128589293	7.74749471675841	7.59846222529877	7.78136003915948	7.43580380939566	7.90843882321895	7.31139747754905	7.90069607447714	8.19139440207845	7.61839915658745	7.77221141738089	7.74884288233862	7.66262694726737	8.35521393180599	7.61869963334407	7.68226340179942	7.39396391347034	7.44380624169203	7.60663678500871	7.72102490340359	7.93316646835906	7.68986486676826	7.85448732610704	7.73997981297443	8.37382657646201	7.68171518096201	7.92196425709151	7.80294859765343	7.59942235798135	8.17786657343462	7.87086688430853	7.77851405971794	7.97522584473405	7.74037639561841	7.64731814711907	8.35621345787551	7.51371941542337	7.37650501308675	7.63515580316893	7.49794438570075	7.88938799299895	7.39523207769976	7.26914426996345	7.60642843431486	7.93358692995058	7.8334396188985
ADCY7	9.35431388004034	8.22379894656056	9.28098569870919	10.1424367718668	9.49886126771059	8.41498144225454	8.40980609684347	8.50718895903894	9.62506839828102	9.88678031188336	8.79205129304178	8.27681411452356	9.36273045820372	8.97620644833626	9.42623833225401	8.65952786448785	8.65663635640211	9.16975586511613	9.06857820046132	9.19149675985772	8.63227542493197	9.62715128883661	8.76259133728947	9.32923997397372	9.18515630961825	9.29782658375786	9.04098183278031	8.79042826144003	9.48167355626606	7.56946023105012	9.23018770784501	8.85887092443184	8.98397754555411	9.09625751923711	9.3308754320828	9.07656376971226	9.01179708008037	8.92995088111073	8.79105222306872	9.60336408230273	9.42571651085909	9.51488084339021	9.64029288169383	8.68836552546037	8.59941083451115	8.3609382216113	8.36663428966127	8.65898672128815	9.24677631067549
ADCY9	8.2579684480076	7.71420776845667	7.64568479826008	7.84362606147448	7.5005268548832	7.24384317231926	7.96430021023237	7.96852211305463	7.49278193242943	7.52932027026928	6.98072270882644	6.85877664986871	7.79576924838552	7.65166010652275	8.1656224281459	7.99071475309326	7.22450803967863	7.54571399139078	7.95325633028876	7.81933772531948	7.70434236003256	7.72687919765899	8.03591523798375	6.79333048193216	7.61573293392886	7.15474843715131	8.01741056545111	7.85770574507349	7.62696559814501	7.80650802243412	8.04894707352456	7.20650107113724	7.30516370989351	7.43788477422486	7.22998657081783	7.41928475610003	7.63233829567688	7.45873018104581	6.95087379114664	7.79418839187882	7.27125214311856	7.2152880943255	6.98438776680215	6.83829734353362	7.55025146153504	7.40004210868383	6.86432382983429	7.31988125550427	7.18068908583085
ADCYAP1	10.4618042120156	11.5686332340013	11.4207680611129	10.9566270574104	11.4114002437759	11.3043253947521	10.0131365329538	10.5840288425733	11.7165083620622	10.4436031701057	11.2317113709075	10.9955278895316	11.9302050997603	11.3917079170232	11.4474658427646	11.5458209561822	10.2685942238368	11.1619584636439	11.5023497043593	11.4914089697648	11.4967927270612	11.2510064862769	11.1453004734739	9.88208863299571	11.3188151483482	11.2372982137232	11.4879555204193	11.1502442121451	11.4750466482185	10.5878237543362	11.1597981912081	11.2123475648478	10.7564684677433	11.3026490526278	9.85839941340545	10.7555665291134	10.9650960315967	10.5001775289208	10.1979544196295	10.9496366441975	11.0458772789728	10.4630616592317	11.0356682495583	10.5931658088353	10.8563088929002	9.97692768840822	11.1905299176905	11.0220874032128	10.6275818357383
ADD1	9.44011066728692	9.25027753940333	9.31666245536602	9.26740569242503	9.22038918631137	9.38139880527748	9.08610426739872	9.13654540800431	9.2028117865893	9.44651965458216	8.95187015021938	9.11321446295782	9.29196982464459	9.27256157029885	9.15045512180455	9.19386470485386	9.19538776074046	9.16127987544729	9.21340942660081	9.31666245536602	9.22177577479676	9.25581492833312	9.36109903031794	9.1030222407003	9.17399325823391	9.16461984038371	9.43282410495172	9.29994968122248	9.25874250272862	9.35854699030389	9.48119233561615	9.33364318374991	9.27063028962171	9.14203715706359	9.28425810360775	9.28843878742468	9.29402598197535	9.11664027486287	8.97295006250265	9.03970852062197	9.30530894733021	9.32836695757426	9.11855579904203	9.12915244294112	8.99427384102755	9.26706321105406	8.98337338284107	9.15403732335917	9.21269340307321
ADD2	5.7489165165617	7.05735766383168	5.5906409947831	5.88838400142643	5.67748278410867	6.11853532895583	7.54598526422359	7.23628635678205	5.64868635716827	6.86236159868268	5.61263461567541	5.79222452126217	5.81233790765618	5.77345158458869	6.35409399081435	6.15415258639207	6.76934975629105	6.86753176922543	6.57562868365755	5.12383436004704	7.01522599151158	6.50595660380964	5.06431383891068	6.50364188525472	5.62377846766912	5.97195008453472	6.54417222768929	4.85545507612109	5.07256619002102	6.40433097269725	6.77460530579689	6.63626672055526	5.18664029820109	6.34158145369472	5.94709364666239	4.90344396955823	6.20258639909243	5.34851691491184	5.38409527748712	5.91572731293295	6.97915455250964	5.13734912549821	6.22579714453636	6.26731219101192	6.64208599546648	7.04668267172881	5.688813745415	5.60681009733127	6.8876074336626
ADD3	9.04126824235522	8.81124277047834	9.1070885801166	9.8953525196573	8.89450528016659	9.44555297384094	10.408881702137	9.61592770694149	9.03605212684967	10.0149354005492	9.20684751442647	9.21596846389779	8.82149706948108	8.55125993073972	9.1249340001276	8.58867013549454	10.2361010188366	9.24668977896929	9.31560458644104	8.73704125491078	8.84010933776718	8.99329332460483	9.27714032794113	10.2325597850618	9.10896363535672	9.27384858578672	9.47152814599415	8.40382198734551	9.39910111540113	9.24971462311118	9.05143454237557	8.71328152966584	9.28872661422712	8.94855639407494	9.16923560040471	9.07589092159136	8.95971582546797	8.98083751528482	9.48460557987184	9.04528081402508	9.05452167419768	9.20941922363745	8.81719712189146	9.67362932808629	9.29314106867332	9.36969438122077	9.82094059162673	8.88016377836681	8.75837221971909
ADGRA1	5.99260725983683	6.76561589061882	6.90773317961735	6.20544065186596	6.22227315882605	6.30310718843102	5.38475159194597	5.69757830782729	7.08214147866176	4.95943118735603	6.46250986834821	7.27374977313264	6.58271409835143	6.59759594198998	6.43742374314319	6.88660595105015	6.19685888465105	5.99688662944534	6.54750908707213	6.44480805446764	6.05307782280473	6.79004092038432	5.94819584689977	5.95874171043499	5.76901307629215	5.26381814200946	7.34604809151849	6.31046751225767	5.72686704264784	7.61161080122372	6.26799045114364	6.22134052491137	5.10547073588281	6.35716619687256	6.40049145590899	6.3194751213207	6.43381009036086	5.80885997203387	6.77672288548979	5.85397373890668	5.29617038393682	5.39763078315481	6.21267030759164	6.8196384380637	5.51153205823465	5.59630483497929	6.72305517689953	6.40234041223984	6.06444100415227
ADGRA2	8.38374199562867	7.00786904107425	6.76502203805161	7.93565418089359	7.08661274955999	6.70860179606948	7.57102930537989	7.59051304099474	7.26833171118678	8.77655936884547	6.90838700939214	6.71059179869498	7.17867680592147	7.31841900082122	7.41751617799845	7.01382666501867	8.35726419621466	7.26353246119766	6.9008023272934	7.34545502978934	7.101880232604	7.35252720762167	7.48719294297556	8.31550367199408	7.54462295172793	7.91410709167087	7.18777328034509	7.30733157116194	7.54350268217906	6.80769325758574	7.25387299416913	7.28842416469426	7.29017926129719	7.34304150432947	7.73770979908832	7.76912402435458	7.33106528939035	7.087727692135	7.10792969581094	7.37402705502346	7.4293784684054	7.64372623325322	7.7418984259645	6.51075172267011	7.05172950677591	7.71249135030663	7.17692153408258	7.64708132623887	7.09131426938968
ADGRA3	6.90456917002411	7.8590206381084	7.78578287825448	7.64277774235804	7.43347465503097	7.6812589081252	8.18126658962573	8.26668810160025	7.57150346389217	8.12870341591632	7.3984446890851	7.62188829552428	7.72834697105643	7.52894761862507	8.07928929418391	7.19016602683006	7.95109515785402	7.82299694147469	7.69910289652857	7.82775169342413	7.93486358381963	7.63139204422613	7.80411989520375	8.30110322066301	7.67873621342537	7.84643402219543	7.88374976056323	7.37336929560874	7.77584173457806	7.34725700746677	8.05040779706918	7.48021644694068	7.74363803546815	7.86800784336907	7.48647664800682	7.3995741319956	7.62031663262689	7.57832671506812	7.58955126768309	7.57483810646612	7.32375516627201	7.8482233943658	7.13961859637434	7.88025969865457	7.81845176010983	8.49627488676588	7.7475419774561	7.92900525833155	7.54649184267553
ADGRB1	5.97138356470981	6.21481543550774	6.52455469319959	6.08160049363693	6.50433282240965	6.30154507345917	6.10389133932562	6.32633969977286	5.93483653843055	6.08108592489154	6.32739315525728	6.31783521103765	6.18713085883006	6.52501381691948	6.19193414893351	6.58047343321118	6.21069499466565	6.27868615943909	6.5037890720719	6.13727119011341	6.45819283399993	6.30017742949694	6.27868615943909	5.8420672835791	6.22505525626899	5.87961621119626	6.36652177974118	6.42322842274666	6.17378125304233	6.65600317601251	6.39339413543134	6.3096633924554	6.30945521859703	6.53737901849189	6.34852256173696	6.05306769350831	6.05306769350831	6.32618697093998	6.35438028004458	6.37608263028722	6.35082693481414	6.31193662666789	6.14498873674165	6.27124775971214	5.97826068147791	5.94392659261975	5.91180738662217	6.28668093119481	6.10163948128187
ADGRB3	5.58162196244222	6.2259272908701	5.30051503234037	5.69658454643901	4.9583627034996	5.79034760102631	3.88534213946418	4.30373431779287	5.07567226521277	5.79419848600026	8.02803691410348	8.22248886148402	6.35398672027642	5.3270626401097	6.17223645900048	6.0760573697309	6.58632792295229	4.6712631633561	6.45685378486936	4.87451603739191	6.33639637646018	5.80108787747419	4.61067143051822	8.64897221431837	5.43280995565576	5.89746742376982	5.59277370331198	5.30140893639908	5.86286029260421	7.86797629487009	5.12418574288828	6.32894014239108	5.37803719838356	6.56051688988265	6.36596039792872	5.81023597427139	6.52577931778143	5.9640709162032	7.93380961030868	6.58980087992612	7.82954606040513	6.53271762460622	7.2940227175252	8.86475505823186	6.99043582677096	5.42430536554251	7.61540712299341	5.34244216895565	7.87721646762184
ADGRD1	6.98731390085266	5.45842459225023	6.86854803620705	6.54216530690764	5.49129594262738	6.27368824473504	7.54711039716299	7.20620138971524	5.40568104308165	8.02666040106936	6.79008482091593	6.49605038648086	6.1488021417526	5.74046003545401	6.13578148134207	5.44318070149179	8.68543171016389	6.76039482126531	5.07786113321433	5.93901581881295	6.69292261546025	6.37364366439653	6.70980997597017	7.68363766274554	6.95668924499597	6.26409628653654	5.73682602173228	6.20822515870349	6.80015388395603	6.5323201311805	6.7468550160374	5.29259448586393	5.93671975457609	6.59899602444339	7.65655463324451	7.12780808091811	6.32602459555603	6.28096751824114	6.60401540201867	6.19887224457601	6.62163504024653	6.04912976148565	6.63531758585738	7.32392456800703	7.55822019683581	7.39473357468168	6.61223079542832	6.65965873184334	7.20204872282636
ADGRF3	5.54519343805985	4.86621596197884	4.83892901713833	5.27443226718259	4.78876265312287	5.48445243281615	4.98556784258001	4.50861161888005	5.86241462295874	3.89230385619128	6.19204889749347	7.19687924001502	4.01092985845477	5.0962661892812	6.39602356068901	5.44722076472892	4.46303330001204	4.94029735693374	5.42883628065288	5.33681980012157	4.65023485303298	5.87746804754276	4.96665035098114	6.63264849754207	5.48524196802376	4.23778299072272	5.87222728195292	5.76765329620027	6.46806888590876	6.00104598422508	6.04314692781049	5.42469383359492	7.26548848977841	5.1987969498956	6.65766514273818	4.85348788371815	6.3171360424205	5.45760488076456	6.77736856127775	5.69755327628935	5.71605272277228	4.90558770639484	6.79100158257011	7.44767920202327	4.67441920840735	3.79765413684673	6.20016511877512	4.63200473098498	5.70949036455454
ADGRF5	8.18172572129624	6.23825420892006	6.40426176590702	7.52148181721436	6.21486769988513	6.27096075367614	7.91383879686193	7.84262798796139	5.98476044338015	8.19784632516484	6.12207285064731	5.61604448362682	5.60996376335757	5.66778521179016	5.91766739226308	5.2120977632068	8.44791653978008	6.25914309273117	6.90439364813103	6.95392355062096	7.57791390226198	7.34084273481925	7.75516552109307	6.55141177762041	7.54504401471561	7.71008196130198	7.43164708121709	6.19286010789392	8.18371337513406	5.80578992658134	6.92397483995233	6.23105193146855	7.26722671091304	5.56718628846019	7.11398458292177	6.88774912034741	6.60713190461068	6.4989011616892	6.44531428012849	7.04039580688799	7.36691519570209	7.50222760345543	6.85731702897957	6.37972360281525	6.67343578213042	6.84067030937942	6.16865337871969	7.54374801121618	6.49126298690775
ADGRG1	8.93472899629447	9.40035498842117	8.86528466600248	8.97680652375431	9.00457435162087	9.5021221306872	8.80906736481139	9.14448159637213	9.2207054830569	8.55703721025914	9.38485580779362	8.99756175404587	8.92441983699597	9.25692202478388	8.93823820809675	9.36383063813267	8.79451879800632	8.67692233343793	9.05670954810339	8.87794754124142	8.99823077643983	8.64248855675493	8.85904401734359	8.96257159154032	9.23324504067024	9.19469517410626	8.93891694053997	8.9601023260137	8.89642867799646	9.86501385964164	8.76910565708513	9.00778449390596	8.90539839517646	9.12771094397091	9.14698830476521	8.90810361490008	9.29308085089459	8.94875279411389	9.41900659571752	8.81839538280905	9.04218871411552	9.43565641718228	9.17002733864252	8.95877259394447	8.9987595477988	8.97517675116297	8.88885247123878	9.26294959703834	9.14786123819361
ADGRG2	9.97825999306698	7.34282618824832	9.39465484077906	8.47062007764741	9.79975774458582	7.94576758634278	7.14772886967592	6.94835735460776	9.65543945665518	7.84446422757138	7.67514376436658	8.32784922762056	9.53071980617562	8.56611525800103	9.07514351474164	8.38961891194547	6.98204056040804	9.45602949592481	8.07370609989054	9.33517747906318	8.54941542348027	9.7019394850934	10.5834370064187	7.27712831838751	8.58990639491569	8.9306666384544	9.08068930151487	9.23739958751608	9.56738447307998	7.56212024547166	9.83713173395789	9.04516647077803	9.83902763730615	8.84925655865147	10.0877970226013	9.63657758583683	9.22151629437715	10.8114520331735	8.65094326043552	9.92304102064193	9.1403824911406	10.0670507821334	9.89810228071041	8.47853849398025	9.33330955208147	7.4517384757718	8.41089815703647	9.1728200574854	10.4460288973296
ADGRG6	3.78673901317959	4.68662503495613	4.94907669866886	7.24810627858236	3.52538729465784	5.71431615386792	7.59198517797241	6.72339923447976	4.52843300369122	7.40360154767211	4.26634830445169	4.23460350694833	3.8046472587632	3.37557001850225	4.67588824237203	5.00257480878122	8.50265350730646	4.83456387022952	4.71270985586895	5.92208157701631	4.56387494455635	5.1355847327728	4.76065608745266	8.08688370739923	4.95583756867898	4.37708623478299	4.44264107170863	3.5743642507438	4.16193505896856	4.42511970339908	4.46968739643496	4.77337941898083	6.28184294609141	3.56539270025559	4.04276796491565	5.19180010650842	5.70276068040951	3.80161446407772	4.72132510146459	5.32545861887124	5.79651583628341	4.42866287414421	3.74256637189394	5.03361091992936	7.27761858634953	8.21527919137898	4.69436885845649	5.85662215159921	5.01962644434601
ADGRL1	7.59783701269848	8.30582847016224	7.6083815951574	7.59571880241385	7.84940062278995	7.53237966800717	6.97105587878863	6.92727533779158	8.01222593712767	7.1574700010766	8.20511957561078	8.30875407869978	7.73126973907848	8.07006333979416	8.03182519088096	7.90045065237349	7.31123773980968	7.89133015004651	7.79003458482207	7.81001236701288	7.52294937258554	7.67567640014131	7.82073992101833	7.56347418177858	7.87053432046515	7.42399177712224	7.92228138451164	7.93018014032163	7.43544928110694	8.42611241588148	7.8360708067895	7.78436246687983	7.77998041562475	7.74124272534643	8.56442784074308	7.78473767583436	7.69343003360191	7.92115216075031	8.38451259671867	8.12771832384483	7.73957565125588	8.34965409684735	7.48098361032969	8.05719198964242	7.52909835034149	7.55465337633931	7.87732999130616	7.64506455480413	8.32516204840553
ADGRL2	8.10895206954154	6.97548240860819	6.77279252137033	6.98760575960313	7.01757589939816	6.82692860415567	8.19116758142597	7.28635325125249	6.58586774095529	8.01315479414044	8.08774475625329	8.16872418039129	6.85278193518414	6.78193063969865	6.86159701751417	6.61276428823709	7.98751238661673	6.92196389464314	7.21618793221044	6.47421034814364	6.76939399264706	7.17244790793504	6.67217820917108	8.35483852049296	6.91306045246652	7.12213220088252	6.93049679552759	7.12069754100772	7.53484394241372	7.51508744080017	7.38756708026034	6.70122199573569	7.09772163619101	6.68204176389898	6.56021158745858	6.82555240635455	6.84350465690701	6.9924166512753	8.00171982541585	7.73829632018037	7.8484192920001	7.09384900463495	7.29234037400081	8.41007438139354	7.31050829858743	7.07778461446077	7.30496253058136	7.38756283534612	6.98121965351077
ADGRL4	8.82385673648246	5.80840533254345	6.53421077979801	8.461191102222	8.19184517845467	6.58807156863023	7.97303602197436	8.30167336908463	5.62799702083151	9.06895848358928	6.01331065263505	6.01902751173346	5.36762137564283	5.81994686200165	5.89633925037795	5.06893170714407	9.52345355232289	6.48648760020812	6.93535072313767	7.0081252327254	7.32100400811862	6.72742191731796	7.73232496004293	7.73306723580704	8.02302323805299	8.32969380213891	7.13500095979902	6.70737093086732	7.58199121984303	5.39549392599347	6.75921574452015	6.6969218252522	7.52317810393392	5.03501631403739	7.15172251258506	8.27652694326325	6.84095225832126	6.50821140470527	7.13905898274307	7.09679028971286	8.33643184130583	8.0934672377872	7.42857324504199	6.22720278307096	7.77460255218312	7.92349944495275	5.84477429511148	8.27381353417181	6.61759785538821
ADGRV1	7.26825175327504	7.86137576197006	7.84207612692685	6.68161909343332	8.01120859776154	7.42569674635492	6.49787608406962	6.68930749619349	7.66281444516676	6.49598614943798	8.01205301636146	8.27073484072824	8.06421254360317	7.49450637849564	7.43157241302363	7.80390478455077	6.19910629678	6.84834697270189	8.01405160079038	7.62759284948001	7.30313596274918	7.0603923011887	6.74476749929469	7.78866426781122	8.07514709732419	7.63878949701026	7.23687388243417	7.20140258282735	7.97247113275754	7.42569674635492	7.28526688337017	7.50395128631185	7.42401985390926	6.83744437817137	7.90776401493175	6.91732199360872	7.61176765667798	7.44495018898007	8.16887806984817	7.12086785812935	7.35700675569726	7.15545280412677	8.43723639765168	8.24514832140214	7.65532192936141	6.14052454954299	8.19100736496266	7.59678542147407	7.42377491533118
ADH1B	7.30401005688633	5.23766919178749	6.91922788064644	7.56608103531353	6.34665656212939	6.60290672688892	8.42444326792083	7.89568592888543	5.69572643854882	8.73326790468608	6.00497527970667	6.01504101651565	5.27266989313062	5.25753961654847	5.66758594760907	5.66968105663405	10.0575975483167	5.93246416098728	5.8927741776029	5.39532254689818	6.38891480559203	6.66508530151168	7.23045282326212	8.22147298292394	6.95398576816304	6.29190060463865	6.39647658479855	5.69101604226178	7.27396352539522	6.55484014635839	7.27596170083728	5.79434820139723	8.28396429631988	5.33701638094034	5.57052362377363	7.47239507132687	6.79059016197734	5.61825525558693	6.18705480201595	6.43182265602199	7.16149068135176	6.5696785264935	6.77653095349958	6.59136957508425	7.50887185039809	7.42164218288937	6.97504229368197	6.77936985981928	6.28105254503735
ADH1C	5.70313270766897	5.26569953572419	4.68798285344998	9.86723495985904	5.20012561593073	7.4440843423348	8.20107351064491	9.1122985914615	5.89005981434879	9.22710178213724	5.59185009254765	5.20551788988118	3.97614295693498	5.96372072280471	5.44860353384558	4.32076966114696	10.5993715006827	6.4853765298687	4.65767347608051	6.87642969824632	5.30546980802555	5.92506740121791	6.06891984405121	10.7164389344029	7.9558819689411	4.9785512290639	6.23046998220458	6.13368307380992	6.15959196878023	7.00922167411426	5.91965995645978	4.41374680046602	6.23984968675629	4.98276148090278	4.51060991561006	7.1822545700323	7.19525121132628	5.50109393291202	6.52865255962786	4.86613874148237	7.14555828263465	9.19828044480575	5.88833448768761	6.2947187053891	8.73357679790247	8.0441821113321	7.95757671123356	7.75761313988963	6.16290998749314
ADH4	7.1812256642957	6.95789092094789	7.60490290580233	7.15973183720573	7.44026540714906	6.93804878089845	7.24413923285336	7.14408031753232	7.11670705576667	7.64229005574051	7.53083402384932	7.42415217668911	7.13875398381949	7.16219175611797	6.87295422386249	7.23067060562026	7.00606972753821	7.02349573980156	7.24299780763053	7.31032952002399	6.7934561942483	6.85584712523521	7.2475863560659	7.24354710066937	7.33834251302378	7.18772864652847	7.25220346393136	6.91446725946849	6.81030625800472	6.99179762833842	6.94810455623512	7.06781045549994	6.95466305933153	7.20211243347108	7.17856803930025	7.018116401118	6.91930362893013	7.35353072391409	7.34005162488996	7.20269314188303	7.46256491613318	7.02887759437803	7.11988126639674	7.13253594987212	7.21381799188628	6.72823628168537	7.37801853125908	6.90455744319076	7.3421250395149
ADH5	9.1750062039583	9.16288906378782	9.57212166698101	9.45103629951343	8.98420572988462	9.4902043636291	9.36185692441823	9.60796372570213	9.16098946693844	9.87382711634903	9.35807728395518	9.05473034044917	9.45787504370356	9.19217394491307	9.43628631615439	9.19405594385031	9.27800580605444	9.53787906294109	9.65920591286971	9.32613316277316	9.52572574928455	9.3679741542106	9.43554622618271	9.39222407714011	9.14476223662139	9.26594830325289	9.58414886226721	8.63943916717075	9.51537817694598	9.23826287680885	9.49176568950067	9.14303470824628	9.07362011651194	8.78502315636497	8.69745594555419	8.89397183042637	8.99917508218721	9.04554753600082	8.93819831662062	9.05734889141454	8.88677819500808	9.02301145418142	9.06997832636066	8.97822574544582	9.14061732335413	9.14830956628307	9.10354438844496	9.36837634590806	8.73052340012785
ADH6	5.49171633663814	6.37131256622792	5.80079667709798	5.88534867975208	5.5882963019851	5.75321492394381	5.99426320479217	5.50962121940161	6.96109248930945	5.50588856807121	6.17891482994588	6.80119116966358	7.53445562347929	6.10450822709513	5.32637268145475	5.29514085805334	6.98011296489634	6.71051200265828	6.95215437489034	5.79967344322783	6.29150660872754	5.71756753066	6.636102534415	7.09364936808071	6.95351161581678	5.68979232577566	7.26512687353119	5.62924180604929	6.92554920528741	6.63084071860662	6.5435274326884	6.11319800749533	6.54793741001438	6.63864141042157	6.6431372112947	4.01401253638435	5.23624094265052	5.03290886848967	6.76425066744837	5.9527418950589	6.09831529694446	5.38301112348105	5.37217802947149	4.71745016426719	5.61137049109391	4.57886163422892	5.12541902131902	4.95769231468493	5.95474671469619
ADHFE1	9.41474184180181	9.4413573083378	10.0161733516738	9.5481550163308	9.39427524441358	9.67510817411659	10.2920180421485	10.1344291933398	9.12809687257021	9.05254924862987	8.8229134332719	9.44083576570165	9.36397539523965	9.26503144766334	9.01017390944286	9.06107864382521	9.44032706407738	9.85964734354024	9.31858439380234	8.50325619805034	8.75322624959722	9.19571961664347	8.60470117963182	10.3559722079061	9.52489599274486	9.0053832242434	8.79821424081569	9.48295132134073	9.20930145612648	10.0083334200391	9.58301243695015	9.15871774704101	8.92539847204978	8.79850754378307	9.35667274579798	8.93149301383962	9.06857279114395	9.0846013372742	9.50997565995098	8.41353499554516	9.27733801112472	8.91408949166862	8.60053667593834	9.83435641200219	9.69027038106491	8.80196078820727	9.88098805274064	9.02575888201291	9.20919866326603
ADI1	8.82214086257486	9.38110710916464	8.5575912361555	10.1326887156459	8.65133794329117	9.24183342229537	9.43652756759368	9.19860041088345	8.24547631477694	9.54694601524277	8.18008933391072	8.47329974526482	8.95687794083551	9.20017183840846	8.69579690507121	8.82004924515936	9.25445024806461	9.04160670709903	8.76455179467821	8.80625483582395	8.61075128690095	9.09106028148996	8.89331310520243	9.85082278704613	9.14602471007192	8.31452140519572	8.64340973607958	8.58934749641587	9.22977034705472	8.97329205409765	8.89419555256886	8.57508225106952	8.51280905514049	8.67476775920806	8.63141136309726	9.04693549415062	8.63263237807743	8.57138125231786	8.23206247252901	8.57165763404336	8.5637807548665	8.9794223481532	8.48643039359634	7.92786884881891	9.44621627636508	9.11244980802608	9.23521363510687	8.8331877901116	8.83621713123864
ADIPOR1	9.08676721869561	10.0300388729151	9.87246892972583	9.55648960510653	9.57456093169552	9.68217545789081	10.2051319593564	10.176806379759	9.89196220436335	9.35056406650242	9.75877029662794	9.77044025650833	9.78905456545381	9.55066554722524	9.71108978847241	10.1165592626976	9.62086838101854	9.51517197640445	10.0146398100691	9.83336483829315	10.0442333886944	10.1544816913775	10.0249575150387	9.48612866150828	9.76541610941658	9.94202164096585	9.94710611943054	9.3734234156718	10.1102015842246	9.60751330348005	10.0354281288327	10.1272483176696	10.1725289396781	9.65634827551178	9.42707345538213	9.6676489657819	10.030519289728	9.87535115929961	9.3526921539144	9.46141032815612	9.91181939385228	9.61651604681943	10.0118332072527	10.1828976142558	9.85922499939003	9.8480096051989	9.94536363720931	9.88468795936079	9.64815049016395
ADIPOR2	9.75785933545243	10.0175314315204	9.96054903950844	9.80265932733513	9.59875005431426	10.0567641370807	10.4389420890096	10.0367664773233	9.97710471376319	9.91210669706262	9.82097637403452	9.76354520517796	9.71663626880699	9.52878277966047	9.92954459094577	10.3125648939451	10.2853724928845	10.3309964349648	9.7977074479841	9.81681982130098	10.1653313317213	10.0653869905749	9.93367252009926	9.71790695130768	9.55139336336943	9.72968657677464	10.0073169025205	10.0833186412142	9.94761833721462	9.9106857407666	9.80119339112758	9.86624047682255	9.91965537023724	10.0857784507618	10.0963875762583	9.79082779226513	9.86901105666794	9.75398617791087	9.48379184935728	9.74969264090131	9.85637885742336	10.0369599126922	9.7752862105612	9.67197859875739	9.51778235068303	10.2949207275807	9.7974050820555	9.60795991740329	9.83131584626536
ADIRF	10.2318788919314	7.70577718838896	8.48800915710835	9.313069654185	7.76713063771275	8.13269371045972	11.0424303267178	10.3529600293514	7.29383994292134	10.3429484622604	8.61024964884639	7.4875482509645	7.26390328228428	7.26423262267347	7.25689670828189	7.2846260268307	11.8137978699973	8.6435739466081	7.57872889807923	7.54358085411612	9.20710200433596	7.84749350007851	9.37592893153105	9.59881051584095	9.4729815464519	8.52126968086405	8.77689303022414	7.81132602387024	7.74706181469054	9.89872062903876	9.44596516417911	7.77422383014121	10.6906675233635	7.34110633585022	8.93614277028437	9.73982184203623	9.52428378692461	7.60504600596277	8.22177300690405	8.48830266314084	9.52480540118263	9.43733792417839	8.65741704928835	8.08373750239657	9.1990477785384	10.5407852833535	8.69013787362015	9.88524275717876	8.66893539625248
ADK	8.75297192315712	8.67789959557725	8.98859627728826	8.74227033935503	8.95996448874976	9.00330480377802	9.14919123162897	8.9431860051935	8.66216708425642	8.69117579972661	8.66030129594458	8.3491973237435	8.62569416851961	8.97766958434641	8.49131134121984	8.65565881256932	8.05404364286822	8.4596746074204	8.59811358731281	8.47047356401318	8.79137030730329	8.75081192243472	8.94614278756872	8.10098465711333	8.85169432166172	8.76345886801201	8.53397109373255	8.61500619596783	8.9638887169163	8.19635135890668	8.51909190310428	8.50529533038535	8.7437867914345	8.68626355358234	8.66669581073161	8.71059837509963	8.51014549177173	8.80152780929164	8.67370351060318	8.67786960021756	8.83146627785998	9.19582793146966	8.62523594228475	8.48560650149977	8.86499078737561	8.90605592956345	8.26476396520622	8.91643607845435	8.99308940510879
ADM	9.00604033642053	8.91855007039559	8.74233286546761	9.04623884275625	9.11894213663047	9.00078626378825	9.03816217405873	8.50743139661605	8.94428124009737	9.21967838440729	8.360467479273	8.03480586284769	8.84343061795033	9.1192954717385	8.08322502704344	8.90473221679258	10.2843046372688	9.05959613527914	8.49213382459824	9.01067454081418	8.83320432381239	8.90749251967403	8.61637604785609	8.39284155324554	8.29252808215866	8.44494929088109	8.7572771023774	8.89421283833094	8.32601322144197	8.736841874497	9.18257309206636	8.70570855820148	10.4253275869869	8.77797310861839	8.26103159118616	9.73506805067198	8.98464351081893	8.25675480669947	8.72121380619371	8.95111241754759	9.66172037976549	9.46880758038364	8.97173248257987	8.75287099795286	8.8339767232398	9.78376395999569	8.34924486662289	9.08238764337464	9.07214398884122
ADM2	6.24682521417631	6.33768137724455	6.63159266314929	6.50259524588152	6.5562364382512	6.43177666185285	6.71026647575178	6.7237655267313	6.23023440494097	6.28870700784411	6.41177831589545	6.2650848647605	6.39189671228012	6.38532086494679	6.37674030280506	6.68053162708532	6.09485730575072	6.45155013526611	6.33373414641655	6.38185112943592	6.43529902710809	6.55351500201488	6.25592346162178	6.10428855594241	6.13185410223624	5.83043015954833	6.63371890482197	6.25106525776391	6.23642749049704	6.69022411218999	6.41229025977254	6.28128908460081	5.7368556533746	6.42782678272903	6.01900179915081	6.32122571395319	6.25827958277832	6.31488143749511	6.23438759264174	6.39433225650543	6.2838968716259	5.94989128955316	6.54572123774292	6.41722045388115	6.27690955538201	6.66957337981987	6.24564940103318	6.07589168210498	6.36065017701099
ADNP	10.4366427436379	10.6358429039828	10.8162315284777	10.4738759828574	10.7333211513866	10.3970016532533	10.5967378332593	10.6597381519934	10.9397639331195	10.6440240894413	10.7312035559274	10.8723324478992	10.7228634713599	10.7355044251441	10.8390579151484	10.5653065301728	10.736662269985	10.6692223101456	10.9742619890096	10.881855801165	10.6790687582663	10.745418670218	10.8231415210641	10.4980413593533	10.5312205526387	10.572363769267	10.8675548813555	10.1841128643322	10.8664245790268	10.58692740227	10.599729373818	10.5734209780055	10.9071592150537	10.7439910166643	10.5506457588221	10.584857796316	10.5779054306338	10.8966708145327	10.7812666289796	10.7386255234173	10.4953350976359	10.4843085587991	10.6212308616922	10.7258680436198	10.3494583002873	10.3545006986794	10.8649301878474	10.4435784798542	10.5798164572513
ADNP2	8.23553204263404	8.42243363457153	8.54857784643706	8.14917322494433	8.39968214792878	8.53475921784681	8.718899244608	8.40575425229758	8.61178253106783	8.43345141540829	8.54244976439576	8.66828266183707	8.54539202942713	8.82172040833269	8.08234668669684	8.48936034339085	8.2590014183749	8.56308195599923	8.57519768486838	8.85670939983388	8.61290110245325	8.65987226206116	8.56869445421494	8.36713555066424	8.67562064725575	8.56470825469481	8.73794736628638	8.07157638609637	8.44944335258145	8.48540556993247	8.52434638869875	8.75933476543629	8.48556919147234	8.19854809505625	8.08971473289296	8.32424841379955	8.45834734754561	8.55718427587903	8.23339075895741	8.32490443283859	8.24155073230376	7.96894339552231	8.39467421818188	8.41483403679466	8.23486385560196	7.81380765962774	8.50195100822409	8.30196930014748	8.32490443283859
ADO	8.93973851552076	9.16625675880318	9.64224128146415	9.51184602328431	9.41100690537702	9.19223786150459	9.606211051654	9.43569713177794	9.17123106686799	9.88811774224522	8.92098730550387	9.34386458592143	9.35504199804091	9.00227703797183	9.56639195209164	9.53648402339215	9.63975412743175	9.37687948635791	9.3443523597907	9.54530435451103	9.19223786150459	9.57825027682458	9.64606365487608	9.14291653280812	9.48016437142384	9.17313683386429	9.71448108420407	9.09706578909665	9.49880718724756	9.05534683494852	9.30911537839421	9.14920241061031	9.23022042846593	9.25089514271072	9.3527176915706	9.44274005440115	9.0236743079762	9.02319638812449	8.87655678199529	9.14098934324553	9.18738895573515	9.19303629319938	9.26928766648839	9.40651570044505	9.26324616832172	9.44803757424196	9.24617309749548	8.9253361397259	8.98679761805756
ADORA1	6.23308068608328	6.50759665000814	6.1257608748557	6.1144436875156	6.81472669890529	6.33313606705591	6.30401209627562	6.49627946266804	6.36640976920837	6.21558306819188	6.38105864740027	6.27792889348602	6.19653866241511	6.48578703683852	6.2063033010211	6.64425166313629	6.26858287655478	6.4509291012839	6.55728012978253	6.50922024920998	6.33574477139145	6.15280901980844	6.65162939008304	6.06967037114643	6.21002961001125	6.1446939042236	6.82326523687216	6.38929858137437	6.29046546047504	6.86572749275711	6.48997709415184	6.07603610899871	6.22954826562077	6.47224418155731	6.35132972745636	6.13305212902498	6.30384305133295	6.23935995115809	6.34917228960506	6.37348499155008	6.30384305133295	6.009778607367	6.64479600329531	6.38532641612508	6.44498768590866	6.57209409225839	6.4444864920687	6.16340508086875	5.98047124956864
ADPGK	7.52179838270036	8.2073829697796	7.85991917679147	8.01376218498095	7.70556147491859	7.9618304646878	8.5788464155004	8.13666444539661	7.86138668382852	8.56191871213517	7.76216033284938	7.79139706650752	7.98221659943229	7.92165430935191	7.75047358757483	8.0485413263259	8.37615209478775	8.10652142436751	8.22452682510605	8.01811333365288	7.97929030897995	8.01259903541393	7.95205128470315	8.65414968776004	7.97339992571434	8.1398970319016	7.92053380860236	7.75194012532057	8.10541934015276	8.3385862409385	7.90878212081032	8.12993562515145	8.24635005722063	7.99581248694288	7.81429621197159	7.64993736240502	8.15339211311638	8.00904525185024	7.75686182493517	8.12619186049181	7.86979298568763	7.74197447976873	7.88697755124892	8.24689770680843	7.73681881931295	8.14826746998238	8.04250906489317	7.5088599207135	8.1560179232639
ADPRH	6.79451352786829	6.37536900816113	6.34965560048741	6.90845087028206	6.8807105026418	6.70225958730519	6.77828254310553	7.60081887995779	6.51209267118037	7.33800376724073	6.33108007637685	6.19736767809317	6.6625152929919	6.94847735109376	6.8089193877532	6.85265446874908	7.17855787343091	6.82482609718389	6.38617148994601	6.71126468457986	6.70683483483703	6.71628569112275	6.73683747728658	6.24117737111236	5.70742687047485	7.56981758427319	6.69026426971178	6.94441769177427	6.99450340383096	6.30634523408574	6.37620887170555	6.71050612900956	6.69314361547762	6.68048252906085	6.16335807428387	6.70941764563844	6.60788216068867	6.59453139133849	6.6571624455194	6.58624180423606	6.73424240498327	6.61139466517057	6.25035186720374	6.68150413984153	6.88809813643139	7.2572612096016	6.92014878326431	6.8194158558473	6.15580791146371
ADPRHL1	6.72174662321087	5.82205969473814	5.91936448651507	6.39948777751148	6.0420418946497	6.91541317059286	6.92286429712009	6.4816165315389	6.15134282902003	5.61155919117547	5.79648934498956	6.44089771263856	6.38309206697115	7.11016535034205	5.98082154542452	6.8414542279172	6.16769861262567	6.15219935683338	5.95960323155775	6.53916075084818	6.17263434226708	6.22772875894041	6.13382916430823	6.06300258472356	6.17346425212396	6.16404910066624	6.06166027920475	6.99038834882066	6.58276286481831	6.97858803833552	6.13887802026461	6.67141396882063	6.26493521740158	6.41123416061513	5.95333115941809	6.43783975874189	6.54167830818935	6.19009788216261	6.1847419690656	6.01305995244	6.89772199513028	6.03128945005242	6.19268077458089	5.74614554207644	6.2126623041134	6.77244078046871	6.2328491721672	6.48729021800362	6.09764231166859
ADPRHL2	11.612610730731	11.0118656679123	11.092773851916	10.8440825651575	11.2962854995217	11.0994109716925	10.587295326882	10.8023041290703	11.5254031860236	10.816390427671	11.075806848274	11.3271529829431	11.2988633506831	11.2641922278538	10.7201557840936	10.9470621239601	10.8869872070289	10.7020471753176	10.8976569032141	11.0641690462962	10.7876819330956	10.5749070632559	11.3030899588996	11.0108883225098	11.2476440865271	11.2031604979866	11.0398298605792	11.1929959004758	10.9653349924677	11.3070650444023	10.9702833168796	10.7942328165131	11.1101984799525	11.5334978613102	11.6854483791936	11.2338008480467	11.2114697375474	10.8352328225151	11.5052636667096	11.290279503481	11.3460846940162	11.465655512325	11.3474726887475	11.7299566066939	10.9842092126348	11.4460172347992	11.1818188027625	11.3695533031562	11.2190729098698
ADPRM	7.42311540928898	8.31432066921185	7.57738687261116	7.75319729152035	7.6519507664014	8.54822108910726	8.18581634453462	8.12449127103218	7.96271475790463	7.93065460215956	7.42919746503155	7.53576479382449	7.94647371867454	7.89205464433005	7.8136387155628	7.60232807763924	8.40489772416199	8.01084877595494	8.1279751187342	7.86002235140579	8.13701063348264	8.02618427350871	8.08158451718601	7.40086296646909	7.43021346289037	7.66549906302035	7.56516006977922	8.44879360814692	8.28195899794158	7.91452700441419	7.9185173583945	7.88100504567733	7.85007972682359	7.87534931509693	7.49745284215383	7.78230739560583	8.13144048156615	7.93839093738142	7.80428419551985	8.12313537076323	7.46091871346724	7.1540316344596	7.83278985141014	7.77033135816118	7.82086555920413	7.50692620122929	7.73756965639214	7.55173558769649	7.86272546706844
ADRA2A	9.91186657689735	10.6233326830264	10.1672178249702	10.6224921556406	10.3190433069456	9.69909654335573	10.3190433069456	10.0282927378766	10.4090195772437	10.4643321094716	8.80831533705255	9.42447924155271	10.5386561079441	10.3041985244351	10.234791368242	10.3125386938589	10.6971863748461	10.3981092402647	10.4343170222839	10.5546329302285	9.77265483595547	9.97608675599797	10.1940913803221	11.1133241957048	9.81454710954278	9.99084699991593	10.6480024047241	9.8884882550789	10.6124466387464	9.37027737152347	10.3288196607348	10.4158623447006	10.2679893505129	10.2924929101495	9.08794040148827	10.385425116063	10.509286786355	9.48083496793504	9.39285264237163	9.06330177444522	9.79225279361306	10.1932241966264	10.4252593121903	8.82440931580507	10.2560781543347	10.3048277709984	10.3929684849593	10.2463154044569	9.55401915297004
ADRA2C	6.47816566859999	6.16486394527299	7.01023975954817	6.57123115507304	6.18697896447824	6.50978717017145	7.19909815201216	6.35172300054802	6.0140102946928	6.62839717475625	5.96043942227664	6.18067758527431	6.06969318370597	6.19211598979901	6.64821815678227	6.23878645231204	6.65154653314308	6.5034251174401	6.24740209320436	6.11318358292519	6.52057068582886	7.04695013284721	6.46415393605558	6.65453301899229	6.14979764903787	5.75162618079758	6.46549838437725	6.84898878512789	6.20573960438237	6.538003249633	6.28173945743134	5.94346816989519	6.26788504138178	6.07931364433316	6.22283735495902	6.14754535972984	6.35234836996861	6.10371692228648	6.17160385795597	6.45075408992567	6.61553568579813	6.35691429367423	6.44553327735276	7.16701278558349	6.43564445545668	7.46164439776155	6.60883270562705	5.85034041953208	6.50505978617381
ADRB1	8.13399049030826	7.42106799328728	7.13548439277178	7.27151795656296	7.02856916808418	5.52789009017951	7.74204040265868	7.26337358617211	7.68141919303402	6.80663721843948	6.29766122614462	5.03142931531648	6.88059484648752	6.20840849146128	8.14613035601076	8.09658678574799	5.02709943305815	6.92810446765864	6.25963828649791	7.67338342695064	6.98084043295939	7.80761168229748	7.99757871677966	5.82770085497352	5.89139251795761	7.69003513475994	6.85201571824384	6.9811976839708	7.15812362753237	5.28253390621848	7.42852167838941	6.67268523720813	7.46762291916594	7.85684170374959	7.5415776892059	8.46695307570208	7.44620500652971	7.589618899882	5.97128991889879	6.92202441118911	7.55083477741363	7.97354370081119	8.40660623485418	6.44602125824363	7.4302763747675	6.77541050144392	8.4287081640936	7.83773973033668	8.37828528000808
ADRB2	7.40699574003855	8.40601094874662	7.53820632101604	8.88023719205119	7.63269215483138	7.11532002182942	6.69613458811152	6.25805520927623	7.72710952867613	7.88804985864477	7.86975695179855	7.9249719316045	7.56850388505733	7.56951971020911	6.75242076510429	7.59570967601525	8.71341836549064	7.82615197759252	8.35764800658488	8.44842492081731	7.75510562958861	8.18698334050026	8.18579837895056	8.062216050872	7.76987989529958	7.80503610372391	8.59052365741077	7.36924610684615	7.83406111772372	8.11619673767886	7.77790481332221	8.39371231638375	7.23651366720798	7.08178708633427	8.32763471898926	8.43269359120301	7.36921526607426	7.24406439925788	8.82214726240123	6.65245145521276	7.96506366741723	7.61795953537621	7.75515935701569	8.17086339987645	7.40087397541308	6.515228477995	7.32195271726326	6.88111480431907	7.67205297978168
ADRM1	9.0753541903842	9.02325596948026	9.24442046246307	8.92804481407173	8.67256391499066	8.97643789824154	8.92426863938323	9.10104557399454	9.20832404819398	8.81595808518965	8.7522553070261	8.91808529286965	9.22694411086117	9.34985600916067	9.07596308713591	8.9659242809954	8.65885358979806	8.99786497493409	8.41755998503175	9.3121947302397	9.34599560375485	8.77370572476081	8.8953896812777	9.15656376498724	9.1636198635116	8.74814931326376	9.05427215518428	9.18460954937084	8.36317434199723	9.62559997731063	8.87656969751037	8.89831948948133	8.64549146560723	9.20737834359837	9.04504038062586	9.75821273071811	9.26849026608341	8.41968920903226	8.55720042178185	9.16338149397589	8.638509449521	8.81930713234941	8.94586530736372	9.03081655250599	8.31586926838252	9.37628427286595	8.55205219974617	9.16397110899712	9.05034590098906
ADSL	9.7825297390402	9.30049716124787	9.68546358453942	9.59232619411688	9.74420379850493	9.86055750716902	9.73024930934911	9.83078851315189	9.35289780346987	9.67075722064483	9.43151679868251	9.48422234359653	9.55224952199515	9.59834993475647	9.60187216191202	9.69380086997836	9.34400754038876	9.49389070960496	9.33337091708595	9.39278432122454	9.76249577434409	9.69657887228348	9.54641047151668	9.23485346948477	9.54347837860376	9.66853984587021	9.28438758926525	9.96543201197275	9.57804275976285	9.77440883615689	9.42477396853986	9.58012899359467	9.14151894321267	9.52603948729867	8.92798761024641	9.728220571665	9.78446036498767	9.11167782167699	9.40691105485303	9.48736274474139	9.30406267761566	9.59416720708677	9.2347656177542	9.18191363212071	9.4471713242947	10.1029733011943	9.33070833151161	9.43204968074789	9.56052955525684
ADSS	7.68310667045388	8.05599787011997	8.2743635415991	8.2817112610275	8.1649795309693	7.89446507231887	8.10603141938289	8.36158929869401	7.960017136552	8.27848956122284	8.20611592727424	7.92049884405168	8.07092640103708	7.84065078918131	7.64928897796818	8.69370389560885	7.85916855095255	7.68479537890748	8.50425131147899	8.21177300387509	8.03956923220885	8.15444396328028	8.24664396297361	7.81617709003478	7.91723555520721	8.27521756769563	8.41908759700898	7.36929802136336	8.24291158844759	7.87475186744989	8.26277567448424	8.06980156258832	8.12964792068483	8.20794170609075	7.48232612231756	7.91553980625766	7.680026876947	8.05087827928855	7.90013638653716	7.88932710493498	7.84318938479639	7.89988491792437	7.8678033260539	7.80623413777261	8.2015553705128	7.46122306976942	8.4313589951261	7.75925786652906	7.89988491792437
ADSSL1	9.00360520937613	9.46087447994197	9.25996599104159	8.87665033114681	9.33596307940267	9.33420182358464	8.71986412270683	9.19479282898427	9.21169265735228	8.27198757871428	8.07411273576663	8.62015848373063	9.44180489155478	9.05461848693445	8.56234318071539	8.47600816168096	8.09209266072267	9.08337259061002	8.8590779537076	9.22280741568682	9.08296121635595	9.40527581447718	9.02170758992408	7.86209331526896	9.43558740021237	9.48761763319414	8.93108662517277	9.60390643803115	8.85043718100339	9.02090780183941	9.23689937559969	8.54189022681333	8.64101432953317	9.22206037304452	8.50029563410994	8.9572664191705	9.27346589117068	9.15983092861461	8.39084903547095	8.75895054475511	9.19843601064883	8.52793041714071	8.98539485130616	9.14958770968813	9.05159453563005	9.47523156921443	8.73073027092552	9.55392842070342	8.94200634771292
ADTRP	5.21871099111587	7.9486430907184	8.01229517103463	7.61096334586552	7.34497107471678	8.21163041790534	7.08691044691101	5.83694703865367	9.3761532845763	7.75533676847681	7.20548437440512	6.46741512130495	8.36734781331894	8.41402010417213	7.77690154845744	7.97415513158267	7.12495339916497	7.47185928333424	6.59187519813699	8.01341357748225	9.09109575287794	8.29651603952664	6.36278558058327	5.52606526412099	5.66103360238427	7.89661006359884	7.50290243897902	7.44946355115892	9.07700478347323	6.28898217706377	6.93222388909977	6.48511449823556	6.93408478229246	8.0857112328283	6.42967490789922	7.85039470890835	7.99235522909861	5.74045955210157	7.13124223005496	7.75855212326522	7.72030071908613	5.41278454781968	7.83977317907944	6.3512389220984	7.34750205994277	8.10205614816319	7.05665261059866	8.5472418799375	7.30071364518607
AEBP1	10.3623047471522	9.24400443041547	9.46129010084872	11.1294929339968	8.86583009115685	9.5787860991999	10.1271270567602	10.151513545138	9.0198500177535	11.9120840756445	8.54142513969091	8.9543607603589	9.31585249399996	8.94871297819297	9.22565924088262	8.57361172517591	12.1401496015099	9.32595692471659	8.87597589404266	8.22645881566072	10.2512830122072	9.80893081710294	10.2275276899454	11.2351026119258	10.0080820074232	10.4198332294802	9.78877872213438	9.46912772155122	10.2822919340856	10.1085182399167	9.40537320883212	9.28259889140729	9.44843111456879	8.70925092412121	10.2224659143423	9.40901402091055	9.79423125036587	8.94614700274969	9.65281059250225	10.0375092266275	9.45679406560564	10.0546132510847	9.59843024360643	9.1849221475741	10.0906099247089	10.7946295442073	10.3785775408416	9.79218765763667	10.065106387763
AEBP2	8.15282883141921	8.39134149811302	8.33956304141674	8.40135393470607	8.14236087179244	8.52737962251654	8.42078521703627	8.39899065702004	8.3732274029622	8.38466788411009	8.42705067433863	7.98752738327616	7.82502256437777	8.44600526995433	8.43267819783491	8.40777660792273	8.31821191090237	8.40135393470607	8.41630456347888	8.42047582417929	8.05532271513835	8.30555199862438	8.3537104581146	8.11096102408942	8.40062328382233	8.2427190460057	8.16487398916054	8.08042586391501	8.34359724208931	7.62136446432417	8.08158079620848	8.11096102408942	8.18153240566026	8.23924374753251	8.39060840799108	8.21885606839035	8.11114905797815	8.23328566749848	8.5052762537881	8.3686314372025	8.79824206330984	8.05179501136039	8.44297843995461	8.12879855994635	8.07384655892883	8.35394585833648	8.42627626464947	7.9471567346599	8.29021092979925
AEN	8.90004289188916	8.57014341701031	9.1787379202954	9.30217575805321	9.51921411239459	8.94111368658938	8.75606524573142	9.03832342215397	8.74896639623097	8.13710771608363	8.89974686143498	8.98310688081734	9.01506836753529	9.23985448581639	8.90926100576683	8.70269644415015	8.12485970110047	8.73948067866459	8.62731846446429	8.92810893150482	9.32755301774901	8.96479318222348	9.11985726691339	8.15535279834705	8.85169876616252	8.84334423781507	8.84662115771012	8.46494772081604	8.47540582980806	9.20064711460421	9.23000902263185	9.11129688957462	8.74115729441348	8.91577507281159	9.29280808530149	9.03900019994505	9.10540414384293	8.60930317361081	8.82327829891479	9.25219015838216	8.90505230083074	8.84137438571783	9.37267455323127	8.67313204465069	9.15142707713417	9.27933477870337	8.84137438571783	8.65037984971079	9.60909309998817
AES	10.9400830338804	10.6875852740226	10.2548145919722	10.2846986165403	10.5713712456628	10.5395905645326	9.72465332166166	10.0070409479455	10.5224456849634	9.95228034475319	10.4684737326002	10.6549886800593	10.6935313118174	10.4788712661865	10.0258283632541	10.7717304229245	9.81031443271304	10.1318016145505	10.4346006926653	10.4942723511445	10.2580198247249	10.0920292716846	10.0337762110549	10.3511984333715	10.614677912615	10.0750382277092	10.5735979672015	9.86595910374848	10.1301152648762	10.9484923884627	10.6112487419725	10.7614010443482	10.0703336362872	10.5725669308146	10.4265311910387	10.4185784750229	10.5391709759492	10.5014354942372	10.5314490133242	10.0709470313765	10.5114396760519	10.3834611193353	10.2611413757288	10.3301765589294	9.89985264173554	10.2954301612243	9.84069214583074	10.6320049149742	10.4650154042169
AFAP1	6.90783914703361	5.94890212384625	6.29681089813444	6.87465500040177	6.30383132899246	5.75312495345513	7.03046770733597	6.87238940831685	6.56538231677541	7.63816534222996	6.6122539314861	6.75185700479392	6.44770998120925	6.79121924676503	6.82965104685852	6.56639118299442	7.007255070483	6.50838040719955	5.89719337321408	6.22069765430037	6.08388687482712	6.47968774846597	6.12992002682604	7.06123328600707	6.53210812738122	7.1342666800881	6.68967231127337	5.91649157040921	6.92579541660922	5.50697030983217	5.70480587713463	6.2489633360641	7.05080238692589	6.34428233625262	6.90954659323818	6.60070282298516	5.82083761726874	6.76344301340978	6.37368855967278	7.06831328369848	5.60411921132005	6.77111988505137	6.91077233664822	7.05749169278688	6.21663171349537	6.77296915038564	6.5673085765745	6.54876170393402	6.41986306912657
AFAP1L2	6.3379895844092	5.89236765406749	6.37647165764609	6.64516204455786	5.0998920593182	6.34377216683576	7.66067792037067	7.95283687793035	5.12009670042726	6.58682217049957	5.08942569978408	5.63348434349845	4.78251790839486	4.94890092076247	5.01682237720238	4.90935826152203	8.20485408848002	6.31769512790885	5.71873634852608	5.72593017917538	5.15688279154135	6.31225269738974	6.18097412625673	7.41844389909157	6.25937054157674	6.01562876830341	6.07039609185065	4.94890092076247	5.90568613001657	6.23075096268997	4.80794808540789	4.89636369427134	5.30257433480298	4.56620182867567	6.30153551413156	5.89122536481072	6.82876046035896	4.97621577830183	6.19555239692464	5.53469648069869	7.04543149250386	5.13413894519608	5.76609628153252	5.99530133817702	7.03606011635719	8.01404080247321	6.02817377138973	5.47187252545602	5.95012992925469
AFDN	7.61781595926361	7.89163997748955	7.7825715792346	7.32288283260802	7.5070658683816	7.55588424555711	7.79407957584976	7.73402575224347	7.91057448338421	7.07561796000943	7.8411843662277	7.7876620821465	7.55466066919742	7.88684908648246	7.67981822674125	7.72676064679658	7.34676093493223	7.55466066919742	7.83161611507374	7.47095200246051	7.64853294493786	7.73941006812011	7.6482497633633	7.35077476796681	7.88540418390921	7.5070658683816	7.75430464574977	7.89459357097708	7.72794749653567	7.21241012436047	7.85020461754284	7.67813460113416	7.96241924770653	7.61144806345926	7.81915160025129	7.73681534933647	7.67524220342573	7.84335347673071	7.76158938790509	7.36592673884872	7.89884643395361	7.80706854207687	7.86437270158892	7.54813136956047	7.68724407643885	7.29324668967927	7.6325562053989	7.67952375419462	7.71628516842613
AFF1	7.6816358612362	8.33033397239784	8.32153453811873	8.41138728560486	8.50631194951915	8.27610437997038	8.51049895768758	8.45895232143593	8.44135053238842	8.16681674964898	8.56963886613493	8.19720833486409	8.15309044991058	8.11400651502425	8.19693088838001	8.50249779048546	8.0256373761056	8.3080301955676	8.34039700505002	7.98948366548967	8.59606247987956	8.29830204568917	8.37032812645121	8.01902149433097	8.49146904936941	8.03148322219986	8.66040767376672	7.96611293656628	8.36336567994561	8.26013903843068	8.06431146899264	8.11371836007939	8.40364430772557	8.20742636621695	8.181120545541	8.02159173768775	8.49436833452133	8.11283463808356	8.49582760567792	8.21113538763563	8.68546568478002	8.55489742238193	8.56172942036519	8.53122101557784	8.506532172481	8.41049772263041	8.28806789043182	8.00989225752775	8.31010784972809
AFF3	4.50883589605312	5.7053804598954	4.74659848266257	3.49012737744646	5.23822149740062	4.06967433443509	4.01448580015501	2.65398342566947	5.62468446840646	5.93137154139303	6.92539689271366	7.40679359023893	5.30217842759155	3.51310789753864	6.48879451891123	5.48299671392881	5.17623185984481	4.24416958668086	6.74096937374541	4.29197555655439	4.99851912610514	5.67398914723057	3.57107568322707	7.72812627474253	3.8842897285484	4.78361374809194	4.9184842739444	5.22660176028379	4.22753866007929	7.45231924598766	5.65334964846119	4.07816006245526	6.78673725974452	5.51955797393152	7.67308890991584	5.7487561028734	5.31592326664666	4.37192064647647	6.82579095905667	6.15105321850709	5.05844506893737	4.61998164009631	5.06276381694495	8.29930926811535	3.23719498119563	4.28098126387532	6.16299641116324	5.53216610011575	5.81875055361523
AFF4	7.96871786206816	7.87794906512905	7.7315860337203	7.62946102488159	8.07265308839204	7.57387535610982	7.30253213043182	7.28120163922381	7.76162498443899	7.25416639322815	8.09505524357918	7.88927101423714	7.93683823804962	7.63061168363005	7.63311001217819	7.92486910287953	7.55054334683067	7.60163773468102	7.85563732564175	7.6428577763649	7.44423256696158	7.36125760334847	7.29603076574139	7.49053301923212	8.35351470790243	8.28665753246564	7.67249794626009	7.85802620360588	7.65648484994674	7.4372619923762	7.53300841152742	7.6983511259484	7.86128052601418	7.33557033611085	7.97828320032513	7.58599898280009	7.7335012520268	8.23905445133159	8.42643860988457	7.70652406242787	7.79287771798228	7.6889976928225	7.4975086614969	8.12110383978866	8.22181265324465	6.85499756705489	8.17231148519986	7.65488432514587	7.84123108251124
AFG3L1P	8.24028176595637	8.17361680732285	8.09255776995956	7.88344022868359	8.08874831597914	7.86267340683169	7.72708445127669	7.6621079390744	8.33148897876124	7.52451656575986	8.25401874060583	8.47528881917783	8.49274095920446	8.52012159194758	7.97751789762629	7.99689663571089	7.60096420999146	8.05094733450674	8.21006567078383	7.91230809403453	7.8050727907262	8.17191378017978	7.62105545886137	7.8344597294187	8.45846948204511	8.46460018535067	8.03297903728092	8.4393522247262	7.99124515180118	8.59309708266604	8.12067327057949	8.22621915540913	8.0963941475517	8.23208905627941	8.8936081761414	8.29025540400434	8.04101465988337	8.48334485477685	8.19014326445424	8.67829091619049	8.0963941475517	7.78567431797544	8.07237679900664	8.34054622324004	7.91368421951531	7.49009509957523	8.51213106814148	8.44343258622982	8.61032633010818
AFG3L2	10.0214038343799	9.53960696751539	9.53111531771989	9.89594050300585	9.58613628339676	9.97693487552917	9.76070661106255	10.0070339611526	9.47153674299702	9.82692102483867	9.70783636024268	9.76308967461602	9.6267148909965	9.82244185830131	9.57406705944162	9.49870763927908	9.89233611938124	9.84383978312511	9.55314078261277	9.84278627044585	9.67266432807986	9.96743240960974	9.60439650787517	9.87735260728884	9.71070100122257	9.52570973522612	9.69114697182326	9.8091384060141	9.65938470642819	10.046221455403	9.70539173421409	9.63622629340426	9.52186315604718	9.6369264008967	10.0585677930698	9.76979609520633	9.58190146344724	9.37126942655867	9.74311571283902	9.97063175500388	9.43707474775811	9.75157757434011	9.72553764030279	9.51632948388741	9.72370963196865	9.60512342483259	9.18525145734793	9.78911777590918	9.79309649910032
AFTPH	10.8488077202032	10.9786956847837	10.8853477831552	11.022925910144	11.3631094731002	10.98057498984	10.8821100958608	11.087180744038	11.0414076647775	10.7560017040818	11.0355706040645	11.0586096472561	10.7344887446391	10.9561880457546	11.0123628112274	10.9516622012297	10.5679842032922	10.9067643142291	10.9818128366172	10.9549994612962	10.8832158776982	10.9572529503487	10.8620184067228	10.9921684049141	10.8950702782485	10.8916931890732	10.8759166694371	10.8832158776982	11.0575698978887	10.9753563284483	10.8589913944514	10.9229328361469	11.0301238717297	10.8760617343557	10.9362560954175	10.7327136272582	10.9262967219401	10.8823568298204	11.0666576458751	10.8540697774726	10.8770930986477	10.8674827539398	10.7890560942419	11.1248039522352	10.9978287532718	10.5528055426542	11.1248039522352	10.8051743057064	10.7120947264954
AGA	9.3083707808801	8.64886013377486	8.85767777658128	9.17995414403879	9.31584478599143	8.88103948863634	9.31463674594959	9.41884802310006	8.7835239219473	8.98502104013951	8.66149504437642	8.89930762858056	8.5290948459873	8.73702428230394	8.61120592174935	9.46284048455822	8.40134758215278	9.09723211687853	8.40342006396226	8.86021961165292	8.77203169840171	9.05143749732517	9.08857878743128	8.83055826783868	8.60946614604974	8.85675491320505	8.34925135044672	8.57250705214667	9.152049409269	9.22621118547703	8.91372489334221	8.61189014770747	8.43579182348205	8.80915640234841	8.86030204516908	9.15526779591017	8.84097835548339	9.1969164616478	9.07251804324076	8.64718001706603	8.73389352734815	9.00574214463281	9.02369540200874	9.42893540463488	9.15384686356587	9.34646785804081	9.26060888755879	8.90991684380559	8.74564914323073
AGAP1	8.05014445216665	7.88221212511712	7.74213236840984	7.54250801753653	7.79599947285316	7.71458419242922	7.62669202239358	7.86669676522745	7.62352457052191	7.64432550023735	7.8364547477717	7.95545349305061	7.87892408250794	7.87261543642518	7.78988630046589	7.43236393891147	7.70201163553731	7.79797268742105	7.78530871497005	7.57523673270056	7.99403863903171	8.0113239597462	7.90969319818734	8.02197970741519	7.67478341401349	7.64432550023735	7.87858176041434	7.9212310087509	7.8402037582001	7.98901175578803	7.78431189637366	7.84458100747072	7.60442376814942	7.91245238450735	8.07454481334092	7.83657066292585	7.85853470975474	8.06825658988306	7.93089790481745	8.15505274571565	7.50673554570256	7.59929282676934	7.74259935821111	7.94834563402521	7.89446005196888	7.93144542566601	7.533338445902	7.96812445998961	7.84307381019815
AGAP11	6.67081391436727	5.77911787981596	6.24849229569694	5.98485394948972	5.98982243912113	5.79371983264747	6.69288763239582	5.95742039153664	5.58778467205154	5.89750866299943	6.03212828414809	5.78340906993761	5.99845654396677	6.09201561428798	5.51461875815108	6.1573594020058	6.63878174648624	5.8175892727192	6.32968723418936	5.68405782009127	5.78429717160027	5.35095040514638	6.06636509121147	6.48746191033605	6.65540876629579	6.30952244676757	5.91862596385281	6.27688324676108	5.81944940653132	6.8192576674407	5.61631030226891	6.11999179259758	6.31724055528861	5.75211999675013	6.05094083190109	6.12489335013133	6.42007394440128	6.5712639810777	6.92482994014817	5.95355706881509	6.52172840295518	6.02517026870974	5.91553851016622	6.73658947322877	6.61064689810503	5.22413770268502	7.01473413054999	5.98970085461346	6.2922487889399
AGAP2	5.85834515330048	6.33304812909607	6.46208303128082	6.31597742714676	6.32245228992841	6.09559086468476	5.74153246400693	5.9405942898949	6.26121486800832	5.99865841640973	6.03534324290013	6.29535818641396	6.11518201514147	6.20886650223701	6.11825001265998	6.35204865413346	5.39556285553857	6.12750569690536	6.50680687279787	6.61873661190673	6.03418879515993	6.41982507482077	6.1416854932366	5.35236104711182	6.10556448906708	5.99697365022172	6.14774682249937	6.3534347572245	5.88572164660212	6.33759029702908	5.91954428507993	6.29267117579479	5.96670752873101	5.91875678561181	6.10688773360155	5.90043782507775	5.91083934178168	6.30112883078337	6.37532172178785	5.94720157383722	6.05704737204194	6.02643057558892	6.05649312225622	6.17519542999019	6.19093842131292	5.67306714096364	5.70514566353546	6.05057250926029	6.19385038650833
AGAP2-AS1	6.98882253042674	7.39863893020491	6.82887683182565	6.43960283904046	6.59322335497861	6.81751710404557	6.733175239727	6.84654249338656	7.55677523388721	6.59157180089316	7.06398171553242	6.95790882575028	7.13149235732975	7.2901397188322	6.60212500051263	6.84920653867126	6.21103776303222	6.66149336517538	7.1115909381112	7.0567720467363	7.34795662359649	6.96524649961247	7.20473146644447	6.30408974650776	6.89098527485745	6.89444911119402	7.05572490754925	6.48516398056222	6.7603248255059	7.3390751893887	7.43689512096408	7.52009167679682	6.50650248712153	7.24757001188197	6.89410375205094	7.01433034485213	6.73100701144765	7.48530718021794	6.75732985773972	7.82562549112042	6.59812331621183	6.79581222286374	6.82245941281944	6.95516216856338	6.74758126139265	6.81074069338792	6.7752091818921	6.70794588822994	6.56398446133703
AGAP3	8.79992784638462	8.4880361450097	8.51415911255287	8.64479413357699	8.63227663801841	8.56312381838269	8.29627549437637	8.57884853773419	8.54144406198566	8.1860755924068	8.45319302718988	8.86043548231721	8.3450201060352	8.50154262267284	8.48859262765162	8.39137924288012	8.58039592470051	8.87859565419831	8.32285402802018	8.48926059904391	8.2916439056865	8.37655508352082	8.60519832721777	8.4574026886262	8.60178062035304	8.28244704489104	8.49530117487206	8.77757242971595	8.24648903956754	9.03513066526487	8.57884853773419	8.45262981677854	8.5387893419604	8.76510477743846	8.77206032990755	8.82077610826888	8.51864543921068	8.66385665323553	8.77801152251341	8.58122811145401	8.8543957331644	8.71981823926087	8.45854243055312	8.86024793144881	8.39279290113338	8.44269565024217	8.38973368826768	8.75269204286082	8.66671883856826
AGBL2	5.87945576234658	5.21929936339014	5.05498842874412	4.02691964902157	5.38626452820847	4.49955301410833	5.805873083503	4.61146342524931	6.37595490304537	5.09155984913292	5.29199932574647	6.73664542653468	6.41729461398811	5.93408283937914	5.35236355322023	5.29318202395613	4.75324836751651	6.16441610270245	6.04200531782517	5.51713256806399	5.3472425814521	4.86843830856876	4.87321673364035	6.00613115225063	5.12331433328307	5.66000899788201	5.08300023552643	6.16682710445119	5.19186725101736	5.80820604946584	5.7135577622367	5.12775223856164	5.93344238538006	5.51665325289552	5.40673832827967	6.19495347879928	5.75808482649644	5.84529741812639	5.7984039915119	5.94077977615805	6.28937272592955	5.44622240904084	5.08868372054043	5.94077977615805	6.46579947642515	4.70248360267639	6.63720254652206	5.78059865745407	6.14336168980264
AGBL3	7.78663060920903	7.52915911374221	7.39040421144058	7.41367924614586	7.57564787415973	7.93899902744043	6.66056054885508	7.02875803206144	7.82862434996256	6.71790683999162	7.84096789389373	7.80252520894317	7.54121654903921	7.94457230685495	7.93443880614892	7.03216311407147	7.20709616121583	7.37844603832277	8.0343199142315	7.1981139071568	7.20283080698607	7.2569812452158	7.24265245770062	8.27474459015856	7.88794226046244	7.85097780345507	6.79799098227542	7.49962666911282	7.55234948364758	6.88819110841009	7.44447193118764	7.27686871476621	6.94312315779395	8.04785574225428	7.69871757061303	7.69259445657842	7.12779946903788	8.01010302676502	8.25768139170485	7.85724997554105	7.96180905710811	7.87020855571982	7.49368570052266	7.95946763746932	7.03627973981501	7.39292972284105	7.95946763746932	7.45057866630829	7.63873401961733
AGBL4	6.02656338846609	5.83016582955014	7.1168197975099	5.42997503564365	6.06460265529352	6.10275449820156	4.79307204351726	5.24676986691856	6.27364308048147	4.9616117926579	6.71747714034623	7.09902132836031	6.20408346512093	5.60743119198155	5.3142783079292	6.20992024868961	5.67634301786135	5.58911277398512	7.23536908862257	6.31958366171162	5.31983555936555	6.19867504307928	5.15736824033518	5.30939460490729	6.36557862291291	6.51168043273486	5.77394266360224	5.77821864659583	5.68949820070354	6.78212633971658	5.64717627264043	6.45552595727682	6.07658159900196	5.44819813568699	6.59827442105038	6.10787011713179	5.92342851958928	6.17437395972828	7.00390512013971	6.21721869874196	5.84426273002916	5.41160423125029	5.90933265864988	5.68892014125229	5.60060897619539	4.94787950439905	6.59333156788443	4.95457205698719	6.01561401908102
AGBL5	6.52294508677095	6.85989844135168	6.55660675858857	6.72448004957494	6.72596341525215	6.85663838353953	7.08943131611486	7.05863499100351	6.60928740294436	6.63024744855183	6.55262519643575	6.6576606762295	6.88067540400232	6.66156054007362	6.68039544533797	6.70065564157817	6.1497176831282	6.91532729869404	6.70468149799474	6.9385630851414	6.96441223315013	7.02943719665513	6.89242224274936	6.43089963806023	6.53503643645829	6.60302320973284	6.89124204669961	6.82652812735785	6.93455297779638	7.13178450679761	6.70589220787063	6.79709704988704	6.43458696168256	7.07982051744186	6.59648249569634	6.70243929617613	6.73395712562816	6.51362466160477	6.03535291931552	6.7074701402214	6.15651249543199	6.62557299949475	6.57005752225884	6.27898515038946	6.71250098426666	6.61459983388791	6.76493358074543	6.34622679571601	6.48271710867555
AGER	7.19666715695886	6.56963357489489	6.58575586650369	6.64549001847222	6.79675437348996	7.15197078605905	6.42965998833922	6.28792957121733	7.09727951246596	6.29536238948661	7.31289053650225	7.402946034743	7.28816866925302	6.82974587269679	7.20404450643509	7.08728939156517	6.30724610021926	6.96297904453785	6.9772106153903	6.63589104819832	6.34114614000198	6.22734139110746	6.59337613103916	6.91104399614446	7.24806473187472	6.75598481059501	6.74953321614768	7.04018586631851	6.46340414168629	7.64480814327151	6.74843436023011	6.86265512507254	6.8511742404875	7.10605238821377	7.27539096254071	6.70490972771266	7.18667340984277	7.2597717155034	6.93655601473417	6.82388263794625	6.20347183850127	6.39735057196227	7.32080938410872	6.98550435552913	6.77191698608083	6.35706205739329	7.05154664816985	6.86742468413542	7.43125922738195
AGFG1	8.84230128580723	9.18295253649687	8.98499819198441	9.25402110315246	8.9257427969167	9.15310976833556	8.83991095746366	9.22302736341404	9.32201190110272	9.33396452487827	9.0227946451312	8.53880422255497	9.14302108999802	9.18331884400392	9.04107859463848	9.20778877470932	8.96501921095657	9.40133957267593	8.82073726371673	9.37809132169913	9.51690517189007	9.38607250429907	8.99302749540967	8.57911572536812	9.02989786818341	9.26480016802473	8.95657842537192	9.22222895053675	9.32032276192813	8.47056005372853	8.90198289389923	9.18372246970203	9.11022498580036	9.36474781562374	8.70178916926899	9.31546718020505	9.06173294268237	9.10220255677871	8.39958449389682	9.05944867656603	8.8318450292512	9.11496341400815	8.84821003809154	8.65058566495271	8.86172511560358	8.97278503427527	8.75221586597648	9.20126664113782	9.3107375905162
AGFG2	7.54743596701741	7.61459578019035	7.4734089104003	7.10276243938441	7.85066845879443	7.223251433626	6.93935555344884	7.42989986841815	7.26780664978962	6.79926721414598	8.16479867762286	7.89608517417027	7.45851401739075	7.38840702017246	6.9683076385765	7.55862117778383	7.51667901724182	8.1851357706283	7.45733266874725	7.41098496306251	7.16255619630964	7.29188864655294	7.67527673851424	8.20764422242167	7.43331825921494	7.57131139435636	7.74661077715193	8.26264309367622	7.36123314557345	8.06982529098835	7.17146628760953	7.89920941772222	7.63471109227625	7.26625597063775	8.20736722939793	7.25576662277092	7.61229402603467	7.6240561080968	7.27079478637684	7.49799640292711	8.14700612050531	7.29196672447523	7.74251082187814	7.66555181214099	7.2361015943443	7.31528527110794	7.74159791829304	7.28140027004907	7.55065161555128
AGGF1	7.50795468994089	7.80418924981348	7.69779945758491	7.66854250093618	7.77142477586307	7.72334942722609	7.64580610398837	7.78637975460073	7.66367229059122	7.73846293188789	7.74659079748192	7.68808633274947	7.97934884774305	7.92014098983726	7.76278143855544	7.65375864620935	7.34710336896575	7.80534617410755	7.96338812175156	7.94778329170898	8.06032095024066	8.04651974627538	7.93085146320206	7.1939610272023	7.6597752824428	7.72939020979236	8.05727011358136	7.87556161025583	8.14356700738522	7.40648445056348	7.71242268670649	7.72782279784042	7.84723945764906	7.93939656144334	7.50625439418422	7.69507766696606	7.53357334516432	7.55382686919429	7.77564873037081	7.83500461579517	7.7924976214737	7.67935840430274	7.46412954182559	7.702167240249	7.87978976412581	7.53581895411622	7.84753866220787	7.56574675888102	7.60580342534192
AGK	8.99201509748003	9.00108769338766	9.04163063428094	8.74055282863089	8.81764603729394	9.06869614614101	8.7748910356999	8.97163348082594	9.22390890278261	8.85197815332844	9.08145584827406	9.02141246038629	8.95305582556023	8.92086064746749	8.96201878284662	9.05764802470621	8.75932742734587	9.15923429831986	9.33700621645407	9.10365056286829	8.86917517410446	9.05121589226011	9.09462466489192	9.03020080801664	9.2048267068247	8.82904337804084	9.07720024549406	8.43815123814661	8.83988846499186	8.56157691600788	9.24277689736013	9.20750371649332	9.45146351765291	9.2227380654697	9.03121665209402	9.01074671543949	9.03644174453405	9.39398547046769	9.13438354916388	9.25339424217539	9.14549664163349	9.39254798632254	9.7529788626155	8.68849647382104	9.01111217751029	8.53949860272789	8.96646083383776	8.92849338537121	9.1980409508629
AGL	9.94769842258196	9.49512541739814	9.61913683143799	9.44963695100209	9.68544144846897	10.0564596216823	9.67674263364594	9.83197776356343	9.52239401364767	9.82416443851011	9.55970088101936	9.80898155343784	9.32312209007873	9.52399972896742	9.84877860574949	9.58696437652137	9.28745562310993	9.81263164836418	9.3227823802938	9.55970088101936	9.34738430573913	9.50908208276626	9.14642403474059	9.59603962651149	9.42421890595334	9.64474156384603	9.25972489913496	9.24291181515484	9.73936859156447	8.965687207515	9.19990639265222	9.319734173575	9.21126527190683	9.70681207495863	9.30367653490196	9.3656138919051	9.12280810839031	9.46887546502779	9.97477168480057	8.89734996719588	9.63936387033335	9.73506001473227	9.59171676758623	9.55486284659444	9.63806930061241	9.45514323255062	9.16819660013494	9.71137826413981	9.69263607744709
AGMAT	5.6985925354181	6.19691155350737	5.77180590069945	5.15878448293326	5.66470472729615	6.00832607278642	6.21301807470151	5.07161092592192	5.5277159399209	5.41147500403244	5.59565636530697	5.90726758371117	5.79092757180661	5.49054909672766	6.12892349542125	4.57705012786642	5.96112111438513	5.35082238175367	5.82585663075161	6.44755291585049	5.25547314810614	5.33694792888377	5.62272317078209	5.04912448088339	5.12532155849574	6.07988658337612	5.34759097938243	5.41599725257497	5.31039269860716	4.85083621916273	5.57197052888124	5.08132894938566	5.79433287171285	5.02515812603421	5.19436948233774	4.56728117559346	4.49474991057679	5.58603412175016	6.03155038652852	5.32808971383572	5.62804235257624	5.50897012899694	6.23705404965242	5.2169816777044	6.49341228865526	5.29530412639287	4.08225834939551	4.8060619956247	5.64321813081145
AGO1	9.09495716031205	9.20584459961588	9.07918501229614	9.02369012866926	8.98183604804402	9.21911604744587	8.87743522621385	8.79458759429468	9.26900433396849	9.12310904116569	8.54051021827382	9.11878397981531	9.17550679884135	9.16291558824042	9.20479987997469	9.43158200626561	8.73905665224735	9.05281851053081	9.22883038082591	9.49538202121921	9.2276141400496	9.39485699231163	9.2859683589631	8.64020785261482	9.02093604498828	9.25648524020846	9.45388657569467	9.20032571218298	9.29747976605429	8.84385021849487	9.164789651552	9.17626500022274	9.25442327975643	9.2785151773776	8.82942411803556	9.11925780341773	9.10233081139548	9.28965430564143	8.84840059271213	9.40535895500721	8.9814181566542	8.98110532549298	8.88710979434285	8.73055290370923	9.38597999039425	9.3374862876464	8.966289212895	9.12721307061087	9.08524789106856
AGO2	6.70145999087688	5.86816157374856	6.52698643514457	6.29059339008471	6.04662822201498	6.33931305308215	6.86712710558692	6.87000783662938	6.64874231774369	6.39326209366673	5.99648835566305	6.29146675613651	6.57753938003451	6.4444110518758	6.3402296940284	6.73137966279316	6.42090393250198	6.71335861981226	6.27751552027534	6.65224955123547	6.39558811924387	6.57880418717709	6.50546012571254	6.76292411029228	6.8225175740427	6.45607855353396	6.4847688250395	5.72521181158848	6.66095665670455	6.17493336648224	6.53546634741774	6.82927730926115	6.49562376417761	6.77400525910598	6.21607089653789	6.67540537912337	6.60446700838257	6.58295446823515	6.82458574256512	6.79174108119159	5.64505473007912	6.29750736326614	6.11919119361	6.38683067950941	7.12347658690574	6.0959702786518	6.84695001131711	6.60023000280697	6.54573609196034
AGO3	7.82998144284426	8.10453221837959	7.64289436172082	7.83889220552832	8.07217486943171	8.01937002936783	7.47578214114015	7.58333750182	8.32193903746696	7.62251717034683	8.48853969223266	8.37378023029799	7.98650760381193	7.82969591773823	8.37346117762269	7.94195811652962	7.59223204148667	8.13686577356864	8.26130713228055	8.17413653371614	8.01198314878377	7.97882870891488	7.830889931818	7.66092029710803	8.36030863665888	7.84909756499995	8.0502067408192	8.04393924843491	8.02715275157616	7.58007126765252	7.82711753950801	7.91747542022194	8.08034306020557	8.44947402711373	8.76015129930345	7.73753772438039	7.51852807117508	8.17350535985867	8.18604683383419	8.26563046793342	7.78510901903486	7.85652057850844	8.36488937752098	8.17759572330947	7.97553804174026	6.95997715324307	7.81518541173797	8.39683033568923	8.25356054299665
AGO4	7.58601021388046	7.20803494371378	7.56651849690268	7.90609315475016	7.30318733040581	7.32115058799286	8.23004838573035	8.09985529555657	7.56389483460255	8.04936595896521	7.34873812207181	7.55487460834966	7.27153741372902	7.62941498680593	7.26782337320191	7.58851422405657	7.75310826482316	7.56179320294029	7.64862880207631	7.33901059737612	7.23584827292999	7.69611622126579	7.69554980354966	8.05383554475933	7.63550470095676	7.49574909022607	7.72452395135619	7.2906479807956	7.55514189575574	7.01982022275416	7.65637531217025	7.45311337167838	7.82235229880847	7.79967532649684	7.91116698267327	7.4767091554128	7.64110248939072	7.74245555792925	7.97916316189473	8.2590265851728	7.99392861997364	7.32980143546234	7.8151943999698	7.69970308206699	7.88166115486403	7.57745045422045	8.21695342459531	7.89057234329422	7.34437101143499
AGPAT1	8.34301042513378	9.09172800409172	9.12111857162453	8.44910452577945	8.70265894798837	8.80278407134362	8.05570397376705	8.35976802680288	8.58119630160337	8.59975571277358	8.66910411257424	9.03248191711084	8.76735879527249	8.93402037430892	8.9917082440603	8.71317691428748	8.70689861347756	8.44665893670337	8.46247696818198	9.01953092800363	8.86114955292991	8.64058351744003	8.8166243655694	8.39248865535034	8.52965817007412	8.38763324273014	8.55585883881205	8.67282372789627	8.42094351923666	8.86114955292991	8.86477927110408	8.8057236114149	8.49986323856251	8.49161010040776	8.6747682893937	8.7008713278958	8.92712311632855	8.61000561076968	8.69167185309857	8.35870828361714	8.43213975387524	8.72756498099294	8.57990069923401	8.20105768535824	8.25513710292742	8.8476163388202	8.38821871401376	8.80556670625171	8.83729943280876
AGPAT2	7.83980643645102	7.6344628557429	7.47101696002346	7.38749558932632	7.56071832155303	7.00738597302521	7.84481103814503	8.22717945416603	7.31905676558008	7.2543212889957	7.24384928823687	7.44872910337884	7.30568017881197	7.66088103369274	6.98875014918961	7.49895907743283	7.68646656365324	7.36362570150197	7.43806346355272	7.17736621907022	7.31675923804674	7.16537511982854	7.06156231127049	7.53959907667948	7.29188726804918	7.29147965781255	7.72821417836477	7.0893988953882	7.18552713756099	8.4158662023062	7.45125512501158	7.31738372403873	6.9131694089754	7.32721136723237	7.83958033927117	7.34059763595385	7.41023121274524	7.32251658804602	7.35398487287067	6.99998845298842	7.44653369688469	7.14648124836697	7.47357442443584	7.50166564392702	7.4138764681869	7.83361141502208	6.90924047230016	7.20474918010401	7.54698009025796
AGPAT3	8.76520352195505	8.51243624991788	8.65579973956589	8.73737924613064	8.86560311465694	8.53958774189745	8.47883972685844	8.3443633347241	8.5151720390922	8.69749943795993	8.48453953571491	8.78121240361963	8.5448816973726	8.70849717151777	8.81561567190893	8.50281385324637	8.44323675994319	8.62115037925076	8.48062885557853	8.60160888624755	8.35435784635403	8.56650306491675	8.44092766258786	8.74369924658448	8.51055682130121	8.39601388325961	8.38785414645134	8.71613793199737	8.16880445887342	9.09262896233031	8.70031560396527	8.58341097632089	8.42599189071691	8.66096512159562	8.20752964862002	8.67305836159105	8.60618880740936	8.4221089951641	8.67428187557434	8.66454933287514	8.80520779485206	8.65980809215156	8.30569159003861	8.62651025336542	8.40993736295076	8.78353383506046	8.65186070894623	8.46116221197384	8.25988671942326
AGPAT4	7.38019281512074	7.7462217681848	7.111391158022	7.49884733918881	7.25728972269812	7.01516262134436	7.70272003913324	7.07634238978796	7.8134036958092	7.61827013963202	8.35460446413328	8.41465582665089	7.60828830882797	7.32976315385633	7.73161683429332	7.40036487169559	8.19339319095509	7.33253759191607	7.91448485814134	7.12369126278805	7.50217109485677	6.75184933860056	7.00340319107733	8.48184735772999	7.1564985846976	8.049548805237	7.16250746629669	7.67158083730322	7.64522127487205	8.38217118081889	7.0571287579911	7.41844337514818	7.9908530015011	7.7217968528531	8.4082316267888	7.79396009242484	7.32242086372594	7.45253903165662	8.64602660973222	7.54695635677986	7.73143199894286	8.09084321138053	7.64607265228256	8.73934241860259	7.42777556339481	7.08787857088578	8.31653207934263	7.56767100854466	7.70650431160587
AGPAT4-IT1	5.9744541462852	5.21522726763561	5.31722089454704	5.57511139500263	5.94447158395288	4.64719758596655	5.03198190841354	4.88917176578097	4.82983111571461	4.61507605222985	6.36802488469209	6.67461078598731	6.01857298484305	5.30072776169903	5.06618405144264	5.65109983751376	6.58494810063723	5.08572563194019	5.38336267606381	5.41645691166699	5.0382247089926	5.02998008797233	4.67334575754121	6.47109626527157	6.03953665546938	5.44939746037527	4.9651747988201	5.9791085247163	5.1412085464041	6.00322569479376	5.41732358903003	5.05409920345352	4.80804694668103	5.87747915027101	6.56358511151184	5.43542797813699	5.14497044648984	5.91654869343997	7.10573314191765	5.22195493571225	4.93883741234954	5.69773454506639	6.05213652471394	7.40571439753949	5.14343260483894	4.73592693949289	6.46013632260817	5.61079834304805	5.48819024548036
AGPAT5	7.09431379706611	7.92853050881375	8.4269997727042	7.9253122621155	7.69319987135868	7.83749503363126	7.58200756957969	7.68553618661419	8.10171893132674	7.55800742178031	8.24101871521262	8.14685160632666	7.75787577728111	7.99940707033964	8.05228691248868	8.11840497695099	7.52905885444684	7.85888322569596	8.16581254747692	7.99391705870555	8.34548337870897	8.09406463835277	7.69319987135868	7.86019703003873	7.75475562240829	7.68090708727778	7.62864292786285	7.2142206183578	8.3546643561575	7.52640098338962	7.86231330899595	7.86419792428034	7.9314248780735	7.97881366505838	7.47726598749743	8.67852143941552	8.06965191305996	8.23261478453654	7.90292294160476	7.25000183738916	7.58982218306197	7.74760497133163	7.85335943797942	8.3647559522259	8.05804368469697	7.66384916183235	7.91433394278682	7.92326760361166	8.12191711600495
AGPS	7.63586839509843	7.75364944630292	7.80328036627869	7.68284230316326	7.70836902946748	7.95526589615864	8.65287003519835	8.74868726343733	7.87981100425391	8.44250101604542	7.31709773855298	7.44048197088777	7.73857484676252	7.61599944605967	8.02232107156562	7.93167531057339	7.99862028267051	7.84805728542324	8.02085102007455	7.94180693780306	8.17888458848239	8.01557743783426	8.11581796406045	7.71566570182718	7.46291896035796	7.44333916862762	8.01403256941725	7.49828310138574	8.08665553957063	7.73648199491486	8.05136722650835	7.85406892652768	8.01482460669105	7.84353428783561	7.30306085889459	7.79685054811875	7.83533981236446	7.69486698972572	7.34613619849343	7.7580792038414	7.51495250359465	7.8422755436084	7.95771806035702	7.58993119587608	7.84626510563297	8.10869356173658	7.5344059153825	7.66695421010725	7.52938610406673
AGR2	4.97964188401265	6.94787247826551	6.18059143542959	9.20094225484196	5.30936723019874	7.23721051889561	9.02826253094356	9.60759959539087	6.06086718090173	7.59343588542679	4.62418466150092	5.99736727529383	4.33347913485101	7.12767507837389	4.51329880482649	6.6354237342354	11.1011646019209	7.58268281748043	3.94529897711069	8.45996208390164	6.23198311530867	5.14774403855069	5.30643026473178	9.13548500447339	5.65856455311493	3.90517246119094	4.73253848788902	6.92836920677907	4.12396168942725	6.05805918776396	5.27379742046844	4.46576965654151	6.58749052332459	5.65337997937546	5.27937824291268	6.93778126606105	5.80076500521113	6.19761286213389	6.73389877343183	6.23048563286256	5.64443726566753	6.54571961020764	4.67840132861371	5.21609171064352	9.86148060130756	7.77291597894104	5.70407179470348	7.01554778725983	5.78472691674577
AGR3	2.78823199167977	3.1872848526029	5.8401591545207	7.79976874025611	3.00986620560416	3.36215950977059	8.99435489813671	6.65311082000467	3.53925968412281	7.42229050546349	2.32313776135727	3.50299740284258	3.22290734508434	3.97332368378631	3.93558183166917	3.05513292183034	10.7314260351121	6.80359483249192	2.96281661125868	6.58689789242369	3.33703997977716	4.99340863159065	4.24161508825958	8.81104450717755	4.9284364203617	3.10768185633966	3.44060235567868	6.31552981470467	2.91144109679811	4.90590637629167	3.00986620560416	2.4902250040496	4.41380617058763	3.68103568087395	3.8212527418523	4.63499300627049	4.61064880551767	4.89263074244982	4.83584214083385	3.29364877629975	2.5025096435959	6.28393157750069	3.37444414931689	4.00273949777609	6.29895950550786	7.76582840213093	4.93612785025031	4.87232052855278	4.97791221974055
AGRN	8.96647160607563	8.29958845001285	8.4351182977961	9.08593704941722	8.31782034964968	8.60982202777819	9.62680848877118	9.05268974828343	7.88216333450386	9.66515897029201	8.41092269267059	9.18730766791693	7.71687683331659	7.48048373415661	8.43683268464129	7.99849509572753	9.63866450662617	8.68369487126568	7.89622111625276	8.17719112911258	8.09612185889014	8.21290863228039	8.3714470555412	9.84643562707368	8.78569850878375	8.0774568409776	8.46890533093501	8.29127257911914	8.0346771301449	9.53001654918616	8.23592482302434	8.15035778609256	8.04779566871759	7.88808068680011	8.13432413303063	8.49915441124342	8.55988996830645	8.25383241224564	8.93389569060631	8.14345102979447	8.93255349990574	8.96032161687467	8.25750582636867	9.49146169769538	9.145860919016	9.810249123429	8.88495522926718	8.57602195823729	8.61635621665172
AGT	10.334855130836	9.30723707605082	8.14907924293374	8.82505946990116	10.0791970880731	8.73077346367884	8.5260364241149	9.02865107629778	9.89066975564561	10.7996217466604	9.32359605506281	8.15534866170593	8.40760594588959	8.13230900467285	8.61583919679669	9.64593800798943	9.54465754817092	10.9149865664352	9.31587758209756	8.07408180321251	9.50668257994552	8.45783339336754	8.51306906458771	9.32140165694705	9.10534940303608	10.8916879683936	8.49293259321541	9.47025922686167	9.57494450707914	10.5260734188427	8.52366939866009	10.3714572039885	9.65576609501531	9.62968616590514	11.9736587627644	9.92144972435704	10.6149881826153	10.2491786657168	8.85898531800298	11.0582180147113	11.1779421825246	11.0554153590892	10.221486194169	9.77316791739088	10.5304312501307	10.404537178129	9.98879164931903	9.10699698510104	9.85258258608183
AGTPBP1	7.87443564118824	8.51947535464904	8.4074155964792	8.27408621628391	8.18939323196678	8.16959970992507	7.78883782156308	7.98036229380996	8.25305029344398	8.07199334753643	8.25492288307152	8.35379861154902	8.6139517458949	8.05981801945679	8.66045488766937	8.36908293776761	7.69042349916981	8.22739331876052	8.54467691553509	8.47492869451743	8.28036313671542	8.34121281182301	8.25949899276399	7.90606792453387	8.29212499700531	8.31009986000075	8.53044024079344	8.26065850026137	8.48031176550006	8.13372089266141	8.42996856659605	8.24295029402888	7.85056999427729	8.05187687473843	8.05402311213021	8.11626499520622	8.4166683200423	8.45617047339594	7.8806133229043	8.47656322411846	7.9838204760296	7.99030313164153	7.74439665918196	8.07382162774426	8.25669523526914	7.29633040410556	7.98499895910187	8.46344011600866	8.0909535757287
AGTR1	7.3337653748653	7.56614394617602	7.75677207111585	7.3562485043479	7.28948428164492	7.11048971987876	9.63123635199452	7.77345077290161	6.13903017692285	7.20670941751487	9.64231399011865	9.75215432661837	7.36810253694294	6.9395498943861	7.86238832753822	6.68810737022232	10.1335198609095	7.74338615616205	7.99992513509633	6.88867372450951	7.13858246571607	7.7670552590837	7.15664195228302	9.9350441649283	6.86724257627452	7.03806551496189	8.09213742087952	6.60398308118567	7.90423000263518	9.92866955769345	7.62505964753842	7.37943200436302	7.73522417619904	6.96506651913434	6.55048517585698	8.00055912480621	7.52227732354339	6.90191343350536	9.26684995416931	7.10593887698976	8.6945883105555	7.85381961950477	8.29297760146843	10.1377763912841	7.70321334663644	7.31993771089302	9.42555467707571	7.0494065260962	6.73918799455683
AGTRAP	6.9192939807705	7.49511818888956	7.07630894712949	6.91055257480579	7.41099782338727	7.09684158381417	6.98229486850744	6.97308418399645	7.1529169695264	7.30711626460766	6.69863687648709	7.04809976842779	7.22254702397415	7.16455663202025	7.05350084387047	7.02702498385734	6.80659037395715	6.75539917717286	7.36642802058425	7.33276627210663	7.52421248716821	7.64175073175863	7.18003990927416	6.42086672709718	7.07136840591236	6.69313184078674	7.24687080949448	6.99126751317611	7.03873557250828	7.17136068514582	7.57033586428907	7.04331759657514	6.83262439934271	7.42457702126793	6.83147014900526	6.81264556963812	6.86810399494269	6.78440530001824	6.30782135954915	6.86313139121619	6.1251126640875	7.07718167538623	6.74797257345778	6.58799814032447	6.81770367338962	6.94573121650121	6.55791379062	6.71802036015558	6.92904608094137
AHCTF1	9.22957392594865	9.27312448761251	9.34000157066907	8.82830935928852	8.88313847398966	9.2978202373402	9.07013328446967	9.0971145286236	9.5427083797091	8.83630341897844	9.3652144005837	9.42795380798446	9.31993989357663	8.83734378431453	9.37907835455562	9.12903182024193	9.17725782095599	9.40114113197148	9.30950728372516	9.4042456814138	9.30536133478637	9.31314959656188	9.19640530027795	9.0276634203965	9.04375805829483	8.78571539597049	9.17563315500866	9.36106948580528	9.06485699824226	9.52130229413063	9.26476743763137	9.17346348654431	9.00819807208957	9.18436729177606	9.1197684640231	9.03134775205835	9.09270138455815	9.07185064310045	8.99480569524813	9.45848287463088	9.2268423266511	9.00615250287008	8.72083282652489	9.24225028206119	8.79853032957312	8.8687808437692	9.14842918462416	9.25671301488958	9.18518944927327
AHCY	9.75337436828705	9.6235530413482	9.51704701174323	9.88641520729082	9.55052974518074	9.61997345859305	10.3846176559918	10.3289267225693	9.49436255825864	9.5703768416263	9.54280118788561	9.35324557372011	9.51144143123771	9.67778064748558	9.52934030520199	9.83474746371385	9.29094086185946	9.71353134617729	9.43102660394117	9.8140573217589	9.7554637384789	9.61929076456437	9.65964652733701	9.30634900683584	9.32325216531807	9.32232750378556	9.23918958188236	9.60979161966181	9.34759870510877	10.2342348523579	9.90607314660044	9.78321894747045	9.10022995615585	9.56965075435095	9.33451403155617	9.79747564166277	9.75273181741183	9.34685341406328	9.27311477745789	9.30242549183124	9.09470215091942	9.59754711105308	9.37682377794114	9.24895739480312	9.76316234516646	10.1406863818949	9.46767777468887	9.63736516826165	9.2135350805809
AHCYL1	10.8852312346023	11.3710015501252	11.327134234772	11.2723797515812	11.2563607382297	11.3644412324267	10.9196990451387	10.9618922463363	11.2188327614525	10.9444220709795	11.0525962840009	11.0122587155237	11.2782899565935	11.1824747902078	10.9024932555178	11.4632968347743	10.8063298497113	11.2723797515812	11.4115531921273	11.5480571259527	11.1449606246258	11.3165913602993	11.0324240469635	10.7341091372195	11.1670319009969	11.5457615080152	11.1767007241192	11.1710854867748	11.2313417582069	10.9182182877153	11.146542006471	11.2987808376334	11.2765166575597	11.2191745483053	10.7581667191808	11.179051053353	11.2647307755231	11.1882108352824	11.0644516750429	11.0543438532176	11.0903506254998	11.076934035921	11.1380475879666	10.9145637065987	11.1137260732991	10.7323555684645	11.1453024114785	11.1525947225202	11.1988178331612
AHCYL2	7.66262739745096	7.67955549497902	7.52430716303399	7.45479964995463	7.47527597366317	7.80987438652467	7.72386190506518	7.74782293672183	7.71888207564747	7.13313061759269	7.72848114636375	7.28375286781412	7.91158662061858	7.92807399933436	7.70664260087179	7.74499490957606	7.46133225585286	7.77211328598322	7.85096775125654	8.0679333293818	7.99754535588145	8.20864771255728	7.66395834871998	6.83636952715148	7.46793619761207	7.61848808917611	7.80872910393488	8.31709678809657	7.75619561695161	7.40223880127126	7.72693911912255	7.66430916480337	7.78248187802717	7.94636868957435	7.21010247369138	8.25337380509128	7.41781100235157	7.8456356134625	7.38386490456655	7.19620273004194	7.33974807197392	7.54216602047958	7.86315491915339	7.49083742550416	7.80583899787453	7.22619603936648	7.60495525898147	7.90513363032412	7.83242870714767
AHDC1	6.60584875712115	6.48785610375885	6.85533906158364	6.51641134192251	7.12558334162367	6.60159116129683	6.33305761693491	6.43062631853159	6.79638122164441	6.1643384755604	6.61764109484384	6.71996098472989	6.83433877085785	6.65182982985527	6.72687801442053	6.83775062052859	6.16534201735582	6.73192939929684	6.71419182211687	6.59665138797207	6.64519663988626	6.50589387752576	6.59493680361977	6.07036635999565	6.68302718285139	6.24740825930923	6.83358346854777	6.32555462659862	6.33622507579449	7.0158865054811	6.74562490640721	6.63592807026464	6.38440621526869	6.90308241436856	6.31220989827933	6.31685813453408	6.72235829602228	6.65858480250096	6.49195837771806	6.60581466849307	6.38524426407389	6.49527593487112	6.63019024648479	6.43819143709458	6.3492052789449	6.44290221430495	6.28038040054726	6.34406826106782	6.37773550072632
AHI1	7.76528768484755	8.48937668740734	8.58810086685097	8.04862477229987	8.41959228698401	8.18847142771389	7.79981928703612	8.08059643498174	8.22515435975128	7.63076521327587	8.35914461724355	8.02311935745416	8.41834909209987	8.44098708867131	8.04533239998139	8.28714044485371	7.69773020705974	7.97684942131845	8.14730809077771	7.98523613454671	8.02782756223723	7.81077819806082	8.19093636547514	7.62670976242128	8.64769454240644	8.80530652422153	8.29085879274054	8.00199525966521	8.02060334348568	8.23685796187749	7.8860716781967	8.20072052373339	8.13546845308128	8.27258968207716	8.21368349227109	8.09037939885688	8.00189497744006	8.5220458782211	8.64468700246538	9.26745817577806	8.25698998686293	8.38220841652437	8.28581535517902	8.12252472064336	8.10387884042954	7.58341637478435	8.6256835888009	8.08661406085939	8.35086294814322
AHNAK	8.30753594580443	7.20251776738969	7.47080301580682	8.62386562785389	7.73774668617671	7.68926106881597	8.98437819993436	8.22957356269289	7.01092448270273	9.25424032438721	7.4396687275323	7.68290422799808	7.07796258742961	7.14943814656026	7.56781884329224	7.11129615287067	9.70891194071389	7.60083646425683	7.18363225746727	7.43466200380155	7.86648504690785	7.53124613538068	7.70272523718116	9.31612559292275	7.91498679356619	8.00137246515254	7.54847317399718	7.86611407306311	7.32050357931647	8.4680139178611	7.26023408688734	7.1350214008546	8.02320926256084	6.98974159707148	7.56950919921887	7.86020942738567	7.32022616093619	7.27110106436481	7.96194544637393	8.03399596752482	7.64815375674057	8.19619028660233	7.37062452323556	8.05522971342102	8.03510794027685	8.2702787919438	7.54735039066634	7.58802942798981	8.17928773150221
AHNAK2	5.7548756634097	5.64258610498527	4.52740798670175	5.55099109205718	5.58699386623192	4.79349146591488	5.7572858829975	5.12347148591569	5.87503130212522	7.77543133509054	5.17991635175643	5.12796325878386	5.55005177327712	5.61558878763404	5.4221662840733	4.93143223881404	6.84037854842843	5.08164417317977	5.29562118181021	6.0350498769798	4.85830922501932	5.30987005705713	5.40255681371945	5.60314710074999	5.6347352671896	5.8891687166244	4.79349146591488	5.46051354457435	5.15004010808333	5.31570126421006	5.01246801304207	5.41508709760811	5.43066168633233	6.35530670659258	5.93009443319482	5.02516177013249	5.32015931049553	5.6303412342617	5.17611677614979	5.74077501886912	5.17611677614979	5.88811469550473	5.04406818038523	4.51925953662148	6.46476497149332	6.89609996476885	5.40417308726563	5.09265363452662	6.72106753192861
AHR	8.59579024680582	8.65590419505145	7.8633499913228	9.06294548099558	8.2502451870339	8.80516285862534	9.17632743846957	8.87291401452464	7.95007889512284	9.74228379597641	9.68936062357354	8.99403379776287	7.88224958923476	8.73728470899426	8.13472973486617	8.04440690845703	10.1765417923886	8.09535679364317	8.22490993754578	8.74050546540692	8.87329108822051	7.72984343486269	8.03733042697286	9.4896043678736	8.3781425280492	9.40834107891396	8.35243606611438	7.5349520159644	8.47857112488266	7.99347558389324	8.4942294520099	8.14298335055636	9.00239805832251	8.39818630443225	8.02060267988447	7.48249214025537	8.12151482977351	8.14611644624194	9.30990751855446	8.81864398970045	9.13954445051012	7.99449667613199	8.21071620384363	9.78868463295089	8.20110766272294	9.70025108252055	8.92461439761338	8.85343831845572	8.19269774705518
AHSA1	10.9291014056669	11.1370609911778	11.0055484820978	11.1022121295397	10.9722848672789	10.9604156884259	10.4186735782238	10.5279148947171	11.1424829092245	10.6559617059095	11.0803217504348	10.965678196178	11.1438221525025	11.3958409722317	11.2864185971321	11.0590936128626	10.8259727851639	11.0009226315102	10.9409656644491	11.3133156403063	11.2107784123162	11.2175169413151	10.9908069658985	10.5915284584137	10.8772989639876	10.605300720661	11.0570252150887	11.2167405541393	10.7445967817827	11.1468607882427	11.1328661387942	11.121676913729	11.0232587042773	11.0209256066931	11.0595088020857	11.0239750665891	10.9997053412343	11.0521513281773	10.7886982638558	10.4631194652545	10.5281214729373	11.1626817032262	10.7522877717386	10.6569092467956	10.6682322977873	10.9902420770137	10.5571744911461	10.8891424937179	10.9981870073784
AHSA2	10.2003695463285	10.019190527089	9.3433258433643	10.166484023616	9.96877275045403	10.041117877481	9.79077592028942	9.81148586902902	10.177816852917	9.73522226195267	9.93453118566756	10.3784359711195	10.1639513843872	10.2968327415511	10.0498161971582	9.70142146313313	10.0224019660793	9.90432005750327	10.257223312975	9.92951230362751	9.52020815088939	9.551427896827	9.71938292844043	9.46422582999898	10.3633127562263	9.87928919022276	9.76268591530243	10.3330804470888	10.0046129744112	9.79773437430756	10.0138418270371	9.57182618267465	10.1482345070166	10.306867893169	10.143235797332	10.0929390548298	9.97284797964935	10.3837538174115	10.676700797966	10.3318997690673	10.2091257706098	10.0243036239731	10.0955846592493	9.78262367621877	9.7374103672941	9.26971027133401	10.6927468981217	10.2183394939691	10.3498259327525
AIDA	8.8548937753048	9.48572527767758	9.53030494939127	9.35729457115752	9.0970619520132	9.67542064655498	9.97868244574333	10.1834748669943	9.35811131187385	9.95255180317214	9.42098314183657	9.04773465861387	9.34351219807822	9.43634333248311	9.65629757860569	9.79486922933595	9.51257246600733	9.66937150248867	9.96705983064253	9.73031331442655	9.94294725621057	9.71321742324903	9.72395751306527	10.0218027121126	9.36213429123868	9.51006860413347	9.86045644386115	9.29512106968832	9.77170597682707	9.22347155418318	9.60243114999851	9.73524715704379	9.83548260417894	9.6648232652067	9.29397440061897	9.669360376274	9.53194248566346	9.40257763827455	9.38141524871013	9.33106475225726	9.37296547393857	9.5211467319818	9.9282115194855	9.25786069680133	9.69173320189384	9.90494908408913	9.45340481982951	9.71169831231647	9.20760533495482
AIF1	8.36781002499713	6.61539438164719	7.09643870766582	8.8894043207437	7.56832009469228	6.63106605562251	8.92838265983302	8.15461334333301	7.60686920293648	10.3793396045545	7.13781865031107	6.63872573703103	6.56472614940898	6.72534490142446	7.51697572891045	6.73499974656214	9.74104484910361	7.27258953866938	6.84035977539857	6.68454612974648	7.00350073344195	7.36415340441344	7.7763707543439	9.59984119582324	7.50399244547165	7.56777975763284	7.61350708702347	7.92116494263614	8.24355339309248	7.49285808339441	7.87537398831935	7.43990410194342	7.64447197043184	6.88504865034129	7.00018602603889	8.19391878982236	7.43449926823486	7.45218224957731	8.72226587437329	7.08470176936613	8.61601224769339	8.47120761351776	7.40024626694481	7.82757026352129	8.90543349014348	10.04336909294	6.85705843096163	8.17012591631744	7.40639129526053
AIF1L	8.17705230253453	5.93440126882263	7.99380571914185	8.17761911501852	6.12573703540395	8.20713324044128	9.23052314935327	8.33326088606266	5.37797749873286	8.59375157342963	6.41658969333305	7.38880127705723	6.28169211988145	5.93970955793151	5.82027257826439	5.60567091566929	9.67691219108075	6.87047167329112	6.71540525964279	7.088686884151	7.12941098444562	7.65804670130007	8.4299114342125	8.75186092512016	7.16697251793256	7.32089866057038	6.9690666635971	7.50568142922118	7.2509803943289	7.84273547592086	7.46850156846215	6.3832721327162	7.82561161760636	5.49852736077647	7.29462794887098	7.52125230239539	7.30919037747981	6.4153299385278	7.58348584460767	7.64082410178232	7.85927097469596	7.7148477234355	7.30579614861839	8.27026889053851	8.3995638501408	8.48864835359225	7.37644453010307	9.01654730916098	6.88225999883345
AIFM1	9.09678698265173	9.11511990103953	9.177982751363	8.78716852023748	9.17649270133465	9.55343272622976	8.98490013464068	9.15059619334031	9.41351775643644	8.68865468926378	9.35623349536773	9.0613242079018	9.19637181957741	9.41940620954915	9.20927796120462	9.12977604559606	8.82247844268164	9.28297876787521	9.23643576067446	9.07755774666139	9.68824430067129	9.30212169950242	9.28785236486254	8.60204254190796	9.40127917385891	9.36394785765683	9.19959003649138	9.65759065458925	9.40164830697829	9.37702868763349	9.14314074414058	9.08506830587613	9.09375096843583	9.36191422182706	8.83454777163513	9.19232094923613	9.46239225692046	8.96190909593495	8.94650740645845	9.02895614815237	8.48600084239525	8.91447185075487	9.3437809472672	8.39542909245191	9.15010043887266	9.37709963048995	9.14870189226546	9.48177642483977	9.1954570210334
AIFM2	7.20592985983484	7.17107782533206	7.51240003254942	6.74213625059707	7.27442823575428	7.34445849226695	6.53304405508389	6.90525902083575	7.21084468509545	6.89213847856327	7.11883779543455	7.30854985037915	7.33574248191573	7.35733289304633	6.99091726100997	7.30495478377464	7.03517970503556	6.97768665546822	7.14157186399041	7.21999794679824	7.33925149905518	7.24778892228959	7.29534826151748	6.75521777043771	6.89462590844883	6.79514872452984	7.23110733296855	7.32254989823064	7.24140225094625	7.27304744201249	7.29926551332842	6.83064112714475	7.01387030392191	7.07481133554301	7.36897743532809	7.20844915651872	7.09712316137494	6.91071900795956	6.75531667577277	7.09313186700104	6.82176287200786	7.26100436759642	6.51192676440388	6.65665996349745	6.42458955908566	6.95388482159313	6.66947332919114	6.84391760753727	7.02129957459782
AIG1	7.77799172093223	8.14569598779797	7.63124807239249	7.69112816190314	8.06123019455517	8.20072987524694	7.35396768345064	7.15750768067698	8.0711855115937	7.12656522067966	8.21461550135542	8.00012254074245	8.13028546678154	7.89379768970947	7.47212074752507	7.64312408778216	7.42716359507909	7.86327493432945	8.15982158169447	8.09934013864332	8.03997153425854	7.96801848368358	7.79938231570993	7.5783557301434	8.21798747899826	7.85852338091722	7.6452264350565	7.97338955552863	8.30861690701946	7.30496740839293	7.8532479137686	7.75779714090679	7.77120180263371	7.98104455081266	7.65633945221016	7.8041576975377	7.952249372297	8.21355421646656	8.22975825646331	8.08760745753973	8.26726397887007	7.77517417777008	7.91808216588933	7.74911424961909	7.57217959399591	6.83327288442231	8.10361263976791	7.7106362274497	7.86657513569141
AIM1	5.88429442367432	5.58865499271629	6.74831331827691	8.11484027869997	6.22247734455831	6.23155120672079	8.94759846873978	7.71364692061991	6.11025662757292	8.50251850172175	4.72408947991113	4.83906280998798	6.49210653400992	6.71418091594283	6.89427697212706	5.25005137103711	9.14259572756735	6.93916701590829	4.56626323496152	8.26295233730696	5.31106958010564	6.94106456195432	7.67109659796641	9.21123047562618	5.68011300293982	6.45588136484318	7.00523851503869	7.00346981471184	6.38156276358167	6.26734493794908	7.2277872834831	6.07029005203045	7.90916426972284	6.27702381142912	5.99148608007517	7.24845025452278	7.22124916621793	7.43173719446445	5.94621730796787	6.84618611042806	7.34504549974644	7.80308031816512	7.45310801397664	5.62292290037608	8.19862593888802	8.10319420955267	7.82156479834701	7.23852620583453	7.57086031195114
AIMP1	10.1139059784197	10.0330219228962	9.99200686377018	10.1016541712172	9.77673181861008	10.0885850897738	10.1234064000551	10.1411588908457	10.073820921016	9.98433617616318	9.91219789441289	9.89541715626379	10.0211156045491	9.97318346190534	9.93550847630529	10.0223253374293	9.85356916630222	10.2123692584195	10.2424497518399	10.0979049386843	10.1499338902622	10.1936199644361	10.112221328835	9.8425510987584	10.073820921016	9.98263169489195	10.0187806843998	10.161044853601	10.2338177493212	9.80737594943795	10.1328775960472	10.1771554894989	10.1149021934291	10.0239165030355	9.70433826806996	9.96627935925286	10.0316821739834	9.98070638933913	9.86671385498942	10.0879551064853	9.84691139407228	9.81668685998111	10.1527013880134	9.72008462719899	9.87597316506721	9.87113423354645	10.0684062824015	10.2030717843311	9.81200866949879
AIMP2	10.2136680877895	9.99753544170028	10.2228255033576	10.0780521038265	10.6300291686602	10.1165132492126	9.98128727609996	10.0621978687836	10.0286226382207	10.0850419214025	9.90216602967933	9.83057748025946	10.0126821696228	10.1323429860866	9.98646324924398	10.0583016799875	9.98862104796853	10.1465391850524	9.81246549396246	10.2401555081005	10.2568407210355	10.2568407210355	10.0616971262094	9.54579900480935	9.84232582217986	10.040318064096	9.82644806889466	10.3083731094674	9.99694062615722	10.4146069694717	10.0937142732246	10.062778965352	9.80327895150854	10.1558360211373	9.84502187161241	10.0290873944217	10.1305989873716	9.49433254238733	9.76473255249438	9.98945425663115	9.52355983791806	10.3020969494894	9.58008397326317	9.57957147156792	9.86718879484048	10.322521562939	9.61981314387613	10.0864797448758	9.69430325643107
AIP	8.40395547773845	8.19617513000124	8.23350430813789	8.3001210549277	8.10537972615337	8.01057889716594	8.03598599994714	7.7228986324916	7.88493043113044	8.02322765872381	7.99677185931979	8.22329609719901	8.45246370420082	7.92802696008001	7.73968258458235	8.12407363258833	8.15251820679767	8.21673669687445	8.09635958948196	8.28758091181014	8.25758011410644	8.44404337201395	8.51664566772244	7.68779853544415	7.91330675835516	8.03568802015513	8.50533973767885	8.15002382757108	8.21952424976736	8.62726826244001	8.32282615385305	8.38686970095516	7.6778516026678	8.24414393408827	8.2854621965372	8.34835900205267	8.40174832975305	8.01279338480377	7.91926329544545	8.06367103122512	7.83580492305676	8.21358081968032	8.07861231473113	7.82883796327475	7.79000158412565	8.15767981070092	7.46203733524818	8.04066795250777	7.83868186988727
AK1	8.60723266338673	8.2562351347838	8.09708067982515	7.99938660679693	8.44199834357303	7.9617173078628	7.91456046973727	8.02561347479913	8.17326084090781	8.08621511875567	8.34151892866953	8.35976963631436	8.37901445944895	8.02651060341184	8.09224042849239	8.29130902447688	8.6848656070652	8.22949908567709	8.0816941158932	8.38734219723563	8.31943925994118	8.56478979159781	8.53533608937377	7.97472668302706	8.05895877546479	7.95793380937789	8.46169274129394	8.29440755314262	8.0775519680192	8.87987287757323	8.29701912686318	8.33448232868358	7.99154460159817	8.41424574073993	9.06774432858103	8.30202889315348	8.57826267319067	8.48319633836251	8.23804382157986	7.96798184187493	8.26917054743301	8.42091965021692	8.32373778913311	8.36447328777397	8.10601538379606	8.74525589043087	7.96220101989078	8.29257570348104	8.49225046744709
AK2	9.32259409703637	9.20582397999539	8.760700534937	8.65444675809484	9.42389118320224	8.87627541471598	8.44511420509837	8.58075858463819	9.15010417434589	8.79833351709618	8.74950064718949	8.72386955600968	9.26032427467732	8.87764250981338	9.21916772141838	9.05894572952027	8.64384303255599	9.02906479797021	8.97480141465459	9.19925648621782	8.89079011969541	9.09031997943666	9.18912172867048	8.45853173858628	9.10546677170899	9.33430470354897	9.08812660740184	9.25772795913012	9.00728740028585	8.88715197670538	8.93957444219098	9.18070554947711	8.9057534666188	8.93884046919983	8.69533830635415	8.99978591818328	9.02870075625187	9.34730188032163	8.91311422509422	8.92335287410138	8.40793860341716	9.21319645371461	9.08039015582941	8.7366589498627	8.8186846557067	8.57400181982235	9.00942549213711	8.91068685453776	8.96487159104734
AK3	9.28224963116976	9.54425833522274	9.50752165704864	9.26829165609835	9.46761137825129	9.55550200666898	10.1071955997448	10.0085883785945	9.56122905580134	9.79272283616955	9.2983027694196	9.5709886111767	9.2612049259849	9.67104858670854	9.58650354237154	9.57710818725897	9.43206543260303	9.61291615476295	9.94987423789584	9.92015144978263	9.37453797776063	9.93024080872929	9.58561934506688	9.47152855441107	9.72688554533117	9.89559221206185	9.67920363759284	9.19030120482416	9.83412633604434	8.83522011194791	9.50218814653357	9.37755679327219	9.72926344567499	9.464910708264	9.51791398650863	9.25499781680086	9.36352848344475	9.71549364073936	9.64451303285647	9.72173562857661	9.89807127914534	9.39840672861123	9.56316890416243	9.46656073778791	9.36892775234061	9.29066010419974	9.48315612976236	9.71014090854375	9.38531170582915
AK5	5.64674899205193	5.49568954344895	5.65368369551593	5.4458207254673	5.3001486228628	5.73538359196367	5.01247782694498	4.55678346056516	5.87675640951308	5.77767738743056	6.41774319922542	6.35371803435017	6.23894589965224	5.15391034341342	6.36170806064068	6.25681994858339	5.65907007862862	5.49746799350421	6.47304750749508	5.13845121204512	6.62203193721929	5.8446162447082	6.34300111550065	5.04069904658207	5.06856110981925	6.5521745731103	6.8263062319263	5.4949250121312	7.12415665642248	5.93397686050606	5.62074144684747	6.20632140329468	7.0089848623784	6.04033234876521	6.34053317747627	5.65644807887774	7.19765751862011	6.62807109515498	5.69953721800768	5.86945863636299	5.93538550067469	6.40657751385443	6.45903553172704	7.49823676144688	4.63200403678483	4.99969738210314	6.7567944820731	6.22569075211562	6.81272466610666
AK7	5.67031451186608	6.21024337717265	6.50396023770666	5.14761360380844	6.45529374082357	6.19594796124493	5.59960961026767	5.11785920279629	6.23912534232166	5.70576818450577	6.60661364421172	6.38440085580713	6.68135585121882	5.97948264534429	6.1396425894673	6.72253868002941	6.22175374646101	6.19474101129945	6.50482399741205	6.21274789471128	6.40123742193955	6.81064506203186	5.89465970704336	5.68385028198148	5.64211892719726	6.18987657885146	6.14249608135118	5.75277849927517	6.31187010501004	5.86757949065482	6.43131476882369	6.10880945284094	6.08553306131862	6.4872989344638	5.43075114768587	6.52281237619024	6.12494306189461	6.53624692446516	6.11536940382068	6.05554729609967	6.4504329761451	5.34848381985257	6.14998823728082	6.02914382001602	4.71524769797817	4.82683851098846	6.42939522162418	5.99071615330142	6.18856243465974
AK8	6.16091922522591	5.53951897239664	6.04224430223763	6.00041630255099	5.91050576498067	5.52114668401657	5.94802249516693	5.77629805477761	5.62886351864225	6.16506537415432	6.1467198104911	6.45438238649951	6.6028668222254	6.55778031599142	6.15863235302691	5.89538339306037	5.20061138457411	5.78908869515277	5.63950091040264	6.32975739619545	5.94644096460193	6.23957293027742	6.43801445188317	6.24085858004873	5.90357451877483	5.90301329972099	5.84527741232949	5.96692259670479	5.94749563646332	6.55851810906731	5.91002758343989	6.07005232457404	5.61444371703118	6.20132422577806	5.83753497211419	6.23022987041365	5.93853722163136	6.19593251415361	5.33631195314182	5.85845469868255	4.68877206387091	6.08708083351599	6.05555712108329	6.06109390974207	4.87007158852585	5.70185549357605	6.12162348449854	6.10271192951061	5.97010102113933
AK9	7.13130249461361	7.13031617592776	7.53589002580983	6.76497664736853	7.30425770888258	6.99097454497661	7.00623393845771	6.78145368178217	7.79326900096775	6.37310790233986	7.90514037686297	7.82905012295448	7.46336311885023	7.25908588803057	7.3944487763388	7.67461348496986	6.53679447714178	7.26284315192667	7.68677906644534	7.33606796302627	7.31942358911503	7.34862925319608	7.27902488134455	7.45821890582402	7.21120218296746	7.55657417206312	7.35237076749241	6.77443526638285	7.61644922865422	7.47222620612309	7.04584811928945	7.34078890555855	7.43386577025392	7.227306816167	7.22539323979445	7.17100495002464	7.32293444859522	7.58444375629389	7.90962377412921	7.48523308991706	7.2177143255546	7.1334332954136	7.68128213920475	7.71649233819967	7.29246783218227	6.58895781902406	7.62347913933393	7.35552135487777	7.23801457531339
AKAIN1	9.23290955682821	9.50904911273012	9.09860404412901	8.11096498657346	9.8951319483967	8.99692947899845	7.33234016127048	7.6295320701267	8.75180383767907	7.01233821153797	8.9156728232817	8.58306679472158	8.71356165596676	9.12373638777623	8.09710698395589	8.72639816458201	7.71619546167612	8.82538432508729	9.34305633735116	9.61844872625331	9.4118256279105	8.54044535649537	9.57197972712183	7.58787925560778	8.56350279045035	9.27511601311597	8.86364246764338	8.0465170944693	9.08025605664377	8.15732026469296	8.11132211045318	8.56856337548339	7.95769050504679	8.0044707406321	7.34797928953568	8.34925489300127	7.95948011465634	9.61218658418531	9.20245277068544	6.91505237490864	8.14043418597961	8.38916697799473	9.18559811964696	9.68508574307439	8.98644170353799	8.07080799761948	9.12181759032361	8.90528380554216	8.03831770498672
AKAP1	8.24828379140344	8.17248466393017	8.40157548121561	8.25632914277829	8.24119675625243	8.2716171533063	8.34041627220872	8.49925718630844	8.33978149009464	7.96034252909054	8.3501775829758	8.3593092308394	8.34165716885752	8.25163789818685	8.50704760099553	8.25577012498105	8.2539538290611	8.4640810426096	8.2548947399689	8.45060113726459	8.2791608220426	8.4034153255043	8.2725160866872	8.58006802095654	8.29404134340706	8.26784634278027	8.35456167493139	8.3221632149027	8.60290174790509	8.59331653798256	8.57055550382449	8.20922421454544	8.60593695623193	8.23880867287241	8.54715101325799	8.3099933439132	8.44318086986734	8.24221806713026	8.18560983634444	8.13703057545955	8.89533719356509	8.42393878107391	8.42632945242288	8.23965846183157	8.56555867072404	8.12526048645406	8.59518866166167	8.12353428864063	8.64456549555764
AKAP10	7.56097260974635	7.78401594130211	7.39257877048703	7.51516135380585	7.68525299040993	7.71001943253301	7.24500162245302	7.55859751036928	7.89359452747912	7.30132468668621	7.78472251570242	8.28619552727072	7.86727362167535	7.3426582797127	7.75330922725637	7.59898328430735	7.71049889373323	7.49038885533078	7.60556956711029	7.55302263835079	7.01135563732451	7.52390672609777	7.47339775978718	8.23121697318213	8.14944108026556	7.82408072858403	7.76143685164401	7.60466111430989	7.56745593456525	7.74526740118878	7.3240945514324	7.72464754140355	7.65313669308931	7.53912182907031	8.42214097924127	7.47666065208238	7.62727102307774	8.00942178748867	8.42021203112841	7.87938888181451	8.90373300596868	7.60332723543503	7.62362711795611	8.04226639379136	8.21730909815765	7.56471698202576	8.35464394556308	7.81261659159264	7.59012035050113
AKAP11	7.93238455063749	8.25274005742394	7.96797188503427	7.60702810038816	8.08075348950308	8.20318854280374	7.13194037544697	7.62587993409311	8.22747639158067	7.19225919837962	8.37494091462868	8.35239430430475	8.37223909137574	8.12624750916063	7.89666202987641	8.13538401295148	7.58692817285494	7.792411446609	8.52790809391417	7.95842315803393	7.57349140985566	8.03875622700129	7.82593100084179	7.88755789465166	8.61566213266893	8.55160759640135	7.9387525900099	7.6359084774851	8.03710162206344	8.01983775213083	7.79608432684502	8.04885045954213	8.18896689064596	7.56626231999275	8.27419142116145	7.88971568895856	8.37964916154116	8.30077934216498	8.45283734554964	7.8764255365234	8.59819505575101	7.85291453333293	7.83523463212423	8.22981221300115	7.32561440723455	7.04071771259712	8.37639421661452	7.85041072954321	8.1644334215733
AKAP12	7.76879571151056	8.47649657626139	8.79836684760079	7.70062927136443	7.96269947462874	7.39758142618164	8.07337427026779	7.88344348283158	7.45711395380677	9.40195816825438	8.3803884026213	8.97246401790713	8.29161657031987	7.99212319111519	8.16270984851735	8.27793952031705	10.0537726995125	7.15396386995203	8.74673154075765	7.82668668737483	8.46186784665798	8.92981042616994	8.89867445080372	9.46484259551692	7.32682271017568	8.88734411274772	8.18901098575207	7.00216906265505	8.2846060550292	9.13690297796976	8.67250817592465	7.83612608775055	8.29260836703842	7.93591579513293	7.3175696186638	8.68401908983483	8.12436937708469	8.5229434954289	8.98324683959277	8.98258849898554	8.39066863046165	8.24424374219609	8.00050101525596	9.47243690833995	8.54985615369211	9.25167208404534	8.48823776605887	8.44579820668164	8.33691497655575
AKAP13	7.54672514684202	7.03218981331287	7.11425526503356	7.5289697341722	7.36030200135449	7.40220879083191	7.90211719339521	7.44918041940244	7.19992508290131	8.10886726505438	7.27074402418294	7.55822263082105	7.0591289269798	7.1314971472293	6.97169843320089	7.40035737833323	8.00528276284721	7.7325391988537	7.41108746244967	7.2637322095894	6.99847441406684	7.02226574037287	7.29093098434191	8.03283676168705	7.21440239502603	7.95922139600049	7.26307485197126	7.14688472107782	7.31341724824011	8.18935351403897	7.14823032536518	7.60969923443398	7.38816841392721	7.16127192398861	7.69529921402759	7.58027997122638	7.34180491354968	7.39353731711682	7.71600549635771	7.08471823731874	7.15683741459397	7.42432308292516	7.38251185644949	7.83759735005752	7.8029427306023	7.32851779517412	7.89875187948473	7.08780617714318	7.30615219163167
AKAP17A	8.18560067088196	8.57099882064018	8.54935986291241	8.16159179197557	8.31785949788294	9.04330601536833	8.62231163015293	8.34281963547393	8.54424261375252	7.88181916146896	8.80901283999932	8.48213984052327	8.4224137624409	8.58761342934408	8.56024853302345	8.10399951389274	8.6466679168597	8.73113155929048	8.18825026017844	8.2738761220194	8.74801712672448	8.21811862162325	8.26284036002631	8.38396858947867	8.93503961620799	8.05039419998139	8.32413025706526	8.67130967794282	7.979124312287	8.83872249704507	8.60688827215172	8.49744029938619	8.37822750095628	8.32848238123911	8.33127712699814	8.34825559456818	8.73692557099236	8.6080875979589	8.31753758396255	8.48856383127264	8.13710713329849	8.22533806978741	8.44350339445695	8.24576061635897	8.15325724132222	8.2651448103684	8.30502896772942	8.72570400872721	8.92063655771014
AKAP3	6.22657503941973	7.27671573430812	6.57895673375265	6.37939066214562	6.57568107935538	6.95402808502744	6.98438539060989	6.87077946998981	6.65256378129227	6.15882431467813	6.37085056318131	6.31921141822484	6.42085287235998	6.36325727110241	6.92595005591574	6.20569373405795	5.47754669387454	6.30129148685963	6.96218450413348	6.85269099708479	6.45167515430814	6.35646306420638	6.05214644276511	6.13200836427337	5.8810747970152	5.71507625161361	6.14069321067775	7.03850606188488	6.18326779505485	6.74258776623031	6.23756295639459	5.62679716732303	6.12822144954387	5.72266787366301	5.50114678794353	6.22120879132012	5.84414765845474	6.69279495965732	5.70574432022433	5.25350275497415	6.3301401627625	5.86940311248502	6.37706311886673	5.99152533796967	6.05226275181348	6.25446996849143	6.19791238483494	5.85305160886087	5.13643380142137
AKAP7	6.65440979584351	7.38524942502766	7.40558524602289	7.89037115118141	6.83004210061431	7.63104040742822	8.54830664314633	8.58050677165319	6.8856433690755	8.2653377207988	7.20202141219017	6.83998820387047	6.77624956073148	7.63052158791495	7.00087270699076	7.26736316002703	7.87369467368894	7.71803358831046	7.15579506953934	6.79425402578543	7.18930224243466	7.35999481426171	6.83836510796199	8.64220440738587	6.94895362913015	6.97544579102866	7.34976597816988	7.21936235944459	7.26736316002703	7.57208537539778	7.17429169915909	7.24934727142416	6.77053904890308	7.3908120520545	6.92402965998752	7.42250288067219	7.54496618093848	6.79638863617507	7.38606651944233	7.5045972629943	7.32874410294447	7.95530862566135	7.30678899389041	7.55944648115186	8.22949474281734	8.46371842997808	7.93496138111721	7.3264422578379	7.24323027164684
AKAP8	10.0463762735572	9.39669987804199	9.48696999923426	9.55815771044283	9.72518411296929	9.51891517101004	9.37251365121881	9.11377099312904	9.5064441147211	9.39075124771198	9.24236049916294	9.61860210423034	9.54788338096201	9.26376032359627	9.42607461478639	9.3006981525417	9.33011205983643	9.30980689348483	9.47497534153022	9.38796802131269	9.43925179964449	9.31782097634623	9.46922150528825	9.27623349721225	9.5910514447343	9.64791649715399	9.37251365121881	10.0491033907898	9.30713165076478	9.74033041197828	9.25914137464986	9.68804090330059	9.37275452243456	9.46598043218021	9.8817588851395	9.68903871893456	9.71425502536462	9.53604172540139	9.55680317573096	9.71878187058461	9.90922696888082	9.72577116715673	9.27247367897843	9.74258486121284	9.3943766662075	9.53255978107759	9.36859715078374	9.47208045139386	9.59016801528971
AKAP8L	6.36399353188764	6.30006919007525	6.4398422897429	6.16059850402126	6.31405154026891	6.4334431035596	5.97267792370647	6.03291243903778	6.36649652758306	5.85026793019647	6.51604481446696	6.65349465483222	6.57840098002489	6.26614941406305	6.01469154332191	6.46389938780785	6.06817215461489	6.22227661641398	6.52452000353898	6.37915510497732	5.96593923544746	6.27229753988784	5.97501449681576	6.03387293510631	6.51266310751677	6.28810197965309	6.41942366490388	5.98238749287449	5.96206016271129	6.57457135857146	6.48238655966154	6.44838975376661	6.36424570908539	6.46463086205366	6.70537682416518	6.24612656533896	6.32148176135306	6.6358350068312	6.65365078242312	6.3626147677413	6.25022056095779	6.18851962489612	6.32408365961395	6.33948107728283	6.33827522677303	5.50362221195843	6.62171951856863	6.06673918425479	6.15387614838079
AKAP9	9.47381432494614	9.10256601097629	9.19771887815245	7.72232979725944	8.76673128461694	9.40113997051674	8.62666863191658	9.25844923299275	8.85514329739589	8.3612966581578	9.5650298852919	9.27688921040342	9.30160921149021	8.96374123828823	9.03970214486868	9.62032378733674	8.90800096673739	8.43493509359367	9.78268177739263	7.923854542284	9.19339401075744	8.28805060369156	8.27973347684878	9.86167471873841	9.85123468551939	9.16625513042543	9.12999122336722	8.90247581848934	9.00037920877695	8.95096138046652	8.80231165824157	9.15834484576738	9.4497293310799	8.81129753514012	8.92468985087761	9.1911531643357	9.05006472944446	8.92603860020565	9.75628588135389	10.3849679260753	9.32556726641918	8.97690351410679	8.66604812662497	8.95898992492565	9.66331762173837	8.1904245465711	9.45767817897821	8.88656430339591	9.3991092937544
AKIP1	8.90088136022315	9.44707805849085	9.29868739377694	9.20701020257022	9.41245157670579	9.01819926463414	8.59558090260777	8.54732381572263	9.04913379742562	8.80127030199436	9.14458038424581	9.12574222921107	9.3227115313332	9.24308072069824	8.85747596095598	9.07464706682502	8.9319158873846	8.86478927468199	9.09193628946202	9.08371126236266	8.95759189271947	9.22235051532957	9.35005999152284	8.76450276428736	9.04180283763431	9.32904058675078	9.18365955650589	8.99640539366322	9.15261522597482	8.5896420213005	9.31064358334832	9.13079390556901	9.0306971677325	9.21929047086333	8.61255992595299	9.06138073426206	9.21013804499924	9.2858906426181	9.19403110873672	8.78854903678149	9.69826448340629	8.89690960238356	9.18059951203965	8.81056740491639	9.16577387618461	8.80134733580202	8.96390583027041	9.01032282468051	8.92498057091315
AKIRIN1	8.72333349194404	8.65328807923908	8.7263711962065	8.50690033554697	8.89563888410151	8.55763311800391	8.68883838155892	8.46262456251501	8.8609675727731	8.57608689451116	9.0571809157798	9.00091945115343	9.24479766647862	8.7858274356505	8.49121241041824	9.21247133798987	8.39812998295521	8.4608101962303	9.31211146113118	9.46315090972637	8.87944853456874	9.08913671885636	9.4831753917853	8.03775575882154	8.75397131196472	9.29107407536391	9.27299686544406	7.88278048458435	8.88327863964478	8.8486053145913	9.13780946057051	9.01923428063111	8.97776914377587	8.98903996297176	8.68396162229518	8.77448259147392	8.63235387629695	9.15179123655234	8.78618636155904	8.64184657625932	8.02545640896355	8.52677930538536	8.41520685436389	8.97022069536498	8.75340694493039	7.9711039557	9.11682189391412	8.18840502760063	8.58745888280711
AKIRIN2	7.587623227763	7.75528056509408	6.84816276136441	7.09327651852298	7.32106189378916	7.31711006577279	6.86500774825031	7.25703223790965	7.36999800823396	7.43846682518119	7.60225798697159	7.34330101762116	7.54663507235559	7.1595695656854	7.45670489543609	7.13930832488401	7.55797467252811	7.37570226621274	7.49786435579488	7.2312872696416	7.40100715796776	7.33897409083194	7.39887076863156	7.23203254463123	7.33360653568864	7.1348297833677	7.40950250524061	6.88300855130244	7.11954229322368	7.14991052615661	7.59949347948032	7.52474151195999	7.39908771171836	7.27111503694625	7.62758390408165	6.9870520471062	7.46024062582811	7.83047985132548	7.28177729340296	7.49868185072273	7.39378119627038	7.47333068694062	7.44737306425016	7.35922485262951	6.92602121238709	7.46881473399815	7.21224126629885	7.57052458760321	7.47540997462636
AKNA	7.15600907525476	5.91744134913173	5.82609335984998	6.5640441075655	6.06703442896482	5.46470229562313	7.12273995031503	6.77269621318176	6.27081152109745	8.34137199519636	6.40408959401824	6.76715247356869	6.20801049495852	6.48880955203418	6.47871083215656	6.37670334837151	8.049836062451	6.39739755610861	6.7768423151843	6.79125049730465	5.89095406246758	6.32615911686222	6.49031036453325	8.21308835113946	6.71009676020472	6.95892211038567	6.23417965904967	6.23681252935358	6.77239624174656	6.33612695748307	6.6497193886235	6.60320566502866	7.11943053487198	7.020013887177	7.53285613455374	7.21355182694483	6.23201280996492	6.89587156850742	7.18966875089334	7.46431839354725	6.98005367965068	6.67647207866799	6.21684992264135	7.19661299408607	6.8702660450111	8.06645181969619	6.18149341685472	6.84142102107915	6.39120497572462
AKR1A1	10.8960094235881	11.2643823697402	10.9436958580307	11.3086862882145	11.3787165660454	11.0627165892132	11.1858824147221	11.1642515672238	11.0338318266437	11.1523914408735	11.0407604807247	10.9551057755714	11.1349156041953	11.1364824101847	11.1792849715274	11.0131093299595	10.8404840009517	11.1275892987207	10.8257262751703	10.8936413649155	11.2718147816963	10.9089990385599	11.2300455189872	10.9504202323436	10.9114018049602	11.1379054270169	11.1123109570252	10.7663383782751	11.1247551648487	11.2735660344668	10.9006910002186	11.0172673157277	10.7976724425989	11.2517595928658	11.005037232	11.1233053013179	11.1560118805224	10.5985552009281	11.0308032573311	10.6590963860294	10.9195431740431	11.3556507297568	11.0934338476348	11.1219239337589	10.9139125889748	11.336200519202	10.9151521506753	11.1456858357327	10.7547518749823
AKR1B1	11.323984902659	11.1228626021409	11.4123788562357	11.0432410577285	11.395193580415	11.3432771403782	10.9005872174122	10.8396629534739	11.1980786807655	11.3637924646643	11.0514795034659	11.3050436469117	11.3313384029977	11.1239144779897	11.1520743608351	11.0950355101287	11.3186131663813	11.0035084004124	11.1588275535938	11.0741542229329	11.2503075803626	11.385286900244	11.3916409580163	11.3038548024885	11.1434988439966	11.080178700073	11.2264375960705	11.3027183913477	11.2060314186172	11.3744578223296	11.3038548024885	11.3379706781868	11.1435940540043	11.1845027149398	11.2139916209838	11.2162526725285	11.2427239896675	11.1809725639478	11.2766718648487	11.1589216935345	10.9627837650446	11.17646758193	11.2081651062364	10.8920726684378	11.0455630771374	11.0455630771374	10.9562221142767	11.3205103691962	11.1141104982953
AKR1C1	7.29748159519697	6.96120157617818	6.65981359397609	7.88067774615515	6.67791547059655	7.02352852769239	7.66723460372051	7.50112818209255	6.21147252953377	8.14012119736977	7.33653009187782	7.08265834851585	6.38432654962494	6.95505901997583	6.66227840507012	6.71645105861043	9.16551680639877	7.18921227458554	6.70747990609284	7.44886848791386	6.93569196864352	6.83769126951093	6.39221489495671	8.41471160138459	7.04866580152808	6.8652810066394	6.74646856342921	7.27388304736219	6.83450933611401	8.19625715130752	7.05559101836299	6.9015094554828	7.97434310783678	5.96585830632573	7.86231150717006	7.79315242224568	6.85289490277879	6.4205252443273	7.42688719265752	6.99329320222135	7.96204849712342	7.49359951327429	6.49665513796809	7.36500191249542	7.26731560737906	8.19320788484743	7.16513945176501	7.27668188953639	7.27668188953639
AKR1C3	7.3917646789813	6.50202028708818	5.85726525218613	9.37225747430386	5.01654741840972	7.11468540246773	8.70455115216502	8.84836245305561	5.79349085209573	8.90129614223011	5.80488521667841	6.40623342161519	5.42688988942653	5.05554127484788	5.61864912781873	5.01654741840972	10.7993911198211	7.69542220017224	5.7832363064609	7.62880685872777	5.72126438851537	6.09029511624034	7.19324015614612	9.7827280793299	6.87866446989937	6.46805329995274	6.48739197310817	6.76161787735632	6.91401606931374	7.46541209135067	5.89421374559623	5.0673554217444	7.62692703134077	5.05809450169093	8.99701139980468	6.71151280752234	6.80680721766132	6.49128295725663	7.15995602180844	6.29108217383791	7.77633319856009	8.20892891333052	5.57042877538928	6.84387523906511	8.64871543220146	9.48014450653208	6.99075123771396	7.59426050877669	6.62464273037877
AKR7A2	10.8846772096738	10.5063479428733	10.5430372623114	10.5613941083567	10.6535237944402	10.3540739682143	10.3563702959508	10.4404538276718	10.1773203133329	10.1287106474673	10.6131075785326	10.7963591945032	10.7924680475496	10.5620733635847	10.7658700659219	10.3266049291803	10.1692985316229	10.4212015515677	10.5803952401721	10.7145179468111	10.414593383702	10.871985415811	10.8206343563809	10.1223748175011	10.6057375003565	10.2855740985578	10.5363072311832	10.5568904660492	10.1884035121315	10.9027966872775	10.6749632511849	10.5838911262833	10.2705708454011	10.7916062312384	10.2958972103773	10.8354409765776	10.6220658218128	10.5014381468881	10.6199994447541	10.4238335020067	10.6025867740726	10.7142463725624	10.1119493842899	10.4057606503469	10.5553949607734	10.5553949607734	9.98624795892564	10.2266566240213	10.4376665718142
AKR7A3	7.51741855133041	7.18270254512946	7.51711742455854	8.52933952615408	7.26020480519391	7.8165569151239	9.66626696636884	9.64544453578275	7.00036251375205	7.03041982246754	7.1221877205049	7.20725991906335	7.15798877954954	7.39352819774857	7.75753801059183	7.58596860388033	7.29765137634029	7.82255516614411	6.99247784921262	7.01167128110059	7.21065293781859	7.49733825253046	7.75520476379822	7.97156823488959	7.24960514282428	6.95977353903477	7.76185286581964	6.56236876719174	7.36933120456424	8.40948718544528	7.20725991906335	7.15736224158873	6.97138132302016	7.43372262615074	7.49439967068143	7.39743685014107	8.03840364021161	7.15984394163326	7.30095777518905	7.05241648008226	7.30791866050254	7.39022923514999	6.97735820375333	6.90649918882688	7.99052642623852	9.04259439938851	7.08870905572871	7.0001282445897	7.58665131430714
AKT1	9.43567189313689	10.1502615932794	10.3317456786974	9.52923479238476	9.99388851990862	9.47809355456872	9.99500359765872	10.0761503756017	9.90747621218096	9.3282876259028	9.85592355627311	10.0172605910036	10.1091975079188	9.85152127905893	9.60962091320082	10.3345499541545	9.79782862728308	9.56350270684833	10.4562126054415	10.3977104036301	10.2235717374433	9.8824367060489	9.97949406828316	9.5220800555941	10.0359578333525	9.55208559572107	10.5780089417005	9.63507494637753	9.6387632007573	10.3023681470431	10.0462702299058	10.0977762515211	9.79941971470567	9.26828724871375	9.78747719054932	9.54215386762001	9.79173023802742	9.19840731584433	9.14548153910108	9.60459407635558	9.27511036386868	9.75199678448015	9.67681919598011	8.9760301374716	9.23656763925716	9.68516258907129	9.65438706495889	9.30710874276279	9.40608018362572
AKT1S1	6.26103642586107	6.59961892007382	6.64191259183479	5.98857385148324	6.30025839715092	6.11587702968165	6.23482314524626	6.27900234743034	6.40837030387911	5.90286008718906	6.6188209660036	6.33080986698339	6.47610541315181	6.43909024707925	6.37271076071855	6.64695503890919	6.59127459089224	5.78078056288494	6.52560719835887	6.55997282687582	6.47737777887629	6.50917027055089	6.35479479346179	5.70903147767772	6.37230720823319	5.93574177877561	6.56379873951618	5.56552351230005	6.24061490700829	6.26054178021761	6.59086516142893	6.36622845404831	6.33619200653163	6.38987820003352	6.55839172705888	5.88048819840531	6.15901483452316	6.42689728409137	6.15767978103395	5.99291086845409	6.23779474434188	6.0710041513499	6.41790844632879	6.10217368336262	5.43541976136171	6.00435138551489	6.17031234512069	5.80882824736355	6.01209724244269
AKT2	7.97601672659793	7.76869470843346	7.43207457233356	7.75927855953085	7.7873679302446	7.67892793331611	7.59946755769475	7.37781049256975	7.89885432828864	7.48129709303197	7.83783910166763	8.32136783487895	7.88219638849889	8.31435794995908	7.86998011878482	7.64882615544833	7.88638219537927	7.86026019223086	7.69288733094122	7.58941031337021	7.25461475975663	7.26202616781818	7.29790930395274	7.87052155213817	7.97024207635499	7.82918766748355	7.67834146037408	8.37596348267861	7.29700372073343	8.09561504205094	7.86324142968619	7.5757479853726	7.84371291892446	8.20153999327133	8.53542229735263	7.8160116553047	7.79689666220879	7.99243172418538	7.79662834125492	7.87103949149792	7.86973430171516	7.59838611251161	7.62281673536151	8.01379678013731	7.57396794742028	7.71853065276357	7.76864438234448	7.82146623698124	7.82950628270614
AKT3	8.75984860448272	8.61461544957401	8.74614246261449	8.66211853051843	9.01157796610998	8.79004706114208	7.73039467685229	7.66658509083332	8.80285528485116	8.54634934883445	8.89518617595161	8.78665773625963	8.84209615677529	8.52594919304079	8.5544053187976	8.65620277718599	8.11635356142917	8.24979606835413	8.93458269999433	8.7028021030168	8.34920718519927	8.58347724324862	8.51520335990313	8.3060769559617	8.62726899399023	9.04655883411324	8.83765423444082	8.09828526893724	8.82374282634118	8.0435667394701	8.76837736775611	8.6633540192098	8.62664549346504	8.58309597633299	8.34981917336545	8.79818482924244	8.52896406078781	8.89579427281482	9.12659912557389	8.4780473343174	8.65175218019479	8.32659685009647	8.91566715705673	8.84582021448766	8.66420921381128	7.71834144669335	8.89688091916777	8.39097943047703	8.33594570546972
AKTIP	9.26274740543218	9.15784002571596	9.53206624583015	9.1851946032273	9.17540175447685	9.13474538241037	8.82550315862498	8.85026477618432	9.51109456973555	9.00993231013554	9.55276292617203	9.64530549686146	9.62504680975482	9.24127073713713	9.687263848819	9.22821393879805	8.84180090690792	9.08049522029859	9.94235290899448	9.41118911276514	9.6930407595952	9.35939091278306	9.70177662467065	8.76296912445676	9.27805116906711	9.16360193672383	9.61308699447295	9.21798709675058	9.42669087334203	9.40474421230597	9.49080188315402	9.41648003104745	9.5177676028837	9.3254485732315	9.47084632757801	9.3015569422353	9.25613364379352	9.24126887337838	9.31609471770084	8.83708711592441	9.23517596748269	9.09196817931238	8.76985915425342	8.9416435010617	9.07980736713488	8.95564228485191	9.01290640041349	9.3719238554255	9.05231279178579
ALAD	9.22410066449405	8.71407765263674	9.20920065954084	9.45573530995847	8.84654459479087	9.1407863343968	9.66591626886209	9.57393943750749	8.80591621658652	9.14184799600865	8.61137397800174	8.97679442394321	8.93905612457112	8.98833346736383	9.35943061214244	9.09668096606839	8.74806629469484	9.29978901541765	8.81054479048081	8.81752197644722	9.10637225417002	9.28009896344703	8.99851110864465	9.29978901541765	9.24102923598794	8.851080345812	9.06317287575991	9.00178118111394	9.23449585938386	8.48970252937795	9.09457311332355	8.83864304771251	8.8287073647453	9.1346380180358	9.26820529799894	9.24938836117905	8.98560509373609	8.49317975158341	8.94647735198127	9.68892883824957	8.52757739442641	8.82713807804581	8.6720107519797	8.73506262238847	9.37419548248703	9.30965071086815	9.07697470879539	9.06498605458287	8.89595560254517
ALAS1	8.88190472571109	8.66362745357438	8.62463480791505	8.27692767747813	8.48822265744945	8.62727746024393	7.85492775628519	8.11089337789768	8.19142415047779	8.20914935529478	8.68836600522779	8.65242473143872	8.58273604610481	8.8471725805653	8.48879666798184	8.25520443420604	8.84838972331723	8.6449866368436	8.33774374276774	8.47155631673847	8.68558711305178	8.31288297595734	8.71681108213398	8.27603009730881	8.60065459129309	8.46283496299501	8.30155403161037	8.52968565210159	8.14530095164296	8.49599433931732	8.26630497645636	8.3505893571776	8.55120179126848	8.49329084036619	8.46537469463121	8.36810144730789	8.43128968875928	8.684705822056	8.60387351863776	8.55890334968562	8.57014514060097	8.66452930175427	8.19322758588134	8.37053773633891	8.24765039599167	8.51942985750701	8.06952681350564	8.68943114087152	8.86162728824383
ALB	5.11776481520343	6.2825571730977	8.15269588795593	6.63279535661456	4.00389495326196	8.02805221266196	9.75808768917664	8.85214155423923	6.06844639697082	5.07718630681858	4.9628904119196	5.33327704092472	4.81317709804199	5.39708377036118	7.49943832126217	5.92662121514727	5.12144670206073	8.66680600872235	4.93470212129535	4.2190904779247	6.06917841259118	7.81862747435347	7.90738531652831	8.42777825530053	5.07078970400133	4.13713981209511	8.69780193956924	5.92226136045505	7.25026665189921	10.0032749937252	6.26700753040572	5.34696156091561	4.38129891094159	5.21905760120156	6.09262247521264	7.199891869883	8.51048808517467	4.50275187048104	5.43762400090363	4.92625609409325	4.99637219132485	4.61145903472408	6.85080670578887	6.43385553910966	10.2054645648668	9.55968171207881	8.12848876795389	5.43818439110004	5.53948131949714
ALCAM	10.2144640918558	10.2041544058779	9.68181866579792	9.76857769756707	10.11939925318	9.95216467091577	9.625293547866	9.52348794737236	10.4841411664115	9.46998029850715	10.1303322387528	9.97764713893176	10.066378011008	9.79774656521184	10.4795003999576	10.3422958484855	9.36466693876704	9.83854064991089	10.4110238520993	10.1458059910002	9.85801730594277	9.87708619588455	10.0388712756162	8.94997270862731	10.2009845099632	10.6357825792163	10.0388712756162	9.66373132708729	10.2464358659341	9.12057524462143	10.0080451300767	9.93165306571237	10.3753793283329	10.1372148055683	9.16257715138212	10.0365674549448	9.91263666057696	10.5521371905441	10.235021385764	9.62092079972321	10.1770127759615	10.0819867721515	10.0933090772531	9.66443526676617	10.2497097028522	9.0877646951811	10.2048583455568	9.97019769855204	10.1055245842664
ALDH16A1	5.62046423282554	6.22854123561278	6.69953517287743	6.35156313348143	6.08180562563709	6.12822365209199	6.51726229249948	6.70576185368223	6.18777146033254	6.00807202099004	6.59163331137712	6.43791183170705	6.11520137449746	6.65721086796616	6.6517300569476	6.46864661399583	6.34151482138665	6.40142414814605	6.35975438202679	6.2578385061069	6.17344676470566	6.10100321035216	6.27515714588852	5.81173892432268	6.44415183161518	6.05835544150299	6.37987193623588	6.33270423453664	5.92357087266862	6.7632699363849	6.44626576358589	6.34101345228289	5.95169987515461	6.57864909598997	7.08522692051851	6.34815154792743	6.38562579649906	6.26839770857713	6.39941867935744	6.09086738034769	5.89447815317345	6.25599191519368	6.27531032320321	6.87328764021141	6.20750847635876	6.70211052426837	5.81452833273135	6.38832481765158	6.44596894548107
ALDH18A1	9.05257653947282	9.32750606474922	9.03685711261693	8.79928991405131	9.12806031960588	9.23587604369951	9.4637667132671	9.65323580954973	9.35704346701269	8.72272092541826	9.50676797026972	9.27289671146628	8.94866029663993	9.33114384979753	9.34618307419648	9.41388035353246	8.71374329146377	9.19973600445714	9.24556814985305	8.92139300517166	9.4910817746789	9.1336120178269	9.17176670251424	9.17507529034292	9.08273495100231	9.04410256687957	9.2696473168285	9.05375936481396	8.89830350680912	9.41552010876833	9.03458388639063	9.27998431721983	9.03114567833099	9.09967789320189	9.34753016830716	9.08593780357182	9.40878785155848	9.17163708228329	9.14504687784086	9.27615564179561	8.76779724893203	9.35325529219277	9.19067963564634	9.20966299581848	8.79818827931703	9.35239543320904	9.40959890212163	9.18609995192866	9.20624536790127
ALDH1A1	12.9347370475677	12.4434627553921	12.6610385272162	12.2830171268842	12.679887668558	12.5228265424996	12.5890167881479	12.4434627553921	12.6696653530277	12.3923920325985	12.698406745652	12.651616106801	12.7989860304835	12.4512907612163	12.698406745652	12.5228265424996	12.0404650601416	12.6696653530277	12.9715193213292	12.7796810349363	12.6610385272162	12.7989860304835	12.7517760917738	12.2428041201761	12.3794464182421	12.6696653530277	12.6058618911906	12.622927395441	12.8256621025216	12.3522983650809	12.7907559268461	12.7701113220066	12.712550058571	12.7842546349256	11.7474766021783	12.5936129658219	12.5369698554186	13.0588992677789	12.4807395941068	12.7570377735825	12.7746483676493	12.7472691620019	12.7382531399113	12.2390626814284	12.3664416779999	12.3464453752497	12.3259459126691	12.7041156806434	12.7382531399113
ALDH1A3	7.86132242712807	5.26619202082404	6.37412397025792	8.50333584480424	5.75649921613767	7.15121181870465	9.26691958052865	8.53193027063697	6.19056242900323	9.36210302217453	5.25558436519916	4.71170698653199	5.03405868292172	7.01011800961663	5.70124101869384	4.91857815640551	9.68561177895535	6.65279187923442	6.47272435587124	6.84499806987484	4.87672796716138	5.61479833095631	7.00475613847865	9.45031841016585	7.09347393427137	9.35876600672095	4.90360012382646	5.88467790952812	6.55715455781342	6.29884272856271	5.08392265721005	6.92632913884517	8.42950964408953	5.2808590548393	6.90796000532901	7.41782399522985	6.92314071378249	6.27596524625298	6.82888691687517	8.34941080637451	7.96897772324789	8.04540365544514	5.0877156072209	6.89061646935173	8.26624518770515	8.99527887178448	8.0509063530123	6.29677710881375	7.34062446920204
ALDH1B1	8.99962543653492	8.21139088829409	8.31412371403326	7.94318041483957	8.26582064454767	8.00399818573278	8.20312421662181	8.01606669399663	8.22306837263151	8.03414090390273	7.62001559362622	7.58181333031928	8.29946031679231	8.27118851260697	8.40196085109005	8.2991680167285	7.89765613172222	8.36341402214497	7.93963216307157	8.6971190675137	8.1103015245031	8.52903201260618	8.59683885224373	8.24514960990247	8.0837786812956	8.16945454006598	8.2064914746417	7.95850390692661	8.24631493863369	7.81907580860685	8.4805208487043	8.05849182213277	8.10984682402872	7.9025799459982	7.91418290349817	8.34476993392478	8.32342815774241	8.36472280086353	7.85545091617289	7.59871854356857	7.92603170277365	8.34533517643228	8.28051521757925	8.09992120431216	8.17543624828153	8.20231914322326	8.66633775147823	7.52330609498585	8.24143024679484
ALDH1L1	5.1269437534097	5.58481207897954	5.87619456824586	6.52431506264114	5.60296053500902	6.44184486356083	6.76436489369038	6.96022924329029	5.23350873808161	5.82368574426768	5.49270092794634	5.36999143068454	5.54828164248374	5.62923013557936	5.37972731127029	5.88474099306192	6.13307144875522	6.12436649312229	5.48868259891753	5.2828042278376	5.44532204728772	5.50679972849816	5.2933128274948	6.82154040925978	5.04444602502586	4.63759614389835	5.94600793270743	5.63186250656847	5.26010109600367	6.69210047192846	5.40386006831504	5.10687678971019	5.02151239467326	5.66833236679841	5.15285754966601	5.80117929276294	6.21575541531863	5.39002249956274	5.43926198142534	5.44490453936232	5.11112122694437	5.40876331026124	5.79020933995006	5.5850277450353	6.41152388699935	7.18897135365285	5.84438036428955	4.7247246690521	5.45597796438502
ALDH1L2	6.18736675416504	7.62604600166331	7.98317863174458	7.61548376184628	6.3831301337179	8.17658699471618	8.86056460245581	8.95727881138447	7.20029032759173	7.39752535375925	7.28012691768798	6.58696990225203	6.23831762385026	7.55648706300567	6.8368719233264	6.74936004196346	7.76987773211937	8.06906797735262	6.14236550057928	6.71590276260089	8.11006493875457	7.52017912488596	7.56503044432603	7.85896535450384	7.38539023790436	7.26327794869232	7.20029032759173	6.50249108360689	7.19522599144799	7.70104745430986	6.880744373344	6.67650350709531	6.38289817737144	6.81960763902905	6.69514988318133	7.09077834391583	7.79290753322891	6.54312716439699	7.62487910564408	6.93775479083418	6.56023684690712	7.55909812545987	7.78558749993799	6.69785633776012	9.07258114173109	8.89904335053825	7.67605726403422	7.47879645301362	7.42600148883593
ALDH2	11.0667929514246	10.4583988685511	10.9368399760968	11.2156299013913	10.723714890736	11.0092780475714	11.5280315407544	11.3220473241272	10.3984711037549	11.6301514782018	10.8582913874942	11.1874195516553	10.6456848640683	10.4600648455135	10.8609296680844	10.649307057882	11.7045128726736	11.2624746194617	10.5179028831096	10.4917580739164	10.758450800641	11.1438419672677	11.2566156435708	11.7062243205519	10.5497538085188	10.5154987293631	10.5166780707784	11.1195401813691	10.8546450070232	11.5527696539526	10.7882110313838	10.8198597563371	10.8843401678753	11.028238202399	9.93521122768323	11.2970690296387	10.7833657105228	10.5976025069561	10.5541710099793	11.7675778810203	10.8145752057775	10.8512199266853	10.4144775839797	11.3948527831457	10.7910764169049	11.3329204281834	10.7049912658536	11.1397948061013	10.4590071552028
ALDH3A2	9.25659978306917	9.25698770875719	9.52932128861899	9.60215579857494	9.52885246385533	9.51696322379909	9.9104251377115	10.1758579289524	9.02614463313494	9.60123471873782	9.06722479387034	9.11989886430151	9.29990418104087	9.32185902054463	9.4059706667074	9.1985161961343	9.87310239789895	9.52789629526252	8.99424797951627	9.09877055993201	9.30557783789998	9.20257577023122	9.28094260733583	10.0109359037256	9.10745112821705	9.31626626276116	9.25304607186692	9.58383556934908	9.20448518335388	9.60712573094474	8.9664372165613	9.04507794089789	8.77072304262425	9.36690536915328	9.04133434939379	9.28157048997931	9.45006669484918	8.92740018494927	9.36070830502165	8.94282169307928	9.21315228980323	9.6705917269204	9.39561381944156	9.16756224927276	9.68533680181553	10.1062079073677	9.53844162482945	9.36139740919609	9.51294379568769
ALDH3B1	6.31078190201328	6.63600909347868	6.55912930439197	6.43340474025434	6.2988643924668	6.43708857742086	7.32050408175748	6.92514825375003	6.13029777704726	7.09559119827124	6.57280079453019	7.10804971763512	6.18236758235241	6.53232924562839	5.9545919349031	6.07791063029445	7.31760499558051	6.62513632550537	5.94029914373783	6.70522393958711	6.414629023217	6.6321207048971	5.96991799746873	7.63194986059526	6.75313963064065	6.25931619247597	5.76725533753262	6.34256479501377	6.18953548450906	6.77654069486242	6.47474802228947	6.22220922759756	6.55882048708125	6.17318276298454	6.33400127667294	6.35708022020838	6.04979906994728	6.27001491766904	6.45709917123776	6.23055752321293	6.31490535064474	5.9457445297853	6.60709175349182	6.88252596895425	6.62663501625949	7.12628243466694	6.51680524408918	5.92599575975483	6.27297135471005
ALDH4A1	6.70153953349632	7.09792364277578	6.98631334419842	6.54417212328886	7.50575367483923	7.04524306207026	6.64830078316678	6.86801386996807	6.65845710770127	6.53979536464969	7.39260274934547	7.00818926198513	7.16738868924781	7.04524306207026	7.11291546853286	6.88947239106944	6.42620243181698	7.00029613315722	7.22208931240218	7.08047075165704	7.23246614839307	6.77487928127375	6.97093857667106	6.23302848944967	6.5460002026395	6.99055917416035	7.13211768491066	6.88780280432809	6.88315828177757	7.29848570335878	6.98517534757519	7.1101216671343	6.52671344926971	6.65024317960666	6.45394368423005	6.640773000095	6.4226842164324	6.53347055032668	6.40650221946643	6.45206933685061	7.29368182742928	6.42315181885112	6.6738103415099	6.44566170707499	6.43420101789882	6.79692858171838	6.35378324614127	6.59402555576336	6.49559967654148
ALDH5A1	7.81097606088557	7.42291810885068	7.99319482201116	7.18249487285374	8.14241327179779	7.69841246087255	7.97063188850986	8.12849007288107	8.021332458137	7.16834872600284	7.98146093163732	7.74933798697381	7.55086712486226	8.00917476583422	7.68006946980115	8.04628756271588	6.86927411499622	7.85172531934234	8.1986795056197	7.8091502980732	7.8282675812944	7.83731002813847	8.42948083099769	7.42193492854633	7.77105934223706	7.98964774046371	7.72828346697316	7.46296236978585	8.18538196689666	7.91802521447246	7.93381836408039	7.67513047007001	7.64073229308573	8.20050835940019	7.91599867582355	7.99468423254051	8.19129619093056	7.91308127154967	8.56463556222948	8.08936078005023	8.05063412132067	8.14919016373917	7.81127039014609	8.22418201549251	7.89236217772027	7.59063227690293	7.89686934136267	7.79129646463725	7.51520256344102
ALDH6A1	6.97275604428035	7.23488786610122	7.88178181872503	7.29645170935007	6.91924238492485	7.48985031799566	8.05907708720834	8.05463041332362	6.69490431874849	7.30109158764823	7.26024817464695	7.1863033962681	7.05855663810138	7.36409604226704	6.9093394202462	7.29805580137755	7.52775206995332	7.41478792639445	7.16196162175835	7.17812440943246	7.43118355015655	7.65242142859109	7.46251139809793	7.77615052575011	6.77678732154007	7.45167510748359	7.18924902047917	7.26618698107854	7.49142468626723	6.84354786811453	7.1545713052463	7.08725294285252	6.86904108125267	7.18900938733079	6.73603123670547	7.17849213169659	7.14804014376281	6.83009305308684	7.10184348232144	6.91653171686816	7.24262311666454	7.46257395646801	6.79318308378483	7.39828147242626	7.26433037560845	7.31428312900547	7.57089425856127	6.77027894826945	7.10048114350872
ALDH7A1	8.78532328654154	8.42785965477313	8.38775121353682	8.4817313026712	8.28359018115975	8.67372340985729	8.99113884265711	8.61644161930502	8.43501987859216	8.42612123504784	8.21119941471531	8.67341574399007	8.2869368542819	8.51982377944885	8.51943865923742	8.49039005289948	8.01358648880109	8.63105252073382	8.07161700468059	8.51529270031336	8.51349296256558	8.69994600838685	8.27721310682093	8.96699137509914	8.12307358309643	8.75423935215888	8.20760424223886	8.54894553711187	8.9225583996452	8.72131695285634	8.497214641227	8.42197312461421	8.26543629083436	8.82015462217508	8.31963281667614	8.28135100705713	8.46503828733773	8.3866211426129	8.54845876754668	8.48712891175538	8.72514718722532	8.39333600395281	8.29298637076306	8.78072713371484	8.68885122093112	8.60086523743371	8.7927798902756	8.38012788675778	8.40081142392253
ALDH9A1	11.1420639183491	11.1554373803135	11.3800218752809	11.2267322089046	11.2459845811147	11.5945210072668	11.0597705381177	11.1534839416781	11.2810628020268	10.8795418063072	11.51513867414	11.396233040012	10.9327990928497	11.3402609799455	11.2354044021065	11.1590963330617	10.7848460018255	11.2665509532953	11.2375644445109	11.2831381368859	11.0933333203844	11.3823120780598	11.1296201733449	11.0607828965855	11.3473929420498	11.3473929420498	11.2854851557012	10.7863748697157	11.4297565675627	10.5472599316777	11.150635908723	11.0597705381177	11.0105089930329	11.2189980213798	11.1025829956866	11.2210754222767	11.0436286102152	11.2433979264934	11.3773060933041	11.4946570340706	11.4772568646492	11.123010943342	11.1250026036748	11.1732890035361	11.1150112454081	11.0402434074609	11.0526065769952	11.3408054054427	10.9756879938131
ALDOA	11.1014764069396	11.0712349213346	10.9368482612814	11.0175794296733	10.951669357536	11.0268598533818	10.4380041922745	10.5767106299718	10.8509323456843	10.6055040774369	11.0419587944896	10.9322688913658	11.1831131061851	11.2364288970223	10.6688892091204	11.0998286044345	10.8130825756514	10.7901309683288	10.485366599415	11.2302392437972	11.1960501304063	11.0206945369321	10.9368482612814	10.5367658691848	11.1245841752381	10.7075207980649	11.0677202853454	10.3951227939154	10.6821547798102	11.2076374776218	11.0661505633283	10.9383206361966	10.6054493508169	11.216813487127	11.0115581369366	11.024995079087	11.0792610181994	10.8919854749118	10.7394020050412	10.6506609954262	10.8334038142846	10.9571360368483	10.7704557305271	10.7704557305271	10.4485237945915	10.9348668732708	10.3970423882046	10.8519758160569	10.8106884764904
ALDOB	5.37479393321614	6.24640035538506	6.83997706620288	7.06280554157743	6.64451895161964	6.14191334692882	7.12957329903763	5.36336595631711	7.31380637526833	5.7560452141062	5.5008773105497	5.06407940788763	5.63316689987461	6.59962172520773	5.79272928338193	5.99098853530634	8.62590847457617	6.36223533612104	5.12193738262419	6.44588406825101	8.11110509244219	6.00120375925689	6.21892462265616	5.67248526759031	6.09470086488801	6.53195440361358	5.24476301088698	5.64950247720069	6.13183959456116	5.72517611472018	4.49220443788472	5.73048373824368	7.03466311043671	7.68342056824322	9.26803498716954	6.44571593521061	8.65040030193216	7.00923042249792	8.86839337617022	9.42540212197689	6.0028503651418	7.1991584616894	9.21705155569521	6.96222283033577	8.26950318783237	8.0711610042904	8.09889723986503	9.32494754146599	7.85088779840263
ALDOC	8.36555838709132	8.8793089822141	8.84583610742031	8.79198305483672	8.53732347399957	8.72153228715547	7.94122655403347	7.65544517737032	8.52100224348449	8.5278941977147	8.468452892509	8.40610561913854	8.92543294669248	8.86737310438374	8.28983713205476	8.57817119102715	8.23467557778349	8.85030018140979	9.07559671557121	8.9715281106935	8.7962589657075	8.89011396130046	8.74038507962974	7.61395232965006	8.22826939160461	8.69955848295221	8.91180264077794	8.69351998286752	8.83804749832857	8.83295269388509	8.9030396155358	8.96577953541415	7.8317181143589	8.84673813773624	8.26962937248797	8.57099084738235	8.82758006020204	8.57394289631087	8.17608062197084	8.73464091978886	8.1447341824215	8.56167197292732	8.74335210417176	8.33733929474127	8.28507122842791	8.12302150254623	8.23995912072048	8.57637269658342	8.55862872248719
ALG1	7.00768160519512	6.76628914887323	6.63399509424022	6.71045460709814	6.56598792487016	7.46767181608681	6.78020027577732	7.25075095634611	6.69871112257586	6.63110490439781	6.87276988223302	6.5951174466273	6.78969989542556	7.20913556387523	6.57935192046015	6.94957709495276	6.47797704993613	6.86318046622408	6.49256373783301	6.84442242412905	6.93531513575566	6.98295106096909	6.81026012959718	6.14035213095651	6.72803172263545	6.92271962995035	6.83610686346972	6.53155937368734	6.83610686346972	7.21500469577705	6.72885555203778	6.91647982702467	6.51654264379507	6.94174407391737	6.93623934817704	6.76994066471527	6.82070797697257	6.7399768721185	6.57580197700192	6.57756135918562	5.99877160721707	6.39702473183252	7.02074816504334	6.9437550947398	6.70981991293183	6.88288255947134	6.36751514175795	7.17414227615596	6.76532763771968
ALG10B///ALG10	6.01381375403698	6.34217816004871	6.73495975242521	5.77104299563947	6.26003581935765	6.63735914088677	6.44275527919917	6.7817249097372	6.76157426218381	6.4864975818948	6.779828802293	6.5123159531122	6.68900515272244	6.85897506663687	6.67113168798226	6.41811927155914	6.10024576746302	6.75786959163694	6.97096384818915	6.75747100739962	6.60164310940931	6.86457893442824	6.41682052550421	6.43036415010564	6.42210923366606	6.39933431573362	6.60279251511693	5.92828396229542	7.04074183805586	5.7947242549901	6.51154350303987	6.51953681638829	6.75955233150491	6.57887007998746	6.32633143294204	5.98533180361393	6.40070704563923	6.97935763428548	6.40269481715868	6.31844008300316	6.91828979143431	6.24805649227975	6.61190416481381	6.75439236502177	6.95214061347046	5.99004477898854	6.40822658960995	6.45290407185982	6.35700594028079
ALG12	7.12656051289459	7.03840621986515	7.29416614016758	6.75795386412705	7.23533374586477	7.23638281584032	6.78340265151138	6.81610357712554	7.17620175760827	6.78950258086357	7.17506919423579	7.03650944634194	6.82267794542735	7.0068182121183	7.23533374586477	7.07490953300304	6.55792725968842	6.87142237283048	6.94290156108007	6.6935745614423	7.3435981602513	7.09582512007169	6.8137048609455	6.75075182193537	7.03572166158503	6.57744310451442	7.12805455356201	6.92838647959256	6.68945981038652	7.57175712807912	6.88704153170798	7.10283758313857	6.5048118184966	7.07139015186303	6.70586391830458	6.81284351665364	7.00631834512139	6.90899058345746	6.69329079500215	6.83273655517871	7.02326259332193	7.13838525355984	6.88381486859485	6.84225283787824	6.45063639119198	7.05415809701189	6.81095165450673	6.89328891345828	6.81992473898858
ALG13	8.95127254201813	9.07941353556208	9.17256872535288	9.50718717713549	9.1921296841222	9.17659710686595	9.24078741803435	8.92997981214096	9.26409081471522	9.00512156187914	9.48846290545373	9.19106746405314	9.40776539235909	9.3993642887987	9.35494939410078	9.36749869357066	8.90472112505808	9.28541072937141	9.15446366252654	9.22622443122976	9.04233450382449	9.14337126584332	9.01074075638664	9.11008803473165	9.41940249146635	9.35183522663766	9.00804744957647	8.98901407688884	9.1343912271742	8.89342433911039	8.98527365266462	9.18599901303169	9.06018510801166	9.16416789460116	9.3894119119556	9.20982221385359	9.03709616903193	9.34493660663763	9.09364453676512	8.98393180286472	9.26041711498172	9.21427346970696	9.14773620594997	9.71914213773321	9.07494644301871	9.05066137376217	9.22236849279247	9.41102582496265	9.37601787064881
ALG14	8.14151947286092	8.82693785849902	8.82660671216292	8.63177964054219	8.48538817358436	8.97456467975259	8.9210389394923	9.12616029975886	8.10538783835066	8.52664266174319	8.13035567721881	7.81092339489601	8.38733118276763	8.43680781633143	8.27793689149196	8.40697391094361	7.5116900476191	8.84607395260989	8.06049272340694	8.45815188316833	8.92165859955236	8.53555783495934	8.46675970499469	8.11980360998799	8.62193051568351	8.18533489211598	8.42586709831094	8.32096410315062	8.5202041458551	8.51733090608859	8.28535794037129	8.18224848928881	8.12384172621566	8.54285090155051	8.15176311279409	8.27355952837591	8.58610713956737	7.95156234913249	8.11185997929425	8.01634508190793	8.12299898853397	8.45272853387089	8.70537930792851	7.85094145285124	9.07285953558063	8.86109343655799	7.72705504781884	8.48199334345955	8.29434243106241
ALG2	9.43547235614237	9.61994474720359	10.1589125250529	9.6075243746425	9.57264127552718	10.0262941230582	9.76339171316235	10.0733562059766	9.86715010179902	9.31062589660957	10.0114404742617	9.39915740483592	9.5283808532942	9.66764665574564	9.4879904066516	9.8083443103882	9.02867994951499	9.49134367457923	9.83090398021875	9.75709330850037	10.0580556486763	9.60910551947915	9.52587971676535	9.2622279353436	9.64328771870674	9.47229722908222	9.74557256954346	9.84210771466212	9.96968409685586	9.98232259178865	9.74462349486837	9.69823710658587	9.32987495222252	9.14233527589879	9.2970867973083	9.41061319046615	9.47804984176702	9.34287019841213	9.69263281445073	9.47082756768178	9.54516851912159	9.47213921021029	9.54476814339042	9.67094078694317	9.72650285632859	9.0335280814318	9.93271671596829	9.23998332982952	9.5126556831121
ALG3	8.50820750487341	9.0010167227936	8.77098171846614	8.60151301059396	9.4337737843343	8.78162282995722	8.59061681416181	9.06288325766443	8.53649314942827	8.38653695072529	8.71101889144345	8.49112177656379	8.69163839121262	9.39571153795245	8.83694350807182	8.98602527162662	8.51191665827721	8.71044916865678	8.55149452607934	8.62485278642762	9.11385359610312	8.97315787405453	8.65993440993774	8.09756442188146	8.68453670734743	8.36099173232721	8.7800585736649	8.85315678633007	8.60060879899351	9.14242807224495	8.85705650902836	9.00168371532433	8.23615292245832	8.65419049109605	8.37942331507941	8.94765330894143	8.88762795136898	8.33200729249275	8.4033288435061	8.6378084796083	8.35995646313701	9.20787667312347	8.80827668372818	8.59620382795534	8.77270275620727	9.1874341460952	8.37148392035718	8.63567549307772	8.72493834912911
ALG5	9.8184243394387	9.81729731702069	10.0168387942573	9.7066716739729	9.15528243034576	10.1090752681153	10.1919780780161	10.4306938953347	9.33503051641812	9.64002580276391	9.51176010074624	9.0791081840725	9.53389386186793	9.57883759756213	9.38194534238381	9.7537054367725	9.11927430388235	9.72722184870129	9.7070716470353	9.50349782746221	10.315191842097	9.65052197835564	10.0125474765568	9.15494863987643	9.59726225596855	9.41017173873887	9.92020357588112	8.86689705652139	9.84880310882015	9.67431126347179	9.70516578018884	9.6585732346763	8.88045518983007	9.56612411893099	8.92752060517417	9.7025715241194	9.88449308491449	9.39495291325169	9.14393960280852	9.35777364264157	8.94108899591899	9.77147623600449	9.81317031046276	9.04114364826985	10.3088932791524	10.2381383321657	9.30491389331687	9.38180367892956	9.26288315088523
ALG6	7.87989742854269	8.61491664061269	8.56980655216032	8.54557454554273	8.39504568420922	8.51496948220884	8.97197071593324	8.96707474528039	8.69011511209122	9.1181422733177	8.72932285257957	8.8612042518981	8.45147976602092	8.83249101800814	9.0766469482561	8.44939505592053	8.87669566669495	8.65008587989505	9.03442107521588	8.44551845454016	8.81438322207858	9.00716493975659	8.70440726892044	8.51534225156045	8.62310257562339	8.75424443252855	8.29690940533649	8.66866838210346	8.76661777660956	8.37251062761583	8.77357647096673	8.5236351204066	8.98396168090054	8.90860230897801	8.9775376557206	8.79938088895783	8.64412195432366	8.94007983248335	8.71861386298294	8.70107871273292	8.78409534677876	8.7101251153354	8.5136496831171	8.82973011059197	8.72155304438527	8.43323443947937	9.71481047338811	8.65193212183784	8.57206254057539
ALG8	9.42027036097672	9.74647417108264	9.99922490480203	9.87625770033226	10.3362934878681	9.96456129198233	9.89951570200314	10.2437817440074	10.1297589450163	9.75090669275924	9.80022192563902	9.46711557017244	9.49083504790646	10.0573238593508	10.131111040488	10.0888854908204	9.48403635915449	9.83920146639536	9.74694054604243	9.47492539119015	9.82201613699494	9.98909006744068	9.48228843283463	9.93389615859725	9.80334742169303	9.49922979718256	9.65101917012279	9.98503574058442	10.0769517786141	9.70467286586375	9.90301547376017	10.1742232904468	9.93033791877079	10.0148674004522	9.45694871878349	9.98012344572765	9.51563554092867	9.75327905720078	9.81891349455566	10.3057854378656	9.64786166004118	10.2139321057128	9.95180096471409	9.856869165915	9.83518077072642	9.5273615399175	10.1961334344535	9.70013876582731	10.0480152946526
ALG9	9.73308517209509	9.56038408946095	9.60930612838507	9.6536629902033	9.75706641524283	9.65783006655683	9.91758864388215	9.86901818850291	9.55543162955792	9.21039402938079	9.66114360624294	9.53842039496309	9.47421474889393	9.60235126496948	9.7809924868189	9.4349801888758	9.28097577826088	9.52286309355081	9.49016798746754	9.7057828166926	9.71129023769878	9.7713807335995	9.60401182109686	9.22552618515265	9.74108180459907	9.56786578729611	9.47557997484361	10.007441498204	9.72854163089965	9.61849273596404	9.65949062268422	9.53575701438615	9.45046021604417	9.97792748599129	9.17871209894051	9.81570142940368	9.59962034630832	9.44311049726278	9.51229564812304	9.57924689122887	9.63623804295699	9.71620328620119	9.56347431250757	9.47838784925879	9.97108621110559	9.35134070127463	9.81685354163538	9.67671666782626	9.5347450688106
ALKBH1	7.29587742964068	7.79094240961529	7.50148563610581	7.94916008715706	8.4550070444255	7.87247634905088	7.70790333509439	7.46782464068503	7.7202203572092	7.24543321318847	8.01224840315609	7.65612186400868	8.17797728367169	8.2748510581851	7.87841680848695	7.57664397769284	7.70352783021497	7.70734662807886	8.32672322330799	7.98199229345074	7.87675923023274	8.14142469219277	7.95537841768581	7.11691204384597	7.39481690557567	7.32245174736812	7.87841680848695	7.77123961245042	8.16307355183653	7.54350592023118	8.06231537100679	8.09288022637067	7.66068043762308	8.05534036461489	7.2477282951938	7.43661888907993	7.40582633379289	7.8788719593335	7.67625279677498	7.266994989116	7.31514098007256	7.48556858357885	7.40556293515296	6.94336778984917	7.37706860536157	6.97973030978205	7.4330335801203	7.15665893906068	7.45710030420239
ALKBH2	6.71343027500163	7.67635628186728	7.47209145647443	7.04128936012429	7.22962142105669	6.96480288391602	7.5945518789997	7.11129004734518	6.98045243926006	6.87256077403742	6.79525169043097	6.92522966377759	7.08938387222809	6.88573350053656	7.31217637811969	7.1177257993862	6.66472731363007	7.42904267004173	6.96312964842969	7.69151847735376	7.29151912518379	7.40940817228946	6.92650960886552	7.22275435053803	6.57388023381603	7.12185184598317	7.03363570880883	6.84420683801218	7.18348035133885	7.60968205084051	7.1676286467315	7.10151382876506	6.86939996911806	6.71880076943691	6.79127128033021	6.90840076659011	6.96256075733186	6.45946528087854	6.68814013018441	7.27156091737085	6.36808280573844	7.05538029357147	7.06348227592633	6.85193307188217	6.95274350845572	7.35386268748526	6.45585261335124	6.44606238442614	6.87536837608007
ALKBH3	9.74418443066985	9.67762832941211	9.13390431647781	9.61970375261449	9.4292658648511	9.49262752136068	9.44172067018657	9.68259699037627	9.1704388399082	9.33945993807446	9.20788667295189	9.74092261062235	9.53183138998404	9.37069213239157	9.43515211322534	9.21136345228776	9.22725118954208	9.68938478442266	9.41165738384058	9.606681069756	9.69230224182908	9.34346395586392	9.54594063322557	9.36436420149942	9.45974302803591	9.77248740363938	9.23103062300039	10.2115208958885	9.66976894727143	9.84697881793071	9.59968473311641	9.39100418096933	9.35446010241654	9.60029118073085	9.22401403674644	9.9188073736446	9.70457317182321	9.54136132168908	9.67060532646298	9.59182862924368	9.2814595003043	9.37683939628997	9.55892488583337	9.67120314856349	9.49829781091771	9.47482660941526	9.36190346882001	9.77381252111346	9.39869252115903
ALKBH4	6.31153046920114	6.34997474030354	6.5213751843793	5.95843773030292	6.62243809793837	6.42601774384105	6.18189523542782	6.35625602133082	6.31783470602934	5.59027068213259	6.59774626457165	6.57181194848003	6.76574255466903	6.57525149265151	7.04617827066573	6.71256544183323	5.97720888001517	6.26194402622622	6.86806229832858	6.43926515395645	6.60721266297686	6.8204022296477	6.67660804916404	6.16594191027874	6.13102231110957	6.27710920221031	6.52628485630149	6.47755829936945	6.60265880596896	6.52368606833878	6.42732813747701	6.73039444721598	6.66692554474959	6.57049205104312	6.3196339280427	6.53723005199886	6.28705008161734	6.47342440333618	5.89777326151583	6.00102749757125	6.16909935051332	5.68896251387086	6.07431676148983	6.51820543198475	5.61690329828502	5.80078595911212	6.08642690296788	6.0838893304743	6.41512527741966
ALKBH5	9.62981868943592	10.3682781731118	9.99987325519614	9.61363774435001	9.82996149929314	10.1603111219836	9.84620357896743	10.2727810158525	10.0616428544625	9.72208458788677	10.0153353758477	9.96338379426689	10.1072679921877	9.87188700837953	10.0762126073321	10.4070700415228	9.88287151345309	9.60578293578485	10.6467126977662	10.2370439047771	10.3031885712797	10.1467767129496	10.338350820016	9.61100698496615	9.89826362514053	10.0248132091302	10.3294853186591	9.42760617794949	10.1885602320242	10.2630823092185	10.252567160017	10.2518355170399	10.3053034549739	9.83793248492915	9.79717937948122	9.60581628534885	10.3254591343463	10.0626474551484	9.55588608935159	9.47028188895073	10.0032788675386	9.64421866726937	10.2485360454954	9.64723595501848	9.61362277786836	9.67579172404272	10.3595515277859	9.62326429408104	9.86364056538495
ALKBH6	7.1256304283171	7.00839511845151	6.80604422561857	6.92340435683586	7.70454992231328	6.997584041222	6.35568878866448	6.589962984098	7.29091421773034	6.26815805768272	7.17199140059829	7.40481902300235	7.47561014635227	7.13153573614236	7.62371213156212	7.28182451402551	7.01547316641839	7.25037630664732	6.97531939546426	7.10655888690532	7.11870913274538	7.25917185770937	7.40517413490992	6.84818449451883	7.3883900173387	6.56218007346602	7.05974507437143	6.9844952162257	6.72737000496364	7.64292300843626	7.41997949539401	7.25649352048828	7.31533943992281	7.73498688914254	7.60169219963154	7.18462439168039	7.23322343982589	7.34857868855686	7.34444894026942	6.96007174756925	6.99734688657513	6.94475839321193	7.17204936620158	7.28240111718317	6.72667904245669	6.85036732592325	7.61494455027465	7.25315808701845	7.64415274657378
ALKBH7	8.69585818857308	8.54843412154752	8.36523175190724	8.41497540388927	8.42446061972785	8.39227232009997	8.88593909903554	8.72763756070842	7.93356598879404	7.95322874422602	8.3060190509875	8.4232471511686	8.60195417137344	8.30110621511201	7.68817335549183	8.5060511644312	8.37557000951515	8.26602308923461	8.05383061335579	8.35457110727615	8.71830069996016	8.5069536578973	8.57263407015835	8.10428370698766	8.29577303981396	8.42518147330773	8.80982913372639	7.58310276476336	8.22036681018965	8.95995782816772	8.5942815504204	8.6093072582858	7.91065299722144	8.88975284757999	8.63830713639403	8.45007876257219	8.59999823829641	8.07893426835486	7.85981189796873	8.11676481638562	8.54843533446967	8.31608558619114	8.37192511079451	8.56394795134945	8.39823531546568	9.13095444958075	7.94744981459083	8.17838638553467	8.48607959782238
ALKBH8	7.845344187593	8.28891538932226	8.24250645038929	8.58614292204281	8.13761437096893	8.43474683123628	8.29513584411632	8.68281123426272	8.12310126995222	8.48525164667277	7.99447406155627	7.82141988383811	8.25836026702131	8.16760293905907	8.10045074304459	8.31088294677028	7.84305371757291	8.07727149688201	8.14006685221025	8.3207287664373	8.35175925100418	8.36092792197402	8.17892044149629	8.4146933345039	8.35890520702617	8.84699554014961	9.51548197268201	7.87484866227355	8.41635128167219	7.80719685081632	8.16789688756228	7.98961469504606	8.38283914001494	8.27362999511835	7.44499401519696	8.08524877976898	8.15887075323536	8.03246804621851	7.90136992416684	7.81858510049305	8.03082950159169	7.95695432495918	8.06745470899034	9.67762796955103	7.97861144174374	9.43360317565784	8.41021030526129	7.88712166784114	7.76042501232108
ALLC	5.32227370412689	6.49110479093558	7.62054294064267	6.14301836940046	5.28818485308516	5.63789090290018	5.31344240575115	5.41790842980502	5.70522537618259	4.85693032282008	5.58713796380379	5.27792851769129	7.34648080410192	5.97007980801798	7.24144967916155	5.84381956264422	4.6917891708871	4.65972682076354	6.43828603955499	6.34541392012371	5.48960744749948	4.52786667130064	5.52308893793626	5.02198007582708	5.99705231902647	6.30267165463746	6.75374894121666	5.40512437357626	5.66880929227264	5.70049425328243	5.99100917928549	5.89273567816346	4.91046094413562	5.15056002600589	6.58025347543092	4.6207204520431	6.56675984904555	5.35414474555116	4.30921915329181	5.19072936258632	4.83474037369761	5.28607220137177	5.40208888754563	5.19719116837538	4.85960579548759	5.19383397771752	5.12862330098419	6.67470787734439	6.00926669465803
ALMS1	7.8450666019246	7.85659208602739	8.0821443064668	8.25469934606251	8.11938275352617	8.19044592680143	7.85201294407846	8.35560457123628	7.78869697147387	7.89672345023217	7.97879916510007	8.31525407641892	7.86443067300735	8.43871206701542	7.90240315848643	8.44564465209046	7.89177090185822	7.90270090097796	7.82455971065159	7.51832418825021	7.99048973414865	7.98561678030214	7.87912716377735	8.10068098752359	8.15622519324532	8.15333129345141	7.66681023580792	8.15738177051439	7.98086960546196	7.55869433603732	7.93893115068977	8.13581754946948	7.87687432839302	8.21612290936011	8.52985997031045	8.39014602579525	7.96597106669978	8.20980153164392	7.99381932481838	8.06774397048748	8.24944845014467	7.94785790714084	8.06065416165453	8.09301277632798	7.84978565755479	7.17005035852711	8.31911626256854	8.1439542565371	8.13457684202666
ALMS1P1	5.3225525411858	5.87986769554279	5.59151190689368	5.74730829804434	5.59688369812382	6.87781900069612	5.07793958173271	5.49972727466667	6.24739625231889	4.77118988621811	6.27288192516121	6.19457203350289	6.29533501095015	5.34233128774095	5.37594013358905	6.19983307607913	5.52880120389542	5.36777940234412	6.00108739391344	5.40077190785745	5.94677336494451	5.30582275322417	4.75868106651781	5.4021894906274	5.58634620446297	5.84052784761321	6.08940607478919	5.99656210761182	5.28844966003813	5.86028925959644	5.12931058560316	5.70416158551584	5.90450732169796	5.17838810603156	5.69424859468532	5.40685872690458	5.58970860662411	5.66058967118502	6.23045890773565	5.66563788373942	5.66967876505918	5.10791632997419	6.18716966650474	5.66662402827503	5.49973254806692	5.04776151330164	6.4903638487132	5.5033545105654	5.69829236510041
ALOX12-AS1	8.15885589433519	8.02409470129024	7.95921696971353	8.02680782618135	7.94849081901533	7.695692779037	7.70931337971678	7.64349815884247	7.97646214321264	7.26942353268111	8.22315492881461	8.23753651617733	8.07349903698069	8.32809200245577	8.14157792800056	7.84836464724294	7.04768705939959	7.68726405581503	8.1790591744966	7.57303600027695	8.0434482612138	7.98536925603503	7.65746501328546	7.58386631645265	7.6513240725881	7.74887504227757	7.69538510508028	8.38164848981925	7.71677567878629	8.06215657387389	8.01231725086531	8.43584347298007	7.67412937219559	7.57603153374918	7.25132362796695	7.85506770011846	7.46066923190042	8.1273938736447	8.04020351098697	8.21322429812381	7.72072123999323	8.41688130959096	8.07276776114641	7.68647780375651	7.5628951096408	7.49706638583421	8.07639619194639	7.93909837662501	7.58210399529004
ALOX12P2	6.13471054057019	7.29885506752886	5.9851541412502	6.67193837436755	6.66219996440271	6.64034167011136	5.62913087145941	5.63526991021012	6.82392103768309	5.49167148516355	7.26510846084771	6.95140377128086	7.28101545166217	6.35804309061409	7.60470918254925	8.20775681275047	5.49617713173501	6.84243154508664	6.91586462627464	6.95710730231516	7.25478778564278	6.51347169682354	6.60984564728284	5.82744221668516	6.77325824396938	6.75362418383576	6.67072047751511	8.71512139641885	7.13832139603107	6.9211517090112	6.35019823389322	7.30527237379202	6.70090089002036	7.56011377782183	8.36562865948783	7.04770988385948	6.98892301294152	7.52358068413244	7.24928038967626	6.92532935663726	7.13311990373405	7.27947241477713	6.97694702722589	6.78445166360454	6.41647051454586	5.49605211559834	6.4990511637202	7.00345296075773	7.24889443644837
ALOX5	8.09032865601516	8.40651078391311	8.43261731148147	8.94857133584048	8.68994845284018	8.54041243648654	8.24294769264106	8.38050435440555	9.01262360828124	9.02925132615041	7.63321513173187	7.71300758590281	8.72520012990508	8.67667640329456	9.045805638775	8.51959871304671	8.61735257258246	8.28131766262823	8.3084404238423	8.73266839855473	8.09777499842292	8.38190954051604	8.58921167109295	8.00158362195032	8.7093036045371	8.40418278901365	8.47166794828199	8.74859447668352	8.21154931425905	7.76821023645505	8.23355944785402	8.44303894958179	8.45196531063504	8.17654597303452	7.5159140248721	8.3043978894769	8.48830662659024	8.14297785002057	8.3300849585048	8.77854143050223	8.13572026395602	8.57911940059649	8.02098786668091	7.24837478794275	8.57091326624161	8.83491570502312	8.01263110857741	9.01136856658006	8.15034697392429
ALOX5AP	6.41479821256901	6.04514701697569	6.16316676799809	6.85144185807355	6.2883341886634	6.23591121151242	6.68665012696009	6.38175887673739	6.45699072082992	8.48458193213053	5.77887011176917	6.0655973741656	6.49819827232669	6.30437917282618	6.47634454412225	6.24755563200727	6.98401376816307	6.73046819863057	6.67918119212261	6.36909198647664	5.68626012914364	6.40989555180061	6.21720568984024	7.02765677915867	6.07680221922958	6.35540839768102	6.3872223087885	5.69004028547478	7.11920293152918	5.74847496162566	6.44586090176946	6.02949062903627	6.31810129470533	6.48615954258738	6.87417094786232	5.95883639124016	6.38316615344923	6.38358841518698	7.0440317435725	6.18286884710642	6.19152473179444	6.44320042247001	7.02541182849409	5.51039538761822	7.42759737720303	6.62586084675486	6.07115801348249	6.95272028793096	5.86033301985105
ALPI	5.97743948239845	5.92754608358548	5.80036485157001	6.01905674780127	6.22121080394098	5.81361147393587	6.02931896087349	6.21279905928028	5.97684125404504	5.83046381671482	5.85275503624386	6.02663655110232	5.97799443056553	6.25717952413543	5.95658805040167	6.21131310621593	5.77319932127715	5.79174055310529	6.23339081015903	5.66254438797021	6.28999744676433	6.26748886452167	5.84989469681773	5.58901808385165	5.74634733188978	5.81602266120598	6.16117445301369	5.98318709114443	5.8919524583393	6.20963768211361	5.91874193190196	5.87284762230682	5.54764542234547	5.94606262037302	5.6824333875557	5.61112976145119	5.80558282976809	6.05393992749884	5.74299390962866	6.09304405674816	5.68541875863125	5.57104461464481	5.85193494755652	6.1485138671256	6.05442178024009	5.77248695216471	6.1384488193467	5.77762479117425	5.57753279546817
ALPK1	7.02213589817991	6.70142009866189	6.94354723963596	7.52231542169654	6.80872093875577	6.70384959825563	7.7987767031944	7.60553599675182	6.77963820388493	7.72061845658474	6.68846403434425	6.61858907966192	6.49701813616626	6.64899155443722	6.77175016883322	6.86602463449216	7.88566670626337	6.73632907190144	6.61890072450617	6.71874964230295	6.51409399330301	6.48092472039828	6.74987137057549	8.05170024772093	6.80292890530898	6.96899285114159	6.65010416453666	7.24907130313353	6.77238486016237	6.83860368874508	6.45510855557174	6.66015281049027	6.61870016601817	6.61933105680043	7.59658847961698	6.59420089068593	6.90659159226091	6.61722365355486	7.31812716032295	6.42652456283902	7.26704305955747	6.83929055795381	6.62287316649361	7.03496741494717	7.60827516127634	7.53536071922586	7.41504300606424	7.09439371611665	6.73093696637387
ALPK3	9.78791795105856	10.2446150672393	9.66481114400485	9.87241716219735	9.8749802348537	9.71837859799674	9.08845809898152	9.22058822147938	10.6235656461774	8.97076986834895	10.4540148540283	10.3927782508689	10.03232728434	10.5460197969505	10.307200102732	10.0834769255726	9.7226436961568	9.97021625482697	9.82974133350911	9.77699574472396	9.8996361910557	9.60313780549725	10.1429360063081	9.23319238451613	10.1705277414811	10.3257197839428	9.76169853964933	10.6235656461774	9.83213525483803	10.6329329982197	9.49974142854689	10.030219104519	9.70748789356811	9.98274584181859	10.8914974914191	9.8408135432446	9.99621200766519	9.89834697468759	10.5727504501887	10.195822041922	9.53621214014209	10.3695863267414	9.82736840185678	10.0992958847055	9.69311098639358	9.21800982352536	10.5542059218902	10.343159537716	10.2831576436812
ALS2	8.28148476684119	8.34831391157064	8.66309599431366	7.96261424823547	8.31902948378782	8.31133348906018	8.29456854670716	8.11041032142894	8.27593897926074	7.97959018763852	8.55161889241331	8.06781050771591	8.47520557470373	8.44479746495672	8.37619987053341	8.36652835458838	7.99555137843812	8.1468146729237	8.30862291300333	8.26235076923792	8.71803766338181	8.15298854474615	8.16016342582926	7.98666791194046	8.61309656312467	8.54912422031465	8.31460345264504	7.84456875909817	8.18217090883964	7.57121079487771	8.29519859371241	8.31962321967283	8.12600186645895	8.12193011408392	8.66307179487718	8.1494186134873	8.03331331582879	8.43323221757366	8.18084637874592	8.17101686035876	8.07965023078166	8.00208477104067	8.57197798939269	8.23286058641741	7.87546691338183	8.14303080046993	8.46851484986749	8.39139297462241	7.9815405280378
ALS2CL	6.32152022565755	6.30460815545901	6.71892018972088	6.28033079945667	6.28205588185699	6.02089093179891	7.43032690181212	6.78774224770382	6.16660346121362	6.73792076726986	6.84465383578091	7.2170448494906	6.15647690490106	6.20440724714808	6.15784805125335	6.21853052902179	7.45833624300724	6.35220923280345	5.59702641980105	6.08821658992195	5.79574110963095	5.92357370083374	6.34720478584014	7.44374136269956	6.65079461715148	5.89617829160397	5.99156832655426	6.62343052129862	6.13121460086157	7.3981500348182	5.892694915646	5.73659583400141	5.58498675448781	6.24370728660352	6.23096843554503	6.52070446980208	5.84363429882089	5.80429615741815	7.26674282785844	6.43191491514697	6.5231099064824	6.32670386653148	5.59398792701226	7.69787868552939	6.35846227294314	6.93041533543954	6.95946940475499	6.55515392884703	6.57831254329272
ALS2CR11	3.24638450331205	4.65786905491727	3.98868382495892	4.18302580383145	5.8102556568628	5.27595219053026	2.5123606899196	3.03295330557107	4.20746490376765	4.66049081949449	6.39383614274265	5.8410587793258	5.40578983483909	4.91714457428936	6.10710093918223	5.9698984248767	5.01147967096581	3.86394252635307	3.69304449737077	6.25953646592808	4.70151132220047	4.09500345286647	3.70950245595546	3.83351828258123	6.72381764262332	6.13265483506687	3.6017185900986	4.73279777612664	4.00720330143464	4.49872196278505	4.69065583047763	4.11031053181784	5.28251749772743	7.24888081260801	6.17975826307751	6.08936483418811	5.32545233487299	5.66377581295389	6.82223966708855	3.10043072154577	6.39961805414981	3.3270761445155	5.80578885219538	6.63032099252644	4.03746514431615	3.10043072154577	5.94726633358771	5.24275137785611	4.7264470232806
ALYREF	6.73889329311282	6.83420761828498	6.7903553783353	7.16185400875787	6.53500894268365	6.58046538822857	6.96663513611887	7.13479502393024	6.94352390061187	6.2127267073342	7.26836317839809	7.02918432803376	7.29406407420054	6.52604891574536	7.03965169541119	7.14334485658509	6.23760622614981	7.20442525643927	7.02373319195382	7.25480699864535	7.47834904524095	7.11418646776221	7.5760761035357	6.12602053159453	6.65439129388417	6.65781023852615	7.65955607652561	6.74082367729489	6.86172325313417	7.40812378391595	7.32502039893083	7.19699036149942	7.12057505415349	7.27545255454108	6.96198010629598	6.38552073610768	7.50360558025053	7.13506430234856	5.71123546562862	7.55764645314889	6.37736132933708	6.9475778390574	7.11291183420286	7.18216449028712	6.74079148762538	6.27032928553797	6.57058161681676	6.41918434310868	6.97831868823639
AMACR	6.61485408973798	7.12391357043522	7.30297755364839	6.81089711770714	7.11178969374505	7.20351876270198	6.3993574599795	6.64693810180983	6.78482468117579	6.02554535398449	7.0797415167457	7.36958236272197	7.48181587275637	6.8778389701653	6.71265768774115	7.55228990114432	6.5273167557479	6.95727176667788	7.61751941824634	7.25168303717092	6.84627892496432	7.02680149247972	6.9530810002265	6.27639860959785	7.23039603559134	7.01546695589999	7.47465660638045	6.73402217055857	7.41120044110937	7.40775058899478	6.99174801196787	7.30567486924051	6.85332531512668	7.03861685283081	7.06169076545796	6.52487363130647	6.84553070260052	6.94084037326088	7.06821565419911	6.29209577996445	6.30722302313619	6.22680815193405	6.70892159514335	6.17203375936234	6.46832491838835	6.1362500181839	6.85072000850449	6.15724743363708	6.46832491838835
AMBP	7.4683277426975	7.1277369583621	7.78477752619692	10.0596216769056	6.64405205167958	7.58964105281788	9.88825622365629	8.78349383477588	7.7116260941426	9.38095597703732	6.8189299191662	6.47883692705375	6.59773431121172	6.97521361344412	7.6634065567457	6.7944198986128	9.98821347862049	8.37726366820642	6.22142164944008	7.47388802416866	7.42171017370925	8.37785755931413	7.42491603250423	10.3720064775804	7.91451102059837	6.67486231511665	8.05838738786728	8.23531120061005	8.35007729371296	8.80483547509935	7.56659846223449	7.85904947124733	8.0474705969559	7.28163840368255	7.14737961279861	7.71009335932625	8.60743399340223	6.94297151901968	6.8048716557126	7.25563885041566	7.24778564955456	9.20586577341071	7.13771302598243	7.09944548908939	9.37957123450348	9.53402712799361	8.99682667437607	7.34394507659376	8.08166834608012
AMBRA1	9.00218919531998	8.943290154552	8.91575382468345	8.97174734409939	8.9123786357233	8.82191462554142	8.5412352340743	8.64797522029049	8.92608067768169	8.67589661925389	9.09166233326031	8.81513313092657	8.7679553600306	9.20641875790564	8.95729266709198	8.85790205516586	8.67841609911438	8.7006227226474	8.83215007324946	8.89518374480355	8.7379559493104	8.8986513114506	8.98622146904088	8.68187102460428	8.95302870754421	8.92301957285697	8.90931753089859	8.94870056981397	8.86418276547806	9.16524553665789	8.94667117789238	9.03254061364708	8.8370956077603	9.05272943889242	8.61790280469095	8.70898817636679	8.86380831762042	8.98606775523509	9.09068013746257	8.82502038548798	8.55540784091097	8.93440626313621	8.97115896896683	8.90570597441278	8.8467378934788	8.99300094373578	8.5401937220776	8.88267767566474	8.84953742359009
AMD1	9.25145052135714	9.92987515371511	9.83512281047203	9.94834293830584	9.78993773193753	10.1642080250687	10.394129456669	10.2055550340035	9.88318644120633	9.72807908834062	9.63232724780595	9.29593546422787	9.65063706306864	9.63060908758372	10.123707419694	9.89269580470645	9.72901617799645	9.99999208273886	9.67457624210144	10.0662485144188	10.1492818738078	10.0793453418562	10.066716571687	9.50048721676923	9.76043939772484	9.85753495266714	9.76462070932129	9.74147722764452	9.70429495327793	9.44990095238289	9.60802239903232	10.0168918754809	10.051039832655	9.67308358853623	9.51938528307185	9.9178746144775	9.63154838157484	9.55815895215052	9.46926707595376	9.50702174535466	9.32445405763182	9.72743868905137	9.72646844533904	10.5604080304338	10.0606457329667	10.2564282375634	9.59189027928302	9.53853565117878	9.94547926699236
AMDHD1	5.92826871194044	7.57512073300412	5.38894867316488	5.53662395971625	5.83506827540331	5.28082621300132	5.01991610470529	5.78841233133665	6.56442961913262	4.09877634838481	7.39160415037649	6.09798163006218	6.32674948232843	5.68741028306514	6.60317346065833	5.62552101953437	6.22661598787563	5.57372196861868	6.52106534031251	5.73408544292426	5.98775600141506	4.6251314919949	6.3061251722927	6.82453650730428	4.94120245409561	6.20835329873191	5.36662088312852	5.65472133774018	5.64943026928929	6.12511240742121	5.86977391814582	5.28654002888609	5.80113765853428	6.69418584787326	6.92276826774238	5.55992277670905	5.5726935923708	6.22778781986318	6.28861925401962	6.93743376053961	7.52693776287551	5.6943189898884	6.9631982950555	5.36020824183637	5.29858511703102	4.90674532451347	6.37318411343008	6.26720613570386	5.3663736288437
AMER1	5.80307159812367	6.23666668676646	5.94219186786042	6.30855012227806	6.18916087501277	6.20710788769638	7.03608021487935	7.11760694654147	6.3119881669926	6.13262181040851	6.10962988638006	6.24010368329663	6.07756592667957	6.41560852868306	6.62001496154322	7.06936321299539	6.0633085229579	5.9331837714346	6.67023347443143	6.45804427266718	6.09705586674727	6.46449794379748	5.89022812800584	6.39734286795273	6.14786870016998	5.94056403754284	6.43300943731293	6.16937534695437	6.94834299085942	6.56695482084369	6.53483425918754	6.20765503993449	6.4182777969135	5.71860425197485	5.86397274870653	6.0074125862081	6.48667287486108	5.7069306227109	6.0074125862081	5.90839060932333	5.26153297812735	6.19649456366384	5.76964349322022	6.15457033364944	5.86397274870653	5.79185451989735	6.69900567788322	5.60685102780266	5.83029563326956
AMER2	5.24384945897722	5.18983298343991	4.68437847444326	3.75378484909122	5.47286330812595	3.51874841232025	5.45337785221955	3.33040196518369	6.55714339359007	2.85758379307991	7.47276921496963	7.91610980303357	5.96458753115469	5.95191174328721	6.25986406849282	5.40291177316431	6.28261543398369	4.73429264891714	6.98386899854442	4.52599513565177	4.15240694172114	5.12170311291259	5.0625440625563	7.74382833100458	4.49956250970593	3.42276253306942	5.59680381822479	5.13315086567208	4.4686255078814	7.50492287242623	5.50269365591881	5.50509093217594	4.47515026758623	5.37264004924367	6.12884605123481	5.89914469208354	4.19866408983469	4.89003363128307	8.05092392921192	3.51007019221725	5.533296438347	5.02426213588885	4.34173160234896	8.92837445380229	4.07284691450134	3.20984358286084	7.05856535352156	3.81751707903479	4.0083679591599
AMER3	8.64782545339602	8.28151588561596	8.09873668331428	7.4842554652428	8.02134193327655	7.86432100848975	6.82337385206659	7.25898805613082	8.35801653082524	7.0947193180619	8.47409762347247	8.83262694430111	8.30451126409014	8.10913496897476	8.29858829927164	8.14234539917998	7.01675472009702	7.6945216756397	8.36854720539809	8.38400984662657	8.34878096517773	8.10507600166878	8.60227887084205	7.94828052176898	7.94202274730978	7.77456612260465	8.47868710576786	8.36466859400171	8.08817626920315	8.53320351680466	8.39118666875279	7.71229536679494	8.24602134638544	8.2612537460272	8.82103915649221	8.22067462570683	8.21244636700124	8.15921643083026	8.75703679208233	8.52032541677016	7.90849677364575	8.38971128330085	8.27126733636985	8.59716758699975	7.52736156636048	7.78884405838445	7.58285266678109	8.17111320548434	8.20973143495777
AMFR	5.35317464328226	6.28415791442287	6.59463057429611	6.83321500996546	6.15651204864749	6.57708380804056	6.47518234441837	6.95754743111099	6.27402244472713	5.38269907716624	6.59572507364469	6.42151999771632	6.15939851294894	6.89483638591105	5.96896721852275	6.81658306355378	5.77776117698485	5.82066207378121	6.4138246916168	6.18068280610621	6.36801028199139	5.80775606204513	6.83799004110404	6.02805762510092	5.96682748678656	5.85676992607697	6.41111790682005	6.17699261412778	6.42592021354401	6.35754346783267	6.65555834871277	6.68629320420642	6.28524880666588	6.17280228135873	5.90502185821187	5.23149806490463	5.86200697119208	6.38595627099871	5.99085939450177	5.79044719339464	6.89793176725229	5.54965637068898	5.35774803345256	6.05050719395208	5.17196135762121	6.63456798225343	6.13498360969287	6.11993400214523	5.14639470293504
AMIGO1	10.534465169743	10.6719444748777	10.4550542568462	10.6525680333964	10.388139523846	10.8341917061805	9.94835523442683	10.2480472426143	10.9618934233392	9.93800793032553	10.6744904255482	10.7524338878192	10.8709998362376	10.9639620717301	10.794858951725	10.8517340882637	9.84367979788375	10.3327034029037	10.774408072346	10.988107473861	10.8747126386514	10.4036975470899	10.9031476680788	9.58539731683677	10.5590320196316	10.717032276182	11.0729921299226	10.8469702052978	10.7447483055797	10.6565357355383	10.6675228278017	10.767520702004	10.7174247592568	10.8841637096724	10.6048971924447	10.6307283856061	10.9900821632162	10.5767292491865	10.5229311890465	10.6677995396853	10.6660751582579	10.568909616094	10.2284823971781	10.2194380267467	10.4373031600728	10.1206191907289	10.5131139951367	10.9376510155622	10.4672289974717
AMIGO2	8.50521605274128	8.74380143445655	8.86590768529871	8.16732265168872	8.31577479973676	8.39315179474053	9.36296687765915	9.59558009948005	7.60942790359305	9.09734039960063	7.94908745856602	7.72708037498372	8.48474197740994	7.99504636707595	8.43853529542248	7.61932246097676	7.64151559279064	8.01445665462566	8.38544112507407	7.16025144769411	8.68666917073879	8.16616876446072	7.30378088962658	8.64284807636557	8.29139061320422	7.83441850747917	8.57157122342431	7.16866653121405	9.36950523066539	6.72029380333107	8.28730132696762	7.71087783249643	7.65515656616433	7.91134103178571	6.15069444002945	7.94117725868127	8.24683963050792	7.56076715751324	7.87956049979167	8.2824248163966	7.50133838177027	7.95046774023133	8.06806082789598	10.4347705604087	8.72699596195697	8.41425361658848	8.31911372050337	8.08653223826017	7.46557094927415
AMIGO3///GMPPB	6.98355390961595	7.79039434333392	7.50141604919043	7.27136491752059	7.38116719174322	7.58291139034663	7.13043081950768	6.82152548895033	7.32772153581622	6.46759018171245	7.9865651611631	7.3935247589015	7.37952506081234	7.65735562631023	7.57437095557008	7.13527597614119	6.94467950618338	7.32710646203999	7.21182654965924	7.38432186258923	8.01564383774121	7.40741033952903	7.24295740635239	6.67751408786201	7.91278435383235	7.02000186634324	7.22838518676082	7.57803238531348	6.97878031817024	7.90903975373555	7.09503893284902	7.31779138246036	6.90599007604064	7.34206964661059	7.20558806379542	7.22227339062136	7.75251727478243	7.27212144521569	7.42148669602918	7.1494345358976	7.05589206576264	7.56320317562223	7.63261657230289	7.25942926244959	7.05321707509432	7.3879874184587	7.48423195798169	7.25742833848258	7.56197786355543
AMMECR1	7.52640191093801	7.56888170866868	8.12588755999449	7.48545704060221	7.95022375930234	7.40057121057855	7.46700658681491	7.34063628722644	7.6271412471487	7.8577602989073	7.84017785211947	7.50222402563385	7.70110777142586	7.77445891006544	7.61591879576792	7.25287259464808	7.60256219912185	7.75227673352024	7.91186371074144	7.73427089332987	7.72889915269055	7.64314733663832	7.22772262234334	7.28913083347802	7.45336200181629	7.09867655728969	7.67624780844458	7.59148929958731	7.84540812479613	7.34267847831599	7.60010469851335	7.5288462752357	7.27807618314063	7.586948238445	7.13232578315309	7.48190423422763	7.23717779513542	7.63512717410001	7.54720786676272	7.37800915196416	8.03496818182245	7.41259301640747	7.28583469040712	7.5733167897572	7.57532664531243	6.79284208169984	7.52355947583308	7.20665608219137	6.80685044145959
AMMECR1L	9.87741420501663	9.83422663897798	9.44637905697898	9.68278021366035	9.39603193290933	9.75358523455178	9.8581486629223	10.0298466577409	9.59899068869238	9.77238925500753	9.38603048751793	9.73471822996652	9.30885103834773	9.58936823401125	10.1140477514172	9.54498396951209	9.73423173186279	10.0668248573574	9.72408585734685	9.99622724972005	9.82400692099986	9.86287464450138	9.91221619436556	9.57912462550125	10.0611714887681	9.68617592698705	9.79339337626274	9.62073758830238	9.55387016143801	9.27864037485275	9.59989961483707	9.66078789313194	9.61706730607874	9.50494035250181	10.5790174003429	9.57731128916461	9.29434422805017	9.72912258806004	10.1127697801813	10.1750480530583	9.7492959703658	9.78533809550593	9.34281703130054	9.36941153701557	9.94357486154369	9.85145297061609	9.89096791034489	9.53979012291449	9.50535192121009
AMN	6.21250786705756	7.13624274657821	6.04714646307935	6.61540498420137	6.42155211903546	5.95066193926231	6.26287214727045	6.25874322575467	5.8411180362639	6.26835581169832	6.71763004083551	7.35634280430147	6.7920819164074	6.52188681459774	6.58930715585554	6.03468358937964	7.11728490808859	6.58888475005992	6.79478474268075	6.29956532098984	6.45985690405617	6.80570450331626	7.10516547693893	6.21067078239236	7.07831416798469	5.67555779712513	7.10695879884152	6.75486358953669	7.19524256149127	7.03174107492396	6.44297018587527	6.46030499669072	7.12051246501603	6.07866284057632	6.75281202538324	6.08376786197117	6.68385618197649	6.560811466713	6.08427589056321	6.45327779670143	6.38740056850782	6.77485323590804	6.25639864136462	6.6847571240676	5.86626027225033	5.60987327340843	6.16515423268788	6.2945312294281	6.42729032662653
AMN1	9.08398965196901	9.29119660174239	9.07262181374701	8.74790019924522	9.4044996503765	9.07297641067075	8.49186877830491	8.97285047403622	9.44484282670068	8.71188269065748	9.17634037710894	8.80567979798636	8.65229589180498	9.05250206724044	9.38252293576928	9.12166298303401	8.84469271742994	8.98237274932178	9.23465705540124	9.15124486850574	9.13508893498009	8.97327661244458	8.87736332873745	8.77592268771897	8.79267480028309	9.16019688558061	9.04234110275889	9.06784097627513	9.27247243260236	8.60167355202467	9.33398774104013	9.12244371836611	8.86912951671426	9.1053315044189	8.83307468213454	8.90280170880637	9.14205717002102	9.12563995455155	9.3631535361408	8.69572021583935	8.74166021729326	8.95175163677966	9.21760083044199	8.90857375873175	9.33354987717375	8.40405698822834	9.26876958127145	9.21998762026204	8.67565127415519
AMOTL1	7.01052734735063	6.04756462778915	6.02186790005297	6.62035693462011	6.1607222619152	6.46404214635287	7.67014261087816	6.96003900083214	5.59226915389243	7.31644086332834	7.07283345048302	7.28344812076875	5.66646717172528	6.02229858740182	5.83770675028416	6.17823593002338	7.47649683198783	6.71250120939938	6.16384260601872	5.6242949890927	5.93447164430265	6.34386896708973	6.50000406460877	7.8507726948333	6.10550110828296	6.56679387974367	6.42694503892584	6.19178879571374	6.21457814615906	7.78862726755511	6.0991044979452	6.00548181515831	6.49492393103614	5.787863654773	6.94062924314971	6.4680121515741	6.46202245996769	5.9104355629128	7.2918761678856	6.98931307622868	6.83051018908303	6.48444006923553	6.07202508277247	8.31715449802646	6.82379222703687	7.23430001963287	6.7647795035433	6.3101229300846	6.42757127503918
AMOTL2	8.0016554800476	7.15390703054454	8.1199761092526	8.14582827332342	7.31230418803326	7.86488481856455	9.40857598678166	9.25937451387165	7.43362144484203	9.65707296569849	7.4443991102963	7.67200047798888	7.06756934235967	7.3891807650609	7.23575747084776	7.03468914410132	10.328886869721	8.13130963181694	7.22639637550272	7.3891807650609	8.13705284749401	7.70058865153746	8.33424075306548	9.46005047089334	8.62555700157732	8.04875715744737	8.23507026682388	7.13294794774715	8.05137680237441	7.40598822996179	8.10434190676397	7.01225290469308	8.65242103127889	7.59073875949559	8.29806404698956	8.21551349600099	7.58482243952819	7.18234246252613	8.03893173281273	7.76887365284434	8.20450021637377	8.39702969315426	7.65660398027701	8.51154395135292	8.6247166513015	8.88375375811865	7.65072035778667	7.39954507082217	8.63783026298477
AMPD2	12.0454101544825	11.5950393592511	11.7692826729497	11.5363488123803	11.9351891243373	11.8481705939928	10.496192716697	10.6572213807832	11.9006369262041	11.0246350951244	11.8371591891485	12.2119575322789	12.0379908289252	11.8428272917209	11.8719783596354	11.7821185495114	11.7581421190244	11.6842765551493	12.2597224524262	12.1275316215433	11.2135406847002	11.617384077843	11.4967684742845	11.0777278967579	12.2151043363767	11.5130827018382	11.5687690868797	11.8719783596354	10.9146617613507	12.0008961287369	12.0614246405126	11.6913306008435	11.9084570047173	12.1117183820531	11.9903375220004	11.6736427720821	11.7477897652977	11.7555946104994	12.2006278862535	12.1117183820531	11.429113444407	11.9456885643793	11.3407667988875	11.447538392014	11.5847303764844	11.2880807204788	11.4937853285613	11.6875089498936	12.0232965602029
AMPD3	8.37596888492556	8.01825439541799	7.97238256628029	8.64543732867882	8.61350486848363	8.26286945419439	7.52537245812355	7.47259792827603	8.43126181144367	8.51799855402685	8.05332593634648	8.71239603143147	8.2178486561551	8.51422240471366	8.74761888819512	7.87857542263494	7.50970018554013	7.94157967397563	8.56286707243585	8.15075405828935	7.88469263031509	8.3215693964915	8.38514421454822	7.98136706446753	8.28533937381864	8.56286707243585	8.05921954355683	8.80517384187966	8.4511005703673	7.71399873029912	8.39378849305513	7.82472336983383	8.00101366451371	8.42444548864851	7.78451250963365	8.46446708135662	8.35652877353821	8.31439646949883	8.70126190646093	8.33587078875541	8.52886112527251	8.58894314978379	8.67317595262332	8.156348525363	7.65994198928389	7.39299965256225	8.15497318971473	8.66968315907788	8.36811069959657
AMPH	9.49297953601465	9.98607274268034	9.42361617798685	10.3923996782206	10.1740044181781	9.8679990741364	8.45241665721441	9.00908485957346	9.95821624894584	9.04077245773508	9.94411778465404	9.82159615537522	10.354833517038	10.149221537084	9.66860512215261	10.4159944319923	9.17290385477692	10.2532083801344	10.1825909415941	10.7341070359236	9.60654995953199	10.366081445656	9.49926545697469	8.77810514891283	10.0575592114907	10.0035008731742	9.80853160432882	10.7025513441423	9.88241469568077	9.30223709073717	9.83113027094954	10.3640737529563	10.0339834576174	10.3423669961035	8.96243421825064	9.90199172615464	9.21939463632626	10.1668073631556	9.35594489710733	9.06695935572055	9.55288015295877	9.08581711860067	9.70806800935287	9.95446815780762	9.93321086268631	8.67395981408743	8.78229471818766	9.95191538138935	9.69951446253192
AMT	10.1291279293575	9.85716957957872	9.66928932267734	9.26036503087773	9.7044676221493	10.0050975514779	9.44165966747366	9.37744397758382	9.75034460866174	9.14770757967779	9.72707514366775	10.1308811573554	10.042175608231	10.0502859528269	9.67863645639856	9.15660692810673	9.96221468080991	9.71931933845662	9.48647098647129	9.68424760573614	9.30759971879125	9.26732773353457	9.13957674147587	10.0055361146474	9.82064382550871	9.80012357776686	9.19624463625604	10.7704825035789	9.36612945768141	9.6007873950813	9.79796457636907	9.7067055239304	9.39530402204692	9.85509241939221	9.09682079795251	9.90457115716863	9.67147483255006	9.97455579716267	9.56941564972093	9.84039235576969	9.95298320274995	10.0614825012815	9.38211228782997	9.46356514977182	9.40458762558937	9.70981734479675	9.92062379879072	10.2284992425397	9.784210159453
AMZ1	5.68170215103217	5.92630722303764	6.18714288463822	5.83362956142601	6.03841125567926	5.81720679571897	5.95545555920196	6.15912809488029	5.62379178195389	5.90939377416156	5.80597376054721	5.9196893410919	5.92696667000039	5.94367526109218	5.94367526109218	6.18200778284542	5.66164267189739	5.77916665620331	6.00635979205761	5.81654637324296	5.84770524223307	6.03227039971693	5.92834994780096	5.20248614035468	5.7025596000124	5.52544541279705	5.93286267213483	5.84093713124552	5.82163074834632	6.52894322015549	5.996519789819	5.67041448711793	5.38811723513178	6.27842526359187	5.66565856128438	5.64959380894321	5.74668859458938	6.05911817691938	5.69802218914875	6.05657794039421	5.62197312654171	5.17514025399377	5.94381641181635	5.88673620452106	5.94018067390188	5.75548284661486	5.56941637422615	5.5715946953324	6.00831149538958
[truncated: 13,245 more rows]
[truncated: 33 more columns]
