# Supplementary material for: Identification of retinol dehydrogenase 10 as a shared biomarker for metabolic dysfunction-associated steatotic liver disease and type 2 diabetes mellitus
Source: Front Pharmacol. 2025 Jan 24;16:1521416. doi: 10.3389/fphar.2025.1521416 (PMC11802817; doi:10.3389/fphar.2025.1521416)
Supplement: Supplementary file 2 [file DataSheet2.zip › Bioinformatics data/T2DM/upgene.txt]

logFC	AveExpr	t	P.Value	adj.P.Val	B
PCOLCE2	2.05030034943351	5.80084524390244	8.22056443477271	2.38015646482801e-12	3.26533665409755e-08	17.4877724097494
ALDOB	1.83593086523554	7.27683918292683	7.91568543237426	9.6325395995516e-12	4.40496035887495e-08	16.1866432148187
ELFN1	1.67579364758498	6.77916137804878	7.83532430769734	1.39117118213824e-11	4.77136936193863e-08	15.8442837761105
DKK3	1.02752765831843	9.48294640243902	7.31068840121433	1.51344910593996e-10	3.21596575233461e-07	13.6192443756383
PRIMA1	1.78412714072749	6.40620235365854	7.29280892331317	1.64091845370233e-10	3.21596575233461e-07	13.5438101971006
ADAMTS17	1.26311330053667	6.23930706097561	6.94224896687477	7.9464140038587e-10	9.91062306535796e-07	12.0718269795079
FAIM2	1.02677579367919	6.67448392682927	6.63107139532768	3.17520888488785e-09	3.11147790655546e-06	10.778777710854
SLC26A4	1.51422678890877	8.31129652439024	6.22118078604115	1.9167213143154e-08	1.38612323659083e-05	9.10068268037551
CDKN1A	0.635782956469889	10.244388097561	5.78665139739395	1.23728611971036e-07	5.65810942543546e-05	7.36118561087177
KCNAB2	0.601410996422182	7.95784759756098	5.64547232424976	2.24385458691571e-07	9.32831547815051e-05	6.80643269956487
AGT	0.993339031604053	9.70300970731707	5.38009587750897	6.76108244362939e-07	0.000237834077036286	5.77948108618109
PFKFB3	0.52973858139535	11.2096617439024	5.17585328132403	1.55591555741313e-06	0.000426912110643013	5.00452777613291
IRF8	1.13111926416219	7.39771631707317	5.08091698448824	2.28087637247854e-06	0.000539505913000572	4.64926087411333
SLC18A2	0.758912172331542	9.79992703658537	4.95835016829961	3.71921864225276e-06	0.000750352361074495	4.1955137195775
TSHR	0.888928784734646	5.77943214634146	4.84508817052406	5.81404038133529e-06	0.00104951078936235	3.78135929852061
NHLH2	1.03022634943351	6.1209453902439	4.7934583402857	7.11537279855859e-06	0.00123564303067627	3.59427084318417
PDE4B	0.582726100178891	8.06065780487805	4.69947081929362	1.02489856667158e-05	0.00156403609625594	3.25651794559587
LINC01116	0.900129247465713	6.58246558536585	4.67935938695756	1.1076120787717e-05	0.00163390646329774	3.18472900174196
CKB	0.551482706022663	10.0224855609756	4.57640707949854	1.64351722817432e-05	0.00214737265269747	2.8199740707628
GAD1	1.2022098568873	6.04805665853659	4.5327290286617	1.94038518438719e-05	0.00239435975608046	2.66663726340279
F12	0.51890629636255	7.14877496341463	4.40161263560831	3.1780509635481e-05	0.00327817151645988	2.21155781191897
MLIP	0.650710036970786	8.87666109756097	4.31793697297918	4.33640539107228e-05	0.00396621105346454	1.92535093527846
LOC285097	0.615400231961837	8.02137213414634	4.28558040849545	4.88585777787958e-05	0.00430443300057729	1.81558245270073
CDH10	0.510768307692306	10.1918636097561	4.22096533654439	6.19098259961515e-05	0.004930887444823	1.59791837166588
MYLK3	0.68624160405486	5.90908465853659	4.10809255778554	9.31665394580399e-05	0.00642287313982336	1.2227283511987
DDIT4	0.549805452593921	11.046735	4.04453914617377	0.000116948501790427	0.00764007855268032	1.01436711906781
NLRC5	0.535669147286821	9.20338134146341	4.00386068110588	0.000135121846490771	0.00823882938669728	0.882119678479889
SFMBT2	0.512855888491353	7.16367557317073	3.90636922754326	0.000190353514273807	0.010311616871509	0.568794839215273
LIPG	0.689791594514016	6.72407234146341	3.77378055730368	0.000300939709719024	0.0137162520851671	0.15110144880747
LOC100132207	0.621223571854501	6.49231568292683	3.72046991406786	0.000360823864215848	0.0153731136434075	-0.0140287987605694
PDK4	0.59412101192606	8.58467913414634	3.61455228787957	0.000515057509777898	0.0192308173661336	-0.337188486238004
RGS16	0.700826848539057	10.4528178902439	3.53319711538542	0.000674066410074191	0.0225466998673927	-0.580862618940801
GADD45G	0.541624055456174	8.66686852439024	3.48934485779306	0.000778035148812591	0.0247080189966665	-0.710536632210864
GBP3	0.793599788908767	7.13799775609756	3.45494356303617	0.000870019329995783	0.0259645146424282	-0.811432330424981
PRG4	0.512173143112701	6.37653506097561	3.423428382187	0.000963212196141405	0.0278003073785438	-0.903215813630489
MLPH	0.726968299344069	8.02594336585366	3.39059455021768	0.00107026775651625	0.0292490106606502	-0.998175530801978
TMEM45B	0.614842499701849	7.62665553658537	3.36406877647938	0.00116483817612905	0.0305552866889379	-1.07439275122776
PON1	1.06698692605844	7.64533232926829	3.25662740539018	0.00163428275305573	0.0372858199341149	-1.37848355373568
KCNH8	0.618518144901611	6.68402057317073	3.25626525231003	0.00163612971793405	0.0372858199341149	-1.379495874038
LINC00616	0.738813512820511	6.66732508536585	3.24745290570985	0.00168167958173861	0.0377593489065009	-1.40410236758402
KCTD16	0.560126222420989	5.64250908536585	3.2365229104314	0.0017398255418243	0.038436445807471	-1.43455105432142
PHACTR3	0.975509908169347	6.21632736585366	3.13754056409367	0.00235900932982406	0.0465658258933184	-1.70668831910762
CNTNAP5	0.657747710196782	5.34286109756098	3.13290486453391	0.0023925277716631	0.0468901264277801	-1.71927278762814
CALCA	0.745164094215862	6.11011226829268	3.11247682721693	0.00254558784688461	0.0489116522008544	-1.77455553508901
DAB1	0.503736512820512	7.506246	3.06257054467762	0.00295868562011488	0.0530590954540601	-1.9084202468416
SULF1	0.564794406678596	7.85619880487805	3.05720751526588	0.00300660433929378	0.0535306602185652	-1.92270432101146
MYOF	0.524039774597496	6.33606126829268	3.04487982878617	0.00311949786444301	0.0543161307897069	-1.95546338521875
P2RX5	0.608520768038162	6.70910909756098	2.96924045932135	0.00390282450361169	0.0618961009607046	-2.15416247698929
GLB1L3	0.607243771019682	6.98496117073171	2.92812586873157	0.00440137938196684	0.0662455368834499	-2.26049093134279
LCN10	0.516711421586167	7.56907014634146	2.92229262504378	0.00447669366084912	0.0669746568518965	-2.27548005492069
LY96	0.760813636255222	6.54278965853659	2.91629737062398	0.00455533702722557	0.0674888430631831	-2.29086039365571
SRGN	0.574137587358378	7.43545058536585	2.87100317542113	0.00519192605731124	0.0729795426027181	-2.40623371298932
NPY	0.761024958258796	10.0333250121951	2.86727362148004	0.00524783201808723	0.0733838261717214	-2.41566842060749
C3	0.967403465712582	9.17440268292683	2.80399763361478	0.00628471255557957	0.0806629801429835	-2.57421439989429
FSTL5	0.608546381037561	9.76170993902439	2.79988292701568	0.00635824613470653	0.0810676382175083	-2.58442413095496
BRS3	0.636658717352415	5.62094215853659	2.79686468198356	0.00641268520678333	0.0816100448533029	-2.59190541931234
PCDH10	0.824432346451997	6.75557030487805	2.724566190189	0.00785120578276947	0.0906761248097823	-2.76912290701757
TPH1	0.556332211687536	7.92226615853659	2.71427076611439	0.00807845459977283	0.0919737084267913	-2.79404670956312
CH25H	0.647993045319028	6.61491774390244	2.68751627820947	0.0086973056011206	0.0951155447526414	-2.85844893126237
SYT1	0.617823686344662	6.85703458536585	2.66028943581243	0.00937108008486325	0.0989698596491446	-2.9234421235174
TRIM22	0.583351149672035	6.60932129268293	2.64418121257948	0.00979169119792768	0.101426569125195	-2.96163350258512
SPP1	0.798096835420395	8.18923996341463	2.62137293236091	0.0104165683453252	0.104919294173298	-3.01537744811599
SMIM3	0.640600469290399	6.72777384146341	2.62111402094539	0.0104238645643418	0.104919294173298	-3.01598528537385
HLA-DMB	0.559991243291593	7.72050432926829	2.60295677127525	0.0109472359236284	0.108124643366637	-3.05848640647441
APOD	0.679625831842577	9.07428546341463	2.57655698888839	0.0117506521306234	0.111401270496279	-3.11983644000157
ERAP2	0.502946882528327	6.41661795121951	2.56821382407204	0.0120154136528566	0.112779115753274	-3.13911505848712
DCLK1	0.629387553965416	5.77235948780488	2.56483080138336	0.0121242958401171	0.113303164406048	-3.14691715522208
SAMSN1	0.579991284436495	5.33395646341463	2.56093897611846	0.0122506543695111	0.114020846197641	-3.15588190386013
IFI16	0.548924951699465	7.28529665853659	2.54549959728932	0.0127637207071157	0.116700402314323	-3.19133249008641
LAPTM5	0.510818123434705	7.08844096341463	2.54259708329623	0.0128623087980323	0.117024280812423	-3.19797667835397
HLA-DMA	0.621315442456764	7.3105995	2.52635949020404	0.0134266016709337	0.119284832992667	-3.23502753052556
SOCS1	0.52144698986285	6.91036807317073	2.48964659738332	0.0147853659315625	0.124594861925741	-3.3180527092835
PMAIP1	0.515377449016101	5.95784782926829	2.45679145261961	0.0161046267244311	0.131746794294854	-3.39147176398007
LAMP3	0.541364079308291	6.40730893902439	2.41283395521111	0.0180341355047555	0.140733961882674	-3.48838852623137
ZNF595	0.60499337567084	7.53123508536585	2.40839364874108	0.0182400736723656	0.141604401578829	-3.49809452926664
ZFP36	0.503746858079909	9.57920596341463	2.39237561800739	0.0190005072415501	0.145212682625997	-3.53297966494895
FAM163A	0.542696123434705	6.10306147560976	2.37888383458892	0.0196627727284933	0.148191916949174	-3.56220659457566
CPA3	0.599881502087065	7.5187591097561	2.3701876347599	0.020100443386489	0.149462321311242	-3.5809690090711
LYZ	0.712740214669052	8.22938070731707	2.36611842293017	0.0203081994612778	0.15043638683006	-3.58972802340703
SERTM1	0.723249100775193	8.24381243902439	2.36321810189184	0.0204574390770005	0.150985419956594	-3.59596301302058
CSTA	0.60436971198569	5.80087442682927	2.36047532129965	0.0205994673838632	0.15160164810164	-3.60185321726166
EPHA3	0.524861307692309	7.53286484146341	2.35722354657521	0.0207689863356709	0.152206048899075	-3.60882880090765
CALCB	0.613793044722723	6.10843285365854	2.34877950926952	0.0212149794018027	0.153912375681296	-3.6269035800216
REG1B	1.34074279129398	9.60870718292683	2.31095186391796	0.0233188562879934	0.161816585440051	-3.70718100201809
VCAN	0.58113954859869	6.98453001219512	2.2677955206545	0.0259424876543472	0.172017877298206	-3.79737389180938
RGS1	0.645103613595706	7.40298619512195	2.26549238590482	0.0260895372837679	0.172437925237336	-3.80214530706934
REG1CP	1.13572469230769	6.32061425609756	2.25004643950097	0.0270948153185951	0.176251195521956	-3.83403457812482
PCK1	0.52992314907573	6.13205742682927	2.21531980251249	0.0294800775832669	0.184337823320346	-3.90502800398619
SLC24A2	0.594379688133569	6.59711801219512	2.19033245611603	0.031308293066877	0.190623077383521	-3.95550702649597
OLFM4	0.996963867024449	7.93324730487805	2.18335305916593	0.0318363250473895	0.192416046753651	-3.96951606148599
PPY	0.546458983303516	12.1601429390244	2.18149579624632	0.0319781407962474	0.192578390020545	-3.97323727795574
SERPINF1	0.614558833631483	8.87075719512195	2.17282255166361	0.0326477298697308	0.194229924580588	-3.99057780830776
CDH18	0.531147318425764	7.18342854878049	2.15483918821004	0.0340751265209021	0.198481671905899	-4.02633661274418
SERPINA3	0.983791971377459	8.3627812195122	2.15469573108541	0.0340867281687177	0.198481671905899	-4.02662080594676
HLA-DRB4	0.833440462134766	6.03685532926829	2.13570341001007	0.0356533410367536	0.20230757343454	-4.06409643212469
GLDN	0.593306693500296	5.61545003658537	2.1348191103485	0.0357277834859185	0.20254109985261	-4.06583412819706
C1S	0.546808149672035	8.3839425	2.12909985753886	0.0362125109489424	0.203764729377457	-4.07705726736117
IGK///IGKC	0.895055706618963	6.93439063414634	2.07585048504717	0.0410061595869672	0.217491135717018	-4.18025822652812
LOC100130331	0.626504501490759	5.78695320731707	2.06664478848952	0.0418881458669166	0.220346423753155	-4.19786198159881
NEFL	0.558064549194993	5.25645545121951	2.04871518726706	0.0436529567578832	0.223711211715129	-4.23194634732164
SERPING1	0.583401324985092	8.74726221951219	2.03598713794039	0.0449442536393178	0.227130930075161	-4.25598030154079
REG3A	1.10851384257603	8.10557953658537	2.03243306881386	0.0453106300234625	0.227614988389558	-4.2626672360276
CARD16///CASP1	0.525507683363146	5.22708025609756	2.03009395002952	0.0455531576208032	0.228248272242439	-4.26706251182888
CYP1B1	0.59829373881932	5.80742770731707	2.02149189177877	0.0464546496320547	0.230095301997425	-4.28318678606126
IL13RA2	0.695703052474658	6.93213232926829	2.00533362671775	0.0481894053932435	0.234469898174095	-4.31330781599247
