# Supplementary material for: Identification of retinol dehydrogenase 10 as a shared biomarker for metabolic dysfunction-associated steatotic liver disease and type 2 diabetes mellitus
Source: Front Pharmacol. 2025 Jan 24;16:1521416. doi: 10.3389/fphar.2025.1521416 (PMC11802817; doi:10.3389/fphar.2025.1521416)
Supplement: Supplementary file 2 [file DataSheet2.zip › Bioinformatics data/T2DM/wgcna.txt]

id	GSM2040155	GSM2040156	GSM2040157	GSM2040158	GSM2040162	GSM2040163	GSM2040164	GSM2040171	GSM2040173	GSM2040174	GSM2040177	GSM2040183	GSM2040184	GSM2040190	GSM2040192	GSM2040193	GSM2040194	GSM2040202	GSM2040204	GSM2040215	GSM2040219	GSM2040220	GSM2040222	GSM2040227	GSM2040228	GSM2040229	GSM2040233	GSM2040237	GSM2040241	GSM2040242	GSM2040243	GSM2040247	GSM2040153	GSM2040160	GSM2040166	GSM2040169	GSM2040180	GSM2040181	GSM2040182	GSM2040187	GSM2040191	GSM2040196	GSM2040197	GSM2040198	GSM2040199	GSM2040200	GSM2040205	GSM2040206	GSM2040207
1-Mar	6.53993	6.136212	6.344362	7.367156	6.490493	6.813151	6.972666	6.788538	6.873765	8.161751	6.775575	7.01467	6.962479	5.891676	6.571978	7.009918	6.883896	6.425802	6.94182	5.820783	6.817681	7.279058	6.857038	7.487313	6.176111	6.0984	6.822219	6.95672	7.811322	6.167298	7.296329	6.798468	6.999875	6.693805	6.80068	7.081227	6.420504	6.595207	7.470532	6.613798	6.507735	6.073798	6.734503	6.985394	6.982136	7.300312	6.667167	6.632824	7.102839
1-Sep	6.10063	6.288104	6.79573	6.283784	6.56714	6.168741	6.265251	6.192628	6.008544	6.439588	6.14915	6.216505	6.412263	6.189058	6.298036	6.438618	7.175399	6.33774	6.163274	6.433807	6.480209	6.464687	6.335326	6.133306	6.081492	5.651843	6.214363	6.101174	5.932062	6.842753	6.386105	6.116999	5.881255	6.157925	6.226271	6.05452	5.828427	6.187046	6.097269	6.124855	5.672197	5.913473	6.009724	6.234865	5.721346	6.147269	5.672557	6.429203	6.073756
10-Mar	6.4898	6.911067	5.856278	6.024631	6.144384	6.120112	5.224372	5.358917	6.497229	5.516305	6.237395	6.12746	6.68648	6.443106	6.17122	5.842512	5.349922	6.092549	6.258933	6.160106	6.270808	6.179239	6.353925	4.912392	6.38127	5.94481	6.551344	6.265243	5.725471	6.525244	6.262266	6.340566	6.046392	6.470266	6.206961	6.011235	6.451403	6.674505	6.35524	5.864502	6.346824	6.182937	6.456081	5.961265	5.843148	5.663999	6.090715	6.563877	6.354821
10-Sep	8.321743	8.151328	7.93937	7.271503	7.539331	8.802131	7.977222	8.500642	7.874953	8.399091	7.998249	8.017966	7.776835	7.612153	7.897014	8.132516	8.402561	7.682646	8.599106	7.95859	8.075469	8.14187	8.019093	8.383071	7.897857	8.097774	8.20736	6.902304	8.149243	7.840279	8.308682	7.878736	8.111183	7.931459	7.838747	8.01019	7.719769	8.183757	8.223808	7.644767	8.214339	7.634694	7.654244	8.18526	7.779964	7.853489	8.002139	7.74382	7.610309
11-Sep	8.158127	7.543482	8.404645	8.661645	8.100086	7.79134	8.403725	8.504914	8.349996	9.56849	7.963666	7.74614	7.992179	8.072484	7.957413	8.079464	9.088156	7.608145	8.477323	7.860387	8.112867	8.024611	8.424672	8.026218	8.024098	8.477577	8.050034	8.01539	8.4291	7.18299	7.862061	7.803683	8.118253	7.912437	7.656637	8.174919	7.607324	7.715506	7.672802	7.852822	8.292632	8.097736	8.133569	7.703556	8.125185	8.232016	8.184289	8.226109	7.662613
15-Sep	11.97363	12.176138	12.18869	12.043836	11.916677	12.194465	12.125246	12.194465	12.167233	12.133924	12.207966	11.77185	12.146167	12.220563	12.236187	12.069042	11.760246	12.078319	12.508353	12.167233	12.182741	12.075391	12.113666	11.864739	12.210946	12.226566	12.066569	11.846657	12.308057	11.344766	12.030469	12.018576	12.239434	12.225705	11.589565	12.175277	12.085438	12.18188	11.836145	12.01497	12.052243	12.246027	12.169057	11.700479	11.980646	11.765113	12.004435	12.235326	11.980646
2-Mar	8.32173	8.088937	8.007338	8.560576	7.889886	8.38157	8.945755	8.761514	7.733244	8.481851	7.804033	8.084942	7.842519	8.062209	8.042949	7.993686	8.540028	8.425094	8.114615	7.727888	7.861438	8.010287	8.005964	9.230077	7.848114	8.236983	7.926356	8.44972	7.730731	8.368867	7.882878	7.671474	7.676332	8.037142	7.617965	8.186918	7.768721	7.754469	8.033125	7.868921	7.804173	8.089979	9.120129	8.142646	8.452283	8.832506	8.594506	8.041387	7.707622
2-Sep	9.213969	8.964731	8.871791	8.533704	8.899591	9.10763	8.775748	8.713156	8.97199	8.392794	8.87537	8.839232	8.632536	8.166678	8.219847	8.896463	8.557313	8.603983	8.863028	8.557313	8.525701	8.809395	8.496016	8.861167	8.976863	8.875716	8.733906	8.168186	8.612507	8.862415	8.848874	8.634089	8.770841	8.298424	8.791198	8.893922	8.643022	8.716162	9.129082	8.680406	8.707077	8.602127	8.68423	8.724175	9.035329	8.494574	9.122284	8.540265	8.63376
3-Mar	7.831325	6.453296	7.23618	6.944777	6.459973	6.447104	7.9338	7.454859	6.444904	8.517205	6.818548	7.540179	6.495067	6.921542	6.681356	7.865539	8.618402	6.798116	7.158934	6.003062	7.263338	6.677741	6.396196	8.949955	6.490921	6.847324	6.566492	7.202277	6.701188	7.951453	6.880857	8.223683	6.637964	6.863174	8.585865	6.716922	7.342285	6.789084	7.797603	7.544274	7.080223	6.949494	6.768941	8.512688	7.791732	7.917687	8.613847	6.658184	6.592775
3-Sep	10.27398	10.587991	9.958122	9.963025	10.233003	9.86606	8.314437	8.551855	10.075795	8.783014	10.071654	9.995727	10.207444	9.815568	10.400193	9.720712	8.39142	10.164009	10.183587	10.270726	9.919809	10.233647	10.437782	8.657782	9.706569	9.681253	10.307512	9.807597	9.78397	9.621616	10.466688	10.208046	9.068702	9.65784	9.323321	9.925276	10.207913	10.012996	9.939272	9.861509	9.004518	9.7951	9.649633	9.339631	9.777665	8.964698	9.304988	9.906436	10.102014
4-Mar	8.919959	9.375492	8.388245	7.741314	8.859605	7.847616	7.243042	7.527926	9.224038	7.529818	9.031532	9.058014	8.798017	8.492802	8.850567	8.748717	8.359561	8.699564	8.307525	8.652061	9.045768	8.593646	9.376904	7.990441	8.465755	8.128146	8.856222	8.262775	8.282504	9.894593	8.938331	8.73925	8.73523	8.534664	8.612426	9.022622	8.948165	8.954269	9.009934	9.190072	9.122752	9.049458	9.058726	8.705133	8.476049	7.437538	8.556517	8.764646	8.912025
4-Sep	8.231964	6.240464	7.22839	7.434983	8.37761	6.30758	7.407029	7.091695	6.053874	8.471706	6.409894	6.934699	6.924048	6.92814	7.389666	6.253278	8.207004	7.063523	6.741441	5.906603	7.050626	7.153189	7.742642	7.306801	7.15885	6.879251	6.780752	7.493455	7.218396	6.88723	6.805566	6.563713	6.499988	6.620191	6.870742	6.984706	6.918438	6.678696	6.739502	6.358205	6.564232	7.146716	7.113405	6.896254	6.79547	6.750754	6.313168	7.783371	6.536827
5-Mar	8.424959	8.439771	8.01045	8.463116	8.608283	8.101639	8.63985	8.727089	8.483358	8.602193	8.265828	8.243734	8.157918	8.079367	8.21668	8.687543	8.179736	8.560795	8.442976	8.251088	8.136698	8.540785	8.079744	8.569054	8.345604	8.668247	8.383133	8.348144	8.316606	7.468471	8.477221	8.172518	8.714381	8.365854	8.068734	8.200271	8.328764	8.351297	8.294304	8.647172	8.641314	8.15176	8.279071	7.958564	8.393894	8.264959	8.671505	8.404512	8.391906
6-Mar	10.483653	10.219557	10.379876	10.420384	10.848221	10.53041	10.529635	10.495164	10.677744	10.248396	10.543352	10.498644	10.438928	10.235544	10.518806	10.739118	10.060186	10.324563	10.733608	10.489885	10.187525	10.331831	10.333377	10.479004	10.340616	10.741492	10.500454	10.161325	10.40235	10.150033	10.515994	10.608986	10.72588	10.382313	10.328544	10.405606	10.215802	10.731354	10.724667	10.430231	10.304366	10.250797	10.518758	10.528553	10.50378	9.950788	10.719902	10.423157	10.339854
6-Sep	7.23969	7.001123	6.967826	6.522548	6.902985	6.772807	6.459618	6.419871	7.123141	8.048444	6.952228	6.743958	7.091505	6.634534	6.691991	7.242698	6.84731	6.70491	7.159144	7.078754	7.527905	7.133659	6.384362	7.024515	6.877174	7.588496	7.094647	7.325683	7.505348	6.778316	6.752156	7.361179	7.673713	6.669361	7.868745	6.786538	7.29478	7.182453	6.81391	6.881683	6.608219	7.193284	7.295416	7.135492	7.293193	7.176586	6.708222	6.557487	7.366001
7-Mar	8.654289	8.772466	8.889208	8.802724	8.498696	8.69701	8.797695	8.738095	9.147724	8.740445	9.120843	8.891117	8.855305	8.67009	9.109737	9.329215	8.992261	8.784956	9.179012	9.006705	8.477645	8.83215	8.612364	8.867312	9.122087	9.045106	8.916634	8.211299	8.823327	8.093233	8.877172	8.88809	9.076645	8.562889	9.030877	8.825923	8.60966	9.222993	9.041637	8.739474	9.019239	8.597758	8.968767	8.809998	8.840225	8.236149	9.273503	8.670726	9.092299
7-Sep	9.279505	9.543908	9.657658	9.103351	9.27811	9.381007	9.256761	9.245399	9.374466	9.934235	9.562675	9.506683	9.456456	9.445929	9.312176	9.772113	9.791203	9.230999	9.714073	9.634075	9.34668	9.489119	9.651899	9.24581	9.515239	9.518189	9.480424	9.093436	9.805162	9.040274	9.386559	9.482434	9.509778	9.297461	9.528512	9.409385	9.400345	9.563282	9.389243	9.388072	9.333052	9.105552	9.512398	9.198169	9.365297	9.011464	9.645296	9.415552	9.547156
8-Mar	8.335731	8.496757	8.694517	8.25923	8.507489	8.471034	8.491972	8.440517	8.400188	7.970416	8.496757	8.349369	8.77749	8.304966	9.074664	8.50846	7.939231	8.323812	8.654538	8.499913	8.471646	8.321974	8.524548	7.973157	8.434904	8.422564	8.575333	8.368399	8.528284	8.379635	8.376741	8.770888	8.366125	8.60351	8.179298	8.256469	8.24725	8.891832	8.211221	8.616625	8.40608	8.523593	8.260364	8.233965	8.380922	8.298888	8.196024	8.607052	8.327394
8-Sep	9.136685	8.600996	8.768091	8.481712	8.779396	8.56069	8.330061	8.52681	8.939105	8.792276	9.065057	9.271553	8.640059	8.431584	9.016499	8.763842	8.968451	8.854945	8.903371	8.726543	8.697503	8.937002	9.081055	8.746272	8.805977	8.734542	8.975802	9.300731	8.841906	9.069624	9.069624	8.967394	9.189586	9.089894	8.953684	9.089437	9.204226	9.045627	9.046746	9.097809	8.750479	8.94255	9.206346	9.075174	8.988226	8.559706	8.955264	8.998766	9.409651
9-Mar	7.304351	7.140936	6.709525	6.658356	7.192802	7.18978	6.865129	6.848144	7.062478	6.310921	7.26435	7.518381	7.224551	7.587673	7.185999	7.087071	6.283905	6.92706	7.041319	7.10893	7.176087	7.086076	7.247859	6.437394	6.975099	6.925558	6.909621	7.538992	6.866638	7.409276	6.919847	7.200686	7.379292	7.295028	7.757072	6.982699	7.129553	7.154151	7.423288	6.881665	6.914511	6.977731	7.037016	7.403796	7.04033	7.177388	6.965987	7.500595	7.049483
9-Sep	8.288999	7.495121	7.459927	7.814423	8.067468	7.333828	7.815055	7.847519	7.202741	8.939744	8.000641	8.18525	7.306853	7.069712	8.116818	7.224634	8.849854	7.746233	6.64219	7.734664	7.142224	7.572505	7.480804	9.007044	7.749213	7.511892	7.103265	7.558028	7.453853	8.580972	7.485804	7.437112	7.355273	7.618931	8.442119	7.712757	7.469219	7.468888	7.736777	8.103964	7.778741	7.856338	7.587868	8.362724	7.874803	8.36997	7.594364	7.615374	7.863051
A1BG	5.818203	6.077462	5.856514	5.408682	6.43931	6.062819	5.300814	5.058804	6.147797	5.334104	6.427862	6.526281	6.388465	6.082735	6.153872	6.40671	6.283824	5.922945	5.88743	6.353072	6.394917	6.167683	6.177919	5.182653	6.183836	5.704959	6.29645	6.1258	5.717594	6.721184	6.247256	6.021029	5.793188	6.36894	6.486392	5.566238	6.14061	6.235694	5.977861	6.367784	5.636303	6.114958	5.639844	6.345092	5.037482	6.167426	5.615778	5.736728	5.762135
A1BG-AS1	7.441543	7.494855	7.370915	7.686265	7.479117	7.407194	7.125316	7.061048	7.797349	6.957663	7.724982	7.669458	7.818873	7.946706	7.513759	7.845826	7.140923	7.809638	7.410706	8.051803	7.672571	7.668922	7.559613	6.680669	7.598497	7.43945	7.573941	8.346776	7.401248	7.815495	7.496898	7.674102	7.131006	7.780057	7.94334	7.445636	7.562888	7.648713	7.476473	8.095445	7.19862	7.611407	7.403108	7.188517	7.340735	6.840082	7.74403	7.564359	7.558483
A1CF	8.710277	8.595707	9.392507	7.925865	9.225374	8.355851	8.286191	7.907039	8.879343	7.036387	9.056824	9.092055	8.843804	8.134501	8.532439	8.644897	7.424971	8.849779	8.895897	8.550262	8.541535	8.851536	9.208412	8.157147	8.773453	8.144103	9.011093	7.63247	9.184173	7.834845	8.720238	8.645775	8.806866	8.106053	9.201041	8.136205	8.492232	8.950573	9.234458	8.633223	9.773202	8.849295	9.024531	9.301183	8.637171	7.796687	8.412688	7.779451	8.46528
A2M	11.819759	9.595643	9.779281	11.263128	9.885367	10.05003	11.304311	11.343933	9.670702	12.043853	9.554109	9.202689	8.177649	9.018847	9.682177	8.739111	11.831058	9.678022	9.668901	9.927456	10.094678	9.750739	10.657725	11.900673	10.837583	11.18994	10.068363	10.511905	10.664983	9.959353	9.986632	9.664579	10.126897	8.851464	10.493354	10.245539	10.359496	9.628258	11.094629	10.225592	10.702751	11.148009	10.003472	10.079499	11.307109	11.337813	10.191398	11.541494	9.692594
A2M-AS1	7.834699	7.761774	7.194638	8.173184	7.881233	7.438689	8.303165	7.426308	7.549763	8.687831	7.550921	7.612162	7.64598	7.146867	8.197733	6.621815	8.215647	7.428906	7.394715	7.601227	7.002221	7.566162	7.375816	8.112272	8.110378	8.008389	7.492125	8.144167	7.802012	7.386775	7.719076	7.639015	7.348357	7.762584	7.456359	7.787228	7.494686	7.6312	8.47509	8.438352	7.39325	7.6312	7.435579	7.663744	7.704883	7.553817	7.94489	8.208892	7.13882
A4GALT	7.009629	6.617042	6.93963	6.786763	7.069637	6.945981	6.804185	6.862292	6.532968	7.089839	6.476466	6.690924	6.600758	6.599112	6.509933	6.826026	7.378839	6.897933	6.688626	6.784791	6.522427	6.80608	6.721374	6.76474	6.333315	6.99911	7.021711	6.520846	6.434606	7.330603	6.463837	6.660246	6.313355	6.749139	6.806593	6.492502	6.775367	6.987542	6.67059	7.110365	7.221645	6.671802	6.650937	6.563566	6.728534	7.326453	6.688073	6.58569	6.478175
AAAS	8.927608	9.317988	8.470467	8.814822	8.561286	9.009459	8.601576	8.6903	9.021877	8.380614	9.083531	9.088414	9.038388	9.29932	8.812408	8.95102	8.334513	8.55791	9.052129	8.400869	8.562308	8.742559	8.346033	8.619751	8.801564	9.033551	8.648346	9.163339	9.051735	9.193633	8.896482	8.873763	8.466698	9.027683	9.168796	9.118674	9.052442	8.801759	8.960541	8.574425	9.017269	8.955351	8.824333	9.385588	8.440456	8.382691	8.853191	8.935532	8.926482
AACS	10.4462	10.693673	11.165871	10.380657	10.504727	10.605666	9.685777	9.956807	10.966955	10.012032	10.585969	10.831029	11.066728	10.964397	10.505394	10.587294	10.329225	10.512562	10.634053	10.570928	10.803514	10.615391	10.492221	9.570176	10.83395	10.761709	10.948271	10.50412	10.64309	10.718309	10.606352	10.491024	10.462452	10.981102	10.330809	10.381131	10.68787	10.472262	10.577873	10.406659	10.635258	10.406659	10.742202	9.896777	10.367973	10.237716	10.903043	10.881672	10.412687
AADAC	3.345699	5.138032	5.226465	6.95275	2.447911	6.312677	7.719368	8.244292	4.948077	6.429655	1.972067	3.271905	3.208424	2.447911	4.311283	5.734678	6.011834	5.887663	3.483205	3.876673	4.143726	4.754829	6.590213	8.113098	4.332606	2.664187	6.068894	3.240831	2.664187	5.967984	3.483205	5.023507	3.083536	3.853066	6.353398	4.264395	5.429552	3.97561	6.179059	3.338586	4.995845	4.405502	5.297904	5.836489	7.431237	8.497265	5.208758	5.163056	4.880753
AADAT	7.100551	7.308601	7.49143	6.250192	7.17634	7.19565	7.216902	6.73247	7.69897	6.231395	7.101483	7.393635	7.482641	7.118006	7.193393	7.333159	6.658707	6.715143	7.683604	6.89478	6.831623	6.962412	6.545662	6.716443	7.151248	7.466562	7.427703	6.942208	6.890336	7.2858	7.756923	7.384957	7.479114	7.010229	7.13549	7.296514	7.448882	7.451892	6.895502	6.605273	7.046356	6.882626	7.346602	6.242988	7.179396	6.079659	7.865881	7.276064	7.24111
AAED1	7.004787	8.323081	8.128176	7.110523	7.852895	7.399133	7.121821	7.860207	8.078261	7.52906	7.891741	7.816332	7.986889	7.558585	7.852572	7.495767	7.083273	7.598375	8.040876	7.758374	7.768058	8.370386	8.06664	6.825167	8.10608	8.169431	7.815136	8.265079	7.931363	7.830744	7.979497	8.052751	7.763943	7.809822	7.16006	7.648058	7.945619	8.237232	6.990798	8.899137	8.14358	7.881083	7.685498	7.525122	7.577454	8.078236	7.711735	7.760395	8.092226
AAGAB	7.932809	8.470978	8.522193	7.854233	8.063408	8.153557	8.254017	8.219345	8.50726	7.804964	8.703347	8.388432	8.295837	8.086603	7.684413	8.470656	8.262123	7.88051	8.834055	8.322818	8.19224	8.087382	8.354204	7.753304	8.136968	8.507807	8.427538	8.045449	8.379678	8.693146	8.197687	8.456248	8.255295	8.271484	8.47101	7.834706	8.13855	8.238163	8.129597	7.81806	7.898386	7.752353	8.216972	8.891308	8.081936	7.696244	8.622164	7.921389	7.945709
AAK1	6.672838	6.780543	6.783736	6.462854	6.921765	7.1086	6.579027	6.885112	6.975607	6.178857	7.240371	6.988988	6.830586	7.239033	6.949775	6.857832	6.289341	7.181091	6.960723	7.018727	6.64713	7.167001	6.903831	6.205775	6.730581	7.04268	6.724694	7.373518	6.802697	6.826618	6.897957	7.114793	7.117682	7.007828	6.666611	7.253565	6.825145	7.01649	6.881858	6.666611	7.172364	6.923258	6.845971	6.936831	6.704478	6.245744	6.798401	6.884283	7.45172
AAMDC	8.921776	8.477566	8.799696	8.274562	8.355441	8.610334	9.521288	9.106651	8.19029	8.977441	8.314793	8.636262	8.771911	8.758459	8.363027	8.511698	9.112156	8.708143	8.548527	8.423847	8.642853	8.728096	9.048022	8.748944	8.315097	8.495357	8.373655	8.619394	8.76817	9.271232	8.825493	8.647794	9.035365	8.457012	8.177074	8.718242	8.461536	8.591627	8.446985	8.159511	8.419543	8.566628	8.758177	8.650844	8.62437	9.382947	8.790272	8.424636	8.267549
AAMP	8.892149	8.651867	8.310385	8.498231	8.598619	8.876828	8.577796	8.35198	8.406957	8.161018	8.669402	8.788958	8.741823	8.591819	8.493659	8.552652	8.132922	8.534748	8.273102	8.808494	8.681942	8.482437	8.54244	8.543967	8.623139	8.432481	8.583474	8.516151	8.394068	8.841868	8.725586	8.669967	8.758106	8.665116	8.810625	8.512129	8.787837	8.379401	8.435933	8.561155	8.63606	8.553551	8.655019	8.816714	7.981514	8.74426	8.393197	8.546705	8.805813
AAR2	9.01057	8.7322	8.852631	8.700406	8.75951	8.744162	8.680122	8.660154	8.503045	9.070295	8.390582	8.579966	8.846521	8.779084	8.673534	8.685769	8.547709	8.554662	8.821104	8.972853	9.01919	8.880593	8.77934	8.751487	8.537115	8.775709	8.892221	8.90989	8.93253	9.019526	8.721746	8.889835	8.24995	8.592896	8.827761	8.541912	8.545543	8.461527	8.4472	8.658055	8.198962	8.635168	8.475371	9.243589	8.18404	8.783319	8.324893	8.462972	8.647181
AARS	11.226334	11.006344	10.658165	11.056605	10.731105	11.310936	10.793045	10.708925	10.878603	10.548041	10.797895	10.867812	10.878603	11.159068	10.819015	10.94314	10.318996	10.675772	10.715035	11.01277	11.249445	10.865546	10.772503	10.431857	10.977061	10.586325	10.938377	11.274178	10.424047	11.359443	10.721051	10.867146	10.60636	10.88259	10.690219	10.89095	11.07413	10.632904	10.775287	10.920298	10.587046	10.746466	10.743337	10.634446	10.641191	10.638884	10.870327	11.469089	10.836895
AARS2	7.163643	7.215234	7.671364	7.345118	7.711406	7.450511	6.974242	7.129955	7.66023	6.920948	7.376624	7.715713	7.659365	7.719169	7.986037	7.276678	7.269582	7.440492	7.541792	7.464091	7.345783	7.489209	7.298845	7.334641	7.594062	7.383679	7.468182	8.087805	7.349025	7.953767	7.437951	7.351768	7.230592	7.54155	7.642897	7.620561	7.640757	7.316262	7.493964	7.078362	7.59293	7.459197	7.68453	7.47164	7.289837	7.403486	7.821971	7.096388	7.128582
AASDH	7.997665	8.867628	8.114086	8.394499	8.450593	8.5618	7.943966	8.140748	8.899336	8.0853	8.768797	8.765209	8.861216	8.388326	8.699214	8.934441	8.332228	8.314494	9.005076	8.807194	8.773847	9.016002	8.700532	8.057676	8.519498	8.427374	8.798062	8.564352	8.774434	8.440997	8.451819	8.799992	8.887159	8.479412	8.590511	8.406336	8.621674	8.861102	8.784282	8.095116	8.557267	8.549022	8.405657	8.729016	8.432889	8.191493	8.818631	8.343386	8.673536
AASDHPPT	9.056727	9.465619	9.11495	9.256922	9.315132	9.211812	9.887315	9.859025	9.542422	9.114202	9.290128	9.335721	8.971456	9.27948	9.071659	9.652509	8.451719	9.320347	9.367628	9.214531	9.263478	9.160616	9.342203	9.438798	9.047832	9.591235	9.390946	9.131518	9.295377	9.042064	9.222421	9.207588	9.558977	9.485648	8.745763	9.161526	8.938627	9.545699	9.298382	9.236148	9.490949	9.39908	9.236572	9.577386	9.470283	9.524419	9.542956	9.267801	9.072539
AASS	5.713263	6.788461	6.329899	6.490981	6.858772	6.449651	7.556534	6.84826	5.454339	6.703916	7.047995	6.570471	6.412445	6.679761	5.719225	6.366119	7.395683	7.324528	6.872631	6.08218	5.619138	6.225895	6.170563	7.306812	5.879094	6.415879	6.553988	6.061933	6.652235	6.131595	6.415879	6.276383	6.136025	5.392173	4.999075	6.379951	5.374513	6.234104	6.621041	5.941218	5.366525	5.473203	5.802886	6.868896	6.338366	5.713103	6.55386	4.517058	6.390815
AATF	9.566985	8.95794	9.154365	9.363542	10.007069	8.849447	9.242385	9.40776	8.962816	9.165025	8.68819	8.676635	8.910203	8.935975	9.174792	8.94706	8.39074	9.053851	8.898889	9.0097	9.008306	9.307814	9.231709	8.725735	8.80871	8.717027	9.100149	9.274113	8.920567	9.469149	9.14172	8.938485	8.777183	9.182136	8.834807	9.059713	9.132137	8.896681	8.562585	9.168561	8.510069	9.255317	9.117904	8.835122	9.03766	9.542363	8.609392	9.22735	8.708391
AATK	7.788206	7.523645	7.747154	7.125196	7.546093	7.586399	7.730475	7.681492	7.820264	6.728743	7.528244	7.486858	7.290664	7.37222	7.763963	7.595078	7.377656	7.490429	6.936629	7.330778	7.08263	7.244819	7.273689	7.426992	7.489229	7.631271	7.493448	7.960362	7.179723	7.896913	7.702838	7.468331	7.644965	7.493692	7.736927	7.465802	7.744881	7.908285	7.55651	7.768712	7.741557	7.605942	7.17113	7.897145	7.388051	7.280436	7.700439	7.648955	7.707421
ABAT	10.867111	10.794676	10.517313	10.881071	10.727517	10.483332	10.769232	10.809185	10.758884	10.108063	10.622884	10.774977	10.831204	10.759781	10.767607	10.960343	10.169654	10.784382	10.884452	10.82059	10.624751	10.536907	10.669742	10.621489	10.565808	10.722186	10.781339	10.851134	10.934112	10.721311	10.512019	10.642615	10.527525	10.442076	10.29407	10.776712	10.625707	10.382226	10.728489	10.267802	10.377932	10.466919	10.800912	10.831411	10.83399	10.601963	10.696799	10.802473	10.148185
ABCA1	8.32805	6.885278	8.096305	8.094628	8.159767	7.13092	7.168229	7.747083	7.622724	8.569402	7.305047	7.742191	7.356134	6.482177	7.587449	7.095713	7.72139	6.943514	7.100877	6.671547	7.100877	6.758275	7.664212	8.024077	7.264664	8.276869	7.498519	7.527472	8.033814	6.632642	7.448422	7.804614	7.688172	7.200582	8.012733	6.980783	7.294459	7.638422	7.781057	8.254416	7.56007	7.677568	7.831991	6.561455	7.818625	7.499162	7.332696	7.765708	7.249352
ABCA11P	7.518873	8.180947	8.260403	7.3855	8.085506	8.229776	7.228553	7.62764	8.479379	7.391408	8.298004	8.41269	8.322619	7.753754	8.388092	7.374881	7.809703	8.304078	8.372899	8.274101	8.315555	8.246674	8.16866	8.267602	8.329061	8.464319	7.676135	8.242052	8.373171	7.912095	8.2755	8.035372	8.663328	8.229534	8.544337	8.023206	8.184263	8.747133	8.217435	8.452435	8.100103	8.050304	8.461707	8.184559	7.476032	7.048396	8.570522	8.364906	8.22293
ABCA17P	7.05905	6.119832	6.670928	5.629905	6.560404	5.786902	6.127008	5.974278	6.972644	5.981052	7.451195	7.084569	6.655539	7.05943	6.473336	7.348071	6.210139	6.551847	7.049747	7.148596	6.27703	6.280436	5.824961	7.306878	6.263972	6.589597	6.320846	6.885708	6.452563	6.663117	7.048528	6.607696	6.725706	7.114994	7.408048	6.879618	6.137242	6.824446	6.923846	7.391755	6.421971	6.196381	6.089392	6.617568	6.899265	5.924013	7.083188	7.462009	6.655457
ABCA2	7.688852	7.774381	7.643683	7.434527	7.640305	7.872737	6.843629	6.954801	7.825415	6.992618	7.798458	7.873571	7.709803	7.5501	7.335642	7.637722	7.337043	7.413967	7.345736	7.488138	7.806349	7.552444	7.294956	7.079121	7.504596	7.241554	7.58302	7.304982	7.102966	8.139755	7.702485	7.717126	7.408402	8.050576	8.078777	7.64213	7.821764	7.724185	7.87812	7.747208	7.728219	7.732438	7.597814	7.781049	7.108276	7.325605	7.56833	7.910787	7.81233
ABCA3	10.439049	10.870011	10.052746	9.838699	10.734571	10.425859	9.516708	9.500514	10.922476	9.626573	10.687125	10.625932	10.778466	10.839165	10.292184	10.811364	10.000488	10.082957	10.272692	10.417915	10.955832	10.284358	9.98043	9.371983	10.369443	10.102102	10.783373	10.568403	10.130419	11.086269	10.18427	10.555984	9.71975	10.402072	10.196913	10.25118	10.410038	10.005118	10.237554	9.90663	9.686693	10.395475	10.38461	9.893274	9.766002	9.692682	9.659399	10.703492	10.831208
ABCA5	9.89774	10.348297	9.916827	9.954313	9.998415	10.660167	10.020165	10.154278	10.621983	9.557646	10.532649	10.408666	10.34028	10.204192	10.140893	10.621983	9.747701	10.043933	10.51554	10.086321	10.007694	9.886349	10.038064	10.144482	10.421659	10.621983	10.343591	9.657209	10.35564	9.796569	9.969167	10.104194	10.540894	10.051146	10.288949	10.025253	9.940348	10.585012	10.717918	9.954586	10.216857	10.033002	10.301725	10.611264	10.093456	9.456376	10.795974	10.164427	10.227849
ABCA6	5.991816	5.531854	5.840824	4.640484	5.779456	6.02927	6.510968	5.387802	5.585961	7.628986	5.19993	5.331087	5.607291	5.293438	5.46751	6.122701	8.178574	5.678432	5.47596	5.56702	5.635956	5.659956	5.982443	7.173112	5.509911	6.02285	5.394008	5.482216	6.40919	5.259076	5.357515	5.870705	7.210517	5.701432	6.00291	5.945803	5.788696	5.744647	5.96998	6.198203	6.401632	6.016025	6.161983	6.163576	4.956038	6.69337	6.060235	6.170014	6.362764
ABCA7	6.903867	7.685723	7.567596	7.37991	7.563778	7.606837	6.609262	7.002973	7.82282	6.944676	7.843329	7.954386	7.63642	8.114657	7.629172	7.509103	7.107711	7.146048	7.711068	7.37991	6.966459	7.289738	7.333813	7.063046	7.714266	7.473518	7.434006	7.544934	7.041899	8.064752	7.637666	7.569698	7.518604	8.024902	8.117401	7.484024	7.645769	7.659685	7.332371	7.300083	7.537343	7.571098	7.295855	7.719881	7.358176	8.209574	7.473129	7.573501	7.291397
ABCA8	7.547095	6.406099	7.87261	7.44808	5.131446	7.488028	8.930337	7.924087	5.589631	9.806617	6.325912	6.175036	5.535231	6.574776	6.001763	6.005941	11.657528	6.328703	6.165635	5.899784	7.286845	7.884822	7.527455	9.780104	7.870678	8.823756	6.266054	5.586477	7.329015	6.594162	6.771188	6.885101	8.904591	4.426058	7.235947	7.295871	7.004758	6.123529	5.79737	7.174603	7.783109	6.785141	6.887587	6.777526	8.163382	8.861521	8.152734	7.719036	7.726617
ABCA9	6.743467	6.971014	7.024478	6.49298	6.709368	6.790998	6.878164	6.085105	6.930963	7.919999	7.038456	6.758887	6.544504	6.933089	6.187882	6.920297	8.565764	6.277083	7.261373	6.607706	6.591248	6.187175	6.447109	8.054984	7.69805	7.445659	6.756109	6.587071	6.683657	7.024763	6.376871	6.533319	7.601402	6.891196	7.926971	6.722001	6.438242	6.831097	7.439297	6.856084	6.871875	6.29162	6.806765	6.560911	6.477996	5.903395	7.682382	6.799749	6.726057
ABCB1	8.106679	7.331314	8.176562	7.975792	7.706091	7.378439	6.135773	6.393797	8.007024	7.943748	8.986728	9.201799	8.246334	7.223993	7.12056	7.303001	8.166067	8.368742	7.728093	7.780725	7.618984	7.575073	8.833277	9.272727	7.197919	7.360765	7.87481	7.73123	7.823918	9.314496	8.047627	8.067748	8.128771	7.011094	9.41768	8.602709	7.164879	8.720431	9.002777	7.968482	7.790131	8.405219	7.91829	9.867973	7.34683	6.397756	8.623918	7.580259	7.66592
ABCB10	8.713337	8.3169	8.836928	7.777627	8.406821	8.177189	8.556937	8.928185	8.913801	8.380042	9.22737	9.445275	8.533967	8.570882	8.986864	7.895129	8.594586	8.952027	8.51825	8.381233	8.639871	8.85008	9.102079	9.057545	8.504682	8.737349	8.990587	7.963015	9.006887	8.750066	8.800547	8.580658	9.380948	9.498008	9.511392	8.25206	8.529057	9.333485	9.016659	8.551992	9.047619	8.512114	9.149525	9.391242	9.50349	8.757466	8.717087	8.609059	9.127373
ABCB4	7.188273	5.665242	7.062686	5.54789	7.057624	5.708064	5.397788	4.936284	6.857723	6.810156	7.943044	8.92932	7.274427	5.401199	6.672667	6.466526	7.902106	6.910626	7.245129	6.917607	7.589948	5.445209	8.087533	8.472763	5.90877	6.640891	6.678019	7.036962	7.135652	8.546536	6.44743	7.244525	7.006262	7.163464	8.082228	7.859887	6.024145	7.809557	8.550505	6.502132	7.488635	8.190348	7.027439	9.107157	6.270412	4.651464	7.598624	6.067644	6.454026
ABCB4///ABCB1	9.168513	7.865517	8.857808	8.512682	8.503356	8.318462	6.824455	7.235703	8.597898	8.714739	9.6739	10.322822	9.049092	7.569321	8.000397	7.777347	9.133194	8.884019	8.632211	8.40329	8.692206	8.024606	9.60505	10.191259	7.775412	8.1162	8.456861	8.737563	8.564179	10.662056	8.657979	8.976624	8.34271	7.875138	10.031875	9.531724	8.169953	9.519664	10.051071	8.720329	9.339508	9.512939	8.895689	10.64859	8.169679	7.073214	9.349249	8.323271	8.346443
ABCB6	7.399666	7.50838	7.430508	7.441086	7.791265	7.146095	7.021624	7.130539	7.492756	6.972769	7.472914	7.472311	7.425571	7.549616	7.175974	7.680383	7.298022	7.383789	7.357256	7.425917	7.585281	7.430508	7.236467	6.579319	7.285606	7.14959	7.402051	7.675167	7.133563	8.067943	7.361322	7.396908	7.03473	7.487243	7.81225	7.356839	7.357788	7.392476	7.490729	7.366594	7.521569	7.503964	7.32992	7.356497	7.080183	7.369285	7.178787	7.154722	7.50863
ABCB7	9.530295	9.376953	9.382615	9.140109	9.130533	9.621509	9.592221	9.642437	9.232254	9.442362	9.000993	9.042159	9.427651	8.91078	9.337981	9.494044	9.125039	9.494818	9.438988	9.12475	9.346965	9.137518	9.467538	9.07294	9.441583	9.287671	9.431511	9.087326	9.300161	9.789077	9.205978	9.242817	9.741426	9.101206	9.366088	8.989451	9.273898	9.426309	8.684053	9.615335	9.320456	8.895298	9.868219	8.823999	9.343411	9.083742	9.140405	9.443348	9.186543
ABCB8	6.528362	6.846655	6.642655	6.165076	6.6487	6.640411	5.869814	6.154548	6.834524	5.911394	7.074169	6.919968	6.90163	6.762272	6.578197	6.554815	6.112069	6.33185	6.559592	6.621678	6.998701	6.660195	6.380523	5.861721	6.682292	6.282571	6.625527	6.802461	6.21274	7.071226	6.665126	6.861379	6.070921	6.901664	7.325599	6.567142	6.558169	6.46534	6.489187	6.481171	6.094353	6.678907	6.752344	6.465699	6.509504	6.444631	6.322336	6.496939	6.853229
ABCB9	6.596049	6.482756	6.023581	6.155146	7.389005	6.191546	5.432079	5.674605	6.841915	5.613771	6.171289	6.395243	6.6846	6.318109	6.814461	6.193739	5.671385	5.829006	6.441278	6.530876	6.516232	6.01735	6.139821	5.816364	6.290968	6.725327	6.397274	5.456743	6.392137	6.191952	6.572618	6.644958	6.493586	7.213571	6.524627	6.109144	6.218531	6.50206	7.166319	6.994159	5.899684	5.886314	6.43558	6.235335	6.079885	6.109144	5.975798	6.227602	6.426461
ABCC1	10.879976	10.428394	10.188021	10.406654	11.105702	10.186155	10.33068	10.499033	10.787045	10.776288	9.890884	10.215214	10.298381	10.029254	10.733709	10.488024	10.410027	10.762732	10.100562	10.364034	9.970016	10.650883	10.679782	10.245386	10.635283	10.636674	10.309075	10.542929	10.167237	10.476984	10.597818	10.353528	10.616374	10.529438	10.821734	10.209143	10.354681	10.67812	10.18057	10.584503	10.690638	10.295522	10.196423	10.9428	10.101658	10.522425	10.623301	10.258501	10.389506
ABCC10	8.591527	8.322568	8.361044	8.236131	8.313161	8.617252	8.050082	7.839253	8.721567	8.054645	9.023661	8.880604	8.645467	8.657857	8.869049	8.309936	8.493945	8.331303	8.432209	8.496402	8.21611	8.341791	8.117008	7.994608	8.804233	8.214215	8.147853	9.226437	8.116231	8.979752	8.510302	8.495777	8.323463	8.762156	9.053745	8.818302	8.450171	8.724558	8.816064	9.409556	8.821108	8.966065	8.347617	8.700642	8.013877	8.315628	8.523171	8.86993	8.749084
ABCC3	5.81475	5.936049	5.726732	7.858863	5.609118	6.746645	8.313492	8.262716	6.16922	7.926012	5.389247	5.246776	5.451083	6.055084	6.127856	5.568406	8.715313	7.045321	4.801888	6.700285	5.819162	5.941737	5.754425	8.849699	6.790719	5.139726	5.756118	7.044098	5.385305	6.428813	5.60973	5.808585	5.027388	5.640905	5.336299	6.269	6.71159	5.371094	6.258758	6.639006	5.795675	6.619269	5.163245	5.96079	7.916346	8.262045	6.484135	6.641926	6.868321
ABCC4	8.028056	6.569525	7.414581	7.444005	6.540337	6.835533	7.823219	8.048624	7.31931	8.563535	6.696488	6.794426	6.621484	7.023431	8.610825	7.334683	7.768932	7.319581	7.279871	7.361877	6.990393	8.040253	8.253515	7.898582	7.912006	7.055	7.66611	7.077625	7.582791	5.758313	7.93869	7.112424	7.754088	6.935714	8.080753	7.311529	7.228203	7.984447	6.649063	7.87374	7.184831	7.60475	7.277987	6.711801	7.83809	7.551966	6.940417	7.578444	8.3424
ABCC5	10.559261	10.821264	10.70963	10.643258	10.849678	10.846136	9.893256	10.167768	10.890532	10.376344	10.70963	11.087712	11.253886	11.231296	10.783796	11.074066	10.405737	10.704633	10.707576	11.029517	10.629565	10.931159	10.210497	10.942141	10.593668	10.537693	10.694348	11.224729	10.648172	10.580783	11.052953	11.170813	11.05472	10.906279	10.780918	11.057579	11.074404	11.017745	10.719947	10.640571	11.281853	10.545052	11.041573	10.804489	10.556119	10.730062	10.754752	11.200338	10.893246
ABCC8	10.700935	10.730365	10.41628	10.354429	10.698922	10.514597	9.757236	10.019185	10.819385	10.050187	10.644105	10.898439	10.787241	10.527439	10.392313	10.87663	10.344505	10.208691	10.831091	10.506519	10.450125	10.329512	10.249226	9.861123	10.783876	10.568038	10.749199	10.397093	10.565292	10.971755	10.540311	10.64567	10.178236	10.381904	10.448331	10.408063	10.534512	10.525759	10.923791	10.5304	10.174821	10.586427	10.451565	10.187935	10.267289	10.157848	10.59994	10.427151	10.610013
ABCC9	5.799365	6.583833	6.428696	5.006813	5.76429	6.47571	5.735679	5.629873	6.740814	5.794422	7.410655	7.422489	6.660191	5.84375	6.692759	6.872928	7.226045	6.31967	6.911868	5.622893	6.70506	6.451036	6.642954	7.136592	5.592465	6.367632	6.116825	5.751952	7.314797	6.743344	5.445177	6.934954	6.665456	6.208181	5.435884	6.751241	5.689578	6.996076	6.799653	6.774054	6.430348	6.135208	6.659289	7.673026	5.12211	5.268075	7.370253	6.591819	6.084471
ABCD3	10.201667	10.098003	10.475269	10.291625	10.277806	10.625414	10.296661	10.606433	10.348665	10.231412	10.62658	10.510225	10.319571	9.984663	10.376786	10.087907	10.491966	10.2513	10.337114	10.16037	10.198334	10.43406	10.397445	10.488492	10.315458	10.419414	10.276878	10.056998	10.382988	10.236224	10.337114	10.065084	10.24073	10.26087	10.43906	10.317368	9.999928	10.593563	10.531413	10.433801	10.346255	10.131667	10.206809	10.552423	10.167881	10.207823	10.47501	10.401246	10.353365
ABCD4	8.942053	8.471787	8.358472	8.36081	8.46974	8.80716	8.474376	8.456298	8.970493	8.608079	8.895812	9.206745	8.947246	8.695455	9.00714	8.348991	9.212537	8.884054	8.713917	8.51355	8.364385	8.517125	8.277819	9.133913	9.115907	8.748733	8.696962	8.66461	8.47096	9.016182	8.500032	8.860445	8.848644	8.86799	9.405868	8.479887	8.883372	8.987277	8.938199	9.113611	9.042565	8.817024	8.791996	9.11974	8.395909	8.403294	9.043642	9.196211	8.916367
ABCE1	9.91967	10.042336	9.983359	10.242873	10.451273	10.049617	10.465217	10.489396	10.125651	10.112284	10.008856	9.807588	9.927286	10.182466	10.342574	10.345163	9.674308	10.327898	10.21304	10.428526	10.406828	10.278771	10.103965	9.831713	10.014977	10.058158	10.036208	10.138744	10.124955	10.128642	10.149421	10.314414	10.18847	9.979617	9.920485	10.153214	9.930696	9.93545	9.911975	10.0598	9.969635	9.956336	9.775636	10.000724	10.103479	10.589262	10.060539	9.91596	9.964501
ABCF1	10.253011	9.733175	9.19386	9.558164	9.509117	9.617931	9.469199	9.149002	9.590897	9.849781	9.758269	9.754812	9.603223	9.794291	9.483663	9.519412	9.288186	9.837667	9.422815	9.913927	9.525536	9.610174	9.591299	9.771691	9.870267	10.089305	9.467325	9.919927	9.631242	10.027592	9.635295	9.756837	9.559896	9.699507	10.266131	9.529281	9.803979	9.52703	9.637175	10.212535	9.560879	10.012927	9.841833	9.468339	9.242325	10.213728	9.229415	9.666326	9.461602
ABCF2	6.841077	7.411666	7.272807	6.907973	7.10765	7.081691	6.834108	6.882358	7.370963	6.733561	7.172624	7.181468	7.379233	7.275578	7.375414	7.572903	6.608952	7.244005	7.127467	7.56166	7.481735	7.298224	7.239849	6.455159	6.918795	7.151891	7.221506	7.651643	7.238108	7.560385	7.213155	7.480687	7.25385	7.376248	7.091769	7.188383	7.096052	7.286948	6.862808	7.044012	6.683745	7.109155	7.181289	7.247834	6.736969	6.992026	6.694686	6.878079	7.334498
ABCF3	8.499469	8.594074	8.598878	8.122326	8.643908	8.371914	8.234487	8.215157	8.198886	7.697947	8.462927	8.573828	8.689444	8.533034	8.234772	8.257307	7.94615	8.371914	7.95821	8.124687	8.454614	8.263501	8.11985	8.010138	8.210988	8.236586	8.208162	8.624349	8.02341	9.039678	8.344116	8.719804	8.093325	8.351764	8.122927	8.278316	8.387349	8.264926	8.219587	7.873372	8.214494	8.366759	8.761006	8.449155	8.300687	8.4373	8.028557	8.352666	8.624818
ABCG1	10.049017	9.22499	9.681889	9.351771	9.71611	9.358	8.221682	8.567461	9.66121	9.101752	9.522373	10.029681	9.75915	9.204594	9.469552	9.17201	8.881815	8.987641	9.895318	9.466512	9.337703	9.726729	9.635334	8.9566	9.645376	9.517302	9.524182	9.678616	9.599349	9.907993	9.604798	9.463993	9.097705	9.476153	9.219611	9.543806	9.675775	9.684153	9.928459	9.609388	9.469031	9.613835	9.801005	9.601493	9.232005	8.664718	9.76704	9.500634	9.412453
ABCG2	7.243442	6.484388	6.203377	6.255201	6.750856	5.6555	5.530666	6.021562	7.05482	7.163038	5.57721	6.021562	6.966126	5.612774	7.365294	6.297445	6.932394	6.719058	7.711186	6.408887	6.793185	6.618478	7.262205	6.096257	6.210133	6.295073	6.898761	5.867952	7.68922	5.740469	7.051371	6.625511	7.378648	6.228963	6.712872	6.676462	6.627148	8.150877	5.409486	6.267865	7.617321	7.001704	7.245009	6.059644	6.068421	5.597096	5.97952	6.226753	6.555203
ABHD10	8.628541	9.175298	9.047129	8.651115	8.900553	9.486683	8.950216	9.126403	9.459551	8.807949	9.496873	9.460033	9.29358	9.03445	9.437727	9.502248	8.599255	9.284772	9.363198	9.134601	9.663833	9.487215	9.378071	8.87284	9.204861	10.113123	9.210488	9.078146	9.045985	9.191643	9.369603	9.456297	9.090323	9.07532	9.026596	9.12521	9.28637	9.348821	8.968718	9.252154	9.054153	8.958908	9.548931	9.000267	8.882289	8.966506	9.297306	9.320106	9.393519
ABHD11	8.828625	7.751936	8.367382	8.066998	8.199036	8.128887	8.783124	8.098184	8.322945	7.835167	7.992465	8.271908	8.511671	8.468482	8.27279	7.969373	8.394564	8.191655	7.782204	8.427237	7.994093	8.133981	8.259773	8.371389	8.609421	8.135921	7.98681	8.709459	7.850469	8.590542	8.233284	7.98681	8.023342	8.63609	8.471837	8.342803	8.219561	8.347086	8.196815	7.942521	7.927151	8.267254	8.299645	8.160229	8.193203	8.295136	8.009259	8.207326	8.340536
ABHD12	8.839851	8.287532	9.004863	9.311657	8.109276	8.921959	9.704507	9.888647	8.565909	8.715076	8.601682	8.753843	8.259597	9.177892	8.787753	8.815271	8.750416	9.30181	8.302892	9.187975	8.955095	8.710856	8.733318	9.011979	8.177229	8.505578	8.855238	8.095431	8.623428	8.752017	9.041405	8.159266	8.597889	8.584181	9.519945	8.549299	8.92604	8.29682	8.59479	8.615304	9.312453	9.045272	7.884015	8.736806	8.98213	9.418875	8.599602	9.082306	8.937671
ABHD13	6.202243	7.015245	6.923777	5.897445	6.691683	6.161383	6.052406	6.600015	6.796878	6.37956	6.905707	7.183672	6.933012	6.903455	7.301532	6.455093	6.144698	6.628421	6.997047	6.791765	7.160936	7.102498	6.966565	6.265687	6.854481	6.595269	7.069986	6.196142	6.983319	5.846082	6.894478	6.466469	6.814842	6.244317	5.78128	6.254947	6.532257	6.972376	6.101549	6.540444	5.431882	6.078482	6.952087	6.548776	6.221715	5.962431	5.957075	6.888554	6.678259
ABHD14B	10.502831	10.230747	10.451092	10.208945	10.094335	10.047184	10.341805	10.345666	9.882581	10.170054	10.161091	10.367624	10.16663	10.121486	10.1345	10.122234	10.061128	9.947068	10.285395	10.458607	10.150996	10.225053	10.300075	10.385924	9.924967	9.982726	10.065553	9.939603	10.338596	10.639391	10.288293	10.162353	9.831304	10.190026	9.86736	10.479168	10.108789	10.218697	10.396611	10.039263	10.207165	10.05589	9.95849	11.178802	10.196486	9.940211	10.431463	10.167698	9.948176
ABHD15	9.235873	8.019842	8.654368	8.26079	8.668256	8.679097	7.793979	8.036469	8.391129	7.854541	8.464344	9.030466	8.869855	8.344756	8.788579	8.150848	7.736979	8.644805	8.503521	8.437016	8.444138	8.827429	9.075674	8.317264	8.177304	8.246338	8.887232	9.06083	9.035961	8.834454	8.846203	8.089756	8.304771	8.704304	8.663694	8.599878	8.417659	9.03452	8.95939	8.474505	8.563167	8.52797	8.383327	8.780333	8.105103	7.870214	7.955624	8.364953	8.336051
ABHD16A	8.316212	8.53593	8.317616	8.233791	8.411175	8.095165	7.754	7.806178	8.362358	7.744907	8.487071	8.586631	8.434346	8.34946	7.886918	8.210354	7.729029	7.987636	8.507464	8.215185	8.086214	8.24127	8.238943	7.529849	8.311678	8.415244	8.224136	8.392294	8.152989	8.863709	8.27315	8.343368	8.06282	8.478904	8.702522	8.242611	8.244025	8.2759	8.500359	8.048486	8.337704	8.62234	8.656073	8.09761	8.082517	8.057403	8.152648	8.430943	8.353197
ABHD17A	6.147083	6.36174	6.002223	6.021697	6.194766	6.060941	5.894317	6.004791	6.04177	5.985212	5.726724	6.221374	6.29776	6.378486	5.790112	6.286588	5.943765	5.85467	5.864201	6.276293	6.219118	6.406105	5.879843	5.41897	5.928837	5.673532	6.412501	5.386271	5.839697	6.427816	6.394078	6.273395	5.985194	6.446669	6.172465	6.018625	6.164205	6.107807	5.705817	5.557497	6.273642	5.985665	6.037792	5.902088	5.430144	6.110603	5.692882	5.807042	6.07228
ABHD17B	9.46976	9.500557	9.766832	9.858962	9.529111	9.912317	9.39799	9.357816	9.634972	9.243544	9.601187	9.77476	9.661129	9.697669	9.860542	9.920712	9.643326	9.460657	10.108167	9.877473	9.575243	9.721879	9.746613	9.797667	9.847888	9.694877	9.644588	9.354285	9.726481	8.864082	9.41778	9.466888	9.607693	9.881537	9.34859	9.735869	9.259687	9.803525	9.681541	9.254636	9.734476	9.695238	9.413404	9.412815	9.74145	9.312077	9.603962	9.644916	9.242202
ABHD17C	5.747384	7.307214	6.188887	5.636243	6.417692	6.44444	6.755701	7.138824	7.123409	6.342583	6.452433	6.443936	6.949593	6.637361	7.153751	7.0829	5.985752	6.61218	7.192522	6.908371	6.861344	7.306161	7.118068	5.934382	6.116745	6.45732	6.520482	7.404675	6.991034	7.110867	6.647325	6.912966	7.012287	7.041948	6.342315	7.039535	7.087608	6.656558	6.02299	6.042409	5.937751	6.927646	7.864319	6.568114	5.265657	7.359533	6.600931	6.624314	5.599577
ABHD18	7.043102	7.589168	7.959146	7.274103	7.410438	7.778155	7.804038	7.179777	7.427994	6.883322	7.804798	7.63721	7.492381	7.443566	7.446039	7.374754	7.140967	7.583176	7.526875	7.678197	7.114211	7.846495	7.311118	7.555791	8.124097	7.768259	7.33318	7.378005	7.439537	6.803131	7.17026	7.460898	7.578805	7.413372	7.378732	7.496872	7.323742	7.879379	7.919311	7.975185	7.855505	7.639144	7.608102	7.671315	7.490028	7.360226	7.768746	7.215533	7.903331
ABHD2	7.358904	8.104622	7.869963	8.001107	7.82143	8.008752	8.209937	8.720775	7.982446	7.679553	8.007925	7.55531	7.82423	8.136302	7.840014	8.313769	7.829765	7.900049	8.299897	8.03179	7.970079	7.957858	7.777731	7.751093	7.733229	8.010728	8.110582	7.589796	8.128546	7.920479	7.894625	7.995959	8.047618	7.97451	7.228574	8.024157	8.243703	7.69725	7.659327	7.854664	8.054549	7.664395	7.785365	7.74801	7.918809	7.711668	8.127744	7.84358	7.665663
ABHD3	7.396386	9.043713	9.13247	8.259815	8.197999	8.668536	8.656353	9.011882	8.743544	9.194774	9.282355	8.189466	8.129626	8.694495	9.364288	8.356476	8.487215	8.479556	9.563911	8.73388	8.329581	9.055758	8.516018	9.028349	9.019457	8.72685	8.777358	7.739562	8.965843	7.329094	8.661844	8.127203	8.334366	9.006824	8.381219	8.095826	8.328615	8.71609	7.887815	8.959785	9.671324	8.499163	8.63008	8.046893	8.497843	9.020214	8.179889	8.508488	8.557225
ABHD4	6.972209	6.958765	7.009044	7.343304	6.656068	7.299841	7.042835	7.451345	6.703577	7.444494	6.752017	6.826435	6.834658	6.932941	7.258799	7.405484	6.927854	7.03336	6.752432	6.898693	7.159577	6.64914	6.789812	7.549419	7.060919	6.867842	6.896324	7.396168	7.193828	6.937553	7.037273	7.395803	6.812952	7.429716	7.48877	6.916618	7.300934	6.76881	7.11368	7.048571	6.998778	7.152459	7.149794	7.263549	7.291777	7.330811	6.780138	7.269862	7.225496
ABHD5	7.16195	7.066004	7.645491	7.355384	7.445544	7.508764	7.53945	7.685487	7.473522	7.377591	7.343472	7.566113	7.422289	7.740772	7.55585	7.53635	7.028574	7.339757	7.668004	7.684619	7.808356	7.563638	7.457091	6.387347	7.214465	7.71522	7.513507	7.636238	7.467584	7.250018	7.471309	7.449982	7.288358	7.172838	6.694215	7.665703	7.194939	7.331304	7.114002	7.874242	7.071259	7.385812	7.772564	6.800039	7.389395	7.486249	7.717469	7.151372	7.166671
ABHD6	8.227671	8.378013	8.081101	7.691956	8.200239	8.345321	7.279258	7.480451	8.284777	7.750158	8.677423	7.984368	8.502897	8.323943	8.323943	8.243028	7.703216	8.366446	8.579122	8.434859	8.778165	8.747466	8.207648	7.634218	8.393439	7.59412	8.612357	8.662977	8.468532	8.370002	8.284526	8.347255	8.108757	8.36239	7.450856	8.299775	8.150961	8.266975	7.925182	8.518165	8.070183	7.814049	8.654787	7.771955	8.240961	7.933134	7.776475	8.399814	8.02572
ABI1	8.388443	8.382277	8.639234	8.564399	8.461477	8.513828	8.938992	9.135017	8.384846	8.948902	8.623361	8.265761	8.257196	8.669465	8.732769	8.53831	8.498462	8.714106	8.728843	8.34799	8.576275	8.402571	8.352705	8.789572	8.788891	8.598994	8.528328	8.220718	8.797918	8.009881	8.644351	8.454783	8.701573	8.429494	8.798636	8.466008	8.299226	8.560805	8.430454	8.555526	8.690491	8.286859	9.111013	8.089726	8.620053	8.441672	8.673316	8.598961	8.547081
ABI2	8.059166	8.545066	8.594572	8.419649	8.587157	8.583211	7.947857	8.217588	8.587411	8.313155	8.351313	8.433378	8.611913	8.566904	8.498882	8.556467	7.939877	8.452561	8.521955	8.682671	8.507108	8.400523	8.591758	8.045134	8.51333	8.491556	8.513017	8.238051	8.641701	8.098882	8.471699	8.550223	8.690721	8.269818	8.270965	8.489144	8.622124	8.686826	8.39916	8.425469	8.37842	8.240515	8.479297	8.3438	8.35375	8.107917	8.290357	8.689177	8.66524
ABI3	7.018512	5.509408	6.043742	6.747319	6.434303	5.029511	6.441848	6.30616	5.716347	7.369998	6.40541	6.138938	5.449733	5.894141	5.727132	6.08042	7.179871	5.709666	6.249727	6.31988	6.38657	6.031103	5.978542	6.981582	6.898504	5.992512	6.391435	6.877001	6.536269	6.0411	6.172483	6.116367	6.232092	5.861661	6.318515	6.495956	6.029617	5.722196	6.455356	6.387039	6.533153	6.103197	6.701703	6.151756	4.97214	7.485699	5.550394	6.375565	5.921936
ABI3BP	7.617967	6.694711	7.870198	8.002044	6.908076	7.602064	9.040521	7.983099	6.670372	9.879786	7.007929	7.775004	6.842478	6.981563	7.275686	6.847357	10.211241	6.536516	6.187664	6.608313	6.96369	6.717319	6.735219	9.413232	7.307049	8.837702	6.368781	7.028494	8.051435	5.963727	7.25923	6.886178	7.891339	5.86076	6.88428	7.268483	6.90801	6.687987	6.798377	8.084944	7.214796	6.945516	7.636076	7.311504	7.89822	8.937105	7.92644	7.584682	8.680246
ABL1	8.853511	8.484713	8.956339	8.177883	8.496564	8.676745	8.965809	8.307204	8.527011	8.637012	8.67058	8.542256	8.524917	8.596616	8.902398	8.564259	8.831073	8.432733	8.272585	8.767725	8.642403	8.87055	8.575223	8.272226	8.91284	8.929431	8.57877	8.43082	8.427256	8.28335	8.592863	8.71703	9.026874	8.397935	8.497903	8.385022	8.719634	8.697809	8.548865	8.671037	9.018929	8.40079	8.248524	7.840957	8.294078	8.922426	8.760184	8.257447	8.413863
ABL2	7.732812	7.785423	7.861362	7.44651	8.121408	7.954822	7.836008	7.912635	7.909069	8.203077	7.593661	7.793741	7.602666	8.115917	8.121408	8.201602	7.688719	7.71169	8.122806	8.158282	8.0535	7.782458	7.863038	7.558899	7.443108	8.179235	7.825602	7.69735	7.615295	7.868376	7.967322	7.987543	7.846211	8.055812	7.839192	7.504124	7.999394	7.803465	7.328299	7.801426	7.423538	7.495045	7.4301	7.270689	7.886405	7.723371	7.761937	7.188533	7.527626
ABLIM1	12.401307	11.951084	11.80481	12.110452	12.450523	11.895041	11.522145	11.792898	12.364709	11.914153	11.732005	11.482777	12.388564	12.252574	11.708934	12.422532	11.596148	12.094824	12.265613	12.443428	11.836851	12.316021	12.100035	11.346296	11.929406	12.284771	12.022294	12.046086	12.070956	11.559069	12.119514	12.381999	12.345259	12.09459	11.887986	12.080258	12.02206	12.422298	11.849784	12.500557	12.154693	11.929172	11.913918	11.653594	11.877628	11.385759	12.171073	11.768224	11.992384
ABLIM2	8.746531	8.569478	8.411284	8.16576	8.628915	8.245672	7.962246	7.948123	8.52866	8.034389	8.618365	8.718486	8.833952	8.357132	8.757987	8.30123	8.016197	8.199188	8.702876	8.174014	8.277407	8.486666	8.417841	7.754501	8.556337	8.314007	8.467807	8.304539	8.545371	8.937913	8.34456	8.489867	8.537218	8.872246	8.526881	8.417273	8.698148	8.559045	8.791411	8.695955	8.916448	8.573304	8.508048	8.351112	8.51574	7.822533	8.539944	8.801977	8.344426
ABLIM3	5.662268	5.07899	4.888689	6.317829	4.572756	5.203097	5.74998	6.094314	5.175861	7.054219	4.650751	5.249313	5.277468	4.936015	5.252595	4.719956	7.933369	5.131926	5.41601	5.86853	4.300495	5.484179	5.576551	5.926766	5.5193	5.249313	4.828503	5.10933	5.917177	6.213265	5.646745	5.317181	5.839437	5.417486	5.123773	5.132354	5.304094	4.945802	4.535966	5.989347	6.109683	4.542037	5.70479	5.009268	5.073076	4.996213	5.5803	6.05891	4.951491
ABO	6.526417	6.781715	6.50902	6.371304	7.333824	6.634228	6.720719	7.018774	6.960615	6.090747	6.787416	6.859146	6.812537	7.27445	6.5484	6.897335	6.462992	7.22506	6.799375	6.896324	6.655732	6.790369	6.928257	6.482694	6.819958	6.464149	7.15515	6.612608	6.476736	7.44294	6.864377	6.492207	6.580136	6.917913	6.974303	6.300206	6.269084	6.687065	7.082204	6.927094	6.962958	6.968297	6.929383	6.711319	6.568219	6.839068	6.706226	6.779977	6.358897
ABR	9.872875	9.859493	9.426609	9.673861	9.657594	9.660704	8.760327	8.824912	10.173196	9.471525	9.788018	9.768156	10.144273	9.933772	10.065575	9.875176	9.475285	9.80408	9.655585	9.988856	9.989539	9.671378	9.725854	8.800169	9.758885	9.608313	9.807912	10.061884	9.332055	9.998801	9.793596	10.018615	9.658067	10.087148	9.976795	9.792144	9.938598	9.853552	9.541247	9.597341	9.387768	9.663044	9.869914	8.802919	9.623146	9.269732	9.742713	9.973534	9.875028
ABRACL	10.059653	10.796677	10.669469	11.19469	10.726697	10.714736	10.165431	10.907617	10.737679	11.216629	10.642474	9.670766	10.654385	10.672474	11.041331	10.725175	9.781567	10.046271	11.335743	10.350594	11.052899	10.463069	10.484106	10.047781	10.413046	10.571813	11.031746	10.737679	10.90199	10.545776	10.954445	10.586725	10.020666	10.634614	9.828988	10.727612	10.431323	10.305204	10.012249	10.301405	10.514769	10.385644	10.296429	9.390672	10.292417	10.601938	10.226481	10.124539	10.020666
ABT1	7.173227	7.468068	7.455158	6.809833	7.553589	7.188074	7.213359	7.214945	7.280343	6.987628	7.036222	7.575637	7.256219	7.361753	7.328623	7.380276	7.370821	7.23238	7.102303	7.406477	7.656505	7.504138	7.528246	6.82798	7.10587	7.043822	7.423592	7.501223	7.186849	7.693785	7.501223	7.494162	7.416194	7.322825	6.986238	7.095627	7.410614	7.127397	6.784188	6.865717	6.854571	6.907669	7.127397	7.175959	6.844675	7.135946	6.738544	7.1706	7.215283
ABTB1	6.785115	6.446785	6.319627	6.349324	6.612511	6.313367	6.553334	6.541854	6.760838	6.512604	6.445573	7.129283	6.988506	6.546555	6.45481	6.636624	6.50026	6.583743	6.516419	6.507268	6.32136	6.47971	6.468679	6.863502	6.48113	6.348077	6.71422	6.300607	6.339907	6.817883	6.796187	6.834175	6.859465	7.187793	7.020066	6.917777	6.748135	6.941443	6.933477	6.761166	7.198437	6.625763	6.595845	7.069932	6.197848	6.738811	6.724243	6.555306	6.663034
ACAA1	9.944417	9.289772	9.171499	9.563364	9.529912	9.305747	9.841983	9.766227	9.06909	9.357887	9.13314	9.61556	9.271449	9.550047	9.40182	9.450544	9.502475	9.573917	8.740992	9.121231	9.201486	9.236776	9.438734	9.786673	9.355598	9.079265	9.172452	9.537963	8.839311	9.956124	9.501117	9.523262	9.157677	9.461628	9.579966	9.653399	9.391091	9.124129	9.439093	9.406636	9.538987	9.437672	9.18192	9.304246	9.34351	9.723152	9.520526	9.525429	9.541614
ACAA2	10.348052	10.219011	10.038542	9.88487	10.283213	9.86586	10.019988	9.666844	10.118575	9.849969	9.562684	10.269051	10.290945	9.814342	10.234728	9.39036	9.331923	9.80742	10.076167	9.590698	9.741151	10.008323	10.672928	10.063094	9.74504	9.892321	9.940443	10.031954	10.279169	10.304363	10.175208	10.122356	9.725641	10.055904	8.838693	10.05942	10.129883	10.270695	10.055904	9.775968	9.874428	10.042309	10.121948	10.295364	10.334491	10.014523	10.093981	9.835048	9.855651
ACACA	8.435602	9.350797	9.202174	8.750894	8.961618	9.048382	8.670844	8.422298	9.243835	8.199251	9.144481	8.918666	9.220959	9.252753	9.28257	9.243589	8.635335	9.083494	8.800584	9.025507	9.140396	9.254637	8.973814	8.079274	8.921583	9.372208	9.233944	9.023167	9.035657	9.133767	9.019924	9.266825	8.660782	9.060396	8.617128	9.176732	9.138374	9.157945	8.776139	9.076644	9.149694	8.810853	9.123503	8.51761	8.9036	8.681971	9.192258	9.066085	8.635365
ACACB	8.643625	8.872477	8.362012	8.749744	8.691899	8.956907	8.186526	8.136961	8.585611	8.038815	8.705306	8.69061	8.829805	9.112557	8.345346	8.859978	8.265289	8.822479	8.584311	8.645195	8.460323	8.861455	8.312217	8.628922	8.711602	8.722557	8.54877	9.056564	8.452833	9.049865	8.611788	8.513773	8.561827	9.004971	8.664135	8.455594	8.925554	8.527655	8.754739	8.449816	8.607357	9.153849	8.732795	8.673554	8.582431	8.521928	8.776397	8.568149	8.78802
ACAD10	6.846414	6.592835	6.970812	6.38511	6.517674	6.699368	6.41553	6.341026	7.089742	5.766289	6.987453	7.230064	6.731406	7.166874	6.534099	6.883412	7.836771	7.12602	6.528096	6.373916	6.126423	7.002112	6.380969	6.277782	6.792406	6.724548	6.150163	6.661101	5.972256	6.777712	6.077046	6.683395	6.97475	6.628685	7.129042	6.46679	6.517929	6.955176	6.700672	6.864548	6.62761	6.599217	7.00089	6.370447	6.231881	6.302822	6.993842	5.866126	6.719891
ACAD8	7.009025	7.324937	7.057499	6.449159	6.587982	6.885745	7.510143	7.717697	7.63306	6.439868	7.364525	7.53356	7.440605	7.03334	7.420313	7.655264	6.622069	7.698617	7.270933	6.67337	7.416484	7.083638	6.947351	7.004671	7.238472	7.049324	7.208896	6.611137	7.04223	7.041547	7.304885	7.528104	7.793803	7.240749	6.556946	6.771952	6.928914	7.163768	6.727727	7.317772	6.41944	7.486494	7.242874	7.374636	7.036076	6.800881	7.171205	7.245381	7.271766
ACAD9	9.042275	9.35114	8.809125	8.541044	8.549742	8.989575	8.624753	8.572035	8.768622	8.653577	8.851503	8.921651	8.966757	8.923558	8.719233	8.627895	8.48058	8.74404	8.431524	8.798687	8.70172	8.693655	8.446495	8.501608	8.897658	8.65628	8.516329	9.431316	8.427711	9.286313	8.724804	8.9416	8.661573	8.550521	8.720359	8.757297	8.669422	8.597986	8.856367	8.812099	8.543798	9.111605	8.614474	8.943818	8.437347	8.91713	8.740369	8.758284	8.787398
ACADL	3.974269	5.381095	6.691507	6.438202	3.261657	6.567247	8.373542	7.895597	5.347197	5.917925	4.609304	4.768533	4.31674	4.644967	5.425206	5.117606	7.234896	7.449084	4.545351	4.133623	5.037157	4.79555	4.387741	8.183396	5.661847	3.727087	5.733374	6.774544	5.206428	7.014622	5.392423	4.204169	3.799698	4.454638	4.184759	5.353342	6.252256	3.076841	5.81445	4.27861	3.712743	5.106193	5.149778	6.515474	8.133544	7.320431	6.692187	4.508315	6.32414
ACADM	8.688971	9.597292	9.858041	9.650588	9.603942	9.766594	10.029044	10.138324	9.510187	9.306007	9.601269	9.139285	9.34723	9.846982	9.769914	9.987121	9.417869	9.664251	9.451934	9.655408	9.595315	9.637011	9.371409	9.297207	9.840667	9.629757	9.39786	8.871218	9.6404	8.689626	9.486094	9.431793	9.59857	9.846708	9.643776	9.494996	9.391633	9.594585	9.522332	9.679616	9.640663	9.260262	9.686274	9.405909	9.573884	9.917286	9.620007	9.642009	9.969755
ACADS	7.096018	7.357858	7.017929	7.209215	7.319991	7.294763	7.682736	7.628588	6.867006	7.041914	7.295045	7.003975	7.12979	7.684835	7.139498	7.162571	7.196351	7.268669	7.114107	7.249283	7.130111	7.036328	7.194269	6.850204	7.027701	6.887297	7.281173	7.121691	6.848381	7.890217	7.12595	6.923294	6.63641	7.388894	6.753309	6.994797	6.969933	7.123635	6.978522	6.890184	6.977472	7.220862	6.843538	7.02918	6.798353	7.685439	6.942298	6.766325	6.914132
ACADSB	7.637024	8.078657	7.934602	8.054847	7.813132	7.860409	8.264671	8.4396	7.727744	7.511924	7.888939	7.628008	8.070767	7.766515	8.264006	8.327591	7.251561	7.971248	8.085059	8.078657	7.966663	8.255971	8.019035	7.521469	7.692053	7.717888	7.591036	7.241255	8.057073	7.413719	7.940553	7.851085	7.179515	7.55702	7.070285	7.794447	7.66712	7.484111	7.700623	7.637335	7.567024	7.845908	7.590666	7.230274	7.587139	7.915339	7.793226	7.878525	7.639107
ACADVL	11.328569	11.123377	10.970404	10.686749	10.512729	10.776865	10.678095	10.5888	10.961183	10.05803	11.157205	10.92333	11.113829	11.138915	10.558514	10.986175	10.711846	10.906858	10.483588	10.405592	10.391013	10.212067	10.306152	10.945146	11.155833	10.721469	10.560256	11.232556	10.32673	11.395524	10.604209	10.790954	10.678461	10.735677	11.726165	10.818181	10.903518	10.61965	11.04678	10.931192	11.031784	11.068739	10.945271	10.7753	10.694761	11.11479	10.81303	11.128811	11.172612
ACAN	5.234559	5.784841	5.704227	5.809327	6.180027	5.345785	5.374382	5.598817	5.498428	5.255191	5.308196	5.547935	5.751634	5.722607	6.27074	6.769211	5.24261	5.515564	5.670695	5.737037	5.793367	5.996938	5.370551	4.999366	5.264282	5.646074	5.575486	6.365989	5.077407	5.89036	5.955037	5.591825	6.431296	5.727063	5.428466	5.3608	5.903579	5.747376	5.14688	5.812724	5.905256	4.829096	5.730988	5.614429	4.794206	5.721568	5.663626	5.356958	5.470957
ACAP1	6.718003	6.947658	6.557905	6.278681	7.219013	6.786011	6.293888	6.4755	6.642698	6.549229	6.835531	6.94617	6.960331	7.099898	6.898877	6.36143	6.884334	6.931435	6.492626	6.907542	6.692763	6.785599	6.830318	6.511524	6.675501	6.319969	6.641872	6.954609	6.360448	6.926926	6.740397	6.592672	6.808052	6.750677	6.458238	6.529636	6.714115	6.519689	6.763711	6.631787	6.180325	6.64138	6.244184	6.845361	6.149567	6.530436	6.352722	6.54246	6.503293
ACAP2	7.671282	7.104706	7.337595	7.179269	7.699765	7.49302	7.337936	7.621436	7.545492	7.857483	7.753912	7.45493	7.17146	7.538351	7.390745	7.687411	7.135422	7.528967	7.621105	7.545806	7.429884	7.2939	7.511678	7.345914	7.369653	7.457059	7.482086	7.114858	7.403519	6.82607	7.321305	7.326189	7.509111	7.845181	7.520505	7.465039	6.901877	7.591623	7.816335	7.607589	7.800914	7.309529	7.810854	7.331941	7.491244	7.134386	7.38036	7.124407	6.944747
ACAP3	8.018562	7.885994	7.544035	7.524739	7.618981	7.566732	6.517708	6.783547	7.848006	6.665275	7.750409	8.005278	7.783578	7.565349	7.839003	7.370726	6.992763	7.493589	7.407468	7.41405	7.454963	7.449409	7.375585	6.841569	8.044791	7.19593	7.436462	8.245304	6.993402	7.911094	7.73937	7.588873	7.393606	7.616454	8.456835	7.599098	7.901242	7.689766	8.157982	7.671832	8.855623	7.455089	7.876334	7.412047	7.05724	7.243392	7.268103	8.02805	7.811532
ACAT1	8.29673	8.348035	8.195073	8.588805	8.121854	8.306138	8.968192	8.808752	8.351591	7.986628	8.087096	8.337743	8.205628	8.354953	8.26243	8.201676	8.606263	8.526124	8.535743	8.379831	8.737805	8.557276	8.5744	8.33549	8.265546	8.319262	8.405771	8.504414	8.485974	9.411602	8.463142	8.317945	8.104723	8.130433	7.84155	8.59443	8.742961	7.989044	8.206725	8.680927	8.577407	8.725497	8.123285	8.079993	8.432125	8.508829	8.374314	8.18864	7.916996
ACAT2	8.117513	7.894435	8.589243	9.21409	8.346597	9.014335	9.327572	8.401465	8.27382	9.247828	8.285718	8.817249	8.726342	8.854498	8.350605	8.7238	8.531153	9.022663	8.685687	8.809403	9.057333	9.120922	8.803192	8.947518	8.198622	8.705985	7.950316	9.082708	8.96614	8.800382	8.143388	8.187709	8.581159	9.069417	7.903113	8.80731	8.751085	8.084672	8.379293	8.884738	7.984876	8.178653	8.213591	8.308963	8.818661	8.741863	8.476182	8.763423	8.36186
ACBD3	8.837246	8.241064	9.118968	8.948212	9.13308	8.496535	9.08341	8.661588	9.149951	8.835725	9.253674	8.969005	8.138962	8.791172	8.264159	9.316263	8.720866	8.860998	9.063673	9.025845	8.573808	9.029682	9.316613	8.493703	9.00432	9.206718	8.768224	8.997821	8.454618	8.849984	8.717518	9.328322	9.125199	8.967122	9.033166	9.189585	8.634931	9.100547	9.274315	9.023295	9.442062	9.211209	8.969012	8.828924	8.559442	8.985946	8.872832	8.437324	9.163892
ACBD4	6.489294	6.374712	6.131808	5.896193	7.19279	6.300492	6.159832	6.455308	6.399918	5.714809	6.494879	6.663017	6.640182	6.801614	6.443235	6.43509	6.742821	6.434078	6.174901	6.247784	6.043432	6.285511	6.204713	6.097312	6.232792	5.825768	6.669397	6.644743	6.186577	6.939301	6.392062	6.487372	6.467308	6.791227	6.500239	6.240203	6.520057	6.569099	6.326358	6.372448	6.332692	6.293099	6.390087	6.847705	5.926874	6.421418	6.217013	6.684508	6.079245
ACBD5	7.341672	7.823239	8.035552	7.506971	7.529778	7.87721	7.914622	7.984489	8.155051	7.84017	7.913762	7.827355	7.810897	7.875171	7.940031	7.793905	7.362726	7.76839	7.876061	7.891245	8.259015	8.180346	7.997918	7.527953	8.065455	7.777783	8.366474	7.366382	8.374109	7.432162	7.79422	7.846645	7.879611	8.011197	8.284956	7.68442	7.899205	7.9144	8.033554	7.543236	7.981179	7.755341	7.855111	7.824148	7.86202	8.107871	7.606004	8.202631	8.096171
ACBD6	9.354243	8.987937	8.462462	8.983855	8.663437	8.99335	8.505626	8.898738	8.651356	8.97021	8.494278	8.750534	8.910867	8.798256	8.729093	8.743156	9.070343	9.105717	8.466614	8.861719	8.778956	9.023642	9.091302	8.572342	8.824439	9.001768	8.743156	9.463325	8.820841	8.9362	9.040416	8.900232	9.091024	8.881258	8.930257	8.899866	9.042586	9.234393	8.789671	8.503525	8.709898	8.79478	8.780994	8.860545	8.8706	9.397029	8.444392	9.001294	9.037969
ACCS	9.652256	8.907466	8.313834	9.441327	9.149705	8.746563	8.855107	8.031803	9.27733	8.169008	9.239783	9.589077	9.37204	8.918698	8.85716	9.310117	8.839416	8.928207	8.896549	8.161142	8.160212	8.666249	8.533384	9.924253	9.070325	8.870242	7.934771	9.79928	9.179685	9.013294	8.769171	8.996424	9.321696	8.596182	9.252907	9.513521	8.943623	9.293342	9.147326	8.52815	9.291114	9.319356	9.071745	9.134247	9.351055	8.674986	9.128764	9.596851	9.713552
ACD	9.404095	9.457794	9.194585	8.885449	9.443084	9.019055	8.799484	8.892288	9.117925	8.70489	9.11282	9.685142	9.596346	9.381054	9.219578	9.503869	8.810511	9.56857	8.886889	9.279391	8.974799	9.11282	9.461555	8.788425	9.395509	8.862159	9.214856	9.832798	8.926382	9.77694	9.601989	9.311763	9.29792	9.308318	9.820224	9.433056	9.41973	9.494237	9.454439	9.499537	8.713007	9.264988	9.271314	9.463083	8.934381	8.743797	8.93833	9.4258	9.700544
ACE	7.760246	6.706827	6.683102	6.530142	6.602327	6.621343	6.492102	6.482312	6.627442	6.498455	7.071801	7.84281	6.805343	6.075623	6.878454	6.121349	6.489846	6.542308	6.539789	6.801431	6.566881	6.896808	7.516489	6.776632	7.13736	6.330886	7.040465	6.918593	6.47641	7.532591	7.166732	6.602728	6.725293	6.416862	6.865236	6.979089	6.45959	7.00671	7.10065	6.430389	6.764708	7.026328	7.061292	7.48687	6.010956	6.82273	6.438525	7.49222	6.37588
ACE2	7.791498	6.904182	6.04272	7.474553	7.825466	6.426486	5.883336	7.300096	5.320418	7.093147	6.223588	5.834314	7.601969	6.370814	6.570947	6.64256	9.589652	6.593907	7.192355	7.626039	6.985319	7.514767	6.484011	6.428811	7.09201	7.550237	6.825117	7.312672	6.51516	5.728135	6.511745	6.883742	7.318471	5.207028	6.913049	7.185049	6.29347	6.58587	4.95502	6.690509	5.990959	7.448961	5.901765	5.896014	6.922767	4.44606	6.232317	7.49662	7.9033
ACER2	6.919215	7.608894	7.547823	7.132082	7.128923	7.385984	7.836882	8.183624	7.34954	6.395082	7.583277	7.785319	7.394915	7.840799	7.428048	7.333257	7.119013	7.385638	7.36899	7.36772	7.898607	7.385341	7.46949	7.416341	7.153503	7.59058	7.365772	6.909743	7.485308	7.991445	7.309879	7.514397	6.772741	7.681807	7.295651	7.742088	7.37577	7.407558	7.645791	7.351672	6.933314	7.279651	7.250758	8.300799	7.332582	8.24041	7.641807	7.28888	7.188976
ACER3	6.304201	6.665008	7.388011	6.307249	7.308686	6.85307	7.102137	6.840037	6.457676	7.835344	6.583567	6.764896	6.147607	6.260922	7.112511	6.619373	7.45406	5.898207	6.634909	6.724655	6.31548	6.482126	6.439626	6.534109	6.023854	7.121865	6.286946	6.620089	6.5875	5.798186	6.43071	6.604937	6.193602	6.791009	6.484954	6.633243	6.3774	6.761929	6.628551	6.440056	7.31532	6.429041	6.086871	6.460436	6.55715	6.444655	7.079937	7.217691	6.47012
ACIN1	7.756801	8.755734	8.861018	8.07243	7.965361	8.093829	8.395779	8.120315	8.729922	7.801163	8.890729	8.593716	8.565971	8.936042	8.693994	8.423914	8.179242	8.582278	8.456426	8.444944	8.225706	8.472469	8.152583	8.325446	8.515681	8.202692	8.351972	8.231943	8.067496	8.968326	8.706332	8.500855	8.803361	8.550267	8.949626	7.948859	8.7098	8.697245	8.619933	8.418417	8.390991	8.070023	8.60214	8.153041	8.015936	8.359376	8.208508	8.658912	8.877
ACKR3	6.129899	4.984325	7.168675	7.301311	4.896739	7.679077	8.920306	8.507442	6.501797	7.451533	5.48205	5.489571	4.817087	5.035453	5.876528	5.146982	10.088079	6.770385	5.512453	4.652376	6.355089	5.463367	6.81308	8.254542	7.651482	5.489571	6.993257	4.932529	6.422996	8.187504	6.183011	5.590267	6.159108	4.967791	6.216214	6.10403	6.577168	4.794515	6.328748	6.422486	7.468291	5.805284	6.18503	6.160284	7.987943	8.256407	7.66167	6.002257	6.111365
ACLY	10.288387	10.623921	10.6512	9.987048	10.329024	10.272338	9.659231	9.757073	10.555619	9.808584	10.718375	10.656142	10.707077	10.690007	10.120353	10.344299	9.726945	10.233324	10.584037	10.434052	10.430971	10.619257	10.55423	9.870469	10.505131	10.256386	10.631374	10.266073	10.530857	10.415573	10.475107	10.393985	10.121857	10.103956	10.060153	10.171952	10.444056	10.365565	10.629301	10.421622	10.006161	10.322198	10.568082	10.277379	10.122405	10.013905	10.408853	10.380499	10.401799
ACMSD	6.662579	6.910045	8.459835	5.846663	7.290799	6.069296	4.694807	5.182666	7.068569	3.987341	5.976369	5.657938	8.089742	5.547955	5.716511	7.771223	4.40622	7.814313	6.413614	6.68241	7.369486	7.61344	5.605906	4.319613	5.175727	6.272616	5.505344	7.154887	5.523922	5.808092	7.423343	7.800459	6.284564	5.426839	6.367695	6.232002	6.671179	6.535389	5.742609	7.789037	6.334026	6.418874	7.071868	5.395212	6.464267	5.462741	5.298672	5.906071	6.633863
ACO1	9.515206	9.395069	9.634467	9.953765	9.003939	9.584908	10.1736	10.361299	9.366154	9.575533	9.017183	9.044604	8.947232	9.429496	9.469907	9.497823	9.210799	9.490815	9.289204	9.324156	9.590872	9.334744	9.174843	9.945794	9.462807	9.187109	9.392966	9.302712	9.209875	8.998765	9.346663	9.510394	9.225422	9.485516	9.048408	10.238432	9.367537	8.909421	9.270676	9.579154	10.17629	9.446719	9.239857	9.041153	9.974253	10.1267	9.531014	9.446412	9.848598
ACO2	9.103667	9.287974	9.283135	8.866381	8.928152	9.105738	8.90479	8.884465	8.843437	8.631906	8.73515	8.830644	9.090401	9.253982	8.68317	8.603161	8.604107	9.036065	8.650532	8.790748	9.319005	8.715213	8.930494	8.856135	8.933544	8.909562	8.961909	9.20953	8.771741	9.657203	8.966594	9.295045	8.496361	9.024762	8.281729	8.876959	9.080284	8.654017	8.594743	8.920376	8.808856	9.221309	9.045073	8.817211	8.771766	9.372894	8.731442	8.930369	9.277871
ACOT1///ACOT2	8.841292	8.542655	8.310262	8.709365	8.32229	8.609676	8.129769	8.740076	8.622623	8.810359	7.865422	8.489674	8.717165	8.246354	8.039266	8.766328	8.279394	8.463593	8.463593	8.591505	8.442188	8.828002	8.88298	7.900708	8.654695	8.360405	8.309061	8.488482	7.905928	8.442188	8.642193	8.279394	8.190621	8.729187	8.813928	8.1022	8.58722	8.617928	7.889501	7.970623	8.423478	8.558472	8.280814	7.809893	7.862199	8.638209	7.933774	8.873573	8.143173
ACOT11	6.798112	6.690695	6.327517	6.174435	6.327904	6.455676	6.1578	5.965723	6.675358	5.920451	6.668168	6.732395	6.807856	6.423173	6.366743	6.496193	5.474743	6.409988	6.585929	6.361259	6.397136	6.49854	6.700721	6.493055	6.104355	6.461116	7.07123	6.611853	6.409988	6.804915	6.454878	6.14136	6.16485	6.110814	6.795918	6.225576	6.30171	6.799713	6.444005	6.977329	6.632707	6.243091	6.622619	6.792218	6.414599	6.06941	6.167984	6.024388	6.658401
ACOT13	11.115935	11.093555	10.700233	11.240469	10.911602	11.085554	10.969859	11.299173	11.072881	10.976929	10.78818	10.577268	11.218266	11.619031	11.099062	10.877488	10.744851	11.110776	11.073983	11.124771	11.436667	11.461895	11.157755	10.406854	10.692536	10.603892	11.102237	11.300437	11.239416	11.092484	10.957288	10.96904	10.341465	11.019632	10.346943	11.159861	11.149858	10.491624	10.690449	10.364147	10.580161	11.07273	10.832852	10.691283	10.927041	10.914946	10.547218	10.880365	10.809709
ACOT4	6.208557	7.073033	6.612674	6.86636	6.960601	6.250802	6.241215	6.533772	7.268742	6.24518	6.264155	6.069386	6.079969	6.844	6.04784	6.156574	5.888654	5.934236	6.860408	7.074491	5.666387	7.448226	6.554206	6.533389	6.574563	6.571645	5.362038	6.54953	7.206196	6.578156	5.886941	6.506093	5.67431	6.993713	7.551499	6.549951	6.695959	6.448381	5.654184	5.118491	5.552296	7.360403	5.500285	5.570647	6.034004	5.829319	5.716879	6.755711	4.763769
ACOT7	7.869999	7.953953	7.96764	7.957895	8.264593	7.360069	7.47886	7.305588	7.707598	7.656033	8.501166	9.049227	7.660596	7.898359	7.63921	7.599196	7.974197	7.726049	7.325102	7.668687	7.690701	7.843847	7.822086	8.593595	7.701916	7.542577	7.8299	7.532447	7.482651	8.662144	8.176637	7.825832	7.577412	7.704479	8.257801	8.011932	7.556425	7.764832	8.51558	7.453747	7.825868	8.233456	7.360144	8.484072	7.489697	7.938682	7.546198	7.739927	9.001037
ACOT8	6.597832	6.651803	6.926853	6.614687	6.806836	6.606698	6.76216	6.369712	6.739297	5.905391	6.995325	6.766737	7.09934	7.086131	6.424226	6.886382	6.083241	6.365442	6.570617	6.776045	6.866557	6.829002	6.7115	5.706517	6.050921	6.436202	6.389238	6.120512	6.393615	7.010286	6.692393	6.814394	6.053602	6.751007	6.827785	6.707521	6.930296	6.359697	6.620008	6.371355	6.568604	6.680944	6.451419	6.688031	6.22701	6.417619	6.340396	6.527238	6.46567
ACOT9	8.264913	7.31268	7.880534	7.660128	6.988974	8.144674	8.935819	9.028563	7.37941	8.814946	7.744036	7.338501	7.510596	7.733605	7.394529	7.925651	9.561332	8.851036	6.686978	7.666212	7.758859	7.684351	8.3793	8.83958	7.692871	7.994194	7.116227	7.756505	7.997684	8.291433	7.951313	7.602388	8.280986	7.548608	8.717656	7.907544	7.614275	7.341763	7.724221	7.766838	7.767401	8.394727	7.647521	8.033032	8.44112	8.718019	8.243141	8.016158	7.410883
ACOX1	8.212225	8.910667	8.728266	8.671846	8.292573	8.507468	9.25665	9.508612	8.538827	8.393819	8.633192	8.555353	8.527871	8.82761	8.908901	8.972583	8.60268	8.804867	8.711155	8.576612	8.902434	8.775537	8.685487	8.64828	8.339881	8.493167	8.670854	8.478116	8.708985	8.977174	8.783303	8.772093	8.396766	8.506047	8.350119	8.628784	8.687732	8.345315	8.351351	8.512221	7.819841	8.242448	8.319767	8.411109	8.811204	9.055837	8.710328	8.441869	8.230931
ACOX2	6.380635	8.008813	5.889226	6.771339	6.547894	7.389409	8.246126	7.431532	6.215145	7.154009	6.64496	5.638481	6.277359	7.7562	6.533154	6.292143	7.383874	7.302638	5.848625	5.890613	8.07865	6.066299	6.581246	7.104387	6.723299	6.096496	5.825115	7.360449	6.045223	6.849127	6.375972	7.024413	6.606208	6.801402	5.739732	5.361457	6.470901	6.060111	6.173551	7.682865	6.030169	6.235384	5.483253	5.880092	6.512749	5.904004	7.010316	7.531967	6.579995
ACOX3	6.428749	6.666011	5.753302	6.728417	6.402214	7.040308	7.433204	6.886683	6.127435	6.710478	6.181662	5.966271	6.028257	6.126352	6.326105	6.715804	6.318142	6.752092	5.652572	6.53754	6.340629	6.481479	6.394171	7.147292	6.481038	6.184565	6.381832	6.392297	5.544217	6.240321	6.337797	6.701033	6.050613	6.241161	6.029674	6.34102	6.228462	6.169734	6.336953	6.055682	6.149866	5.804275	6.031084	7.572685	6.810117	7.120687	6.711357	6.144066	6.672857
ACOXL	5.945721	6.516025	5.994499	4.791729	6.071643	5.891789	5.127517	5.486369	6.183274	5.18246	5.698822	5.767597	6.69861	6.203659	6.902377	6.225464	4.859381	5.657382	6.169168	6.383462	5.96364	5.937094	5.35561	4.894573	5.225508	5.998087	5.912985	6.343787	5.451428	6.126319	6.021736	5.896079	5.437143	6.165369	5.043231	6.012668	5.501814	5.645698	5.634139	6.367222	5.306047	5.858016	5.655342	5.493754	4.036042	5.823032	5.39114	6.333498	5.761003
ACP1	9.6027	9.86106	9.63033	9.539764	9.282693	9.705704	10.008708	10.077328	9.448125	9.619524	9.316249	9.209766	9.627362	9.492659	9.519802	9.718222	9.5239	9.756056	9.598259	9.606801	9.989889	9.752712	9.81109	9.256914	9.294774	9.36812	9.784287	9.108574	9.567542	10.026675	9.864959	9.70109	9.364854	9.523699	9.05971	9.634431	9.702657	9.410166	9.057705	9.479968	9.608789	9.292605	9.362726	9.206421	9.902566	10.006874	9.11275	9.488271	9.591152
ACP2	9.653107	9.369271	9.061004	9.124491	9.10859	8.907867	9.302295	9.528566	9.204949	8.887368	9.051265	9.180026	8.968752	9.2042	9.235392	8.966309	8.674494	9.526689	8.839201	9.251749	9.088362	9.154144	9.439798	9.346424	9.046038	8.95637	8.948338	9.686412	9.044644	9.940804	9.293207	9.262053	9.219768	9.623568	9.708412	9.346908	9.365419	8.988243	9.177657	9.379266	9.281422	9.554878	9.826326	9.269958	9.375685	9.860559	9.153529	9.298896	9.300582
ACP6	8.846362	8.230179	9.247877	9.043662	9.26831	9.00206	7.917726	8.303103	9.154688	7.907524	8.94826	8.932716	8.67499	8.648749	9.522926	8.738786	7.973875	8.244059	9.097968	8.985575	8.974435	8.240499	8.780315	8.754851	8.177019	8.797959	8.400796	9.545092	8.588684	8.489128	8.649887	9.128637	8.396562	9.13184	8.538272	7.915834	8.558995	8.828929	8.916542	8.391334	8.847935	8.671419	8.82955	8.45915	7.686543	8.504205	8.835102	8.11113	8.763893
ACPP	7.980931	8.625623	8.630303	9.096759	8.026873	7.827617	6.936367	7.368749	8.785808	6.826799	7.881309	7.942316	8.316262	8.534729	7.546568	8.593481	8.082867	9.071099	8.17502	8.337431	8.705069	8.104096	8.050015	5.783954	7.865727	8.736746	7.362866	9.372177	8.181715	7.653871	7.919399	8.827564	8.14186	8.54157	6.900485	9.635699	9.167997	8.20596	7.223142	7.28185	8.306124	7.454426	8.26653	7.559707	8.556951	7.703781	6.571946	8.901821	8.933074
ACPT	6.19111	6.396208	6.408245	6.277007	6.763923	6.364311	6.36601	6.298537	6.32758	6.050171	6.48208	6.624359	6.260762	6.716685	6.260023	6.597023	6.052879	6.466383	6.711004	6.424844	6.229209	6.419564	6.351575	5.931914	6.305742	6.181965	6.76092	6.327054	6.196438	6.762719	6.2457	6.153879	6.273243	6.484482	6.222708	6.108157	6.341549	6.439033	6.264489	6.664974	6.300832	6.115009	6.498493	6.437579	6.426471	6.388371	6.254394	6.171768	6.165031
ACRBP	7.212913	7.604038	6.880582	7.072338	7.450883	8.046287	7.090813	6.775402	7.536715	7.176597	6.791004	6.597817	7.735336	7.200703	8.043975	7.258517	6.785228	7.249064	7.892062	7.081638	7.058748	7.309617	6.514921	6.937037	6.944168	6.864741	7.746611	7.50043	7.522469	7.692288	8.317773	7.217492	6.565695	7.332294	6.15407	6.966527	7.128378	6.748957	6.218465	6.440639	7.227355	6.193809	6.50034	6.652542	6.427436	5.909627	6.552525	7.056874	7.059329
ACRC	6.745987	6.311667	5.909593	6.766198	6.397786	6.162708	5.446362	5.834179	6.458461	6.329167	6.623828	6.381734	6.308152	6.420323	6.800896	5.884044	6.538625	6.386542	6.318546	6.611483	6.049751	6.221778	5.742219	5.80344	6.020454	6.384574	5.872037	6.167342	6.007762	5.487558	5.631317	6.097839	5.822962	6.758432	6.495011	6.121805	5.07994	6.25971	6.412979	6.428905	5.764303	6.007516	5.738625	5.702541	5.578156	5.190147	5.803671	6.232834	6.411364
ACSF2	5.771084	5.725765	6.347537	6.918834	6.34878	6.345481	7.611609	6.663491	5.843835	6.787419	6.178497	7.003825	5.953138	6.065435	6.04573	6.239069	7.812643	6.719073	5.602288	5.64707	5.880702	5.92315	5.826836	7.809889	6.643928	5.684093	6.000572	5.497421	5.859938	7.184962	6.062255	5.780274	5.874439	5.590399	6.179248	5.305777	5.929814	5.218502	6.850488	5.725017	6.286857	6.344663	5.471523	7.320157	6.584581	6.736173	6.515993	6.436031	6.25562
ACSF3	5.915456	5.880797	6.368564	5.948446	6.239398	6.098265	5.935361	5.874263	6.303445	5.715502	6.265257	6.351889	6.465243	6.327959	6.273843	5.852489	5.523632	6.364524	6.277489	6.172397	5.839675	6.202661	5.896072	5.842868	5.919078	5.739671	6.019633	6.643493	5.807909	6.306503	6.033926	6.246293	6.008519	6.195014	6.699105	6.128975	5.954753	6.361203	6.473137	6.151921	6.345263	6.213749	6.242434	5.943239	5.716456	5.89976	6.493741	5.616222	5.892283
ACSL1	8.942398	9.678752	9.401679	9.661699	10.132344	9.611315	9.664145	8.990607	9.555004	9.663321	10.138756	10.237042	9.600999	9.766304	9.828329	9.593775	9.747562	9.498232	9.165486	9.184554	9.881857	9.358738	8.93373	9.838211	9.354959	9.666436	9.519416	9.451152	9.939256	10.107629	9.171835	9.468723	9.441556	9.579041	8.780537	9.802249	9.421422	9.517114	9.717768	9.401965	9.032115	9.438959	9.657176	10.104362	9.177043	9.294239	9.729572	9.730094	9.874112
ACSL3	9.770773	9.454448	9.514054	9.671022	9.672641	9.46743	9.465994	9.46783	9.808007	9.721327	9.745719	9.870806	9.494097	9.887147	9.829604	9.806405	9.858679	9.680087	9.858679	9.766947	9.788441	9.964421	9.569467	9.533956	9.466466	9.784675	9.430409	9.725458	9.752047	9.325156	9.811289	9.459932	9.759024	9.638684	9.529116	9.598569	9.556002	9.311312	9.854654	9.635834	9.412932	9.817233	9.310477	9.385195	9.709924	9.273902	9.677052	9.729682	9.493246
ACSL4	8.286863	8.386684	8.859131	8.815864	9.98688	8.782647	9.463066	9.127496	8.546057	9.989297	8.862721	8.488127	8.505173	8.540757	8.765115	9.089362	10.007579	8.577172	8.949817	9.008181	8.624511	9.104712	8.900344	9.386931	9.252059	9.609918	8.595983	8.25197	9.243321	7.562508	8.647967	8.855928	9.820264	9.471316	8.507215	8.435161	8.336595	8.896133	9.023135	9.542067	9.468231	8.887773	9.234032	8.26367	9.152924	9.923292	9.124523	9.068194	8.742258
ACSL5	6.685996	5.40177	5.902814	7.291694	5.530869	5.784384	7.495209	6.90802	5.333162	7.889942	5.276535	5.265025	5.042846	4.959254	5.158251	5.144511	9.095596	5.966682	5.820842	7.559281	5.644727	5.683383	5.557721	8.381098	5.539483	6.55547	5.082898	6.308651	5.831544	5.55899	5.591642	5.712184	6.726968	5.003703	5.782166	6.038256	5.49204	5.389349	6.271205	5.601213	6.598345	6.429822	6.109278	5.572293	6.528071	7.542179	5.786633	6.525462	6.755043
ACSL6	5.712653	5.679027	6.72037	6.393721	6.390982	6.341292	5.133514	5.514303	6.379319	5.434509	7.719312	8.097316	6.252802	6.181124	7.051006	6.447483	7.206649	6.56937	5.980363	6.137532	5.384902	6.277705	6.502813	7.534684	5.767789	6.401465	5.657592	5.671522	6.564972	7.505389	6.348303	6.16781	6.377259	6.920773	8.093097	7.059861	5.844403	7.203967	7.836045	6.211227	6.488466	6.602951	6.149363	8.831969	5.873974	5.129244	7.50714	7.187245	5.928724
ACSM1	5.721948	4.656463	5.602135	5.037295	5.799535	4.874339	5.092769	5.3868	5.448515	4.965597	6.336084	6.946506	6.225068	5.860176	5.474557	4.729241	5.94783	5.751805	5.55999	5.206148	5.660376	5.314324	6.883552	6.267339	5.624719	4.322821	5.548562	5.417251	6.067004	6.984694	6.600034	4.721606	5.493444	5.661477	6.524543	6.004209	4.71464	5.502365	6.505021	5.136168	5.808978	6.288001	5.28628	6.371939	4.87913	5.122489	4.726091	4.994386	4.986842
ACSM3	6.620375	6.518417	6.80072	6.187015	6.647093	7.016578	8.372196	8.245623	6.354095	7.034627	7.0664	7.617102	7.081835	5.992626	6.993326	6.465354	7.085985	6.940373	6.77209	6.686162	7.372127	6.68241	7.283307	8.304157	6.703185	6.565926	7.51536	6.394576	7.951388	7.6938	7.200145	6.666577	7.225865	7.050551	6.667691	6.956612	6.617671	6.150939	7.168824	7.051582	6.238056	5.929783	6.845897	7.629815	7.825985	7.733798	7.169441	5.994233	6.034083
ACSS1	6.506592	7.026232	7.284402	8.303828	7.126446	7.75447	9.026639	8.680429	6.840598	8.083937	6.118677	6.643347	6.721853	6.357245	6.852971	7.204541	8.483216	7.729488	6.627373	6.528107	7.214892	6.836647	7.008595	9.332138	7.588153	6.552605	7.401179	7.698299	7.205135	8.714186	7.327275	6.621142	6.701429	6.557185	7.093988	7.60988	7.678117	6.496033	7.192431	6.178896	6.636977	7.297106	7.263343	7.161812	9.195132	8.851104	8.410731	6.950107	7.5201
ACSS2	7.804332	7.162491	7.938633	7.701139	7.656368	7.186999	7.915436	7.844363	7.375311	7.846339	7.280179	7.989662	7.517506	7.646278	7.72011	7.474442	8.135402	7.580485	7.376292	7.552197	7.470913	7.6998	7.707717	7.773023	7.684397	7.507423	7.381632	7.996245	7.367572	8.184629	7.716596	7.491536	7.625052	7.869442	8.001285	7.544343	7.461709	7.375035	7.729802	7.597963	8.035515	7.691149	7.345949	7.773124	7.094955	8.058276	7.803664	7.739756	7.842663
ACSS3	5.175249	5.416136	5.68843	6.970641	4.625059	5.810679	7.113541	7.161958	4.843468	7.259403	4.971456	5.092692	5.346302	5.030378	4.772993	5.389421	8.058849	5.633282	5.298269	4.843468	5.032029	6.029787	4.768723	7.369258	4.938052	6.471867	5.179345	4.803033	4.94958	4.739406	5.246172	4.579476	5.246622	4.769555	5.81211	5.592129	5.299442	4.715042	5.37299	6.053095	5.930338	5.566287	5.540984	5.696461	5.949931	7.115757	5.340489	5.503648	5.669148
ACTA2	9.891951	7.684371	7.639051	9.808745	7.151349	8.597228	9.543763	10.009541	6.749909	10.471142	7.823663	7.01431	7.072965	7.189851	6.821519	6.671893	11.281964	8.052167	6.922733	6.560307	8.739802	8.748456	9.06087	8.753881	8.95591	9.181907	8.264522	8.749788	8.936347	8.722263	7.72297	7.367599	9.322266	7.149407	8.508513	7.854903	8.55424	7.279417	7.905516	8.115064	8.274474	8.866904	7.937288	8.505809	9.928243	10.254434	8.306151	8.063271	9.000891
ACTA2-AS1	6.513667	4.868929	5.877539	7.033144	5.769643	6.023509	6.421289	6.307129	5.121498	7.999259	5.37501	5.398212	5.42723	5.634504	5.31212	5.470043	8.538743	6.226663	6.254837	5.02127	6.220544	6.310065	5.881949	5.625657	6.081171	6.505454	5.658553	6.107803	6.37442	6.488545	5.961976	4.569758	6.182072	5.445282	5.593152	4.899142	5.388879	6.417052	5.816697	5.606235	5.19252	5.307577	5.336948	5.374662	6.219445	5.684981	7.229866	4.626249	5.662129
ACTB	11.566571	11.893594	11.794887	11.352559	11.805866	11.81143	11.445647	11.675639	11.605037	11.933887	11.771229	11.636391	11.865468	11.74083	11.473849	11.69257	11.805866	11.44881	12.216552	11.945008	11.805866	11.745343	11.736518	11.585253	11.67942	11.968813	11.910227	11.427372	11.688355	11.775951	11.780379	11.745343	12.018296	11.529214	11.670477	11.420859	11.738934	11.808281	11.438639	11.611065	11.650803	11.529214	11.85075	11.505611	11.357703	11.568986	11.769516	11.470226	11.546875
ACTBP9	5.82185	5.878002	6.204178	5.314869	6.063054	5.940165	6.051286	6.166962	5.71142	5.876062	6.001397	5.719468	5.913525	6.20699	5.885699	6.447726	5.876548	5.790449	6.168956	6.203351	5.911303	6.21028	5.714052	5.364373	5.920669	5.921189	6.165278	5.489506	5.978159	6.3008	5.835669	5.540301	5.642264	6.008642	5.282496	5.559217	5.93073	6.017129	5.514871	5.860388	5.48262	5.866092	5.951029	5.76118	4.772145	5.753371	5.942196	5.350269	5.840895
ACTC1	8.41198	8.434769	7.61621	8.084012	8.128068	8.400951	7.186619	7.422617	8.719922	7.106816	8.195997	8.80291	8.716031	8.545619	8.947629	8.49995	8.162879	9.013437	7.868538	8.215006	8.296169	8.403692	8.490073	7.291325	8.339924	8.053538	8.17723	8.729476	8.619732	9.168542	7.526344	8.460829	8.239668	8.62756	7.694493	8.48627	8.56756	8.224349	8.785202	8.764314	7.938429	8.539649	7.921129	8.007071	8.548801	7.288533	8.594736	8.678356	8.319961
ACTL10	6.01609	6.261229	6.142411	6.166118	6.365405	6.173664	6.242311	6.3719	6.025586	6.035805	6.02319	6.154762	6.079019	6.382053	6.289194	6.626914	5.632176	5.965355	6.166669	6.168697	6.23343	6.29558	6.32865	5.842192	5.830334	5.829616	6.372849	6.216277	6.236004	6.651323	6.20257	6.200936	5.926525	6.382994	6.186978	6.354339	6.362937	6.350558	6.094548	6.149879	6.109129	6.065558	6.120309	6.149391	5.943888	6.65095	6.02854	5.896948	6.098557
ACTL6A	7.427546	8.094662	8.343594	8.489225	8.442598	8.254195	8.602501	8.443171	8.056833	8.174468	8.213006	7.932943	7.869434	8.131461	8.26149	7.870483	7.964496	8.845145	7.999177	8.005496	7.661987	8.277507	7.813029	8.130531	8.420504	8.095893	8.020097	7.316173	8.255673	7.14494	8.177587	8.117473	7.763353	8.628857	7.662028	7.906106	7.958994	8.072218	8.266471	8.750557	8.465646	7.997373	8.221003	8.355568	7.79434	7.945965	7.848667	8.06831	7.62237
ACTL6B	8.462311	8.348406	8.472569	7.544892	8.238179	7.761261	6.524708	7.128502	8.559002	6.892262	8.620087	8.663372	8.323353	8.436983	7.553623	8.691718	7.358499	7.974408	8.08699	8.007583	7.72618	7.866949	8.562112	7.135061	7.978156	7.994461	8.588266	8.136447	7.554192	8.963566	8.355294	8.344137	8.121286	8.262541	8.747986	8.051064	8.257442	8.691877	8.650369	8.090565	8.060996	8.301144	8.018464	8.283975	7.256712	7.88282	8.150993	8.446225	8.575469
ACTN1	8.775404	8.311003	8.074591	8.05873	8.162498	8.415412	8.34335	8.531366	8.091391	8.820998	8.520752	8.257079	8.158749	8.132385	8.191932	8.368214	8.443747	8.270278	7.832259	7.979638	8.23353	8.241198	8.448095	8.711221	8.450241	8.664469	8.440428	8.335742	8.26402	8.719003	8.204435	8.568323	8.543672	8.152217	8.95307	8.38628	8.198567	8.430093	8.415308	8.458832	8.535464	8.751775	8.36438	8.909622	8.606348	8.910998	8.330647	8.284231	8.474945
ACTN4	9.537407	8.962699	9.464459	9.510839	9.142893	9.216807	9.315981	9.252846	9.115351	9.641258	9.102591	9.235568	9.13711	9.353975	9.667614	8.893013	9.705275	8.912434	9.087939	9.364514	9.1902	9.170102	9.18535	9.417952	9.457441	8.757603	9.12026	9.294961	8.906509	9.527479	9.355016	9.267546	9.069179	9.461101	9.545003	9.400544	9.281713	9.013361	9.329108	9.185018	9.318413	9.502215	9.157274	9.520902	9.048876	9.779415	9.465617	9.25322	8.978516
ACTR10	11.007527	11.005345	11.120064	10.803184	10.636703	10.820433	10.695183	10.304842	10.998467	10.891757	10.988631	11.075918	11.036264	11.019884	10.951261	10.708786	10.499555	10.962382	11.023558	11.093732	11.152472	11.103427	10.794235	10.827724	11.016369	10.976835	10.660982	11.00213	11.112782	10.537873	11.087075	11.027301	11.002929	10.849261	11.086939	10.723911	10.980339	10.919148	10.876596	11.091058	10.816321	10.901232	11.024625	10.713409	10.857365	10.900139	10.57851	11.057009	10.965355
ACTR1A	10.510831	9.959521	9.721161	9.906359	9.826824	9.862254	9.928984	9.569198	9.805718	9.915978	9.743961	9.881386	10.063737	9.973818	9.945249	9.963027	9.900518	9.955986	9.648725	10.039645	10.055752	9.905761	10.078427	9.583848	9.801817	10.019495	9.678143	10.2829	10.036562	10.150232	9.964177	9.967721	9.75522	9.87289	9.731688	10.006007	10.075929	9.87289	9.734276	9.9201	9.889993	10.017536	9.810911	10.121289	9.656378	9.986383	9.614784	9.784431	9.825665
ACTR1B	8.871354	8.891763	8.772108	8.878009	9.306147	8.804439	8.969673	8.918431	9.215473	8.47108	8.783762	8.947391	8.887507	9.080009	8.892353	8.903452	8.707927	9.078347	8.612982	9.066948	9.076025	9.009693	9.056408	8.36853	9.378035	8.655718	9.0689	9.214382	8.526025	9.361341	8.950804	9.066009	9.113642	9.190439	8.774027	8.784374	9.15632	8.90483	9.130566	8.825501	8.915737	8.640769	9.215004	9.374102	8.730127	9.274245	8.686345	9.233658	8.966232
ACTR2	8.300431	8.694022	8.961918	8.504608	8.515195	8.731624	8.793476	9.182709	8.664261	9.554837	8.698892	8.445223	8.621579	9.026364	8.725086	8.799679	8.622824	8.777519	9.008826	8.737985	8.977311	8.836341	8.989216	8.539359	8.774484	8.915926	8.993164	8.285012	9.019001	8.114545	8.550536	8.649291	8.797754	8.418306	9.040983	8.44218	8.459898	8.705308	8.723189	8.858287	9.045343	9.007752	8.480131	8.480131	8.767149	8.783676	8.633492	8.675386	8.207812
ACTR3	10.214427	10.141507	9.903567	10.019578	10.01576	9.977348	10.165779	10.271158	9.998956	10.758876	10.092875	10.145487	9.886634	9.751303	10.477183	10.157974	10.097548	10.177871	10.222687	10.038672	10.039697	10.194762	10.200425	10.478956	10.107369	10.499892	10.205523	9.889619	10.268853	9.844367	10.086386	10.08845	10.129628	10.344019	10.423449	10.386996	10.002117	10.181852	10.191492	10.252221	10.298812	10.243433	10.342729	10.260195	10.302985	10.331966	10.110233	10.037216	10.125711
ACTR3B	8.52186	9.445378	9.209302	8.66919	9.107021	9.216151	8.382275	8.678943	9.518864	8.009237	8.682056	8.367307	9.627414	9.492839	9.270683	8.998821	7.752927	9.12809	8.92241	9.485183	9.461378	9.108081	8.889888	7.561371	8.686102	9.41575	8.833768	9.197674	9.370704	8.713942	9.392371	9.175685	8.366398	8.812096	7.839775	9.200697	9.148972	8.647851	8.535948	8.484183	8.088562	8.825419	8.703654	7.606801	8.735677	8.920939	8.117792	9.298454	8.410273
ACTR3C	7.376717	8.241441	7.897746	8.387793	8.055723	7.656367	8.368515	8.589317	7.52638	7.531308	7.174202	7.004687	7.869496	8.1611	7.910475	8.461281	7.602404	7.877395	7.8246	8.11848	8.325904	8.236213	7.74399	6.616974	8.038598	8.08274	7.513578	8.181756	8.175198	7.354084	7.892544	7.521077	7.289882	7.997146	6.244934	7.804246	7.940666	7.62353	7.316038	7.468355	7.538606	7.580074	7.056622	6.711165	9.092606	8.398186	7.571847	6.961847	6.759721
ACTR5	7.161394	7.133204	7.204744	7.044137	7.548048	6.947427	7.260584	7.076388	7.114177	6.874381	7.13467	7.266382	7.29886	7.326112	7.243537	7.191013	6.991548	6.989942	7.353679	7.146616	7.275805	7.460548	7.03562	7.390832	6.905467	7.209425	6.970595	7.600103	7.462908	7.467166	7.248044	7.30731	7.407275	7.373399	7.39993	6.728108	7.566612	7.087175	7.054734	6.889841	6.950743	6.940466	6.941977	7.293589	6.95458	7.438448	7.597862	6.736435	7.223647
ACTR6	8.484055	8.661894	8.506612	9.384859	8.877045	8.563414	8.318015	8.306791	8.759762	8.506911	9.068781	8.899825	8.977092	8.78551	9.030464	8.948929	8.407061	8.661894	8.933964	8.649445	8.832097	8.782705	8.934999	8.214767	8.650344	8.723506	8.534279	8.557383	9.107613	8.222231	8.899469	9.069527	8.695429	8.771104	8.621358	8.295504	8.802168	8.637459	8.698267	8.139717	8.537219	8.468938	8.622	8.768487	8.267641	8.154356	8.434031	8.817388	8.87951
ACTR8	7.633256	7.665155	7.679662	7.861726	7.911981	8.034666	7.837868	7.872985	7.803047	7.718607	7.654028	7.634365	8.065247	7.706472	7.794765	8.02319	6.873468	7.994177	7.893638	7.95451	8.042029	8.014596	8.008589	7.129085	7.641644	7.842907	8.052432	8.189921	8.015645	7.583406	7.801644	7.992433	8.003775	7.920481	7.055758	7.687645	7.815714	7.682757	7.13467	7.684414	7.991855	7.701634	7.753514	7.534195	7.670947	7.791739	7.952971	7.749372	7.265148
ACVR1	8.235234	7.979111	8.954297	8.604621	8.237954	8.805338	8.219834	8.815041	8.528435	9.077205	8.625562	8.30471	8.294834	8.960298	8.707844	8.479752	8.37983	8.757271	8.422269	8.27968	8.404774	8.453266	8.689424	8.506506	8.282293	8.266921	8.731964	7.552442	8.251857	8.173119	8.530092	8.573012	8.366923	7.875638	7.610067	7.881795	8.956677	8.557343	7.999006	8.76335	8.467399	8.16707	8.633373	7.811062	8.304396	8.68072	8.250064	8.886721	8.284221
ACVR1B	8.678946	9.982198	9.591214	9.558264	9.170808	9.90645	9.802923	9.825515	9.468536	8.959902	9.887567	9.550648	9.87654	9.637404	10.035881	9.931715	9.300204	9.276726	10.348191	10.019034	9.384178	9.416439	9.517388	9.88261	9.49976	9.704514	10.254043	9.277707	9.721074	9.624911	9.498338	9.70297	9.355071	9.376873	8.421318	9.167014	9.249474	8.59125	9.654546	9.004461	8.729927	8.521599	8.915978	9.398326	9.561287	9.169902	9.700392	8.942907	8.886738
ACVR1C	8.356063	9.149674	9.518316	8.826611	9.713893	9.441149	7.949332	7.96231	9.506039	7.764173	9.398676	9.497042	9.041964	8.305018	8.541476	9.510615	8.355753	8.53783	10.037272	9.654976	8.082868	9.29515	9.197803	8.059137	8.307818	9.183387	9.583935	7.717067	9.48386	8.182384	9.276763	8.638178	9.332284	9.109254	8.62953	8.610042	8.792407	9.573741	10.003331	8.186907	8.803984	8.7583	9.180094	9.015111	8.951129	7.445037	9.488082	8.668674	8.202103
ACVR2A	9.772162	9.574382	9.636177	9.537406	9.468511	9.837644	9.441419	9.642521	9.433001	10.136103	9.477672	9.483702	9.393328	9.407539	9.664344	9.476822	10.065777	9.64557	9.693021	9.40177	9.361413	9.447628	9.400133	10.12225	9.506958	9.680391	9.445002	9.613569	9.517392	9.12937	9.466704	9.466704	9.751749	9.417185	9.79142	9.566808	9.458879	9.401074	9.572508	9.983671	9.589554	9.516634	9.689201	9.641249	9.411217	9.209494	9.895381	9.550677	9.501931
ACVR2B	8.227255	8.115451	8.575231	8.347803	8.734655	7.841188	8.032195	8.492293	8.19252	7.754456	8.628272	8.46187	8.187644	8.070708	8.533859	7.978875	8.028903	8.456496	8.249571	7.958884	7.815373	8.191063	8.070442	7.928546	8.341791	8.496062	8.445519	8.564948	8.518727	7.552053	8.53186	8.286133	8.469803	8.08597	8.497951	8.085646	8.398865	8.656052	8.495862	8.519749	8.73655	8.157802	8.321863	8.529449	8.417262	7.924147	8.364311	8.390975	8.19641
ACVR2B-AS1	6.572515	5.824943	6.227981	6.627238	6.346886	6.183149	6.651769	6.548235	6.503585	5.580172	6.762334	6.794198	6.675957	6.042504	6.683311	6.503585	5.460311	6.429653	6.456999	6.487009	5.702697	6.212039	6.076776	6.325345	6.099441	6.555966	6.442233	5.685388	6.944543	5.480115	6.213618	6.072527	6.044325	6.339321	6.343735	6.096189	6.262931	6.547464	6.276241	6.337725	6.67625	6.512718	6.753646	6.037665	6.329931	5.321752	6.281312	6.269135	6.626805
ACVRL1	8.055884	5.761834	6.057495	7.327156	6.517656	5.596388	7.532207	7.580408	5.968989	8.183059	5.775645	6.168519	5.681389	5.808169	5.822398	6.019791	8.571649	6.613837	6.449791	6.196932	7.018332	6.942759	7.406215	6.996589	6.955503	6.295039	7.050359	7.080936	7.357211	6.371347	6.97286	6.404743	7.08216	5.942289	7.360032	6.656936	6.63504	6.309496	6.528182	6.466651	6.073478	7.241676	6.476891	6.49923	6.916108	6.789123	5.949627	7.757508	6.470844
ACYP1	10.197483	10.648821	10.796273	10.244713	10.244097	9.939496	10.040388	9.926143	10.78116	9.961719	10.623248	10.545518	10.748739	10.341381	10.458748	10.421058	9.985128	10.352667	10.723428	10.47167	10.445241	10.738765	10.45006	10.668422	10.418465	10.093747	10.855876	10.420467	10.242884	10.78116	10.861979	10.550667	10.677408	10.436914	10.649129	10.479499	10.52207	10.786969	10.616061	10.233739	10.477236	11.370158	11.569318	10.486565	10.103121	10.230794	10.288157	10.562363	11.045612
ADA	6.190287	3.527246	5.078019	6.031748	5.054273	5.439236	7.491757	6.74021	4.780809	6.760203	3.49618	4.602366	4.874491	4.33218	3.94425	3.94425	7.593542	5.274626	4.731498	4.911779	4.262312	4.374411	4.693526	6.505891	4.631412	5.932768	4.411877	6.895465	4.759989	5.307167	4.386312	4.722308	6.114184	4.149662	6.316145	4.916498	5.203169	4.398143	4.672654	4.631992	6.167006	5.858955	5.427677	5.067435	6.717967	7.050746	5.24756	5.31755	4.085993
ADAL	6.560616	7.344767	6.704033	7.277145	7.76926	7.279207	7.183531	7.014091	7.300788	6.411999	7.406979	7.104988	7.338362	7.039192	7.381142	7.253386	6.642854	6.670154	7.342341	7.157971	7.527766	7.116489	6.755216	6.726712	6.682213	7.539911	7.16043	7.272535	7.639318	7.480264	7.21439	7.228133	7.364468	7.583282	6.852807	6.876921	6.790597	7.019058	6.796863	6.315369	6.833711	6.767097	7.116608	7.318608	6.440671	6.14582	7.120481	7.682255	6.91027
ADAM10	8.195785	7.828019	8.185268	8.116458	7.924798	7.980324	8.546481	8.316495	8.294947	8.686373	8.207735	7.956373	8.211659	8.363028	7.991763	8.338502	7.614179	8.160417	8.435345	7.793575	7.953543	8.32132	8.356333	8.471346	7.847464	8.24952	8.649736	8.052226	8.530367	8.071674	8.415569	8.088836	8.76386	8.469682	8.40328	8.375656	8.193688	8.675812	7.778267	8.507879	8.381262	8.352303	8.796689	8.190574	7.965459	7.955135	8.461839	8.029266	7.930173
ADAM15	6.956185	6.507663	6.933267	7.151745	6.861394	6.696009	7.135382	7.205148	6.398154	7.022075	6.48998	6.755235	6.512551	6.70666	6.667765	6.953271	7.193487	6.886853	6.722243	6.655558	6.759449	6.539997	6.921451	6.529453	6.503034	6.201791	6.84266	6.802441	6.525174	7.497347	6.877674	6.631008	6.39057	7.02073	6.665735	7.01483	6.789503	6.776588	6.805576	7.737459	6.697897	7.096451	6.791535	6.74415	6.391992	7.400919	6.684749	6.747919	6.636839
ADAM17	8.689323	8.608195	8.478618	8.626702	8.82795	8.717956	8.560576	8.388597	8.834482	9.087491	8.796881	9.009472	8.554632	8.489873	8.639914	8.460614	8.58779	8.606464	8.826705	8.601963	8.568995	8.350401	8.397611	9.019978	9.036921	9.375761	8.77237	8.029927	8.559904	8.696168	8.64812	8.683714	8.945258	8.814797	9.005106	8.365758	8.5094	8.920733	9.045162	8.65353	8.802131	8.763839	8.949758	8.687712	8.823624	8.515897	8.879657	8.485969	9.090562
ADAM19	6.983492	6.86385	5.533073	6.574936	5.83776	6.026173	7.065616	7.336147	6.043138	8.700272	5.635614	5.650059	5.699981	5.385438	7.865434	6.232785	8.240127	5.587936	5.829894	5.919045	6.11972	5.562422	6.483337	8.550906	6.996059	7.660473	6.265877	5.785948	6.242954	5.696588	5.906645	6.851442	7.232291	6.841653	8.028848	5.34452	7.271923	6.766321	6.325634	7.000903	7.643477	7.147158	6.804246	6.122895	7.32505	7.442847	7.246041	7.475905	6.155136
ADAM22	7.996542	6.667459	6.994152	7.830797	7.339963	7.174883	6.433009	6.178176	7.478787	7.383014	6.999681	7.539719	8.062981	7.72947	7.76647	7.192609	6.285663	7.480177	7.281961	7.707187	7.30197	7.956787	7.76647	6.427283	7.276178	8.229919	7.408398	7.65299	7.768741	7.125278	7.973679	7.516889	7.716469	6.675032	7.714109	7.665052	7.535682	8.179473	7.419176	7.05297	7.716163	7.439711	7.113584	8.230585	7.980602	6.671216	7.646473	8.333393	7.815781
ADAM23	4.598435	5.464518	5.335495	4.129205	5.823058	4.607639	4.478304	5.024779	3.875244	7.009984	5.525924	5.328134	4.523774	3.5034	6.006707	4.503479	6.157763	4.694907	6.249997	5.276251	4.358246	5.460726	5.285956	6.589995	3.530187	5.026428	4.237403	4.558443	3.426253	5.221854	4.454913	5.691896	5.131438	5.437637	6.432918	4.139822	4.464204	5.646707	5.624819	5.114105	5.381803	4.485533	6.345269	5.902043	4.445742	6.244737	4.77072	4.123832	6.928816
ADAM28	5.589377	4.410719	5.14703	6.49102	4.354604	4.771636	6.720473	5.407414	5.262151	7.939719	4.986172	4.981135	4.800689	4.429044	4.824435	4.730423	8.118553	5.268457	4.627167	5.720349	4.506835	4.602081	5.192377	7.96902	5.82344	4.295646	4.419518	5.20079	4.896606	5.016877	4.415383	3.643563	5.596917	4.105121	6.202922	5.003549	4.063139	4.562209	6.994287	4.837001	6.227501	5.434071	5.233753	6.01396	6.52159	6.708482	5.578512	5.586201	6.449213
ADAM33	7.477053	6.801519	7.450998	7.370654	7.385602	7.03087	7.192309	7.116046	7.246055	7.966192	7.267834	6.874223	6.965591	7.042178	6.857596	6.91054	8.47131	6.702196	7.332608	6.75906	6.827325	6.530652	7.076547	7.939035	7.571132	7.453962	7.189517	6.822999	6.913369	7.17184	6.545789	6.945239	7.264564	7.096505	7.404002	7.017112	7.017402	7.322649	7.559967	7.37419	7.658431	7.294894	7.32329	7.239163	6.871079	7.325295	7.958262	7.343582	7.290411
ADAM8	6.888415	7.337052	7.122766	6.606273	7.071382	6.253791	7.486736	6.557776	7.089519	7.881844	7.228436	8.128165	6.848159	7.417018	7.312745	7.166821	7.010292	6.689801	6.419472	6.772262	6.335529	6.284482	6.723626	8.3396	7.419557	6.933215	6.619106	7.31561	6.291657	7.944331	6.850617	6.787923	6.503183	7.379245	7.615986	7.562766	6.779248	6.884836	7.972551	7.610991	7.157237	7.69073	7.043342	8.422471	7.007912	6.91319	7.208301	8.312924	7.540075
ADAM9	8.920771	9.761222	9.25441	8.818411	8.888547	9.310162	9.233443	9.312008	9.25657	10.132809	9.225683	9.065913	9.034828	9.013864	9.447763	9.585606	9.642326	8.951797	9.295814	9.362121	9.028466	9.491876	9.552108	9.478605	8.966905	9.069517	9.41339	8.431721	9.513638	8.801066	9.184681	9.160268	9.5459	8.938441	8.706844	8.910294	9.344015	9.516832	9.172504	9.276037	9.223855	9.061206	9.470663	9.258459	9.12213	9.838765	8.856252	9.599858	9.371787
ADAMTS1	9.019293	6.16239	5.524544	7.192707	5.68284	6.676737	8.397699	8.082581	5.509016	8.877269	6.103641	5.364006	5.426513	5.268595	5.076435	5.400032	10.71675	7.355783	7.227358	6.498207	6.174877	7.702951	6.580927	6.181006	6.916158	7.630208	6.800022	7.942346	6.857151	5.554969	5.929679	5.606347	8.600721	5.178162	7.756436	8.566016	6.173715	6.272746	6.604583	7.429928	7.529211	7.096289	6.77994	5.68391	8.289884	8.655586	6.608575	6.423649	6.486491
ADAMTS10	5.753876	6.134599	6.426582	5.717381	6.00284	6.040606	6.218952	6.106436	5.674493	6.187611	6.075622	6.167623	6.185131	6.073474	6.183976	6.134599	6.500654	5.943074	6.062106	5.945724	6.086026	6.054335	6.038851	6.313318	5.628167	5.85335	6.193963	6.476655	5.747298	6.686657	5.96379	5.944491	5.59971	6.366459	6.311429	5.923314	6.251952	6.035103	5.894577	5.870099	6.010249	6.062619	5.74189	5.811049	6.04838	6.310975	6.183242	6.005043	5.954516
ADAMTS12	6.07257	5.200923	5.303876	6.726926	5.847039	3.893373	6.569666	6.068507	5.551676	8.430778	5.600747	5.511995	5.220107	5.324967	5.431616	5.403292	6.657695	5.067964	5.462117	5.478112	5.809379	4.997792	5.276189	6.581402	5.534488	5.836098	6.078195	5.791411	6.136014	5.239455	5.373268	4.114378	4.901225	5.10734	5.853157	5.184073	4.822571	4.839665	5.427545	5.364631	6.46805	6.257815	5.30889	4.962119	6.197166	6.677255	4.943311	6.593621	5.34464
ADAMTS13	8.171781	7.776368	8.079289	7.476175	7.990268	8.292629	6.986125	7.054159	8.487711	7.268401	7.821937	8.309999	8.385035	8.377182	8.088015	8.047379	6.912175	7.97681	7.83171	7.921781	7.557754	7.957828	7.532196	7.302826	8.032538	7.902735	7.575323	8.333112	7.65567	7.906188	7.845235	8.131302	8.070172	7.671197	7.68897	8.123813	8.121527	8.340227	7.886738	7.352153	8.505363	7.978185	7.929921	7.645977	7.977049	7.377522	7.956351	8.335847	8.312453
ADAMTS16	5.160911	5.38026	7.305735	6.155469	5.589987	6.166392	7.950761	7.590337	6.070975	6.631983	5.272409	5.423113	5.651726	5.883607	5.334031	5.169425	7.72047	5.671233	5.178794	5.355969	5.746309	5.566804	5.872331	7.075867	6.164199	4.848093	6.267355	5.514901	5.177276	6.827821	4.749974	5.511436	5.137775	5.326745	5.271912	5.33647	5.888928	5.22367	4.576835	5.435054	5.667882	5.108763	5.611215	5.488703	7.214724	7.892522	5.684909	5.564744	6.053411
ADAMTS17	4.137483	5.018958	5.574924	6.347645	4.514237	5.842397	7.168842	6.556044	6.520213	5.602518	5.285108	4.564689	4.52202	5.769286	5.077132	5.777839	5.293828	6.759499	4.651724	4.584972	6.488889	4.708981	4.857189	6.963776	6.421729	5.049817	5.629379	5.510072	4.627346	5.586861	4.705952	5.200308	7.048292	7.560762	7.078511	7.92442	7.030356	5.902894	6.920797	7.812064	5.061752	7.242169	6.344592	6.175366	7.009142	7.425632	7.727091	6.510668	7.81415
ADAMTS18	5.871125	6.472356	7.818012	4.821406	6.526889	6.584771	4.134296	5.093713	6.986114	5.994507	6.383025	6.825696	7.653513	6.62873	6.036477	7.126916	5.339026	8.105814	5.615598	6.337054	6.22182	7.150739	6.613511	5.08552	7.142393	7.54152	7.19529	6.952493	7.168858	5.457177	7.357762	7.180167	8.209283	6.637883	6.985272	6.549117	7.002266	8.436257	5.621039	5.904411	8.301867	6.442433	7.588475	5.68508	7.069043	4.503417	4.441165	6.938209	7.360111
ADAMTS2	7.277998	7.920979	7.617278	7.610734	7.260344	7.502464	6.372201	7.096911	7.514396	8.084285	6.166243	6.081302	7.90451	7.39268	7.102814	7.248044	6.370547	7.085766	7.475432	7.462653	7.891938	7.210386	7.312985	6.184705	7.461102	7.419987	7.658516	7.786357	7.478884	6.4903	7.833562	7.313945	6.385549	7.350847	7.209903	7.058555	7.311002	7.38719	6.090657	7.282267	7.726279	7.597093	7.227872	5.678684	7.148846	7.094	6.65631	7.203295	7.17712
ADAMTS5	7.206472	7.37225	7.65462	8.340407	7.874596	7.105905	6.246976	6.339285	8.076189	8.501001	6.478848	6.881323	7.625217	6.581865	7.371375	7.764374	9.059042	7.443055	8.532392	7.475868	7.192608	7.452192	7.451521	6.274934	7.58675	7.698851	8.256616	7.65084	7.939285	6.249001	8.033906	8.017974	7.681202	7.773808	7.172593	7.269923	7.849994	7.716462	7.414075	6.832052	8.310965	7.525725	7.659971	6.70461	7.567807	6.095477	7.717046	7.674347	6.983321
ADAMTS6	6.37356	7.244024	5.720047	5.349746	6.31307	5.860148	4.044573	4.821962	6.496041	6.165711	6.768351	7.083866	6.100942	6.008636	6.245536	6.256336	6.767728	5.331681	5.615023	5.448143	6.076331	5.857976	6.507715	7.579332	6.529948	6.838937	5.63356	5.893221	6.382387	5.698913	5.638943	6.575445	6.80396	6.382735	7.615006	6.708992	6.383513	7.258133	7.207994	6.875803	8.29201	6.234266	7.283912	7.248834	6.05711	5.654444	7.385101	6.108247	7.187493
ADAMTS9	8.894313	5.972793	5.618084	7.332992	6.548792	7.267338	9.513715	8.14625	6.151891	8.550848	7.271623	6.668065	5.704239	6.617144	5.982712	5.420408	9.383051	7.78253	5.961255	7.062431	6.045378	6.201484	6.855097	8.329996	6.660972	7.616021	6.311749	7.305134	6.638865	6.632895	6.232016	7.357427	7.972486	5.843653	6.926364	8.147214	7.084439	6.699331	6.779904	8.152213	8.369776	8.408965	6.187084	6.788945	7.925979	8.868682	7.533081	7.082089	7.097823
ADAMTSL1	6.919064	7.953347	7.494968	6.763384	7.584197	8.183863	6.995554	6.277515	7.412518	6.854874	8.149753	8.059135	8.463625	8.39755	7.990078	7.286201	8.150036	6.865105	7.311582	7.585564	8.24051	7.580184	7.664465	6.925944	7.048015	6.98651	8.434086	7.513557	7.693912	7.478591	6.716986	7.837547	7.120236	7.648167	6.163684	6.867749	7.102391	6.880678	7.531949	6.771492	6.752832	7.743848	6.553152	7.29825	7.017785	7.368768	8.095524	7.487594	6.529585
ADAMTSL2	7.664648	7.408647	7.205006	7.669198	7.588737	7.214436	6.562704	6.748672	7.876722	7.202916	8.167262	8.092522	7.800849	7.881584	8.105684	7.709277	7.392575	7.373113	6.834861	7.106685	7.481806	7.105686	7.244834	8.457575	7.793214	7.344054	7.460503	7.879966	6.837141	8.476287	7.289101	7.495063	7.07291	7.804068	8.98158	7.823559	7.62938	7.567971	8.579311	7.780817	7.613679	7.978372	7.535836	7.902317	7.488847	7.629103	7.888805	8.128406	7.359402
ADAP1	7.25241	6.409636	5.885647	7.147419	7.223341	6.73952	8.26789	7.500069	6.530026	7.019639	6.967758	7.109936	6.447811	6.983755	6.531519	7.414262	8.353329	6.813711	6.074607	6.967389	6.498217	6.380108	7.247334	7.583033	7.066746	6.542213	6.553407	6.712322	5.995166	7.592298	7.227939	6.277676	8.165643	7.117982	7.815859	7.278861	7.071047	6.46882	6.301066	6.817231	7.07143	7.074105	6.226582	7.539016	6.558436	7.375343	7.061691	6.661863	9.126824
ADAP2	6.374569	6.871563	6.389861	6.433247	6.422817	6.710807	6.196604	6.252293	6.670412	7.752516	6.358797	6.278272	6.313683	7.544452	6.802165	6.74527	5.908665	5.926198	6.68581	6.345405	5.964819	6.442854	5.903236	6.734164	6.277056	6.129311	6.054948	6.83727	6.143978	6.030853	6.36578	6.080537	5.111927	5.887297	5.986951	6.601425	6.086272	5.55546	6.526073	5.002211	5.776364	6.437458	6.207898	5.78946	6.045054	6.917738	4.974093	6.075557	6.162722
ADAR	12.65595	12.86203	12.62732	12.616877	12.897962	12.751415	12.51085	12.569171	12.786455	12.738704	12.958217	12.987908	12.8561	12.837209	12.778966	12.661293	12.453616	12.661293	13.052487	12.86203	12.712926	12.695808	12.638774	12.702302	12.798586	13.017354	12.707867	12.837209	12.751415	12.574289	12.772444	12.811226	12.950548	12.84409	12.84409	12.579157	12.627701	12.973202	12.759386	13.218006	12.995279	12.639155	12.862411	12.798967	12.458826	12.468233	12.877006	13.002364	12.823729
ADARB1	6.560077	6.523913	6.823019	6.266658	6.558873	6.927185	6.580873	6.580873	6.125153	6.642801	6.316982	6.668789	6.543751	6.488972	6.761902	6.366717	6.750203	6.236407	6.589095	6.442316	6.594648	6.932107	6.659628	6.449417	6.768024	6.387725	6.810156	6.817531	6.501848	6.64206	6.696336	6.233633	6.776831	6.611082	6.371262	6.143096	6.473368	6.223187	6.133392	6.76619	6.559867	6.486414	6.262644	6.796036	6.174749	7.152576	6.300575	6.60421	6.318638
ADAT1	8.569547	8.674515	8.892106	8.727671	8.894256	8.511583	8.374689	8.510733	8.464888	8.196299	8.06319	8.074037	8.97539	8.096269	8.383388	8.840188	8.178946	8.229929	8.51044	8.872826	8.602186	8.987521	8.50314	7.918242	8.34374	9.217492	8.697939	8.20923	8.923458	8.540393	8.411001	8.600366	8.398372	8.681223	8.2351	8.46897	8.586663	8.405653	8.650553	8.574337	8.079493	8.724487	8.363951	8.019585	8.515671	7.59326	8.786625	8.091834	8.093249
ADAT2	7.447051	7.423375	6.945791	6.847007	7.157006	7.108131	7.016392	6.590206	6.923227	6.472593	6.857128	7.363659	7.315447	7.189685	7.140307	6.64525	6.043848	7.134231	6.810501	6.934157	7.087332	6.717602	6.377523	7.265668	7.217305	7.042541	6.550825	7.737	6.74	7.525033	6.894071	7.126271	6.760962	7.337823	7.027641	7.252813	7.1042	7.174375	7.210708	7.314781	7.167714	6.68294	7.202282	7.538704	7.009213	6.396604	7.436118	7.1824	7.292877
ADAT3	6.486527	6.184178	6.601744	6.324483	6.48183	5.927464	6.242807	6.56333	5.935701	5.410986	6.1888	6.642397	6.536546	6.154556	6.681909	6.117367	5.645907	6.316773	6.404897	6.121031	5.921538	6.357223	6.048398	5.998341	6.096291	5.262602	6.293919	6.317315	5.992241	6.545509	6.152607	6.324971	5.849593	6.516026	6.752567	5.979582	6.271382	6.048845	6.020314	6.337764	5.86192	6.29236	6.186066	6.258833	5.572396	6.479616	6.335825	6.114546	5.775332
ADCK1	9.098656	8.575324	8.302605	8.395863	8.660243	8.117807	8.787152	7.993433	8.53848	7.984711	8.711589	8.613371	8.537549	9.014744	9.178401	8.472085	7.95826	8.756554	8.270888	8.434648	8.420055	8.633531	8.707832	7.901663	8.62976	8.803782	8.088976	8.877816	8.383348	8.584307	8.560861	8.325794	8.161596	8.669709	9.027533	8.726828	8.238298	8.929169	8.564478	8.821415	8.586838	8.716752	8.545657	7.957215	8.252848	8.962508	8.172764	8.784154	8.490969
ADCK2	7.768376	7.750226	7.162721	7.422078	8.209756	7.357059	7.410098	7.441779	7.49842	7.384501	7.557977	7.601688	6.887161	7.910411	7.356432	8.029863	6.928191	7.451394	7.357711	7.800694	7.75924	7.453986	7.699931	7.009925	7.452276	7.184562	7.4275	7.809936	7.471279	7.327526	7.699931	7.42078	7.144747	7.726988	7.656827	7.647869	7.746972	7.408168	7.673348	7.383544	7.340593	6.998376	7.282854	7.49176	7.191873	7.623852	6.751853	7.467767	7.584259
ADCY1	9.453862	9.519179	9.572872	8.418454	8.976983	8.909735	8.723828	8.734605	9.584412	8.082924	9.080293	8.11929	9.675501	8.78144	9.034864	9.434149	8.103266	9.082234	9.514449	9.652625	9.679952	9.665808	9.532175	7.739895	8.859125	9.404016	9.555253	8.795592	9.870412	8.465838	9.425288	9.73759	9.423783	9.14636	8.513594	9.30997	9.542104	10.158829	8.709493	9.274398	8.867802	9.041581	9.567956	8.020251	9.47326	8.437887	8.683088	9.243407	9.232907
ADCY10P1	7.14191	6.438769	7.690964	6.999503	7.030184	7.255303	7.078351	6.781694	7.25842	7.318237	8.228267	7.617446	6.903912	7.005517	7.046775	7.465698	6.971926	6.96245	7.846382	6.640671	6.482037	7.227081	7.150135	8.023122	6.924099	6.88805	6.691283	7.897784	7.741664	7.266549	7.556914	6.828361	8.050229	7.972958	7.426969	7.519468	6.848933	6.9434	8.005183	6.812671	7.507344	8.07838	8.052445	7.37756	6.679767	6.448492	7.284018	7.114535	7.890708
ADCY2	7.21405	6.170955	6.778481	5.62722	6.206696	6.65165	5.604186	5.89205	6.536531	6.870997	6.93445	6.376226	6.725461	6.652665	5.689004	6.008732	6.278897	6.65199	6.047434	5.896655	6.073248	6.720413	8.02006	5.958338	5.77278	6.748804	5.910891	7.146353	5.926898	6.240803	6.432949	6.120858	6.021617	6.998792	7.590092	7.676763	6.173692	8.595186	6.772657	5.627177	7.216896	6.775873	7.69016	7.160914	6.908818	6.158216	4.931764	6.660872	7.457119
ADCY3	8.568918	7.343375	7.742764	8.611502	8.030509	7.671553	7.964948	8.055185	7.458016	9.228351	7.747371	8.012094	7.813332	8.155185	8.008091	8.041005	9.582045	7.531012	8.111821	7.826578	7.722898	7.536096	8.325909	8.761337	8.429435	8.343602	8.142711	8.017965	8.210807	7.774778	8.352204	7.912342	7.960147	8.199964	9.272461	7.634305	8.123063	7.476109	8.019233	7.977686	7.824682	7.938983	7.351096	7.517953	7.17796	8.335626	7.274627	8.224192	8.194907
ADCY4	8.998916	6.48102	7.458661	7.254721	7.478063	6.654778	7.885817	7.975684	6.317091	8.66635	6.70166	6.450938	6.689814	6.480582	6.69359	6.21156	9.198879	6.389656	6.942577	6.760977	6.606297	7.32259	7.073511	7.640541	8.177117	8.352859	6.870512	7.880379	7.183976	7.094225	6.85465	6.79323	7.702539	6.6148	8.953005	7.053769	6.819771	6.755426	7.051015	7.010852	6.9916	7.521601	7.944447	7.438097	6.910153	7.293339	7.310088	8.670805	7.202725
ADCY5	5.924834	5.285597	7.183745	4.965549	5.533394	5.781334	6.402801	6.034899	5.515779	6.658339	6.328546	5.400184	5.747079	7.201079	5.495125	4.226813	5.826355	5.574152	5.507686	4.82835	5.524537	7.512453	5.125307	6.553522	5.512867	7.423841	5.220514	7.122167	7.433962	5.415964	5.047956	6.938401	7.675832	5.797103	5.442734	6.648589	5.3844	5.084747	7.135637	5.610516	5.611649	5.952025	5.955575	6.540025	5.210902	6.864144	5.563093	5.746361	7.4712
ADCY6	8.13836	7.718688	7.669138	7.519151	7.747495	7.598462	7.78136	7.435804	7.908439	7.311397	7.900696	8.191394	7.618399	7.772211	7.748843	7.662627	8.355214	7.6187	7.682263	7.393964	7.443806	7.606637	7.721025	7.933166	7.689865	7.854487	7.73998	8.373827	7.681715	7.921964	7.802949	7.599422	8.177867	7.870867	7.778514	7.975226	7.740376	7.647318	8.356213	7.513719	7.376505	7.635156	7.497944	7.889388	7.395232	7.269144	7.606428	7.933587	7.83344
ADCY7	9.354314	8.223799	9.280986	10.142437	9.498861	8.414981	8.409806	8.507189	9.625068	9.88678	8.792051	8.276814	9.36273	8.976206	9.426238	8.659528	8.656636	9.169756	9.068578	9.191497	8.632275	9.627151	8.762591	9.32924	9.185156	9.297827	9.040982	8.790428	9.481674	7.56946	9.230188	8.858871	8.983978	9.096258	9.330875	9.076564	9.011797	8.929951	8.791052	9.603364	9.425717	9.514881	9.640293	8.688366	8.599411	8.360938	8.366634	8.658987	9.246776
ADCY9	8.257968	7.714208	7.645685	7.843626	7.500527	7.243843	7.9643	7.968522	7.492782	7.52932	6.980723	6.858777	7.795769	7.65166	8.165622	7.990715	7.224508	7.545714	7.953256	7.819338	7.704342	7.726879	8.035915	6.79333	7.615733	7.154748	8.017411	7.857706	7.626966	7.806508	8.048947	7.206501	7.305164	7.437885	7.229987	7.419285	7.632338	7.45873	6.950874	7.794188	7.271252	7.215288	6.984388	6.838297	7.550251	7.400042	6.864324	7.319881	7.180689
ADCYAP1	10.461804	11.568633	11.420768	10.956627	11.4114	11.304325	10.013137	10.584029	11.716508	10.443603	11.231711	10.995528	11.930205	11.391708	11.447466	11.545821	10.268594	11.161958	11.50235	11.491409	11.496793	11.251006	11.1453	9.882089	11.318815	11.237298	11.487956	11.150244	11.475047	10.587824	11.159798	11.212348	10.756468	11.302649	9.858399	10.755567	10.965096	10.500178	10.197954	10.949637	11.045877	10.463062	11.035668	10.593166	10.856309	9.976928	11.19053	11.022087	10.627582
ADD1	9.440111	9.250278	9.316662	9.267406	9.220389	9.381399	9.086104	9.136545	9.202812	9.44652	8.95187	9.113214	9.29197	9.272562	9.150455	9.193865	9.195388	9.16128	9.213409	9.316662	9.221776	9.255815	9.361099	9.103022	9.173993	9.16462	9.432824	9.29995	9.258743	9.358547	9.481192	9.333643	9.27063	9.142037	9.284258	9.288439	9.294026	9.11664	8.97295	9.039709	9.305309	9.328367	9.118556	9.129152	8.994274	9.267063	8.983373	9.154037	9.212693
ADD2	5.748917	7.057358	5.590641	5.888384	5.677483	6.118535	7.545985	7.236286	5.648686	6.862362	5.612635	5.792225	5.812338	5.773452	6.354094	6.154153	6.76935	6.867532	6.575629	5.123834	7.015226	6.505957	5.064314	6.503642	5.623778	5.97195	6.544172	4.855455	5.072566	6.404331	6.774605	6.636267	5.18664	6.341581	5.947094	4.903444	6.202586	5.348517	5.384095	5.915727	6.979155	5.137349	6.225797	6.267312	6.642086	7.046683	5.688814	5.60681	6.887607
ADD3	9.041268	8.811243	9.107089	9.895353	8.894505	9.445553	10.408882	9.615928	9.036052	10.014935	9.206848	9.215968	8.821497	8.55126	9.124934	8.58867	10.236101	9.24669	9.315605	8.737041	8.840109	8.993293	9.27714	10.23256	9.108964	9.273849	9.471528	8.403822	9.399101	9.249715	9.051435	8.713282	9.288727	8.948556	9.169236	9.075891	8.959716	8.980838	9.484606	9.045281	9.054522	9.209419	8.817197	9.673629	9.293141	9.369694	9.820941	8.880164	8.758372
ADGRA1	5.992607	6.765616	6.907733	6.205441	6.222273	6.303107	5.384752	5.697578	7.082141	4.959431	6.46251	7.27375	6.582714	6.597596	6.437424	6.886606	6.196859	5.996887	6.547509	6.444808	6.053078	6.790041	5.948196	5.958742	5.769013	5.263818	7.346048	6.310468	5.726867	7.611611	6.26799	6.221341	5.105471	6.357166	6.400491	6.319475	6.43381	5.80886	6.776723	5.853974	5.29617	5.397631	6.21267	6.819638	5.511532	5.596305	6.723055	6.40234	6.064441
ADGRA2	8.383742	7.007869	6.765022	7.935654	7.086613	6.708602	7.571029	7.590513	7.268332	8.776559	6.908387	6.710592	7.178677	7.318419	7.417516	7.013827	8.357264	7.263532	6.900802	7.345455	7.10188	7.352527	7.487193	8.315504	7.544623	7.914107	7.187773	7.307332	7.543503	6.807693	7.253873	7.288424	7.290179	7.343042	7.73771	7.769124	7.331065	7.087728	7.10793	7.374027	7.429378	7.643726	7.741898	6.510752	7.05173	7.712491	7.176922	7.647081	7.091314
ADGRA3	6.904569	7.859021	7.785783	7.642778	7.433475	7.681259	8.181267	8.266688	7.571503	8.128703	7.398445	7.621888	7.728347	7.528948	8.079289	7.190166	7.951095	7.822997	7.699103	7.827752	7.934864	7.631392	7.80412	8.301103	7.678736	7.846434	7.88375	7.373369	7.775842	7.347257	8.050408	7.480216	7.743638	7.868008	7.486477	7.399574	7.620317	7.578327	7.589551	7.574838	7.323755	7.848223	7.139619	7.88026	7.818452	8.496275	7.747542	7.929005	7.546492
ADGRB1	5.971384	6.214815	6.524555	6.0816	6.504333	6.301545	6.103891	6.32634	5.934837	6.081086	6.327393	6.317835	6.187131	6.525014	6.191934	6.580473	6.210695	6.278686	6.503789	6.137271	6.458193	6.300177	6.278686	5.842067	6.225055	5.879616	6.366522	6.423228	6.173781	6.656003	6.393394	6.309663	6.309455	6.537379	6.348523	6.053068	6.053068	6.326187	6.35438	6.376083	6.350827	6.311937	6.144989	6.271248	5.978261	5.943927	5.911807	6.286681	6.101639
ADGRB3	5.581622	6.225927	5.300515	5.696585	4.958363	5.790348	3.885342	4.303734	5.075672	5.794198	8.028037	8.222489	6.353987	5.327063	6.172236	6.076057	6.586328	4.671263	6.456854	4.874516	6.336396	5.801088	4.610671	8.648972	5.43281	5.897467	5.592774	5.301409	5.86286	7.867976	5.124186	6.32894	5.378037	6.560517	6.36596	5.810236	6.525779	5.964071	7.93381	6.589801	7.829546	6.532718	7.294023	8.864755	6.990436	5.424305	7.615407	5.342442	7.877216
ADGRD1	6.987314	5.458425	6.868548	6.542165	5.491296	6.273688	7.54711	7.206201	5.405681	8.02666	6.790085	6.49605	6.148802	5.74046	6.135781	5.443181	8.685432	6.760395	5.077861	5.939016	6.692923	6.373644	6.70981	7.683638	6.956689	6.264096	5.736826	6.208225	6.800154	6.53232	6.746855	5.292594	5.93672	6.598996	7.656555	7.127808	6.326025	6.280968	6.604015	6.198872	6.621635	6.04913	6.635318	7.323925	7.55822	7.394734	6.612231	6.659659	7.202049
ADGRF3	5.545193	4.866216	4.838929	5.274432	4.788763	5.484452	4.985568	4.508612	5.862415	3.892304	6.192049	7.196879	4.01093	5.096266	6.396024	5.447221	4.463033	4.940297	5.428836	5.33682	4.650235	5.877468	4.96665	6.632648	5.485242	4.237783	5.872227	5.767653	6.468069	6.001046	6.043147	5.424694	7.265488	5.198797	6.657665	4.853488	6.317136	5.457605	6.777369	5.697553	5.716053	4.905588	6.791002	7.447679	4.674419	3.797654	6.200165	4.632005	5.70949
ADGRF5	8.181726	6.238254	6.404262	7.521482	6.214868	6.270961	7.913839	7.842628	5.98476	8.197846	6.122073	5.616044	5.609964	5.667785	5.917667	5.212098	8.447917	6.259143	6.904394	6.953924	7.577914	7.340843	7.755166	6.551412	7.545044	7.710082	7.431647	6.19286	8.183713	5.80579	6.923975	6.231052	7.267227	5.567186	7.113985	6.887749	6.607132	6.498901	6.445314	7.040396	7.366915	7.502228	6.857317	6.379724	6.673436	6.84067	6.168653	7.543748	6.491263
ADGRG1	8.934729	9.400355	8.865285	8.976807	9.004574	9.502122	8.809067	9.144482	9.220705	8.557037	9.384856	8.997562	8.92442	9.256922	8.938238	9.363831	8.794519	8.676922	9.05671	8.877948	8.998231	8.642489	8.859044	8.962572	9.233245	9.194695	8.938917	8.960102	8.896429	9.865014	8.769106	9.007784	8.905398	9.127711	9.146988	8.908104	9.293081	8.948753	9.419007	8.818395	9.042189	9.435656	9.170027	8.958773	8.99876	8.975177	8.888852	9.26295	9.147861
ADGRG2	9.97826	7.342826	9.394655	8.47062	9.799758	7.945768	7.147729	6.948357	9.655439	7.844464	7.675144	8.327849	9.53072	8.566115	9.075144	8.389619	6.982041	9.456029	8.073706	9.335177	8.549415	9.701939	10.583437	7.277128	8.589906	8.930667	9.080689	9.2374	9.567384	7.56212	9.837132	9.045166	9.839028	8.849257	10.087797	9.636578	9.221516	10.811452	8.650943	9.923041	9.140382	10.067051	9.898102	8.478538	9.33331	7.451738	8.410898	9.17282	10.446029
ADGRG6	3.786739	4.686625	4.949077	7.248106	3.525387	5.714316	7.591985	6.723399	4.528433	7.403602	4.266348	4.234604	3.804647	3.37557	4.675888	5.002575	8.502654	4.834564	4.71271	5.922082	4.563875	5.135585	4.760656	8.086884	4.955838	4.377086	4.442641	3.574364	4.161935	4.42512	4.469687	4.773379	6.281843	3.565393	4.042768	5.1918	5.702761	3.801614	4.721325	5.325459	5.796516	4.428663	3.742566	5.033611	7.277619	8.215279	4.694369	5.856622	5.019626
ADGRL1	7.597837	8.305828	7.608382	7.595719	7.849401	7.53238	6.971056	6.927275	8.012226	7.15747	8.20512	8.308754	7.73127	8.070063	8.031825	7.900451	7.311238	7.89133	7.790035	7.810012	7.522949	7.675676	7.82074	7.563474	7.870534	7.423992	7.922281	7.93018	7.435449	8.426112	7.836071	7.784362	7.77998	7.741243	8.564428	7.784738	7.69343	7.921152	8.384513	8.127718	7.739576	8.349654	7.480984	8.057192	7.529098	7.554653	7.87733	7.645065	8.325162
ADGRL2	8.108952	6.975482	6.772793	6.987606	7.017576	6.826929	8.191168	7.286353	6.585868	8.013155	8.087745	8.168724	6.852782	6.781931	6.861597	6.612764	7.987512	6.921964	7.216188	6.47421	6.769394	7.172448	6.672178	8.354839	6.91306	7.122132	6.930497	7.120698	7.534844	7.515087	7.387567	6.701222	7.097722	6.682042	6.560212	6.825552	6.843505	6.992417	8.00172	7.738296	7.848419	7.093849	7.29234	8.410074	7.310508	7.077785	7.304963	7.387563	6.98122
ADGRL4	8.823857	5.808405	6.534211	8.461191	8.191845	6.588072	7.973036	8.301673	5.627997	9.068958	6.013311	6.019028	5.367621	5.819947	5.896339	5.068932	9.523454	6.486488	6.935351	7.008125	7.321004	6.727422	7.732325	7.733067	8.023023	8.329694	7.135001	6.707371	7.581991	5.395494	6.759216	6.696922	7.523178	5.035016	7.151723	8.276527	6.840952	6.508211	7.139059	7.09679	8.336432	8.093467	7.428573	6.227203	7.774603	7.923499	5.844774	8.273814	6.617598
ADGRV1	7.268252	7.861376	7.842076	6.681619	8.011209	7.425697	6.497876	6.689307	7.662814	6.495986	8.012053	8.270735	8.064213	7.494506	7.431572	7.803905	6.199106	6.848347	8.014052	7.627593	7.303136	7.060392	6.744767	7.788664	8.075147	7.638789	7.236874	7.201403	7.972471	7.425697	7.285267	7.503951	7.42402	6.837444	7.907764	6.917322	7.611768	7.44495	8.168878	7.120868	7.357007	7.155453	8.437236	8.245148	7.655322	6.140525	8.191007	7.596785	7.423775
ADH1B	7.30401	5.237669	6.919228	7.566081	6.346657	6.602907	8.424443	7.895686	5.695726	8.733268	6.004975	6.015041	5.27267	5.25754	5.667586	5.669681	10.057598	5.932464	5.892774	5.395323	6.388915	6.665085	7.230453	8.221473	6.953986	6.291901	6.396477	5.691016	7.273964	6.55484	7.275962	5.794348	8.283964	5.337016	5.570524	7.472395	6.79059	5.618255	6.187055	6.431823	7.161491	6.569679	6.776531	6.59137	7.508872	7.421642	6.975042	6.77937	6.281053
ADH1C	5.703133	5.2657	4.687983	9.867235	5.200126	7.444084	8.201074	9.112299	5.89006	9.227102	5.59185	5.205518	3.976143	5.963721	5.448604	4.32077	10.599372	6.485377	4.657673	6.87643	5.30547	5.925067	6.06892	10.716439	7.955882	4.978551	6.23047	6.133683	6.159592	7.009222	5.91966	4.413747	6.23985	4.982761	4.51061	7.182255	7.195251	5.501094	6.528653	4.866139	7.145558	9.19828	5.888334	6.294719	8.733577	8.044182	7.957577	7.757613	6.16291
ADH4	7.181226	6.957891	7.604903	7.159732	7.440265	6.938049	7.244139	7.14408	7.116707	7.64229	7.530834	7.424152	7.138754	7.162192	6.872954	7.230671	7.00607	7.023496	7.242998	7.31033	6.793456	6.855847	7.247586	7.243547	7.338343	7.187729	7.252203	6.914467	6.810306	6.991798	6.948105	7.06781	6.954663	7.202112	7.178568	7.018116	6.919304	7.353531	7.340052	7.202693	7.462565	7.028878	7.119881	7.132536	7.213818	6.728236	7.378019	6.904557	7.342125
ADH5	9.175006	9.162889	9.572122	9.451036	8.984206	9.490204	9.361857	9.607964	9.160989	9.873827	9.358077	9.05473	9.457875	9.192174	9.436286	9.194056	9.278006	9.537879	9.659206	9.326133	9.525726	9.367974	9.435546	9.392224	9.144762	9.265948	9.584149	8.639439	9.515378	9.238263	9.491766	9.143035	9.07362	8.785023	8.697456	8.893972	8.999175	9.045548	8.938198	9.057349	8.886778	9.023011	9.069978	8.978226	9.140617	9.14831	9.103544	9.368376	8.730523
ADH6	5.491716	6.371313	5.800797	5.885349	5.588296	5.753215	5.994263	5.509621	6.961092	5.505889	6.178915	6.801191	7.534456	6.104508	5.326373	5.295141	6.980113	6.710512	6.952154	5.799673	6.291507	5.717568	6.636103	7.093649	6.953512	5.689792	7.265127	5.629242	6.925549	6.630841	6.543527	6.113198	6.547937	6.638641	6.643137	4.014013	5.236241	5.032909	6.764251	5.952742	6.098315	5.383011	5.372178	4.71745	5.61137	4.578862	5.125419	4.957692	5.954747
ADHFE1	9.414742	9.441357	10.016173	9.548155	9.394275	9.675108	10.292018	10.134429	9.128097	9.052549	8.822913	9.440836	9.363975	9.265031	9.010174	9.061079	9.440327	9.859647	9.318584	8.503256	8.753226	9.19572	8.604701	10.355972	9.524896	9.005383	8.798214	9.482951	9.209301	10.008333	9.583012	9.158718	8.925398	8.798508	9.356673	8.931493	9.068573	9.084601	9.509976	8.413535	9.277338	8.914089	8.600537	9.834356	9.69027	8.801961	9.880988	9.025759	9.209199
ADI1	8.822141	9.381107	8.557591	10.132689	8.651338	9.241833	9.436528	9.1986	8.245476	9.546946	8.180089	8.4733	8.956878	9.200172	8.695797	8.820049	9.25445	9.041607	8.764552	8.806255	8.610751	9.09106	8.893313	9.850823	9.146025	8.314521	8.64341	8.589347	9.22977	8.973292	8.894196	8.575082	8.512809	8.674768	8.631411	9.046935	8.632632	8.571381	8.232062	8.571658	8.563781	8.979422	8.48643	7.927869	9.446216	9.11245	9.235214	8.833188	8.836217
ADIPOR1	9.086767	10.030039	9.872469	9.55649	9.574561	9.682175	10.205132	10.176806	9.891962	9.350564	9.75877	9.77044	9.789055	9.550666	9.71109	10.116559	9.620868	9.515172	10.01464	9.833365	10.044233	10.154482	10.024958	9.486129	9.765416	9.942022	9.947106	9.373423	10.110202	9.607513	10.035428	10.127248	10.172529	9.656348	9.427073	9.667649	10.030519	9.875351	9.352692	9.46141	9.911819	9.616516	10.011833	10.182898	9.859225	9.84801	9.945364	9.884688	9.64815
ADIPOR2	9.757859	10.017531	9.960549	9.802659	9.59875	10.056764	10.438942	10.036766	9.977105	9.912107	9.820976	9.763545	9.716636	9.528783	9.929545	10.312565	10.285372	10.330996	9.797707	9.81682	10.165331	10.065387	9.933673	9.717907	9.551393	9.729687	10.007317	10.083319	9.947618	9.910686	9.801193	9.86624	9.919655	10.085778	10.096388	9.790828	9.869011	9.753986	9.483792	9.749693	9.856379	10.03696	9.775286	9.671979	9.517782	10.294921	9.797405	9.60796	9.831316
ADIRF	10.231879	7.705777	8.488009	9.31307	7.767131	8.132694	11.04243	10.35296	7.29384	10.342948	8.61025	7.487548	7.263903	7.264233	7.256897	7.284626	11.813798	8.643574	7.578729	7.543581	9.207102	7.847494	9.375929	9.598811	9.472982	8.52127	8.776893	7.811326	7.747062	9.898721	9.445965	7.774224	10.690668	7.341106	8.936143	9.739822	9.524284	7.605046	8.221773	8.488303	9.524805	9.437338	8.657417	8.083738	9.199048	10.540785	8.690138	9.885243	8.668935
ADK	8.752972	8.6779	8.988596	8.74227	8.959964	9.003305	9.149191	8.943186	8.662167	8.691176	8.660301	8.349197	8.625694	8.97767	8.491311	8.655659	8.054044	8.459675	8.598114	8.470474	8.79137	8.750812	8.946143	8.100985	8.851694	8.763459	8.533971	8.615006	8.963889	8.196351	8.519092	8.505295	8.743787	8.686264	8.666696	8.710598	8.510145	8.801528	8.673704	8.67787	8.831466	9.195828	8.625236	8.485607	8.864991	8.906056	8.264764	8.916436	8.993089
ADM	9.00604	8.91855	8.742333	9.046239	9.118942	9.000786	9.038162	8.507431	8.944281	9.219678	8.360467	8.034806	8.843431	9.119295	8.083225	8.904732	10.284305	9.059596	8.492134	9.010675	8.833204	8.907493	8.616376	8.392842	8.292528	8.444949	8.757277	8.894213	8.326013	8.736842	9.182573	8.705709	10.425328	8.777973	8.261032	9.735068	8.984644	8.256755	8.721214	8.951112	9.66172	9.468808	8.971732	8.752871	8.833977	9.783764	8.349245	9.082388	9.072144
ADM2	6.246825	6.337681	6.631593	6.502595	6.556236	6.431777	6.710266	6.723766	6.230234	6.288707	6.411778	6.265085	6.391897	6.385321	6.37674	6.680532	6.094857	6.45155	6.333734	6.381851	6.435299	6.553515	6.255923	6.104289	6.131854	5.83043	6.633719	6.251065	6.236427	6.690224	6.41229	6.281289	5.736856	6.427827	6.019002	6.321226	6.25828	6.314881	6.234388	6.394332	6.283897	5.949891	6.545721	6.41722	6.27691	6.669573	6.245649	6.075892	6.36065
ADNP	10.436643	10.635843	10.816232	10.473876	10.733321	10.397002	10.596738	10.659738	10.939764	10.644024	10.731204	10.872332	10.722863	10.735504	10.839058	10.565307	10.736662	10.669222	10.974262	10.881856	10.679069	10.745419	10.823142	10.498041	10.531221	10.572364	10.867555	10.184113	10.866425	10.586927	10.599729	10.573421	10.907159	10.743991	10.550646	10.584858	10.577905	10.896671	10.781267	10.738626	10.495335	10.484309	10.621231	10.725868	10.349458	10.354501	10.86493	10.443578	10.579816
ADNP2	8.235532	8.422434	8.548578	8.149173	8.399682	8.534759	8.718899	8.405754	8.611783	8.433451	8.54245	8.668283	8.545392	8.82172	8.082347	8.48936	8.259001	8.563082	8.575198	8.856709	8.612901	8.659872	8.568694	8.367136	8.675621	8.564708	8.737947	8.071576	8.449443	8.485406	8.524346	8.759335	8.485569	8.198548	8.089715	8.324248	8.458347	8.557184	8.233391	8.324904	8.241551	7.968943	8.394674	8.414834	8.234864	7.813808	8.501951	8.301969	8.324904
ADO	8.939739	9.166257	9.642241	9.511846	9.411007	9.192238	9.606211	9.435697	9.171231	9.888118	8.920987	9.343865	9.355042	9.002277	9.566392	9.536484	9.639754	9.376879	9.344352	9.545304	9.192238	9.57825	9.646064	9.142917	9.480164	9.173137	9.714481	9.097066	9.498807	9.055347	9.309115	9.149202	9.23022	9.250895	9.352718	9.44274	9.023674	9.023196	8.876557	9.140989	9.187389	9.193036	9.269288	9.406516	9.263246	9.448038	9.246173	8.925336	8.986798
ADORA1	6.233081	6.507597	6.125761	6.114444	6.814727	6.333136	6.304012	6.496279	6.36641	6.215583	6.381059	6.277929	6.196539	6.485787	6.206303	6.644252	6.268583	6.450929	6.55728	6.50922	6.335745	6.152809	6.651629	6.06967	6.21003	6.144694	6.823265	6.389299	6.290465	6.865727	6.489977	6.076036	6.229548	6.472244	6.35133	6.133052	6.303843	6.23936	6.349172	6.373485	6.303843	6.009779	6.644796	6.385326	6.444988	6.572094	6.444486	6.163405	5.980471
ADPGK	7.521798	8.207383	7.859919	8.013762	7.705561	7.96183	8.578846	8.136664	7.861387	8.561919	7.76216	7.791397	7.982217	7.921654	7.750474	8.048541	8.376152	8.106521	8.224527	8.018113	7.97929	8.012599	7.952051	8.65415	7.9734	8.139897	7.920534	7.75194	8.105419	8.338586	7.908782	8.129936	8.24635	7.995812	7.814296	7.649937	8.153392	8.009045	7.756862	8.126192	7.869793	7.741974	7.886978	8.246898	7.736819	8.148267	8.042509	7.50886	8.156018
ADPRH	6.794514	6.375369	6.349656	6.908451	6.880711	6.70226	6.778283	7.600819	6.512093	7.338004	6.33108	6.197368	6.662515	6.948477	6.808919	6.852654	7.178558	6.824826	6.386171	6.711265	6.706835	6.716286	6.736837	6.241177	5.707427	7.569818	6.690264	6.944418	6.994503	6.306345	6.376209	6.710506	6.693144	6.680483	6.163358	6.709418	6.607882	6.594531	6.657162	6.586242	6.734242	6.611395	6.250352	6.681504	6.888098	7.257261	6.920149	6.819416	6.155808
ADPRHL1	6.721747	5.82206	5.919364	6.399488	6.042042	6.915413	6.922864	6.481617	6.151343	5.611559	5.796489	6.440898	6.383092	7.110165	5.980822	6.841454	6.167699	6.152199	5.959603	6.539161	6.172634	6.227729	6.133829	6.063003	6.173464	6.164049	6.06166	6.990388	6.582763	6.978588	6.138878	6.671414	6.264935	6.411234	5.953331	6.43784	6.541678	6.190098	6.184742	6.01306	6.897722	6.031289	6.192681	5.746146	6.212662	6.772441	6.232849	6.48729	6.097642
ADPRHL2	11.612611	11.011866	11.092774	10.844083	11.296285	11.099411	10.587295	10.802304	11.525403	10.81639	11.075807	11.327153	11.298863	11.264192	10.720156	10.947062	10.886987	10.702047	10.897657	11.064169	10.787682	10.574907	11.30309	11.010888	11.247644	11.20316	11.03983	11.192996	10.965335	11.307065	10.970283	10.794233	11.110198	11.533498	11.685448	11.233801	11.21147	10.835233	11.505264	11.29028	11.346085	11.465656	11.347473	11.729957	10.984209	11.446017	11.181819	11.369553	11.219073
ADPRM	7.423115	8.314321	7.577387	7.753197	7.651951	8.548221	8.185816	8.124491	7.962715	7.930655	7.429197	7.535765	7.946474	7.892055	7.813639	7.602328	8.404898	8.010849	8.127975	7.860022	8.137011	8.026184	8.081585	7.400863	7.430213	7.665499	7.56516	8.448794	8.281959	7.914527	7.918517	7.881005	7.85008	7.875349	7.497453	7.782307	8.13144	7.938391	7.804284	8.123135	7.460919	7.154032	7.83279	7.770331	7.820866	7.506926	7.73757	7.551736	7.862725
ADRA2A	9.911867	10.623333	10.167218	10.622492	10.319043	9.699097	10.319043	10.028293	10.40902	10.464332	8.808315	9.424479	10.538656	10.304199	10.234791	10.312539	10.697186	10.398109	10.434317	10.554633	9.772655	9.976087	10.194091	11.113324	9.814547	9.990847	10.648002	9.888488	10.612447	9.370277	10.32882	10.415862	10.267989	10.292493	9.08794	10.385425	10.509287	9.480835	9.392853	9.063302	9.792253	10.193224	10.425259	8.824409	10.256078	10.304828	10.392968	10.246315	9.554019
ADRA2C	6.478166	6.164864	7.01024	6.571231	6.186979	6.509787	7.199098	6.351723	6.01401	6.628397	5.960439	6.180678	6.069693	6.192116	6.648218	6.238786	6.651547	6.503425	6.247402	6.113184	6.520571	7.04695	6.464154	6.654533	6.149798	5.751626	6.465498	6.848989	6.20574	6.538003	6.281739	5.943468	6.267885	6.079314	6.222837	6.147545	6.352348	6.103717	6.171604	6.450754	6.615536	6.356914	6.445533	7.167013	6.435644	7.461644	6.608833	5.85034	6.50506
ADRB1	8.13399	7.421068	7.135484	7.271518	7.028569	5.52789	7.74204	7.263374	7.681419	6.806637	6.297661	5.031429	6.880595	6.208408	8.14613	8.096587	5.027099	6.928104	6.259638	7.673383	6.98084	7.807612	7.997579	5.827701	5.891393	7.690035	6.852016	6.981198	7.158124	5.282534	7.428522	6.672685	7.467623	7.856842	7.541578	8.466953	7.446205	7.589619	5.97129	6.922024	7.550835	7.973544	8.406606	6.446021	7.430276	6.775411	8.428708	7.83774	8.378285
ADRB2	7.406996	8.406011	7.538206	8.880237	7.632692	7.11532	6.696135	6.258055	7.72711	7.88805	7.869757	7.924972	7.568504	7.56952	6.752421	7.59571	8.713418	7.826152	8.357648	8.448425	7.755106	8.186983	8.185798	8.062216	7.76988	7.805036	8.590524	7.369246	7.834061	8.116197	7.777905	8.393712	7.236514	7.081787	8.327635	8.432694	7.369215	7.244064	8.822147	6.652451	7.965064	7.61796	7.755159	8.170863	7.400874	6.515228	7.321953	6.881115	7.672053
ADRM1	9.075354	9.023256	9.24442	8.928045	8.672564	8.976438	8.924269	9.101046	9.208324	8.815958	8.752255	8.918085	9.226944	9.349856	9.075963	8.965924	8.658854	8.997865	8.41756	9.312195	9.345996	8.773706	8.89539	9.156564	9.16362	8.748149	9.054272	9.18461	8.363174	9.6256	8.87657	8.898319	8.645491	9.207378	9.04504	9.758213	9.26849	8.419689	8.5572	9.163381	8.638509	8.819307	8.945865	9.030817	8.315869	9.376284	8.552052	9.163971	9.050346
ADSL	9.78253	9.300497	9.685464	9.592326	9.744204	9.860558	9.730249	9.830789	9.352898	9.670757	9.431517	9.484222	9.55225	9.59835	9.601872	9.693801	9.344008	9.493891	9.333371	9.392784	9.762496	9.696579	9.54641	9.234853	9.543478	9.66854	9.284388	9.965432	9.578043	9.774409	9.424774	9.580129	9.141519	9.526039	8.927988	9.728221	9.78446	9.111678	9.406911	9.487363	9.304063	9.594167	9.234766	9.181914	9.447171	10.102973	9.330708	9.43205	9.56053
ADSS	7.683107	8.055998	8.274364	8.281711	8.16498	7.894465	8.106031	8.361589	7.960017	8.27849	8.206116	7.920499	8.070926	7.840651	7.649289	8.693704	7.859169	7.684795	8.504251	8.211773	8.039569	8.154444	8.246644	7.816177	7.917236	8.275218	8.419088	7.369298	8.242912	7.874752	8.262776	8.069802	8.129648	8.207942	7.482326	7.91554	7.680027	8.050878	7.900136	7.889327	7.843189	7.899885	7.867803	7.806234	8.201555	7.461223	8.431359	7.759258	7.899885
ADSSL1	9.003605	9.460874	9.259966	8.87665	9.335963	9.334202	8.719864	9.194793	9.211693	8.271988	8.074113	8.620158	9.441805	9.054618	8.562343	8.476008	8.092093	9.083373	8.859078	9.222807	9.082961	9.405276	9.021708	7.862093	9.435587	9.487618	8.931087	9.603906	8.850437	9.020908	9.236899	8.54189	8.641014	9.22206	8.500296	8.957266	9.273466	9.159831	8.390849	8.758951	9.198436	8.52793	8.985395	9.149588	9.051595	9.475232	8.73073	9.553928	8.942006
ADTRP	5.218711	7.948643	8.012295	7.610963	7.344971	8.21163	7.08691	5.836947	9.376153	7.755337	7.205484	6.467415	8.367348	8.41402	7.776902	7.974155	7.124953	7.471859	6.591875	8.013414	9.091096	8.296516	6.362786	5.526065	5.661034	7.89661	7.502902	7.449464	9.077005	6.288982	6.932224	6.485114	6.934085	8.085711	6.429675	7.850395	7.992355	5.74046	7.131242	7.758552	7.720301	5.412785	7.839773	6.351239	7.347502	8.102056	7.056653	8.547242	7.300714
AEBP1	10.362305	9.244004	9.46129	11.129493	8.86583	9.578786	10.127127	10.151514	9.01985	11.912084	8.541425	8.954361	9.315852	8.948713	9.225659	8.573612	12.14015	9.325957	8.875976	8.226459	10.251283	9.808931	10.227528	11.235103	10.008082	10.419833	9.788779	9.469128	10.282292	10.108518	9.405373	9.282599	9.448431	8.709251	10.222466	9.409014	9.794231	8.946147	9.652811	10.037509	9.456794	10.054613	9.59843	9.184922	10.09061	10.79463	10.378578	9.792188	10.065106
AEBP2	8.152829	8.391341	8.339563	8.401354	8.142361	8.52738	8.420785	8.398991	8.373227	8.384668	8.427051	7.987527	7.825023	8.446005	8.432678	8.407777	8.318212	8.401354	8.416305	8.420476	8.055323	8.305552	8.35371	8.110961	8.400623	8.242719	8.164874	8.080426	8.343597	7.621364	8.081581	8.110961	8.181532	8.239244	8.390608	8.218856	8.111149	8.233286	8.505276	8.368631	8.798242	8.051795	8.442978	8.128799	8.073847	8.353946	8.426276	7.947157	8.290211
AEN	8.900043	8.570143	9.178738	9.302176	9.519214	8.941114	8.756065	9.038323	8.748966	8.137108	8.899747	8.983107	9.015068	9.239854	8.909261	8.702696	8.12486	8.739481	8.627318	8.928109	9.327553	8.964793	9.119857	8.155353	8.851699	8.843344	8.846621	8.464948	8.475406	9.200647	9.230009	9.111297	8.741157	8.915775	9.292808	9.039	9.105404	8.609303	8.823278	9.25219	8.905052	8.841374	9.372675	8.673132	9.151427	9.279335	8.841374	8.65038	9.609093
AES	10.940083	10.687585	10.254815	10.284699	10.571371	10.539591	9.724653	10.007041	10.522446	9.95228	10.468474	10.654989	10.693531	10.478871	10.025828	10.77173	9.810314	10.131802	10.434601	10.494272	10.25802	10.092029	10.033776	10.351198	10.614678	10.075038	10.573598	9.865959	10.130115	10.948492	10.611249	10.761401	10.070334	10.572567	10.426531	10.418578	10.539171	10.501435	10.531449	10.070947	10.51144	10.383461	10.261141	10.330177	9.899853	10.29543	9.840692	10.632005	10.465015
AFAP1	6.907839	5.948902	6.296811	6.874655	6.303831	5.753125	7.030468	6.872389	6.565382	7.638165	6.612254	6.751857	6.44771	6.791219	6.829651	6.566391	7.007255	6.50838	5.897193	6.220698	6.083887	6.479688	6.12992	7.061233	6.532108	7.134267	6.689672	5.916492	6.925795	5.50697	5.704806	6.248963	7.050802	6.344282	6.909547	6.600703	5.820838	6.763443	6.373689	7.068313	5.604119	6.77112	6.910772	7.057492	6.216632	6.772969	6.567309	6.548762	6.419863
AFAP1L2	6.33799	5.892368	6.376472	6.645162	5.099892	6.343772	7.660678	7.952837	5.120097	6.586822	5.089426	5.633484	4.782518	4.948901	5.016822	4.909358	8.204854	6.317695	5.718736	5.72593	5.156883	6.312253	6.180974	7.418444	6.259371	6.015629	6.070396	4.948901	5.905686	6.230751	4.807948	4.896364	5.302574	4.566202	6.301536	5.891225	6.82876	4.976216	6.195552	5.534696	7.045431	5.134139	5.766096	5.995301	7.03606	8.014041	6.028174	5.471873	5.95013
AFDN	7.617816	7.89164	7.782572	7.322883	7.507066	7.555884	7.79408	7.734026	7.910574	7.075618	7.841184	7.787662	7.554661	7.886849	7.679818	7.726761	7.346761	7.554661	7.831616	7.470952	7.648533	7.73941	7.64825	7.350775	7.885404	7.507066	7.754305	7.894594	7.727947	7.21241	7.850205	7.678135	7.962419	7.611448	7.819152	7.736815	7.675242	7.843353	7.761589	7.365927	7.898846	7.807069	7.864373	7.548131	7.687244	7.293247	7.632556	7.679524	7.716285
AFF1	7.681636	8.330334	8.321535	8.411387	8.506312	8.276104	8.510499	8.458952	8.441351	8.166817	8.569639	8.197208	8.15309	8.114007	8.196931	8.502498	8.025637	8.30803	8.340397	7.989484	8.596062	8.298302	8.370328	8.019021	8.491469	8.031483	8.660408	7.966113	8.363366	8.260139	8.064311	8.113718	8.403644	8.207426	8.181121	8.021592	8.494368	8.112835	8.495828	8.211135	8.685466	8.554897	8.561729	8.531221	8.506532	8.410498	8.288068	8.009892	8.310108
AFF3	4.508836	5.70538	4.746598	3.490127	5.238221	4.069674	4.014486	2.653983	5.624684	5.931372	6.925397	7.406794	5.302178	3.513108	6.488795	5.482997	5.176232	4.24417	6.740969	4.291976	4.998519	5.673989	3.571076	7.728126	3.88429	4.783614	4.918484	5.226602	4.227539	7.452319	5.65335	4.07816	6.786737	5.519558	7.673089	5.748756	5.315923	4.371921	6.825791	6.151053	5.058445	4.619982	5.062764	8.299309	3.237195	4.280981	6.162996	5.532166	5.818751
AFF4	7.968718	7.877949	7.731586	7.629461	8.072653	7.573875	7.302532	7.281202	7.761625	7.254166	8.095055	7.889271	7.936838	7.630612	7.63311	7.924869	7.550543	7.601638	7.855637	7.642858	7.444233	7.361258	7.296031	7.490533	8.353515	8.286658	7.672498	7.858026	7.656485	7.437262	7.533008	7.698351	7.861281	7.33557	7.978283	7.585999	7.733501	8.239054	8.426439	7.706524	7.792878	7.688998	7.497509	8.121104	8.221813	6.854998	8.172311	7.654884	7.841231
AFG3L1P	8.240282	8.173617	8.092558	7.88344	8.088748	7.862673	7.727084	7.662108	8.331489	7.524517	8.254019	8.475289	8.492741	8.520122	7.977518	7.996897	7.600964	8.050947	8.210066	7.912308	7.805073	8.171914	7.621055	7.83446	8.458469	8.4646	8.032979	8.439352	7.991245	8.593097	8.120673	8.226219	8.096394	8.232089	8.893608	8.290255	8.041015	8.483345	8.190143	8.678291	8.096394	7.785674	8.072377	8.340546	7.913684	7.490095	8.512131	8.443433	8.610326
AFG3L2	10.021404	9.539607	9.531115	9.895941	9.586136	9.976935	9.760707	10.007034	9.471537	9.826921	9.707836	9.76309	9.626715	9.822442	9.574067	9.498708	9.892336	9.84384	9.553141	9.842786	9.672664	9.967432	9.604397	9.877353	9.710701	9.52571	9.691147	9.809138	9.659385	10.046221	9.705392	9.636226	9.521863	9.636926	10.058568	9.769796	9.581901	9.371269	9.743116	9.970632	9.437075	9.751578	9.725538	9.516329	9.72371	9.605123	9.185251	9.789118	9.793096
AFTPH	10.848808	10.978696	10.885348	11.022926	11.363109	10.980575	10.88211	11.087181	11.041408	10.756002	11.035571	11.05861	10.734489	10.956188	11.012363	10.951662	10.567984	10.906764	10.981813	10.954999	10.883216	10.957253	10.862018	10.992168	10.89507	10.891693	10.875917	10.883216	11.05757	10.975356	10.858991	10.922933	11.030124	10.876062	10.936256	10.732714	10.926297	10.882357	11.066658	10.85407	10.877093	10.867483	10.789056	11.124804	10.997829	10.552806	11.124804	10.805174	10.712095
AGA	9.308371	8.64886	8.857678	9.179954	9.315845	8.881039	9.314637	9.418848	8.783524	8.985021	8.661495	8.899308	8.529095	8.737024	8.611206	9.46284	8.401348	9.097232	8.40342	8.86022	8.772032	9.051437	9.088579	8.830558	8.609466	8.856755	8.349251	8.572507	9.152049	9.226211	8.913725	8.61189	8.435792	8.809156	8.860302	9.155268	8.840978	9.196916	9.072518	8.64718	8.733894	9.005742	9.023695	9.428935	9.153847	9.346468	9.260609	8.909917	8.745649
AGAP1	8.050144	7.882212	7.742132	7.542508	7.795999	7.714584	7.626692	7.866697	7.623525	7.644326	7.836455	7.955453	7.878924	7.872615	7.789886	7.432364	7.702012	7.797973	7.785309	7.575237	7.994039	8.011324	7.909693	8.02198	7.674783	7.644326	7.878582	7.921231	7.840204	7.989012	7.784312	7.844581	7.604424	7.912452	8.074545	7.836571	7.858535	8.068257	7.930898	8.155053	7.506736	7.599293	7.742599	7.948346	7.89446	7.931445	7.533338	7.968124	7.843074
AGAP11	6.670814	5.779118	6.248492	5.984854	5.989822	5.79372	6.692888	5.95742	5.587785	5.897509	6.032128	5.783409	5.998457	6.092016	5.514619	6.157359	6.638782	5.817589	6.329687	5.684058	5.784297	5.35095	6.066365	6.487462	6.655409	6.309522	5.918626	6.276883	5.819449	6.819258	5.61631	6.119992	6.317241	5.75212	6.050941	6.124893	6.420074	6.571264	6.92483	5.953557	6.521728	6.02517	5.915539	6.736589	6.610647	5.224138	7.014734	5.989701	6.292249
AGAP2	5.858345	6.333048	6.462083	6.315977	6.322452	6.095591	5.741532	5.940594	6.261215	5.998658	6.035343	6.295358	6.115182	6.208867	6.11825	6.352049	5.395563	6.127506	6.506807	6.618737	6.034189	6.419825	6.141685	5.352361	6.105564	5.996974	6.147747	6.353435	5.885722	6.33759	5.919544	6.292671	5.966708	5.918757	6.106888	5.900438	5.910839	6.301129	6.375322	5.947202	6.057047	6.026431	6.056493	6.175195	6.190938	5.673067	5.705146	6.050573	6.19385
AGAP2-AS1	6.988823	7.398639	6.828877	6.439603	6.593223	6.817517	6.733175	6.846542	7.556775	6.591572	7.063982	6.957909	7.131492	7.29014	6.602125	6.849207	6.211038	6.661493	7.111591	7.056772	7.347957	6.965246	7.204731	6.30409	6.890985	6.894449	7.055725	6.485164	6.760325	7.339075	7.436895	7.520092	6.506502	7.24757	6.894104	7.01433	6.731007	7.485307	6.75733	7.825625	6.598123	6.795812	6.822459	6.955162	6.747581	6.810741	6.775209	6.707946	6.563984
AGAP3	8.799928	8.488036	8.514159	8.644794	8.632277	8.563124	8.296275	8.578849	8.541444	8.186076	8.453193	8.860435	8.34502	8.501543	8.488593	8.391379	8.580396	8.878596	8.322854	8.489261	8.291644	8.376555	8.605198	8.457403	8.601781	8.282447	8.495301	8.777572	8.246489	9.035131	8.578849	8.45263	8.538789	8.765105	8.77206	8.820776	8.518645	8.663857	8.778012	8.581228	8.854396	8.719818	8.458542	8.860248	8.392793	8.442696	8.389734	8.752692	8.666719
AGBL2	5.879456	5.219299	5.054988	4.02692	5.386265	4.499553	5.805873	4.611463	6.375955	5.09156	5.291999	6.736645	6.417295	5.934083	5.352364	5.293182	4.753248	6.164416	6.042005	5.517133	5.347243	4.868438	4.873217	6.006131	5.123314	5.660009	5.083	6.166827	5.191867	5.808206	5.713558	5.127752	5.933442	5.516653	5.406738	6.194953	5.758085	5.845297	5.798404	5.94078	6.289373	5.446222	5.088684	5.94078	6.465799	4.702484	6.637203	5.780599	6.143362
AGBL3	7.786631	7.529159	7.390404	7.413679	7.575648	7.938999	6.660561	7.028758	7.828624	6.717907	7.840968	7.802525	7.541217	7.944572	7.934439	7.032163	7.207096	7.378446	8.03432	7.198114	7.202831	7.256981	7.242652	8.274745	7.887942	7.850978	6.797991	7.499627	7.552349	6.888191	7.444472	7.276869	6.943123	8.047856	7.698718	7.692594	7.127799	8.010103	8.257681	7.85725	7.961809	7.870209	7.493686	7.959468	7.03628	7.39293	7.959468	7.450579	7.638734
AGBL4	6.026563	5.830166	7.11682	5.429975	6.064603	6.102754	4.793072	5.24677	6.273643	4.961612	6.717477	7.099021	6.204083	5.607431	5.314278	6.20992	5.676343	5.589113	7.235369	6.319584	5.319836	6.198675	5.157368	5.309395	6.365579	6.51168	5.773943	5.778219	5.689498	6.782126	5.647176	6.455526	6.076582	5.448198	6.598274	6.10787	5.923429	6.174374	7.003905	6.217219	5.844263	5.411604	5.909333	5.68892	5.600609	4.94788	6.593332	4.954572	6.015614
AGBL5	6.522945	6.859898	6.556607	6.72448	6.725963	6.856638	7.089431	7.058635	6.609287	6.630247	6.552625	6.657661	6.880675	6.661561	6.680395	6.700656	6.149718	6.915327	6.704681	6.938563	6.964412	7.029437	6.892422	6.4309	6.535036	6.603023	6.891242	6.826528	6.934553	7.131785	6.705892	6.797097	6.434587	7.079821	6.596482	6.702439	6.733957	6.513625	6.035353	6.70747	6.156512	6.625573	6.570058	6.278985	6.712501	6.6146	6.764934	6.346227	6.482717
AGER	7.196667	6.569634	6.585756	6.64549	6.796754	7.151971	6.42966	6.28793	7.09728	6.295362	7.312891	7.402946	7.288169	6.829746	7.204045	7.087289	6.307246	6.962979	6.977211	6.635891	6.341146	6.227341	6.593376	6.911044	7.248065	6.755985	6.749533	7.040186	6.463404	7.644808	6.748434	6.862655	6.851174	7.106052	7.275391	6.70491	7.186673	7.259772	6.936556	6.823883	6.203472	6.397351	7.320809	6.985504	6.771917	6.357062	7.051547	6.867425	7.431259
AGFG1	8.842301	9.182953	8.984998	9.254021	8.925743	9.15311	8.839911	9.223027	9.322012	9.333965	9.022795	8.538804	9.143021	9.183319	9.041079	9.207789	8.965019	9.40134	8.820737	9.378091	9.516905	9.386073	8.993027	8.579116	9.029898	9.2648	8.956578	9.222229	9.320323	8.47056	8.901983	9.183722	9.110225	9.364748	8.701789	9.315467	9.061733	9.102203	8.399584	9.059449	8.831845	9.114963	8.84821	8.650586	8.861725	8.972785	8.752216	9.201267	9.310738
AGFG2	7.547436	7.614596	7.473409	7.102762	7.850668	7.223251	6.939356	7.4299	7.267807	6.799267	8.164799	7.896085	7.458514	7.388407	6.968308	7.558621	7.516679	8.185136	7.457333	7.410985	7.162556	7.291889	7.675277	8.207644	7.433318	7.571311	7.746611	8.262643	7.361233	8.069825	7.171466	7.899209	7.634711	7.266256	8.207367	7.255767	7.612294	7.624056	7.270795	7.497996	8.147006	7.291967	7.742511	7.665552	7.236102	7.315285	7.741598	7.2814	7.550652
AGGF1	7.507955	7.804189	7.697799	7.668543	7.771425	7.723349	7.645806	7.78638	7.663672	7.738463	7.746591	7.688086	7.979349	7.920141	7.762781	7.653759	7.347103	7.805346	7.963388	7.947783	8.060321	8.04652	7.930851	7.193961	7.659775	7.72939	8.05727	7.875562	8.143567	7.406484	7.712423	7.727823	7.847239	7.939397	7.506254	7.695078	7.533573	7.553827	7.775649	7.835005	7.792498	7.679358	7.46413	7.702167	7.87979	7.535819	7.847539	7.565747	7.605803
AGK	8.992015	9.001088	9.041631	8.740553	8.817646	9.068696	8.774891	8.971633	9.223909	8.851978	9.081456	9.021412	8.953056	8.920861	8.962019	9.057648	8.759327	9.159234	9.337006	9.103651	8.869175	9.051216	9.094625	9.030201	9.204827	8.829043	9.0772	8.438151	8.839888	8.561577	9.242777	9.207504	9.451464	9.222738	9.031217	9.010747	9.036442	9.393985	9.134384	9.253394	9.145497	9.392548	9.752979	8.688496	9.011112	8.539499	8.966461	8.928493	9.198041
AGL	9.947698	9.495125	9.619137	9.449637	9.685441	10.05646	9.676743	9.831978	9.522394	9.824164	9.559701	9.808982	9.323122	9.524	9.848779	9.586964	9.287456	9.812632	9.322782	9.559701	9.347384	9.509082	9.146424	9.59604	9.424219	9.644742	9.259725	9.242912	9.739369	8.965687	9.199906	9.319734	9.211265	9.706812	9.303677	9.365614	9.122808	9.468875	9.974772	8.89735	9.639364	9.73506	9.591717	9.554863	9.638069	9.455143	9.168197	9.711378	9.692636
AGMAT	5.698593	6.196912	5.771806	5.158784	5.664705	6.008326	6.213018	5.071611	5.527716	5.411475	5.595656	5.907268	5.790928	5.490549	6.128923	4.57705	5.961121	5.350822	5.825857	6.447553	5.255473	5.336948	5.622723	5.049124	5.125322	6.079887	5.347591	5.415997	5.310393	4.850836	5.571971	5.081329	5.794333	5.025158	5.194369	4.567281	4.49475	5.586034	6.03155	5.32809	5.628042	5.50897	6.237054	5.216982	6.493412	5.295304	4.082258	4.806062	5.643218
AGO1	9.094957	9.205845	9.079185	9.02369	8.981836	9.219116	8.877435	8.794588	9.269004	9.123109	8.54051	9.118784	9.175507	9.162916	9.2048	9.431582	8.739057	9.052819	9.22883	9.495382	9.227614	9.394857	9.285968	8.640208	9.020936	9.256485	9.453887	9.200326	9.29748	8.84385	9.16479	9.176265	9.254423	9.278515	8.829424	9.119258	9.102331	9.289654	8.848401	9.405359	8.981418	8.981105	8.88711	8.730553	9.38598	9.337486	8.966289	9.127213	9.085248
AGO2	6.70146	5.868162	6.526986	6.290593	6.046628	6.339313	6.867127	6.870008	6.648742	6.393262	5.996488	6.291467	6.577539	6.444411	6.34023	6.73138	6.420904	6.713359	6.277516	6.65225	6.395588	6.578804	6.50546	6.762924	6.822518	6.456079	6.484769	5.725212	6.660957	6.174933	6.535466	6.829277	6.495624	6.774005	6.216071	6.675405	6.604467	6.582954	6.824586	6.791741	5.645055	6.297507	6.119191	6.386831	7.123477	6.09597	6.84695	6.60023	6.545736
AGO3	7.829981	8.104532	7.642894	7.838892	8.072175	8.01937	7.475782	7.583338	8.321939	7.622517	8.48854	8.37378	7.986508	7.829696	8.373461	7.941958	7.592232	8.136866	8.261307	8.174137	8.011983	7.978829	7.83089	7.66092	8.360309	7.849098	8.050207	8.043939	8.027153	7.580071	7.827118	7.917475	8.080343	8.449474	8.760151	7.737538	7.518528	8.173505	8.186047	8.26563	7.785109	7.856521	8.364889	8.177596	7.975538	6.959977	7.815185	8.39683	8.253561
AGO4	7.58601	7.208035	7.566518	7.906093	7.303187	7.321151	8.230048	8.099855	7.563895	8.049366	7.348738	7.554875	7.271537	7.629415	7.267823	7.588514	7.753108	7.561793	7.648629	7.339011	7.235848	7.696116	7.69555	8.053836	7.635505	7.495749	7.724524	7.290648	7.555142	7.01982	7.656375	7.453113	7.822352	7.799675	7.911167	7.476709	7.641102	7.742456	7.979163	8.259027	7.993929	7.329801	7.815194	7.699703	7.881661	7.57745	8.216953	7.890572	7.344371
AGPAT1	8.34301	9.091728	9.121119	8.449105	8.702659	8.802784	8.055704	8.359768	8.581196	8.599756	8.669104	9.032482	8.767359	8.93402	8.991708	8.713177	8.706899	8.446659	8.462477	9.019531	8.86115	8.640584	8.816624	8.392489	8.529658	8.387633	8.555859	8.672824	8.420944	8.86115	8.864779	8.805724	8.499863	8.49161	8.674768	8.700871	8.927123	8.610006	8.691672	8.358708	8.43214	8.727565	8.579901	8.201058	8.255137	8.847616	8.388219	8.805567	8.837299
AGPAT2	7.839806	7.634463	7.471017	7.387496	7.560718	7.007386	7.844811	8.227179	7.319057	7.254321	7.243849	7.448729	7.30568	7.660881	6.98875	7.498959	7.686467	7.363626	7.438063	7.177366	7.316759	7.165375	7.061562	7.539599	7.291887	7.29148	7.728214	7.089399	7.185527	8.415866	7.451255	7.317384	6.913169	7.327211	7.83958	7.340598	7.410231	7.322517	7.353985	6.999988	7.446534	7.146481	7.473574	7.501666	7.413876	7.833611	6.90924	7.204749	7.54698
AGPAT3	8.765204	8.512436	8.6558	8.737379	8.865603	8.539588	8.47884	8.344363	8.515172	8.697499	8.48454	8.781212	8.544882	8.708497	8.815616	8.502814	8.443237	8.62115	8.480629	8.601609	8.354358	8.566503	8.440928	8.743699	8.510557	8.396014	8.387854	8.716138	8.168804	9.092629	8.700316	8.583411	8.425992	8.660965	8.20753	8.673058	8.606189	8.422109	8.674282	8.664549	8.805208	8.659808	8.305692	8.62651	8.409937	8.783534	8.651861	8.461162	8.259887
AGPAT4	7.380193	7.746222	7.111391	7.498847	7.25729	7.015163	7.70272	7.076342	7.813404	7.61827	8.354604	8.414656	7.608288	7.329763	7.731617	7.400365	8.193393	7.332538	7.914485	7.123691	7.502171	6.751849	7.003403	8.481847	7.156499	8.049549	7.162507	7.671581	7.645221	8.382171	7.057129	7.418443	7.990853	7.721797	8.408232	7.79396	7.322421	7.452539	8.646027	7.546956	7.731432	8.090843	7.646073	8.739342	7.427776	7.087879	8.316532	7.567671	7.706504
AGPAT4-IT1	5.974454	5.215227	5.317221	5.575111	5.944472	4.647198	5.031982	4.889172	4.829831	4.615076	6.368025	6.674611	6.018573	5.300728	5.066184	5.6511	6.584948	5.085726	5.383363	5.416457	5.038225	5.02998	4.673346	6.471096	6.039537	5.449397	4.965175	5.979109	5.141209	6.003226	5.417324	5.054099	4.808047	5.877479	6.563585	5.435428	5.14497	5.916549	7.105733	5.221955	4.938837	5.697735	6.052137	7.405714	5.143433	4.735927	6.460136	5.610798	5.48819
AGPAT5	7.094314	7.928531	8.427	7.925312	7.6932	7.837495	7.582008	7.685536	8.101719	7.558007	8.241019	8.146852	7.757876	7.999407	8.052287	8.118405	7.529059	7.858883	8.165813	7.993917	8.345483	8.094065	7.6932	7.860197	7.754756	7.680907	7.628643	7.214221	8.354664	7.526401	7.862313	7.864198	7.931425	7.978814	7.477266	8.678521	8.069652	8.232615	7.902923	7.250002	7.589822	7.747605	7.853359	8.364756	8.058044	7.663849	7.914334	7.923268	8.121917
AGPS	7.635868	7.753649	7.80328	7.682842	7.708369	7.955266	8.65287	8.748687	7.879811	8.442501	7.317098	7.440482	7.738575	7.615999	8.022321	7.931675	7.99862	7.848057	8.020851	7.941807	8.178885	8.015577	8.115818	7.715666	7.462919	7.443339	8.014033	7.498283	8.086656	7.736482	8.051367	7.854069	8.014825	7.843534	7.303061	7.796851	7.83534	7.694867	7.346136	7.758079	7.514953	7.842276	7.957718	7.589931	7.846265	8.108694	7.534406	7.666954	7.529386
AGR2	4.979642	6.947872	6.180591	9.200942	5.309367	7.237211	9.028263	9.6076	6.060867	7.593436	4.624185	5.997367	4.333479	7.127675	4.513299	6.635424	11.101165	7.582683	3.945299	8.459962	6.231983	5.147744	5.30643	9.135485	5.658565	3.905172	4.732538	6.928369	4.123962	6.058059	5.273797	4.46577	6.587491	5.65338	5.279378	6.937781	5.800765	6.197613	6.733899	6.230486	5.644437	6.54572	4.678401	5.216092	9.861481	7.772916	5.704072	7.015548	5.784727
AGR3	2.788232	3.187285	5.840159	7.799769	3.009866	3.36216	8.994355	6.653111	3.53926	7.422291	2.323138	3.502997	3.222907	3.973324	3.935582	3.055133	10.731426	6.803595	2.962817	6.586898	3.33704	4.993409	4.241615	8.811045	4.928436	3.107682	3.440602	6.31553	2.911441	4.905906	3.009866	2.490225	4.413806	3.681036	3.821253	4.634993	4.610649	4.892631	4.835842	3.293649	2.50251	6.283932	3.374444	4.002739	6.29896	7.765828	4.936128	4.872321	4.977912
AGRN	8.966472	8.299588	8.435118	9.085937	8.31782	8.609822	9.626808	9.05269	7.882163	9.665159	8.410923	9.187308	7.716877	7.480484	8.436833	7.998495	9.638665	8.683695	7.896221	8.177191	8.096122	8.212909	8.371447	9.846436	8.785699	8.077457	8.468905	8.291273	8.034677	9.530017	8.235925	8.150358	8.047796	7.888081	8.134324	8.499154	8.55989	8.253832	8.933896	8.143451	8.932553	8.960322	8.257506	9.491462	9.145861	9.810249	8.884955	8.576022	8.616356
AGT	10.334855	9.307237	8.149079	8.825059	10.079197	8.730773	8.526036	9.028651	9.89067	10.799622	9.323596	8.155349	8.407606	8.132309	8.615839	9.645938	9.544658	10.914987	9.315878	8.074082	9.506683	8.457833	8.513069	9.321402	9.105349	10.891688	8.492933	9.470259	9.574945	10.526073	8.523669	10.371457	9.655766	9.629686	11.973659	9.92145	10.614988	10.249179	8.858985	11.058218	11.177942	11.055415	10.221486	9.773168	10.530431	10.404537	9.988792	9.106997	9.852583
AGTPBP1	7.874436	8.519475	8.407416	8.274086	8.189393	8.1696	7.788838	7.980362	8.25305	8.071993	8.254923	8.353799	8.613952	8.059818	8.660455	8.369083	7.690423	8.227393	8.544677	8.474929	8.280363	8.341213	8.259499	7.906068	8.292125	8.3101	8.53044	8.260659	8.480312	8.133721	8.429969	8.24295	7.85057	8.051877	8.054023	8.116265	8.416668	8.45617	7.880613	8.476563	7.98382	7.990303	7.744397	8.073822	8.256695	7.29633	7.984999	8.46344	8.090954
AGTR1	7.333765	7.566144	7.756772	7.356249	7.289484	7.11049	9.631236	7.773451	6.13903	7.206709	9.642314	9.752154	7.368103	6.93955	7.862388	6.688107	10.13352	7.743386	7.999925	6.888674	7.138582	7.767055	7.156642	9.935044	6.867243	7.038066	8.092137	6.603983	7.90423	9.92867	7.62506	7.379432	7.735224	6.965067	6.550485	8.000559	7.522277	6.901913	9.26685	7.105939	8.694588	7.85382	8.292978	10.137776	7.703213	7.319938	9.425555	7.049407	6.739188
AGTRAP	6.919294	7.495118	7.076309	6.910553	7.410998	7.096842	6.982295	6.973084	7.152917	7.307116	6.698637	7.0481	7.222547	7.164557	7.053501	7.027025	6.80659	6.755399	7.366428	7.332766	7.524212	7.641751	7.18004	6.420867	7.071368	6.693132	7.246871	6.991268	7.038736	7.171361	7.570336	7.043318	6.832624	7.424577	6.83147	6.812646	6.868104	6.784405	6.307821	6.863131	6.125113	7.077182	6.747973	6.587998	6.817704	6.945731	6.557914	6.71802	6.929046
AHCTF1	9.229574	9.273124	9.340002	8.828309	8.883138	9.29782	9.070133	9.097115	9.542708	8.836303	9.365214	9.427954	9.31994	8.837344	9.379078	9.129032	9.177258	9.401141	9.309507	9.404246	9.305361	9.31315	9.196405	9.027663	9.043758	8.785715	9.175633	9.361069	9.064857	9.521302	9.264767	9.173463	9.008198	9.184367	9.119768	9.031348	9.092701	9.071851	8.994806	9.458483	9.226842	9.006153	8.720833	9.24225	8.79853	8.868781	9.148429	9.256713	9.185189
AHCY	9.753374	9.623553	9.517047	9.886415	9.55053	9.619973	10.384618	10.328927	9.494363	9.570377	9.542801	9.353246	9.511441	9.677781	9.52934	9.834747	9.290941	9.713531	9.431027	9.814057	9.755464	9.619291	9.659647	9.306349	9.323252	9.322328	9.23919	9.609792	9.347599	10.234235	9.906073	9.783219	9.10023	9.569651	9.334514	9.797476	9.752732	9.346853	9.273115	9.302425	9.094702	9.597547	9.376824	9.248957	9.763162	10.140686	9.467678	9.637365	9.213535
AHCYL1	10.885231	11.371002	11.327134	11.27238	11.256361	11.364441	10.919699	10.961892	11.218833	10.944422	11.052596	11.012259	11.27829	11.182475	10.902493	11.463297	10.80633	11.27238	11.411553	11.548057	11.144961	11.316591	11.032424	10.734109	11.167032	11.545762	11.176701	11.171085	11.231342	10.918218	11.146542	11.298781	11.276517	11.219175	10.758167	11.179051	11.264731	11.188211	11.064452	11.054344	11.090351	11.076934	11.138048	10.914564	11.113726	10.732356	11.145302	11.152595	11.198818
AHCYL2	7.662627	7.679555	7.524307	7.4548	7.475276	7.809874	7.723862	7.747823	7.718882	7.133131	7.728481	7.283753	7.911587	7.928074	7.706643	7.744995	7.461332	7.772113	7.850968	8.067933	7.997545	8.208648	7.663958	6.83637	7.467936	7.618488	7.808729	8.317097	7.756196	7.402239	7.726939	7.664309	7.782482	7.946369	7.210102	8.253374	7.417811	7.845636	7.383865	7.196203	7.339748	7.542166	7.863155	7.490837	7.805839	7.226196	7.604955	7.905134	7.832429
AHDC1	6.605849	6.487856	6.855339	6.516411	7.125583	6.601591	6.333058	6.430626	6.796381	6.164338	6.617641	6.719961	6.834339	6.65183	6.726878	6.837751	6.165342	6.731929	6.714192	6.596651	6.645197	6.505894	6.594937	6.070366	6.683027	6.247408	6.833583	6.325555	6.336225	7.015887	6.745625	6.635928	6.384406	6.903082	6.31221	6.316858	6.722358	6.658585	6.491958	6.605815	6.385244	6.495276	6.63019	6.438191	6.349205	6.442902	6.28038	6.344068	6.377736
AHI1	7.765288	8.489377	8.588101	8.048625	8.419592	8.188471	7.799819	8.080596	8.225154	7.630765	8.359145	8.023119	8.418349	8.440987	8.045332	8.28714	7.69773	7.976849	8.147308	7.985236	8.027828	7.810778	8.190936	7.62671	8.647695	8.805307	8.290859	8.001995	8.020603	8.236858	7.886072	8.200721	8.135468	8.27259	8.213683	8.090379	8.001895	8.522046	8.644687	9.267458	8.25699	8.382208	8.285815	8.122525	8.103879	7.583416	8.625684	8.086614	8.350863
AHNAK	8.307536	7.202518	7.470803	8.623866	7.737747	7.689261	8.984378	8.229574	7.010924	9.25424	7.439669	7.682904	7.077963	7.149438	7.567819	7.111296	9.708912	7.600836	7.183632	7.434662	7.866485	7.531246	7.702725	9.316126	7.914987	8.001372	7.548473	7.866114	7.320504	8.468014	7.260234	7.135021	8.023209	6.989742	7.569509	7.860209	7.320226	7.271101	7.961945	8.033996	7.648154	8.19619	7.370625	8.05523	8.035108	8.270279	7.54735	7.588029	8.179288
AHNAK2	5.754876	5.642586	4.527408	5.550991	5.586994	4.793491	5.757286	5.123471	5.875031	7.775431	5.179916	5.127963	5.550052	5.615589	5.422166	4.931432	6.840379	5.081644	5.295621	6.03505	4.858309	5.30987	5.402557	5.603147	5.634735	5.889169	4.793491	5.460514	5.15004	5.315701	5.012468	5.415087	5.430662	6.355307	5.930094	5.025162	5.320159	5.630341	5.176117	5.740775	5.176117	5.888115	5.044068	4.51926	6.464765	6.8961	5.404173	5.092654	6.721068
AHR	8.59579	8.655904	7.86335	9.062945	8.250245	8.805163	9.176327	8.872914	7.950079	9.742284	9.689361	8.994034	7.88225	8.737285	8.13473	8.044407	10.176542	8.095357	8.22491	8.740505	8.873291	7.729843	8.03733	9.489604	8.378143	9.408341	8.352436	7.534952	8.478571	7.993476	8.494229	8.142983	9.002398	8.398186	8.020603	7.482492	8.121515	8.146116	9.309908	8.818644	9.139544	7.994497	8.210716	9.788685	8.201108	9.700251	8.924614	8.853438	8.192698
AHSA1	10.929101	11.137061	11.005548	11.102212	10.972285	10.960416	10.418674	10.527915	11.142483	10.655962	11.080322	10.965678	11.143822	11.395841	11.286419	11.059094	10.825973	11.000923	10.940966	11.313316	11.210778	11.217517	10.990807	10.591528	10.877299	10.605301	11.057025	11.216741	10.744597	11.146861	11.132866	11.121677	11.023259	11.020926	11.059509	11.023975	10.999705	11.052151	10.788698	10.463119	10.528121	11.162682	10.752288	10.656909	10.668232	10.990242	10.557174	10.889142	10.998187
AHSA2	10.20037	10.019191	9.343326	10.166484	9.968773	10.041118	9.790776	9.811486	10.177817	9.735222	9.934531	10.378436	10.163951	10.296833	10.049816	9.701421	10.022402	9.90432	10.257223	9.929512	9.520208	9.551428	9.719383	9.464226	10.363313	9.879289	9.762686	10.33308	10.004613	9.797734	10.013842	9.571826	10.148235	10.306868	10.143236	10.092939	9.972848	10.383754	10.676701	10.3319	10.209126	10.024304	10.095585	9.782624	9.73741	9.26971	10.692747	10.218339	10.349826
AIDA	8.854894	9.485725	9.530305	9.357295	9.097062	9.675421	9.978682	10.183475	9.358111	9.952552	9.420983	9.047735	9.343512	9.436343	9.656298	9.794869	9.512572	9.669372	9.96706	9.730313	9.942947	9.713217	9.723958	10.021803	9.362134	9.510069	9.860456	9.295121	9.771706	9.223472	9.602431	9.735247	9.835483	9.664823	9.293974	9.66936	9.531942	9.402578	9.381415	9.331065	9.372965	9.521147	9.928212	9.257861	9.691733	9.904949	9.453405	9.711698	9.207605
AIF1	8.36781	6.615394	7.096439	8.889404	7.56832	6.631066	8.928383	8.154613	7.606869	10.37934	7.137819	6.638726	6.564726	6.725345	7.516976	6.735	9.741045	7.27259	6.84036	6.684546	7.003501	7.364153	7.776371	9.599841	7.503992	7.56778	7.613507	7.921165	8.243553	7.492858	7.875374	7.439904	7.644472	6.885049	7.000186	8.193919	7.434499	7.452182	8.722266	7.084702	8.616012	8.471208	7.400246	7.82757	8.905433	10.043369	6.857058	8.170126	7.406391
AIF1L	8.177052	5.934401	7.993806	8.177619	6.125737	8.207133	9.230523	8.333261	5.377977	8.593752	6.41659	7.388801	6.281692	5.93971	5.820273	5.605671	9.676912	6.870472	6.715405	7.088687	7.129411	7.658047	8.429911	8.751861	7.166973	7.320899	6.969067	7.505681	7.25098	7.842735	7.468502	6.383272	7.825612	5.498527	7.294628	7.521252	7.30919	6.41533	7.583486	7.640824	7.859271	7.714848	7.305796	8.270269	8.399564	8.488648	7.376445	9.016547	6.88226
AIFM1	9.096787	9.11512	9.177983	8.787169	9.176493	9.553433	8.9849	9.150596	9.413518	8.688655	9.356233	9.061324	9.196372	9.419406	9.209278	9.129776	8.822478	9.282979	9.236436	9.077558	9.688244	9.302122	9.287852	8.602043	9.401279	9.363948	9.19959	9.657591	9.401648	9.377029	9.143141	9.085068	9.093751	9.361914	8.834548	9.192321	9.462392	8.961909	8.946507	9.028956	8.486001	8.914472	9.343781	8.395429	9.1501	9.3771	9.148702	9.481776	9.195457
AIFM2	7.20593	7.171078	7.5124	6.742136	7.274428	7.344458	6.533044	6.905259	7.210845	6.892138	7.118838	7.30855	7.335742	7.357333	6.990917	7.304955	7.03518	6.977687	7.141572	7.219998	7.339251	7.247789	7.295348	6.755218	6.894626	6.795149	7.231107	7.32255	7.241402	7.273047	7.299266	6.830641	7.01387	7.074811	7.368977	7.208449	7.097123	6.910719	6.755317	7.093132	6.821763	7.261004	6.511927	6.65666	6.42459	6.953885	6.669473	6.843918	7.0213
AIG1	7.777992	8.145696	7.631248	7.691128	8.06123	8.20073	7.353968	7.157508	8.071186	7.126565	8.214616	8.000123	8.130285	7.893798	7.472121	7.643124	7.427164	7.863275	8.159822	8.09934	8.039972	7.968018	7.799382	7.578356	8.217987	7.858523	7.645226	7.97339	8.308617	7.304967	7.853248	7.757797	7.771202	7.981045	7.656339	7.804158	7.952249	8.213554	8.229758	8.087607	8.267264	7.775174	7.918082	7.749114	7.57218	6.833273	8.103613	7.710636	7.866575
AIM1	5.884294	5.588655	6.748313	8.11484	6.222477	6.231551	8.947598	7.713647	6.110257	8.502519	4.724089	4.839063	6.492107	6.714181	6.894277	5.250051	9.142596	6.939167	4.566263	8.262952	5.31107	6.941065	7.671097	9.21123	5.680113	6.455881	7.005239	7.00347	6.381563	6.267345	7.227787	6.07029	7.909164	6.277024	5.991486	7.24845	7.221249	7.431737	5.946217	6.846186	7.345045	7.80308	7.453108	5.622923	8.198626	8.103194	7.821565	7.238526	7.57086
AIMP1	10.113906	10.033022	9.992007	10.101654	9.776732	10.088585	10.123406	10.141159	10.073821	9.984336	9.912198	9.895417	10.021116	9.973183	9.935508	10.022325	9.853569	10.212369	10.24245	10.097905	10.149934	10.19362	10.112221	9.842551	10.073821	9.982632	10.018781	10.161045	10.233818	9.807376	10.132878	10.177155	10.114902	10.023917	9.704338	9.966279	10.031682	9.980706	9.866714	10.087955	9.846911	9.816687	10.152701	9.720085	9.875973	9.871134	10.068406	10.203072	9.812009
AIMP2	10.213668	9.997535	10.222826	10.078052	10.630029	10.116513	9.981287	10.062198	10.028623	10.085042	9.902166	9.830577	10.012682	10.132343	9.986463	10.058302	9.988621	10.146539	9.812465	10.240156	10.256841	10.256841	10.061697	9.545799	9.842326	10.040318	9.826448	10.308373	9.996941	10.414607	10.093714	10.062779	9.803279	10.155836	9.845022	10.029087	10.130599	9.494333	9.764733	9.989454	9.52356	10.302097	9.580084	9.579571	9.867189	10.322522	9.619813	10.08648	9.694303
AIP	8.403955	8.196175	8.233504	8.300121	8.10538	8.010579	8.035986	7.722899	7.88493	8.023228	7.996772	8.223296	8.452464	7.928027	7.739683	8.124074	8.152518	8.216737	8.09636	8.287581	8.25758	8.444043	8.516646	7.687799	7.913307	8.035688	8.50534	8.150024	8.219524	8.627268	8.322826	8.38687	7.677852	8.244144	8.285462	8.348359	8.401748	8.012793	7.919263	8.063671	7.835805	8.213581	8.078612	7.828838	7.790002	8.15768	7.462037	8.040668	7.838682
AK1	8.607233	8.256235	8.097081	7.999387	8.441998	7.961717	7.91456	8.025613	8.173261	8.086215	8.341519	8.35977	8.379014	8.026511	8.09224	8.291309	8.684866	8.229499	8.081694	8.387342	8.319439	8.56479	8.535336	7.974727	8.058959	7.957934	8.461693	8.294408	8.077552	8.879873	8.297019	8.334482	7.991545	8.414246	9.067744	8.302029	8.578263	8.483196	8.238044	7.967982	8.269171	8.42092	8.323738	8.364473	8.106015	8.745256	7.962201	8.292576	8.49225
AK2	9.322594	9.205824	8.760701	8.654447	9.423891	8.876275	8.445114	8.580759	9.150104	8.798334	8.749501	8.72387	9.260324	8.877643	9.219168	9.058946	8.643843	9.029065	8.974801	9.199256	8.89079	9.09032	9.189122	8.458532	9.105467	9.334305	9.088127	9.257728	9.007287	8.887152	8.939574	9.180706	8.905753	8.93884	8.695338	8.999786	9.028701	9.347302	8.913114	8.923353	8.407939	9.213196	9.08039	8.736659	8.818685	8.574002	9.009425	8.910687	8.964872
AK3	9.28225	9.544258	9.507522	9.268292	9.467611	9.555502	10.107196	10.008588	9.561229	9.792723	9.298303	9.570989	9.261205	9.671049	9.586504	9.577108	9.432065	9.612916	9.949874	9.920151	9.374538	9.930241	9.585619	9.471529	9.726886	9.895592	9.679204	9.190301	9.834126	8.83522	9.502188	9.377557	9.729263	9.464911	9.517914	9.254998	9.363528	9.715494	9.644513	9.721736	9.898071	9.398407	9.563169	9.466561	9.368928	9.29066	9.483156	9.710141	9.385312
AK5	5.646749	5.49569	5.653684	5.445821	5.300149	5.735384	5.012478	4.556783	5.876756	5.777677	6.417743	6.353718	6.238946	5.15391	6.361708	6.25682	5.65907	5.497468	6.473048	5.138451	6.622032	5.844616	6.343001	5.040699	5.068561	6.552175	6.826306	5.494925	7.124157	5.933977	5.620741	6.206321	7.008985	6.040332	6.340533	5.656448	7.197658	6.628071	5.699537	5.869459	5.935386	6.406578	6.459036	7.498237	4.632004	4.999697	6.756794	6.225691	6.812725
AK7	5.670315	6.210243	6.50396	5.147614	6.455294	6.195948	5.59961	5.117859	6.239125	5.705768	6.606614	6.384401	6.681356	5.979483	6.139643	6.722539	6.221754	6.194741	6.504824	6.212748	6.401237	6.810645	5.89466	5.68385	5.642119	6.189877	6.142496	5.752778	6.31187	5.867579	6.431315	6.108809	6.085533	6.487299	5.430751	6.522812	6.124943	6.536247	6.115369	6.055547	6.450433	5.348484	6.149988	6.029144	4.715248	4.826839	6.429395	5.990716	6.188562
AK8	6.160919	5.539519	6.042244	6.000416	5.910506	5.521147	5.948022	5.776298	5.628864	6.165065	6.14672	6.454382	6.602867	6.55778	6.158632	5.895383	5.200611	5.789089	5.639501	6.329757	5.946441	6.239573	6.438014	6.240859	5.903575	5.903013	5.845277	5.966923	5.947496	6.558518	5.910028	6.070052	5.614444	6.201324	5.837535	6.23023	5.938537	6.195933	5.336312	5.858455	4.688772	6.087081	6.055557	6.061094	4.870072	5.701855	6.121623	6.102712	5.970101
AK9	7.131302	7.130316	7.53589	6.764977	7.304258	6.990975	7.006234	6.781454	7.793269	6.373108	7.90514	7.82905	7.463363	7.259086	7.394449	7.674613	6.536794	7.262843	7.686779	7.336068	7.319424	7.348629	7.279025	7.458219	7.211202	7.556574	7.352371	6.774435	7.616449	7.472226	7.045848	7.340789	7.433866	7.227307	7.225393	7.171005	7.322934	7.584444	7.909624	7.485233	7.217714	7.133433	7.681282	7.716492	7.292468	6.588958	7.623479	7.355521	7.238015
AKAIN1	9.23291	9.509049	9.098604	8.110965	9.895132	8.996929	7.33234	7.629532	8.751804	7.012338	8.915673	8.583067	8.713562	9.123736	8.097107	8.726398	7.716195	8.825384	9.343056	9.618449	9.411826	8.540445	9.57198	7.587879	8.563503	9.275116	8.863642	8.046517	9.080256	8.15732	8.111322	8.568563	7.957691	8.004471	7.347979	8.349255	7.95948	9.612187	9.202453	6.915052	8.140434	8.389167	9.185598	9.685086	8.986442	8.070808	9.121818	8.905284	8.038318
AKAP1	8.248284	8.172485	8.401575	8.256329	8.241197	8.271617	8.340416	8.499257	8.339781	7.960343	8.350178	8.359309	8.341657	8.251638	8.507048	8.25577	8.253954	8.464081	8.254895	8.450601	8.279161	8.403415	8.272516	8.580068	8.294041	8.267846	8.354562	8.322163	8.602902	8.593317	8.570556	8.209224	8.605937	8.238809	8.547151	8.309993	8.443181	8.242218	8.18561	8.137031	8.895337	8.423939	8.426329	8.239658	8.565559	8.12526	8.595189	8.123534	8.644565
AKAP10	7.560973	7.784016	7.392579	7.515161	7.685253	7.710019	7.245002	7.558598	7.893595	7.301325	7.784723	8.286196	7.867274	7.342658	7.753309	7.598983	7.710499	7.490389	7.60557	7.553023	7.011356	7.523907	7.473398	8.231217	8.149441	7.824081	7.761437	7.604661	7.567456	7.745267	7.324095	7.724648	7.653137	7.539122	8.422141	7.476661	7.627271	8.009422	8.420212	7.879389	8.903733	7.603327	7.623627	8.042266	8.217309	7.564717	8.354644	7.812617	7.59012
AKAP11	7.932385	8.25274	7.967972	7.607028	8.080753	8.203189	7.13194	7.62588	8.227476	7.192259	8.374941	8.352394	8.372239	8.126248	7.896662	8.135384	7.586928	7.792411	8.527908	7.958423	7.573491	8.038756	7.825931	7.887558	8.615662	8.551608	7.938753	7.635908	8.037102	8.019838	7.796084	8.04885	8.188967	7.566262	8.274191	7.889716	8.379649	8.300779	8.452837	7.876426	8.598195	7.852915	7.835235	8.229812	7.325614	7.040718	8.376394	7.850411	8.164433
AKAP12	7.768796	8.476497	8.798367	7.700629	7.962699	7.397581	8.073374	7.883443	7.457114	9.401958	8.380388	8.972464	8.291617	7.992123	8.16271	8.27794	10.053773	7.153964	8.746732	7.826687	8.461868	8.92981	8.898674	9.464843	7.326823	8.887344	8.189011	7.002169	8.284606	9.136903	8.672508	7.836126	8.292608	7.935916	7.31757	8.684019	8.124369	8.522943	8.983247	8.982588	8.390669	8.244244	8.000501	9.472437	8.549856	9.251672	8.488238	8.445798	8.336915
AKAP13	7.546725	7.03219	7.114255	7.52897	7.360302	7.402209	7.902117	7.44918	7.199925	8.108867	7.270744	7.558223	7.059129	7.131497	6.971698	7.400357	8.005283	7.732539	7.411087	7.263732	6.998474	7.022266	7.290931	8.032837	7.214402	7.959221	7.263075	7.146885	7.313417	8.189354	7.14823	7.609699	7.388168	7.161272	7.695299	7.58028	7.341805	7.393537	7.716005	7.084718	7.156837	7.424323	7.382512	7.837597	7.802943	7.328518	7.898752	7.087806	7.306152
AKAP17A	8.185601	8.570999	8.54936	8.161592	8.317859	9.043306	8.622312	8.34282	8.544243	7.881819	8.809013	8.48214	8.422414	8.587613	8.560249	8.104	8.646668	8.731132	8.18825	8.273876	8.748017	8.218119	8.26284	8.383969	8.93504	8.050394	8.32413	8.67131	7.979124	8.838722	8.606888	8.49744	8.378228	8.328482	8.331277	8.348256	8.736926	8.608088	8.317538	8.488564	8.137107	8.225338	8.443503	8.245761	8.153257	8.265145	8.305029	8.725704	8.920637
AKAP3	6.226575	7.276716	6.578957	6.379391	6.575681	6.954028	6.984385	6.870779	6.652564	6.158824	6.370851	6.319211	6.420853	6.363257	6.92595	6.205694	5.477547	6.301291	6.962185	6.852691	6.451675	6.356463	6.052146	6.132008	5.881075	5.715076	6.140693	7.038506	6.183268	6.742588	6.237563	5.626797	6.128221	5.722668	5.501147	6.221209	5.844148	6.692795	5.705744	5.253503	6.33014	5.869403	6.377063	5.991525	6.052263	6.25447	6.197912	5.853052	5.136434
AKAP7	6.65441	7.385249	7.405585	7.890371	6.830042	7.63104	8.548307	8.580507	6.885643	8.265338	7.202021	6.839988	6.77625	7.630522	7.000873	7.267363	7.873695	7.718034	7.155795	6.794254	7.189302	7.359995	6.838365	8.642204	6.948954	6.975446	7.349766	7.219362	7.267363	7.572085	7.174292	7.249347	6.770539	7.390812	6.92403	7.422503	7.544966	6.796389	7.386067	7.504597	7.328744	7.955309	7.306789	7.559446	8.229495	8.463718	7.934961	7.326442	7.24323
AKAP8	10.046376	9.3967	9.48697	9.558158	9.725184	9.518915	9.372514	9.113771	9.506444	9.390751	9.24236	9.618602	9.547883	9.26376	9.426075	9.300698	9.330112	9.309807	9.474975	9.387968	9.439252	9.317821	9.469222	9.276233	9.591051	9.647916	9.372514	10.049103	9.307132	9.74033	9.259141	9.688041	9.372755	9.46598	9.881759	9.689039	9.714255	9.536042	9.556803	9.718782	9.909227	9.725771	9.272474	9.742585	9.394377	9.53256	9.368597	9.47208	9.590168
AKAP8L	6.363994	6.300069	6.439842	6.160599	6.314052	6.433443	5.972678	6.032912	6.366497	5.850268	6.516045	6.653495	6.578401	6.266149	6.014692	6.463899	6.068172	6.222277	6.52452	6.379155	5.965939	6.272298	5.975014	6.033873	6.512663	6.288102	6.419424	5.982387	5.96206	6.574571	6.482387	6.44839	6.364246	6.464631	6.705377	6.246127	6.321482	6.635835	6.653651	6.362615	6.250221	6.18852	6.324084	6.339481	6.338275	5.503622	6.62172	6.066739	6.153876
AKAP9	9.473814	9.102566	9.197719	7.72233	8.766731	9.40114	8.626669	9.258449	8.855143	8.361297	9.56503	9.276889	9.301609	8.963741	9.039702	9.620324	8.908001	8.434935	9.782682	7.923855	9.193394	8.288051	8.279733	9.861675	9.851235	9.166255	9.129991	8.902476	9.000379	8.950961	8.802312	9.158345	9.449729	8.811298	8.92469	9.191153	9.050065	8.926039	9.756286	10.384968	9.325567	8.976904	8.666048	8.95899	9.663318	8.190425	9.457678	8.886564	9.399109
AKIP1	8.900881	9.447078	9.298687	9.20701	9.412452	9.018199	8.595581	8.547324	9.049134	8.80127	9.14458	9.125742	9.322712	9.243081	8.857476	9.074647	8.931916	8.864789	9.091936	9.083711	8.957592	9.222351	9.35006	8.764503	9.041803	9.329041	9.18366	8.996405	9.152615	8.589642	9.310644	9.130794	9.030697	9.21929	8.61256	9.061381	9.210138	9.285891	9.194031	8.788549	9.698264	8.89691	9.1806	8.810567	9.165774	8.801347	8.963906	9.010323	8.924981
AKIRIN1	8.723333	8.653288	8.726371	8.5069	8.895639	8.557633	8.688838	8.462625	8.860968	8.576087	9.057181	9.000919	9.244798	8.785827	8.491212	9.212471	8.39813	8.46081	9.312111	9.463151	8.879449	9.089137	9.483175	8.037756	8.753971	9.291074	9.272997	7.88278	8.883279	8.848605	9.137809	9.019234	8.977769	8.98904	8.683962	8.774483	8.632354	9.151791	8.786186	8.641847	8.025456	8.526779	8.415207	8.970221	8.753407	7.971104	9.116822	8.188405	8.587459
AKIRIN2	7.587623	7.755281	6.848163	7.093277	7.321062	7.31711	6.865008	7.257032	7.369998	7.438467	7.602258	7.343301	7.546635	7.15957	7.456705	7.139308	7.557975	7.375702	7.497864	7.231287	7.401007	7.338974	7.398871	7.232033	7.333607	7.13483	7.409503	6.883009	7.119542	7.149911	7.599493	7.524742	7.399088	7.271115	7.627584	6.987052	7.460241	7.83048	7.281777	7.498682	7.393781	7.473331	7.447373	7.359225	6.926021	7.468815	7.212241	7.570525	7.47541
AKNA	7.156009	5.917441	5.826093	6.564044	6.067034	5.464702	7.12274	6.772696	6.270812	8.341372	6.40409	6.767152	6.20801	6.48881	6.478711	6.376703	8.049836	6.397398	6.776842	6.79125	5.890954	6.326159	6.49031	8.213088	6.710097	6.958922	6.23418	6.236813	6.772396	6.336127	6.649719	6.603206	7.119431	7.020014	7.532856	7.213552	6.232013	6.895872	7.189669	7.464318	6.980054	6.676472	6.21685	7.196613	6.870266	8.066452	6.181493	6.841421	6.391205
AKR1A1	10.896009	11.264382	10.943696	11.308686	11.378717	11.062717	11.185882	11.164252	11.033832	11.152391	11.04076	10.955106	11.134916	11.136482	11.179285	11.013109	10.840484	11.127589	10.825726	10.893641	11.271815	10.908999	11.230046	10.95042	10.911402	11.137905	11.112311	10.766338	11.124755	11.273566	10.900691	11.017267	10.797672	11.25176	11.005037	11.123305	11.156012	10.598555	11.030803	10.659096	10.919543	11.355651	11.093434	11.121924	10.913913	11.336201	10.915152	11.145686	10.754752
AKR1B1	11.323985	11.122863	11.412379	11.043241	11.395194	11.343277	10.900587	10.839663	11.198079	11.363792	11.05148	11.305044	11.331338	11.123914	11.152074	11.095036	11.318613	11.003508	11.158828	11.074154	11.250308	11.385287	11.391641	11.303855	11.143499	11.080179	11.226438	11.302718	11.206031	11.374458	11.303855	11.337971	11.143594	11.184503	11.213992	11.216253	11.242724	11.180973	11.276672	11.158922	10.962784	11.176468	11.208165	10.892073	11.045563	11.045563	10.956222	11.32051	11.11411
AKR1C1	7.297482	6.961202	6.659814	7.880678	6.677915	7.023529	7.667235	7.501128	6.211473	8.140121	7.33653	7.082658	6.384327	6.955059	6.662278	6.716451	9.165517	7.189212	6.70748	7.448868	6.935692	6.837691	6.392215	8.414712	7.048666	6.865281	6.746469	7.273883	6.834509	8.196257	7.055591	6.901509	7.974343	5.965858	7.862312	7.793152	6.852895	6.420525	7.426887	6.993293	7.962048	7.4936	6.496655	7.365002	7.267316	8.193208	7.165139	7.276682	7.276682
AKR1C3	7.391765	6.50202	5.857265	9.372257	5.016547	7.114685	8.704551	8.848362	5.793491	8.901296	5.804885	6.406233	5.42689	5.055541	5.618649	5.016547	10.799391	7.695422	5.783236	7.628807	5.721264	6.090295	7.19324	9.782728	6.878664	6.468053	6.487392	6.761618	6.914016	7.465412	5.894214	5.067355	7.626927	5.058095	8.997011	6.711513	6.806807	6.491283	7.159956	6.291082	7.776333	8.208929	5.570429	6.843875	8.648715	9.480145	6.990751	7.594261	6.624643
AKR7A2	10.884677	10.506348	10.543037	10.561394	10.653524	10.354074	10.35637	10.440454	10.17732	10.128711	10.613108	10.796359	10.792468	10.562073	10.76587	10.326605	10.169299	10.421202	10.580395	10.714518	10.414593	10.871985	10.820634	10.122375	10.605738	10.285574	10.536307	10.55689	10.188404	10.902797	10.674963	10.583891	10.270571	10.791606	10.295897	10.835441	10.622066	10.501438	10.619999	10.423834	10.602587	10.714246	10.111949	10.405761	10.555395	10.555395	9.986248	10.226657	10.437667
AKR7A3	7.517419	7.182703	7.517117	8.52934	7.260205	7.816557	9.666267	9.645445	7.000363	7.03042	7.122188	7.20726	7.157989	7.393528	7.757538	7.585969	7.297651	7.822555	6.992478	7.011671	7.210653	7.497338	7.755205	7.971568	7.249605	6.959774	7.761853	6.562369	7.369331	8.409487	7.20726	7.157362	6.971381	7.433723	7.4944	7.397437	8.038404	7.159844	7.300958	7.052416	7.307919	7.390229	6.977358	6.906499	7.990526	9.042594	7.088709	7.000128	7.586651
AKT1	9.435672	10.150262	10.331746	9.529235	9.993889	9.478094	9.995004	10.07615	9.907476	9.328288	9.855924	10.017261	10.109198	9.851521	9.609621	10.33455	9.797829	9.563503	10.456213	10.39771	10.223572	9.882437	9.979494	9.52208	10.035958	9.552086	10.578009	9.635075	9.638763	10.302368	10.04627	10.097776	9.79942	9.268287	9.787477	9.542154	9.79173	9.198407	9.145482	9.604594	9.27511	9.751997	9.676819	8.97603	9.236568	9.685163	9.654387	9.307109	9.40608
AKT1S1	6.261036	6.599619	6.641913	5.988574	6.300258	6.115877	6.234823	6.279002	6.40837	5.90286	6.618821	6.33081	6.476105	6.43909	6.372711	6.646955	6.591275	5.780781	6.525607	6.559973	6.477378	6.50917	6.354795	5.709031	6.372307	5.935742	6.563799	5.565524	6.240615	6.260542	6.590865	6.366228	6.336192	6.389878	6.558392	5.880488	6.159015	6.426897	6.15768	5.992911	6.237795	6.071004	6.417908	6.102174	5.43542	6.004351	6.170312	5.808828	6.012097
AKT2	7.976017	7.768695	7.432075	7.759279	7.787368	7.678928	7.599468	7.37781	7.898854	7.481297	7.837839	8.321368	7.882196	8.314358	7.86998	7.648826	7.886382	7.86026	7.692887	7.58941	7.254615	7.262026	7.297909	7.870522	7.970242	7.829188	7.678341	8.375963	7.297004	8.095615	7.863241	7.575748	7.843713	8.20154	8.535422	7.816012	7.796897	7.992432	7.796628	7.871039	7.869734	7.598386	7.622817	8.013797	7.573968	7.718531	7.768644	7.821466	7.829506
AKT3	8.759849	8.614615	8.746142	8.662119	9.011578	8.790047	7.730395	7.666585	8.802855	8.546349	8.895186	8.786658	8.842096	8.525949	8.554405	8.656203	8.116354	8.249796	8.934583	8.702802	8.349207	8.583477	8.515203	8.306077	8.627269	9.046559	8.837654	8.098285	8.823743	8.043567	8.768377	8.663354	8.626645	8.583096	8.349819	8.798185	8.528964	8.895794	9.126599	8.478047	8.651752	8.326597	8.915667	8.84582	8.664209	7.718341	8.896881	8.390979	8.335946
AKTIP	9.262747	9.15784	9.532066	9.185195	9.175402	9.134745	8.825503	8.850265	9.511095	9.009932	9.552763	9.645305	9.625047	9.241271	9.687264	9.228214	8.841801	9.080495	9.942353	9.411189	9.693041	9.359391	9.701777	8.762969	9.278051	9.163602	9.613087	9.217987	9.426691	9.404744	9.490802	9.41648	9.517768	9.325449	9.470846	9.301557	9.256134	9.241269	9.316095	8.837087	9.235176	9.091968	8.769859	8.941644	9.079807	8.955642	9.012906	9.371924	9.052313
ALAD	9.224101	8.714078	9.209201	9.455735	8.846545	9.140786	9.665916	9.573939	8.805916	9.141848	8.611374	8.976794	8.939056	8.988333	9.359431	9.096681	8.748066	9.299789	8.810545	8.817522	9.106372	9.280099	8.998511	9.299789	9.241029	8.85108	9.063173	9.001781	9.234496	8.489703	9.094573	8.838643	8.828707	9.134638	9.268205	9.249388	8.985605	8.49318	8.946477	9.688929	8.527577	8.827138	8.672011	8.735063	9.374195	9.309651	9.076975	9.064986	8.895956
ALAS1	8.881905	8.663627	8.624635	8.276928	8.488223	8.627277	7.854928	8.110893	8.191424	8.209149	8.688366	8.652425	8.582736	8.847173	8.488797	8.255204	8.84839	8.644987	8.337744	8.471556	8.685587	8.312883	8.716811	8.27603	8.600655	8.462835	8.301554	8.529686	8.145301	8.495994	8.266305	8.350589	8.551202	8.493291	8.465375	8.368101	8.43129	8.684706	8.603874	8.558903	8.570145	8.664529	8.193228	8.370538	8.24765	8.51943	8.069527	8.689431	8.861627
ALB	5.117765	6.282557	8.152696	6.632795	4.003895	8.028052	9.758088	8.852142	6.068446	5.077186	4.96289	5.333277	4.813177	5.397084	7.499438	5.926621	5.121447	8.666806	4.934702	4.21909	6.069178	7.818627	7.907385	8.427778	5.07079	4.13714	8.697802	5.922261	7.250267	10.003275	6.267008	5.346962	4.381299	5.219058	6.092622	7.199892	8.510488	4.502752	5.437624	4.926256	4.996372	4.611459	6.850807	6.433856	10.205465	9.559682	8.128489	5.438184	5.539481
ALCAM	10.214464	10.204154	9.681819	9.768578	10.119399	9.952165	9.625294	9.523488	10.484141	9.46998	10.130332	9.977647	10.066378	9.797747	10.4795	10.342296	9.364667	9.838541	10.411024	10.145806	9.858017	9.877086	10.038871	8.949973	10.200985	10.635783	10.038871	9.663731	10.246436	9.120575	10.008045	9.931653	10.375379	10.137215	9.162577	10.036567	9.912637	10.552137	10.235021	9.620921	10.177013	10.081987	10.093309	9.664435	10.24971	9.087765	10.204858	9.970198	10.105525
ALDH16A1	5.620464	6.228541	6.699535	6.351563	6.081806	6.128224	6.517262	6.705762	6.187771	6.008072	6.591633	6.437912	6.115201	6.657211	6.65173	6.468647	6.341515	6.401424	6.359754	6.257839	6.173447	6.101003	6.275157	5.811739	6.444152	6.058355	6.379872	6.332704	5.923571	6.76327	6.446266	6.341013	5.9517	6.578649	7.085227	6.348152	6.385626	6.268398	6.399419	6.090867	5.894478	6.255992	6.27531	6.873288	6.207508	6.702111	5.814528	6.388325	6.445969
ALDH18A1	9.052577	9.327506	9.036857	8.79929	9.12806	9.235876	9.463767	9.653236	9.357043	8.722721	9.506768	9.272897	8.94866	9.331144	9.346183	9.41388	8.713743	9.199736	9.245568	8.921393	9.491082	9.133612	9.171767	9.175075	9.082735	9.044103	9.269647	9.053759	8.898304	9.41552	9.034584	9.279984	9.031146	9.099678	9.34753	9.085938	9.408788	9.171637	9.145047	9.276156	8.767797	9.353255	9.19068	9.209663	8.798188	9.352395	9.409599	9.1861	9.206245
ALDH1A1	12.934737	12.443463	12.661039	12.283017	12.679888	12.522827	12.589017	12.443463	12.669665	12.392392	12.698407	12.651616	12.798986	12.451291	12.698407	12.522827	12.040465	12.669665	12.971519	12.779681	12.661039	12.798986	12.751776	12.242804	12.379446	12.669665	12.605862	12.622927	12.825662	12.352298	12.790756	12.770111	12.71255	12.784255	11.747477	12.593613	12.53697	13.058899	12.48074	12.757038	12.774648	12.747269	12.738253	12.239063	12.366442	12.346445	12.325946	12.704116	12.738253
ALDH1A3	7.861322	5.266192	6.374124	8.503336	5.756499	7.151212	9.26692	8.53193	6.190562	9.362103	5.255584	4.711707	5.034059	7.010118	5.701241	4.918578	9.685612	6.652792	6.472724	6.844998	4.876728	5.614798	7.004756	9.450318	7.093474	9.358766	4.9036	5.884678	6.557155	6.298843	5.083923	6.926329	8.42951	5.280859	6.90796	7.417824	6.923141	6.275965	6.828887	8.349411	7.968978	8.045404	5.087716	6.890616	8.266245	8.995279	8.050906	6.296777	7.340624
ALDH1B1	8.999625	8.211391	8.314124	7.94318	8.265821	8.003998	8.203124	8.016067	8.223068	8.034141	7.620016	7.581813	8.29946	8.271189	8.401961	8.299168	7.897656	8.363414	7.939632	8.697119	8.110302	8.529032	8.596839	8.24515	8.083779	8.169455	8.206491	7.958504	8.246315	7.819076	8.480521	8.058492	8.109847	7.90258	7.914183	8.34477	8.323428	8.364723	7.855451	7.598719	7.926032	8.345335	8.280515	8.099921	8.175436	8.202319	8.666338	7.523306	8.24143
ALDH1L1	5.126944	5.584812	5.876195	6.524315	5.602961	6.441845	6.764365	6.960229	5.233509	5.823686	5.492701	5.369991	5.548282	5.62923	5.379727	5.884741	6.133071	6.124366	5.488683	5.282804	5.445322	5.5068	5.293313	6.82154	5.044446	4.637596	5.946008	5.631863	5.260101	6.6921	5.40386	5.106877	5.021512	5.668332	5.152858	5.801179	6.215755	5.390022	5.439262	5.444905	5.111121	5.408763	5.790209	5.585028	6.411524	7.188971	5.84438	4.724725	5.455978
ALDH1L2	6.187367	7.626046	7.983179	7.615484	6.38313	8.176587	8.860565	8.957279	7.20029	7.397525	7.280127	6.58697	6.238318	7.556487	6.836872	6.74936	7.769878	8.069068	6.142366	6.715903	8.110065	7.520179	7.56503	7.858965	7.38539	7.263278	7.20029	6.502491	7.195226	7.701047	6.880744	6.676504	6.382898	6.819608	6.69515	7.090778	7.792908	6.543127	7.624879	6.937755	6.560237	7.559098	7.785587	6.697856	9.072581	8.899043	7.676057	7.478796	7.426001
ALDH2	11.066793	10.458399	10.93684	11.21563	10.723715	11.009278	11.528032	11.322047	10.398471	11.630151	10.858291	11.18742	10.645685	10.460065	10.86093	10.649307	11.704513	11.262475	10.517903	10.491758	10.758451	11.143842	11.256616	11.706224	10.549754	10.515499	10.516678	11.11954	10.854645	11.55277	10.788211	10.81986	10.88434	11.028238	9.935211	11.297069	10.783366	10.597603	10.554171	11.767578	10.814575	10.85122	10.414478	11.394853	10.791076	11.33292	10.704991	11.139795	10.459007
ALDH3A2	9.2566	9.256988	9.529321	9.602156	9.528852	9.516963	9.910425	10.175858	9.026145	9.601235	9.067225	9.119899	9.299904	9.321859	9.405971	9.198516	9.873102	9.527896	8.994248	9.098771	9.305578	9.202576	9.280943	10.010936	9.107451	9.316266	9.253046	9.583836	9.204485	9.607126	8.966437	9.045078	8.770723	9.366905	9.041334	9.28157	9.450067	8.9274	9.360708	8.942822	9.213152	9.670592	9.395614	9.167562	9.685337	10.106208	9.538442	9.361397	9.512944
ALDH3B1	6.310782	6.636009	6.559129	6.433405	6.298864	6.437089	7.320504	6.925148	6.130298	7.095591	6.572801	7.10805	6.182368	6.532329	5.954592	6.077911	7.317605	6.625136	5.940299	6.705224	6.414629	6.632121	5.969918	7.63195	6.75314	6.259316	5.767255	6.342565	6.189535	6.776541	6.474748	6.222209	6.55882	6.173183	6.334001	6.35708	6.049799	6.270015	6.457099	6.230558	6.314905	5.945745	6.607092	6.882526	6.626635	7.126282	6.516805	5.925996	6.272971
ALDH4A1	6.70154	7.097924	6.986313	6.544172	7.505754	7.045243	6.648301	6.868014	6.658457	6.539795	7.392603	7.008189	7.167389	7.045243	7.112915	6.889472	6.426202	7.000296	7.222089	7.080471	7.232466	6.774879	6.970939	6.233028	6.546	6.990559	7.132118	6.887803	6.883158	7.298486	6.985175	7.110122	6.526713	6.650243	6.453944	6.640773	6.422684	6.533471	6.406502	6.452069	7.293682	6.423152	6.67381	6.445662	6.434201	6.796929	6.353783	6.594026	6.4956
ALDH5A1	7.810976	7.422918	7.993195	7.182495	8.142413	7.698412	7.970632	8.12849	8.021332	7.168349	7.981461	7.749338	7.550867	8.009175	7.680069	8.046288	6.869274	7.851725	8.19868	7.80915	7.828268	7.83731	8.429481	7.421935	7.771059	7.989648	7.728283	7.462962	8.185382	7.918025	7.933818	7.67513	7.640732	8.200508	7.915999	7.994684	8.191296	7.913081	8.564636	8.089361	8.050634	8.14919	7.81127	8.224182	7.892362	7.590632	7.896869	7.791296	7.515203
ALDH6A1	6.972756	7.234888	7.881782	7.296452	6.919242	7.48985	8.059077	8.05463	6.694904	7.301092	7.260248	7.186303	7.058557	7.364096	6.909339	7.298056	7.527752	7.414788	7.161962	7.178124	7.431184	7.652421	7.462511	7.776151	6.776787	7.451675	7.189249	7.266187	7.491425	6.843548	7.154571	7.087253	6.869041	7.189009	6.736031	7.178492	7.14804	6.830093	7.101843	6.916532	7.242623	7.462574	6.793183	7.398281	7.26433	7.314283	7.570894	6.770279	7.100481
ALDH7A1	8.785323	8.42786	8.387751	8.481731	8.28359	8.673723	8.991139	8.616442	8.43502	8.426121	8.211199	8.673416	8.286937	8.519824	8.519439	8.49039	8.013586	8.631053	8.071617	8.515293	8.513493	8.699946	8.277213	8.966991	8.123074	8.754239	8.207604	8.548946	8.922558	8.721317	8.497215	8.421973	8.265436	8.820155	8.319633	8.281351	8.465038	8.386621	8.548459	8.487129	8.725147	8.393336	8.292986	8.780727	8.688851	8.600865	8.79278	8.380128	8.400811
ALDH9A1	11.142064	11.155437	11.380022	11.226732	11.245985	11.594521	11.059771	11.153484	11.281063	10.879542	11.515139	11.396233	10.932799	11.340261	11.235404	11.159096	10.784846	11.266551	11.237564	11.283138	11.093333	11.382312	11.12962	11.060783	11.347393	11.347393	11.285485	10.786375	11.429757	10.54726	11.150636	11.059771	11.010509	11.218998	11.102583	11.221075	11.043629	11.243398	11.377306	11.494657	11.477257	11.123011	11.125003	11.173289	11.115011	11.040243	11.052607	11.340805	10.975688
ALDOA	11.101476	11.071235	10.936848	11.017579	10.951669	11.02686	10.438004	10.576711	10.850932	10.605504	11.041959	10.932269	11.183113	11.236429	10.668889	11.099829	10.813083	10.790131	10.485367	11.230239	11.19605	11.020695	10.936848	10.536766	11.124584	10.707521	11.06772	10.395123	10.682155	11.207637	11.066151	10.938321	10.605449	11.216813	11.011558	11.024995	11.079261	10.891985	10.739402	10.650661	10.833404	10.957136	10.770456	10.770456	10.448524	10.934867	10.397042	10.851976	10.810688
ALDOB	5.374794	6.2464	6.839977	7.062806	6.644519	6.141913	7.129573	5.363366	7.313806	5.756045	5.500877	5.064079	5.633167	6.599622	5.792729	5.990989	8.625908	6.362235	5.121937	6.445884	8.111105	6.001204	6.218925	5.672485	6.094701	6.531954	5.244763	5.649502	6.13184	5.725176	4.492204	5.730484	7.034663	7.683421	9.268035	6.445716	8.6504	7.00923	8.868393	9.425402	6.00285	7.199158	9.217052	6.962223	8.269503	8.071161	8.098897	9.324948	7.850888
ALDOC	8.365558	8.879309	8.845836	8.791983	8.537323	8.721532	7.941227	7.655445	8.521002	8.527894	8.468453	8.406106	8.925433	8.867373	8.289837	8.578171	8.234676	8.8503	9.075597	8.971528	8.796259	8.890114	8.740385	7.613952	8.228269	8.699558	8.911803	8.69352	8.838047	8.832953	8.90304	8.96578	7.831718	8.846738	8.269629	8.570991	8.82758	8.573943	8.176081	8.734641	8.144734	8.561672	8.743352	8.337339	8.285071	8.123022	8.239959	8.576373	8.558629
ALG1	7.007682	6.766289	6.633995	6.710455	6.565988	7.467672	6.7802	7.250751	6.698711	6.631105	6.87277	6.595117	6.7897	7.209136	6.579352	6.949577	6.477977	6.86318	6.492564	6.844422	6.935315	6.982951	6.81026	6.140352	6.728032	6.92272	6.836107	6.531559	6.836107	7.215005	6.728856	6.91648	6.516543	6.941744	6.936239	6.769941	6.820708	6.739977	6.575802	6.577561	5.998772	6.397025	7.020748	6.943755	6.70982	6.882883	6.367515	7.174142	6.765328
ALG10B///ALG10	6.013814	6.342178	6.73496	5.771043	6.260036	6.637359	6.442755	6.781725	6.761574	6.486498	6.779829	6.512316	6.689005	6.858975	6.671132	6.418119	6.100246	6.75787	6.970964	6.757471	6.601643	6.864579	6.416821	6.430364	6.422109	6.399334	6.602793	5.928284	7.040742	5.794724	6.511544	6.519537	6.759552	6.57887	6.326331	5.985332	6.400707	6.979358	6.402695	6.31844	6.91829	6.248056	6.611904	6.754392	6.952141	5.990045	6.408227	6.452904	6.357006
ALG12	7.126561	7.038406	7.294166	6.757954	7.235334	7.236383	6.783403	6.816104	7.176202	6.789503	7.175069	7.036509	6.822678	7.006818	7.235334	7.07491	6.557927	6.871422	6.942902	6.693575	7.343598	7.095825	6.813705	6.750752	7.035722	6.577443	7.128055	6.928386	6.68946	7.571757	6.887042	7.102838	6.504812	7.07139	6.705864	6.812844	7.006318	6.908991	6.693291	6.832737	7.023263	7.138385	6.883815	6.842253	6.450636	7.054158	6.810952	6.893289	6.819925
ALG13	8.951273	9.079414	9.172569	9.507187	9.19213	9.176597	9.240787	8.92998	9.264091	9.005122	9.488463	9.191067	9.407765	9.399364	9.354949	9.367499	8.904721	9.285411	9.154464	9.226224	9.042335	9.143371	9.010741	9.110088	9.419402	9.351835	9.008047	8.989014	9.134391	8.893424	8.985274	9.185999	9.060185	9.164168	9.389412	9.209822	9.037096	9.344937	9.093645	8.983932	9.260417	9.214273	9.147736	9.719142	9.074946	9.050661	9.222368	9.411026	9.376018
ALG14	8.141519	8.826938	8.826607	8.63178	8.485388	8.974565	8.921039	9.12616	8.105388	8.526643	8.130356	7.810923	8.387331	8.436808	8.277937	8.406974	7.51169	8.846074	8.060493	8.458152	8.921659	8.535558	8.46676	8.119804	8.621931	8.185335	8.425867	8.320964	8.520204	8.517331	8.285358	8.182248	8.123842	8.542851	8.151763	8.27356	8.586107	7.951562	8.11186	8.016345	8.122999	8.452729	8.705379	7.850941	9.07286	8.861093	7.727055	8.481993	8.294342
ALG2	9.435472	9.619945	10.158913	9.607524	9.572641	10.026294	9.763392	10.073356	9.86715	9.310626	10.01144	9.399157	9.528381	9.667647	9.48799	9.808344	9.02868	9.491344	9.830904	9.757093	10.058056	9.609106	9.52588	9.262228	9.643288	9.472297	9.745573	9.842108	9.969684	9.982323	9.744623	9.698237	9.329875	9.142335	9.297087	9.410613	9.47805	9.34287	9.692633	9.470828	9.545169	9.472139	9.544768	9.670941	9.726503	9.033528	9.932717	9.239983	9.512656
ALG3	8.508208	9.001017	8.770982	8.601513	9.433774	8.781623	8.590617	9.062883	8.536493	8.386537	8.711019	8.491122	8.691638	9.395712	8.836944	8.986025	8.511917	8.710449	8.551495	8.624853	9.113854	8.973158	8.659934	8.097564	8.684537	8.360992	8.780059	8.853157	8.600609	9.142428	8.857057	9.001684	8.236153	8.65419	8.379423	8.947653	8.887628	8.332007	8.403329	8.637808	8.359956	9.207877	8.808277	8.596204	8.772703	9.187434	8.371484	8.635675	8.724938
ALG5	9.818424	9.817297	10.016839	9.706672	9.155282	10.109075	10.191978	10.430694	9.335031	9.640026	9.51176	9.079108	9.533894	9.578838	9.381945	9.753705	9.119274	9.727222	9.707072	9.503498	10.315192	9.650522	10.012547	9.154949	9.597262	9.410172	9.920204	8.866897	9.848803	9.674311	9.705166	9.658573	8.880455	9.566124	8.927521	9.702572	9.884493	9.394953	9.14394	9.357774	8.941089	9.771476	9.81317	9.041144	10.308893	10.238138	9.304914	9.381804	9.262883
ALG6	7.879897	8.614917	8.569807	8.545575	8.395046	8.514969	8.971971	8.967075	8.690115	9.118142	8.729323	8.861204	8.45148	8.832491	9.076647	8.449395	8.876696	8.650086	9.034421	8.445518	8.814383	9.007165	8.704407	8.515342	8.623103	8.754244	8.296909	8.668668	8.766618	8.372511	8.773576	8.523635	8.983962	8.908602	8.977538	8.799381	8.644122	8.94008	8.718614	8.701079	8.784095	8.710125	8.51365	8.82973	8.721553	8.433234	9.71481	8.651932	8.572063
ALG8	9.42027	9.746474	9.999225	9.876258	10.336293	9.964561	9.899516	10.243782	10.129759	9.750907	9.800222	9.467116	9.490835	10.057324	10.131111	10.088885	9.484036	9.839201	9.746941	9.474925	9.822016	9.98909	9.482288	9.933896	9.803347	9.49923	9.651019	9.985036	10.076952	9.704673	9.903015	10.174223	9.930338	10.014867	9.456949	9.980123	9.515636	9.753279	9.818913	10.305785	9.647862	10.213932	9.951801	9.856869	9.835181	9.527362	10.196133	9.700139	10.048015
ALG9	9.733085	9.560384	9.609306	9.653663	9.757066	9.65783	9.917589	9.869018	9.555432	9.210394	9.661144	9.53842	9.474215	9.602351	9.780992	9.43498	9.280976	9.522863	9.490168	9.705783	9.71129	9.771381	9.604012	9.225526	9.741082	9.567866	9.47558	10.007441	9.728542	9.618493	9.659491	9.535757	9.45046	9.977927	9.178712	9.815701	9.59962	9.44311	9.512296	9.579247	9.636238	9.716203	9.563474	9.478388	9.971086	9.351341	9.816854	9.676717	9.534745
ALKBH1	7.295877	7.790942	7.501486	7.94916	8.455007	7.872476	7.707903	7.467825	7.72022	7.245433	8.012248	7.656122	8.177977	8.274851	7.878417	7.576644	7.703528	7.707347	8.326723	7.981992	7.876759	8.141425	7.955378	7.116912	7.394817	7.322452	7.878417	7.77124	8.163074	7.543506	8.062315	8.09288	7.66068	8.05534	7.247728	7.436619	7.405826	7.878872	7.676253	7.266995	7.315141	7.485569	7.405563	6.943368	7.377069	6.97973	7.433034	7.156659	7.4571
ALKBH2	6.71343	7.676356	7.472091	7.041289	7.229621	6.964803	7.594552	7.11129	6.980452	6.872561	6.795252	6.92523	7.089384	6.885734	7.312176	7.117726	6.664727	7.429043	6.96313	7.691518	7.291519	7.409408	6.92651	7.222754	6.57388	7.121852	7.033636	6.844207	7.18348	7.609682	7.167629	7.101514	6.8694	6.718801	6.791271	6.908401	6.962561	6.459465	6.68814	7.271561	6.368083	7.05538	7.063482	6.851933	6.952744	7.353863	6.455853	6.446062	6.875368
ALKBH3	9.744184	9.677628	9.133904	9.619704	9.429266	9.492628	9.441721	9.682597	9.170439	9.33946	9.207887	9.740923	9.531831	9.370692	9.435152	9.211363	9.227251	9.689385	9.411657	9.606681	9.692302	9.343464	9.545941	9.364364	9.459743	9.772487	9.231031	10.211521	9.669769	9.846979	9.599685	9.391004	9.35446	9.600291	9.224014	9.918807	9.704573	9.541361	9.670605	9.591829	9.28146	9.376839	9.558925	9.671203	9.498298	9.474827	9.361903	9.773813	9.398693
ALKBH4	6.31153	6.349975	6.521375	5.958438	6.622438	6.426018	6.181895	6.356256	6.317835	5.590271	6.597746	6.571812	6.765743	6.575251	7.046178	6.712565	5.977209	6.261944	6.868062	6.439265	6.607213	6.820402	6.676608	6.165942	6.131022	6.277109	6.526285	6.477558	6.602659	6.523686	6.427328	6.730394	6.666926	6.570492	6.319634	6.53723	6.28705	6.473424	5.897773	6.001027	6.169099	5.688963	6.074317	6.518205	5.616903	5.800786	6.086427	6.083889	6.415125
ALKBH5	9.629819	10.368278	9.999873	9.613638	9.829961	10.160311	9.846204	10.272781	10.061643	9.722085	10.015335	9.963384	10.107268	9.871887	10.076213	10.40707	9.882872	9.605783	10.646713	10.237044	10.303189	10.146777	10.338351	9.611007	9.898264	10.024813	10.329485	9.427606	10.18856	10.263082	10.252567	10.251836	10.305303	9.837932	9.797179	9.605816	10.325459	10.062647	9.555886	9.470282	10.003279	9.644219	10.248536	9.647236	9.613623	9.675792	10.359552	9.623264	9.863641
ALKBH6	7.12563	7.008395	6.806044	6.923404	7.70455	6.997584	6.355689	6.589963	7.290914	6.268158	7.171991	7.404819	7.47561	7.131536	7.623712	7.281825	7.015473	7.250376	6.975319	7.106559	7.118709	7.259172	7.405174	6.848184	7.38839	6.56218	7.059745	6.984495	6.72737	7.642923	7.419979	7.256494	7.315339	7.734987	7.601692	7.184624	7.233223	7.348579	7.344449	6.960072	6.997347	6.944758	7.172049	7.282401	6.726679	6.850367	7.614945	7.253158	7.644153
ALKBH7	8.695858	8.548434	8.365232	8.414975	8.424461	8.392272	8.885939	8.727638	7.933566	7.953229	8.306019	8.423247	8.601954	8.301106	7.688173	8.506051	8.37557	8.266023	8.053831	8.354571	8.718301	8.506954	8.572634	8.104284	8.295773	8.425181	8.809829	7.583103	8.220367	8.959958	8.594282	8.609307	7.910653	8.889753	8.638307	8.450079	8.599998	8.078934	7.859812	8.116765	8.548435	8.316086	8.371925	8.563948	8.398235	9.130954	7.94745	8.178386	8.48608
ALKBH8	7.845344	8.288915	8.242506	8.586143	8.137614	8.434747	8.295136	8.682811	8.123101	8.485252	7.994474	7.82142	8.25836	8.167603	8.100451	8.310883	7.843054	8.077271	8.140067	8.320729	8.351759	8.360928	8.17892	8.414693	8.358905	8.846996	9.515482	7.874849	8.416351	7.807197	8.167897	7.989615	8.382839	8.27363	7.444994	8.085249	8.158871	8.032468	7.90137	7.818585	8.03083	7.956954	8.067455	9.677628	7.978611	9.433603	8.41021	7.887122	7.760425
ALLC	5.322274	6.491105	7.620543	6.143018	5.288185	5.637891	5.313442	5.417908	5.705225	4.85693	5.587138	5.277929	7.346481	5.97008	7.24145	5.84382	4.691789	4.659727	6.438286	6.345414	5.489607	4.527867	5.523089	5.02198	5.997052	6.302672	6.753749	5.405124	5.668809	5.700494	5.991009	5.892736	4.910461	5.15056	6.580253	4.62072	6.56676	5.354145	4.309219	5.190729	4.83474	5.286072	5.402089	5.197191	4.859606	5.193834	5.128623	6.674708	6.009267
ALMS1	7.845067	7.856592	8.082144	8.254699	8.119383	8.190446	7.852013	8.355605	7.788697	7.896723	7.978799	8.315254	7.864431	8.438712	7.902403	8.445645	7.891771	7.902701	7.82456	7.518324	7.99049	7.985617	7.879127	8.100681	8.156225	8.153331	7.66681	8.157382	7.98087	7.558694	7.938931	8.135818	7.876874	8.216123	8.52986	8.390146	7.965971	8.209802	7.993819	8.067744	8.249448	7.947858	8.060654	8.093013	7.849786	7.17005	8.319116	8.143954	8.134577
ALMS1P1	5.322553	5.879868	5.591512	5.747308	5.596884	6.877819	5.07794	5.499727	6.247396	4.77119	6.272882	6.194572	6.295335	5.342331	5.37594	6.199833	5.528801	5.367779	6.001087	5.400772	5.946773	5.305823	4.758681	5.402189	5.586346	5.840528	6.089406	5.996562	5.28845	5.860289	5.129311	5.704162	5.904507	5.178388	5.694249	5.406859	5.589709	5.66059	6.230459	5.665638	5.669679	5.107916	6.18717	5.666624	5.499733	5.047762	6.490364	5.503355	5.698292
ALOX12-AS1	8.158856	8.024095	7.959217	8.026808	7.948491	7.695693	7.709313	7.643498	7.976462	7.269424	8.223155	8.237537	8.073499	8.328092	8.141578	7.848365	7.047687	7.687264	8.179059	7.573036	8.043448	7.985369	7.657465	7.583866	7.651324	7.748875	7.695385	8.381648	7.716776	8.062157	8.012317	8.435843	7.674129	7.576032	7.251324	7.855068	7.460669	8.127394	8.040204	8.213224	7.720721	8.416881	8.072768	7.686478	7.562895	7.497066	8.076396	7.939098	7.582104
ALOX12P2	6.134711	7.298855	5.985154	6.671938	6.6622	6.640342	5.629131	5.63527	6.823921	5.491671	7.265108	6.951404	7.281015	6.358043	7.604709	8.207757	5.496177	6.842432	6.915865	6.957107	7.254788	6.513472	6.609846	5.827442	6.773258	6.753624	6.67072	8.715121	7.138321	6.921152	6.350198	7.305272	6.700901	7.560114	8.365629	7.04771	6.988923	7.523581	7.24928	6.925329	7.13312	7.279472	6.976947	6.784452	6.416471	5.496052	6.499051	7.003453	7.248894
ALOX5	8.090329	8.406511	8.432617	8.948571	8.689948	8.540412	8.242948	8.380504	9.012624	9.029251	7.633215	7.713008	8.7252	8.676676	9.045806	8.519599	8.617353	8.281318	8.30844	8.732668	8.097775	8.38191	8.589212	8.001584	8.709304	8.404183	8.471668	8.748594	8.211549	7.76821	8.233559	8.443039	8.451965	8.176546	7.515914	8.304398	8.488307	8.142978	8.330085	8.778541	8.13572	8.579119	8.020988	7.248375	8.570913	8.834916	8.012631	9.011369	8.150347
ALOX5AP	6.414798	6.045147	6.163167	6.851442	6.288334	6.235911	6.68665	6.381759	6.456991	8.484582	5.77887	6.065597	6.498198	6.304379	6.476345	6.247556	6.984014	6.730468	6.679181	6.369092	5.68626	6.409896	6.217206	7.027657	6.076802	6.355408	6.387222	5.69004	7.119203	5.748475	6.445861	6.029491	6.318101	6.48616	6.874171	5.958836	6.383166	6.383588	7.044032	6.182869	6.191525	6.4432	7.025412	5.510395	7.427597	6.625861	6.071158	6.95272	5.860333
ALPI	5.977439	5.927546	5.800365	6.019057	6.221211	5.813611	6.029319	6.212799	5.976841	5.830464	5.852755	6.026637	5.977994	6.25718	5.956588	6.211313	5.773199	5.791741	6.233391	5.662544	6.289997	6.267489	5.849895	5.589018	5.746347	5.816023	6.161174	5.983187	5.891952	6.209638	5.918742	5.872848	5.547645	5.946063	5.682433	5.61113	5.805583	6.05394	5.742994	6.093044	5.685419	5.571045	5.851935	6.148514	6.054422	5.772487	6.138449	5.777625	5.577533
ALPK1	7.022136	6.70142	6.943547	7.522315	6.808721	6.70385	7.798777	7.605536	6.779638	7.720618	6.688464	6.618589	6.497018	6.648992	6.77175	6.866025	7.885667	6.736329	6.618901	6.71875	6.514094	6.480925	6.749871	8.0517	6.802929	6.968993	6.650104	7.249071	6.772385	6.838604	6.455109	6.660153	6.6187	6.619331	7.596588	6.594201	6.906592	6.617224	7.318127	6.426525	7.267043	6.839291	6.622873	7.034967	7.608275	7.535361	7.415043	7.094394	6.730937
ALPK3	9.787918	10.244615	9.664811	9.872417	9.87498	9.718379	9.088458	9.220588	10.623566	8.97077	10.454015	10.392778	10.032327	10.54602	10.3072	10.083477	9.722644	9.970216	9.829741	9.776996	9.899636	9.603138	10.142936	9.233192	10.170528	10.32572	9.761699	10.623566	9.832135	10.632933	9.499741	10.030219	9.707488	9.982746	10.891497	9.840814	9.996212	9.898347	10.57275	10.195822	9.536212	10.369586	9.827368	10.099296	9.693111	9.21801	10.554206	10.34316	10.283158
ALS2	8.281485	8.348314	8.663096	7.962614	8.319029	8.311333	8.294569	8.11041	8.275939	7.97959	8.551619	8.067811	8.475206	8.444797	8.3762	8.366528	7.995551	8.146815	8.308623	8.262351	8.718038	8.152989	8.160163	7.986668	8.613097	8.549124	8.314603	7.844569	8.182171	7.571211	8.295199	8.319623	8.126002	8.12193	8.663072	8.149419	8.033313	8.433232	8.180846	8.171017	8.07965	8.002085	8.571978	8.232861	7.875467	8.143031	8.468515	8.391393	7.981541
ALS2CL	6.32152	6.304608	6.71892	6.280331	6.282056	6.020891	7.430327	6.787742	6.166603	6.737921	6.844654	7.217045	6.156477	6.204407	6.157848	6.218531	7.458336	6.352209	5.597026	6.088217	5.795741	5.923574	6.347205	7.443741	6.650795	5.896178	5.991568	6.623431	6.131215	7.39815	5.892695	5.736596	5.584987	6.243707	6.230968	6.520704	5.843634	5.804296	7.266743	6.431915	6.52311	6.326704	5.593988	7.697879	6.358462	6.930415	6.959469	6.555154	6.578313
ALS2CR11	3.246385	4.657869	3.988684	4.183026	5.810256	5.275952	2.512361	3.032953	4.207465	4.660491	6.393836	5.841059	5.40579	4.917145	6.107101	5.969898	5.01148	3.863943	3.693044	6.259536	4.701511	4.095003	3.709502	3.833518	6.723818	6.132655	3.601719	4.732798	4.007203	4.498722	4.690656	4.110311	5.282517	7.248881	6.179758	6.089365	5.325452	5.663776	6.82224	3.100431	6.399618	3.327076	5.805789	6.630321	4.037465	3.100431	5.947266	5.242751	4.726447
ALYREF	6.738893	6.834208	6.790355	7.161854	6.535009	6.580465	6.966635	7.134795	6.943524	6.212727	7.268363	7.029184	7.294064	6.526049	7.039652	7.143345	6.237606	7.204425	7.023733	7.254807	7.478349	7.114186	7.576076	6.126021	6.654391	6.65781	7.659556	6.740824	6.861723	7.408124	7.32502	7.19699	7.120575	7.275453	6.96198	6.385521	7.503606	7.135064	5.711235	7.557646	6.377361	6.947578	7.112912	7.182164	6.740791	6.270329	6.570582	6.419184	6.978319
AMACR	6.614854	7.123914	7.302978	6.810897	7.11179	7.203519	6.399357	6.646938	6.784825	6.025545	7.079742	7.369582	7.481816	6.877839	6.712658	7.55229	6.527317	6.957272	7.617519	7.251683	6.846279	7.026801	6.953081	6.276399	7.230396	7.015467	7.474657	6.734022	7.4112	7.407751	6.991748	7.305675	6.853325	7.038617	7.061691	6.524874	6.845531	6.94084	7.068216	6.292096	6.307223	6.226808	6.708922	6.172034	6.468325	6.13625	6.85072	6.157247	6.468325
AMBP	7.468328	7.127737	7.784778	10.059622	6.644052	7.589641	9.888256	8.783494	7.711626	9.380956	6.81893	6.478837	6.597734	6.975214	7.663407	6.79442	9.988213	8.377264	6.221422	7.473888	7.42171	8.377858	7.424916	10.372006	7.914511	6.674862	8.058387	8.235311	8.350077	8.804835	7.566598	7.859049	8.047471	7.281638	7.14738	7.710093	8.607434	6.942972	6.804872	7.255639	7.247786	9.205866	7.137713	7.099445	9.379571	9.534027	8.996827	7.343945	8.081668
AMBRA1	9.002189	8.94329	8.915754	8.971747	8.912379	8.821915	8.541235	8.647975	8.926081	8.675897	9.091662	8.815133	8.767955	9.206419	8.957293	8.857902	8.678416	8.700623	8.83215	8.895184	8.737956	8.898651	8.986221	8.681871	8.953029	8.92302	8.909318	8.948701	8.864183	9.165246	8.946671	9.032541	8.837096	9.052729	8.617903	8.708988	8.863808	8.986068	9.09068	8.82502	8.555408	8.934406	8.971159	8.905706	8.846738	8.993001	8.540194	8.882678	8.849537
AMD1	9.251451	9.929875	9.835123	9.948343	9.789938	10.164208	10.394129	10.205555	9.883186	9.728079	9.632327	9.295935	9.650637	9.630609	10.123707	9.892696	9.729016	9.999992	9.674576	10.066249	10.149282	10.079345	10.066717	9.500487	9.760439	9.857535	9.764621	9.741477	9.704295	9.449901	9.608022	10.016892	10.05104	9.673084	9.519385	9.917875	9.631548	9.558159	9.469267	9.507022	9.324454	9.727439	9.726468	10.560408	10.060646	10.256428	9.59189	9.538536	9.945479
AMDHD1	5.928269	7.575121	5.388949	5.536624	5.835068	5.280826	5.019916	5.788412	6.56443	4.098776	7.391604	6.097982	6.326749	5.68741	6.603173	5.625521	6.226616	5.573722	6.521065	5.734085	5.987756	4.625131	6.306125	6.824537	4.941202	6.208353	5.366621	5.654721	5.64943	6.125112	5.869774	5.28654	5.801138	6.694186	6.922768	5.559923	5.572694	6.227788	6.288619	6.937434	7.526938	5.694319	6.963198	5.360208	5.298585	4.906745	6.373184	6.267206	5.366374
AMER1	5.803072	6.236667	5.942192	6.30855	6.189161	6.207108	7.03608	7.117607	6.311988	6.132622	6.10963	6.240104	6.077566	6.415609	6.620015	7.069363	6.063309	5.933184	6.670233	6.458044	6.097056	6.464498	5.890228	6.397343	6.147869	5.940564	6.433009	6.169375	6.948343	6.566955	6.534834	6.207655	6.418278	5.718604	5.863973	6.007413	6.486673	5.706931	6.007413	5.908391	5.261533	6.196495	5.769643	6.15457	5.863973	5.791855	6.699006	5.606851	5.830296
AMER2	5.243849	5.189833	4.684378	3.753785	5.472863	3.518748	5.453378	3.330402	6.557143	2.857584	7.472769	7.91611	5.964588	5.951912	6.259864	5.402912	6.282615	4.734293	6.983869	4.525995	4.152407	5.121703	5.062544	7.743828	4.499563	3.422763	5.596804	5.133151	4.468626	7.504923	5.502694	5.505091	4.47515	5.37264	6.128846	5.899145	4.198664	4.890034	8.050924	3.51007	5.533296	5.024262	4.341732	8.928374	4.072847	3.209844	7.058565	3.817517	4.008368
AMER3	8.647825	8.281516	8.098737	7.484255	8.021342	7.864321	6.823374	7.258988	8.358017	7.094719	8.474098	8.832627	8.304511	8.109135	8.298588	8.142345	7.016755	7.694522	8.368547	8.38401	8.348781	8.105076	8.602279	7.948281	7.942023	7.774566	8.478687	8.364669	8.088176	8.533204	8.391187	7.712295	8.246021	8.261254	8.821039	8.220675	8.212446	8.159216	8.757037	8.520325	7.908497	8.389711	8.271267	8.597168	7.527362	7.788844	7.582853	8.171113	8.209731
AMFR	5.353175	6.284158	6.594631	6.833215	6.156512	6.577084	6.475182	6.957547	6.274022	5.382699	6.595725	6.42152	6.159399	6.894836	5.968967	6.816583	5.777761	5.820662	6.413825	6.180683	6.36801	5.807756	6.83799	6.028058	5.966827	5.85677	6.411118	6.176993	6.42592	6.357543	6.655558	6.686293	6.285249	6.172802	5.905022	5.231498	5.862007	6.385956	5.990859	5.790447	6.897932	5.549656	5.357748	6.050507	5.171961	6.634568	6.134984	6.119934	5.146395
AMIGO1	10.534465	10.671944	10.455054	10.652568	10.38814	10.834192	9.948355	10.248047	10.961893	9.938008	10.67449	10.752434	10.871	10.963962	10.794859	10.851734	9.84368	10.332703	10.774408	10.988107	10.874713	10.403698	10.903148	9.585397	10.559032	10.717032	11.072992	10.84697	10.744748	10.656536	10.667523	10.767521	10.717425	10.884164	10.604897	10.630728	10.990082	10.576729	10.522931	10.6678	10.666075	10.56891	10.228482	10.219438	10.437303	10.120619	10.513114	10.937651	10.467229
AMIGO2	8.505216	8.743801	8.865908	8.167323	8.315775	8.393152	9.362967	9.59558	7.609428	9.09734	7.949087	7.72708	8.484742	7.995046	8.438535	7.619322	7.641516	8.014457	8.385441	7.160251	8.686669	8.166169	7.303781	8.642848	8.291391	7.834419	8.571571	7.168667	9.369505	6.720294	8.287301	7.710878	7.655157	7.911341	6.150694	7.941177	8.24684	7.560767	7.87956	8.282425	7.501338	7.950468	8.068061	10.434771	8.726996	8.414254	8.319114	8.086532	7.465571
AMIGO3///GMPPB	6.983554	7.790394	7.501416	7.271365	7.381167	7.582911	7.130431	6.821525	7.327722	6.46759	7.986565	7.393525	7.379525	7.657356	7.574371	7.135276	6.94468	7.327106	7.211827	7.384322	8.015644	7.40741	7.242957	6.677514	7.912784	7.020002	7.228385	7.578032	6.97878	7.90904	7.095039	7.317791	6.90599	7.34207	7.205588	7.222273	7.752517	7.272121	7.421487	7.149435	7.055892	7.563203	7.632617	7.259429	7.053217	7.387987	7.484232	7.257428	7.561978
AMMECR1	7.526402	7.568882	8.125888	7.485457	7.950224	7.400571	7.467007	7.340636	7.627141	7.85776	7.840178	7.502224	7.701108	7.774459	7.615919	7.252873	7.602562	7.752277	7.911864	7.734271	7.728899	7.643147	7.227723	7.289131	7.453362	7.098677	7.676248	7.591489	7.845408	7.342678	7.600105	7.528846	7.278076	7.586948	7.132326	7.481904	7.237178	7.635127	7.547208	7.378009	8.034968	7.412593	7.285835	7.573317	7.575327	6.792842	7.523559	7.206656	6.80685
AMMECR1L	9.877414	9.834227	9.446379	9.68278	9.396032	9.753585	9.858149	10.029847	9.598991	9.772389	9.38603	9.734718	9.308851	9.589368	10.114048	9.544984	9.734232	10.066825	9.724086	9.996227	9.824007	9.862875	9.912216	9.579125	10.061171	9.686176	9.793393	9.620738	9.55387	9.27864	9.5999	9.660788	9.617067	9.50494	10.579017	9.577311	9.294344	9.729123	10.11277	10.175048	9.749296	9.785338	9.342817	9.369412	9.943575	9.851453	9.890968	9.53979	9.505352
AMN	6.212508	7.136243	6.047146	6.615405	6.421552	5.950662	6.262872	6.258743	5.841118	6.268356	6.71763	7.356343	6.792082	6.521887	6.589307	6.034684	7.117285	6.588885	6.794785	6.299565	6.459857	6.805705	7.105165	6.210671	7.078314	5.675558	7.106959	6.754864	7.195243	7.031741	6.44297	6.460305	7.120512	6.078663	6.752812	6.083768	6.683856	6.560811	6.084276	6.453278	6.387401	6.774853	6.256399	6.684757	5.86626	5.609873	6.165154	6.294531	6.42729
AMN1	9.08399	9.291197	9.072622	8.7479	9.4045	9.072976	8.491869	8.97285	9.444843	8.711883	9.17634	8.80568	8.652296	9.052502	9.382523	9.121663	8.844693	8.982373	9.234657	9.151245	9.135089	8.973277	8.877363	8.775923	8.792675	9.160197	9.042341	9.067841	9.272472	8.601674	9.333988	9.122444	8.86913	9.105332	8.833075	8.902802	9.142057	9.12564	9.363154	8.69572	8.74166	8.951752	9.217601	8.908574	9.33355	8.404057	9.26877	9.219988	8.675651
AMOTL1	7.010527	6.047565	6.021868	6.620357	6.160722	6.464042	7.670143	6.960039	5.592269	7.316441	7.072833	7.283448	5.666467	6.022299	5.837707	6.178236	7.476497	6.712501	6.163843	5.624295	5.934472	6.343869	6.500004	7.850773	6.105501	6.566794	6.426945	6.191789	6.214578	7.788627	6.099104	6.005482	6.494924	5.787864	6.940629	6.468012	6.462022	5.910436	7.291876	6.989313	6.83051	6.48444	6.072025	8.317154	6.823792	7.2343	6.76478	6.310123	6.427571
AMOTL2	8.001655	7.153907	8.119976	8.145828	7.312304	7.864885	9.408576	9.259375	7.433621	9.657073	7.444399	7.672	7.067569	7.389181	7.235757	7.034689	10.328887	8.13131	7.226396	7.389181	8.137053	7.700589	8.334241	9.46005	8.625557	8.048757	8.23507	7.132948	8.051377	7.405988	8.104342	7.012253	8.652421	7.590739	8.298064	8.215513	7.584822	7.182342	8.038932	7.768874	8.2045	8.39703	7.656604	8.511544	8.624717	8.883754	7.65072	7.399545	8.63783
AMPD2	12.04541	11.595039	11.769283	11.536349	11.935189	11.848171	10.496193	10.657221	11.900637	11.024635	11.837159	12.211958	12.037991	11.842827	11.871978	11.782119	11.758142	11.684277	12.259722	12.127532	11.213541	11.617384	11.496768	11.077728	12.215104	11.513083	11.568769	11.871978	10.914662	12.000896	12.061425	11.691331	11.908457	12.111718	11.990338	11.673643	11.74779	11.755595	12.200628	12.111718	11.429113	11.945689	11.340767	11.447538	11.58473	11.288081	11.493785	11.687509	12.023297
AMPD3	8.375969	8.018254	7.972383	8.645437	8.613505	8.262869	7.525372	7.472598	8.431262	8.517999	8.053326	8.712396	8.217849	8.514222	8.747619	7.878575	7.5097	7.94158	8.562867	8.150754	7.884693	8.321569	8.385144	7.981367	8.285339	8.562867	8.05922	8.805174	8.451101	7.713999	8.393788	7.824723	8.001014	8.424445	7.784513	8.464467	8.356529	8.314396	8.701262	8.335871	8.528861	8.588943	8.673176	8.156349	7.659942	7.393	8.154973	8.669683	8.368111
AMPH	9.49298	9.986073	9.423616	10.3924	10.174004	9.867999	8.452417	9.009085	9.958216	9.040772	9.944118	9.821596	10.354834	10.149222	9.668605	10.415994	9.172904	10.253208	10.182591	10.734107	9.60655	10.366081	9.499265	8.778105	10.057559	10.003501	9.808532	10.702551	9.882415	9.302237	9.83113	10.364074	10.033983	10.342367	8.962434	9.901992	9.219395	10.166807	9.355945	9.066959	9.55288	9.085817	9.708068	9.954468	9.933211	8.67396	8.782295	9.951915	9.699514
AMT	10.129128	9.85717	9.669289	9.260365	9.704468	10.005098	9.44166	9.377444	9.750345	9.147708	9.727075	10.130881	10.042176	10.050286	9.678636	9.156607	9.962215	9.719319	9.486471	9.684248	9.3076	9.267328	9.139577	10.005536	9.820644	9.800124	9.196245	10.770483	9.366129	9.600787	9.797965	9.706706	9.395304	9.855092	9.096821	9.904571	9.671475	9.974556	9.569416	9.840392	9.952983	10.061483	9.382112	9.463565	9.404588	9.709817	9.920624	10.228499	9.78421
AMZ1	5.681702	5.926307	6.187143	5.83363	6.038411	5.817207	5.955456	6.159128	5.623792	5.909394	5.805974	5.919689	5.926967	5.943675	5.943675	6.182008	5.661643	5.779167	6.00636	5.816546	5.847705	6.03227	5.92835	5.202486	5.70256	5.525445	5.932863	5.840937	5.821631	6.528943	5.99652	5.670414	5.388117	6.278425	5.665659	5.649594	5.746689	6.059118	5.698022	6.056578	5.621973	5.17514	5.943816	5.886736	5.940181	5.755483	5.569416	5.571595	6.008311
AMZ2	10.311799	10.173242	10.188324	10.307137	10.455594	10.312788	10.098402	10.15599	10.287432	10.191038	10.186934	10.308967	10.487503	10.345358	10.363197	10.278219	9.965092	10.219548	10.438654	10.312788	10.48013	10.45663	10.412841	10.234511	10.322124	10.115627	10.306264	10.585337	10.274545	10.34059	10.441867	10.178505	10.190105	10.913269	10.1246	10.404643	10.307177	10.234839	10.315287	9.966632	10.166597	10.216993	10.120364	10.302235	10.47212	10.174155	10.301419	10.596589	10.263284
AMZ2P1	9.064149	9.030543	9.193385	9.21804	9.435028	9.277457	9.272027	9.193018	8.848114	9.096081	8.729432	9.295917	9.335679	9.429072	9.104693	9.353389	8.675446	9.226223	9.5175	9.00226	9.13535	9.290886	8.844984	9.229386	9.281782	9.780077	8.949076	9.384873	9.616115	8.526205	9.306811	8.873719	8.994342	9.660622	9.373454	9.350845	9.230048	9.083137	9.222958	9.077237	9.094407	9.061799	8.841064	8.902025	9.050649	8.861032	8.849757	9.373454	9.107702
ANAPC10	7.916597	8.009177	7.78627	7.858754	7.515305	7.741373	8.102533	8.203984	7.891121	7.865011	7.756182	7.873541	7.844612	8.123963	8.45631	7.969914	7.15066	8.141306	8.198863	7.983063	8.2783	8.178594	8.394962	7.636936	7.775087	7.795952	7.755249	8.591426	8.114882	7.512387	8.099887	8.201361	7.805822	7.821358	7.973402	8.120463	7.771681	8.069795	8.213269	7.597931	7.982655	7.585797	7.548512	7.575108	8.008565	7.436836	7.719232	7.79566	7.528119
ANAPC13	11.722232	11.994507	11.836477	12.04047	12.03339	11.821103	11.584177	11.719038	11.960395	11.77514	12.09129	11.725667	11.526302	11.987927	11.904533	11.795885	11.327866	11.729049	11.741172	11.834742	11.781226	11.956456	11.929083	11.526302	12.019778	11.918997	11.697943	11.630032	12.008368	11.053208	11.725667	11.625716	11.487323	11.810812	11.291161	12.004626	11.741911	11.613973	11.865323	11.638123	11.65547	11.863629	11.747387	11.69559	11.857759	11.901037	11.242299	11.961134	11.643023
ANAPC15	9.690762	9.432219	9.721509	9.431867	9.565494	9.484311	9.738361	9.44431	9.35298	8.970332	9.338447	9.479349	9.744739	9.358622	9.246948	9.386896	9.351867	9.611847	9.285125	9.555795	9.601929	9.48186	9.580946	8.964795	9.294976	9.6014	9.603203	9.664263	9.542236	10.030369	9.645134	9.462028	9.316913	9.705637	9.006383	9.39985	9.679859	9.496636	9.429268	9.180512	9.246165	9.653346	9.510086	9.523893	9.271371	9.380758	9.39985	9.313992	9.68419
ANAPC16	10.454292	10.286737	10.446385	10.349778	10.366642	10.557125	10.545907	10.608784	10.378262	10.128678	10.400694	10.433292	10.398707	10.397992	10.289361	10.470266	10.072384	10.398707	10.506999	10.473339	10.221347	10.355168	10.216138	10.344256	10.442653	10.341482	10.525459	10.337933	10.322042	10.237106	10.371249	10.455631	10.372978	10.56596	10.375876	10.227718	10.42494	10.319454	10.43938	10.323575	10.745807	10.446017	10.480833	10.428687	10.415898	10.35209	10.662994	10.39698	10.303656
ANAPC2	6.877971	6.837527	6.516873	6.53752	6.748769	6.726292	6.627362	6.583177	6.647351	6.262621	6.96384	6.986321	7.059415	6.921182	7.112712	6.743574	6.25386	6.6203	6.694028	6.820062	6.386083	6.617257	6.632575	6.397624	6.798453	6.305969	6.573916	6.707338	6.501646	7.183605	6.775961	6.541249	6.546509	6.788057	7.156607	6.424295	6.484458	6.772652	6.609988	6.650231	6.372118	6.563014	6.287477	6.627673	6.349246	6.578948	6.509695	6.376853	6.791947
ANAPC4	11.41886	10.743533	10.918583	10.993212	11.185931	11.117902	11.426191	10.757249	11.248177	11.191195	10.945937	11.233976	11.173049	11.203044	11.029724	10.865879	10.854743	11.220457	11.192913	11.069784	10.804517	10.878687	10.674496	11.206928	11.028108	11.22224	10.693122	11.441366	11.033162	10.751648	11.015178	10.849416	10.971972	11.138101	11.186706	11.276385	10.934383	11.202159	11.216079	11.109947	11.272448	10.950216	11.028638	11.457163	10.778306	10.580808	11.245407	11.241572	11.127782
ANAPC5	10.383457	9.787289	9.778334	9.750012	10.064261	9.917371	9.668538	9.831552	10.196417	9.76699	10.034197	10.210816	9.985379	9.895563	9.570069	9.910289	9.768532	9.749474	9.900876	9.498358	9.543327	9.609231	9.374081	9.597607	9.847642	10.060334	9.660205	10.009296	9.773606	9.964752	9.684144	9.942588	9.823261	10.000585	10.241602	9.871415	9.623563	9.871415	10.215497	9.711128	9.707008	9.832449	10.053206	10.145029	9.747069	9.322183	10.140859	10.011368	9.849728
ANAPC7	9.006004	8.905155	9.351661	8.70762	8.927873	9.225025	8.308573	8.68654	9.396947	8.526654	9.152685	9.110588	8.975489	9.261026	8.922138	9.205345	8.560913	9.014469	8.662789	9.199203	8.867459	8.922412	8.953135	8.614425	9.212539	8.78436	8.629125	9.047215	8.988592	8.485103	8.896501	9.047976	8.612741	9.158496	9.059253	9.140821	8.803395	9.11901	8.971183	9.003426	9.709332	9.134236	8.996299	8.870594	8.663267	8.798016	8.725719	9.126028	9.132919
ANG	9.164688	6.863119	8.331153	8.626165	8.783388	7.88268	9.828346	9.361799	7.339932	8.745916	8.619372	9.23485	7.754654	7.709169	8.236038	8.303961	10.433435	9.046287	6.946109	8.126512	8.245248	8.445326	9.210363	10.323545	8.024274	8.123894	8.715641	8.842142	8.68848	9.676205	8.746578	8.429511	9.067977	8.811365	10.650907	8.648419	8.621301	8.332742	9.228151	8.860479	8.853011	8.761007	8.544779	9.559803	9.006594	9.320816	8.697835	8.450861	8.919731
ANGEL1	9.870215	10.738794	10.385627	10.300828	10.343397	10.355607	10.514057	10.562367	10.571419	9.791411	10.541631	10.337818	10.647557	10.569413	10.421602	10.989735	10.059259	10.384851	10.814223	10.291421	10.144584	10.373731	10.514057	10.269309	10.549961	10.252675	10.811689	10.016868	10.584845	10.428239	10.47823	10.567331	10.503535	10.235372	10.583518	10.149711	10.527635	10.53521	10.479585	10.432001	10.141308	10.70195	10.118802	10.2983	10.217743	10.023901	10.704037	10.156892	10.358866
ANGEL2	7.538239	7.543033	7.909352	7.844789	7.709244	7.671802	7.779216	7.810456	7.408779	7.380342	7.402278	7.699261	7.599817	7.550768	7.611339	8.319507	6.861854	8.051971	7.565259	7.662785	7.649971	7.801741	7.551012	7.693768	7.750096	7.562978	7.450109	7.76186	7.728891	6.961506	7.482882	7.687591	7.627977	7.952942	6.997753	7.609246	7.450556	7.855109	7.614197	7.796354	7.829363	6.981856	7.430078	7.402139	7.451706	7.137148	8.171893	7.682158	7.697139
ANGPT2	6.328939	5.635575	5.196228	5.621576	6.283735	6.080701	5.344899	4.797114	5.407306	6.310334	6.393352	6.465582	5.222847	5.695798	5.110809	5.838854	6.974823	4.516151	5.687805	5.463233	5.146478	6.242298	6.543278	6.95685	5.120429	5.933009	5.691821	5.169934	6.116848	7.910862	5.248338	5.593339	5.875493	5.721674	5.796385	6.452249	5.635872	5.993608	6.221272	5.578009	6.891564	6.200945	5.827563	7.662972	6.857345	5.687285	6.352545	6.930713	6.916697
ANGPTL1	5.410835	6.408051	6.385981	6.969325	6.288537	6.883972	7.727705	7.232184	6.092239	7.508153	6.425908	7.005081	5.947965	6.798435	6.239883	6.379104	8.494552	6.945865	6.609293	5.710661	6.423108	7.049497	6.117687	8.25502	6.931949	7.111046	5.679321	5.909195	6.602669	6.999441	6.426693	6.417761	6.854175	6.348749	5.950328	6.46604	6.870322	5.746346	6.958882	6.098785	7.349691	6.336502	6.599687	7.605958	7.249186	7.671086	7.292427	6.853193	6.640036
ANGPTL2	8.363341	6.479594	8.317326	7.860498	7.244813	7.199237	8.325001	7.738954	7.385326	9.150489	6.43723	6.409534	6.988206	7.538732	6.855651	6.966354	8.910976	6.853131	7.113884	6.532297	7.723233	6.916511	8.273249	7.571943	7.963708	8.087223	7.305838	6.927547	7.495221	7.547763	7.46917	6.993357	7.724677	7.999557	7.604141	7.530679	7.62816	7.09914	7.40847	7.977968	7.630598	7.290084	6.950019	6.666251	7.779569	8.474797	7.587137	8.195915	7.990059
ANGPTL4	6.387483	6.247807	7.057415	7.29896	5.330798	5.664826	9.068209	7.543802	5.107833	6.414623	5.670427	5.564217	5.822496	6.201924	5.449277	5.962112	7.830025	8.487708	5.519074	5.738167	5.981337	6.028753	7.628177	7.709709	6.208458	6.145208	6.535604	6.874144	5.552852	6.487542	5.968282	6.474122	7.212	5.448448	7.585459	7.606864	7.502632	5.581729	5.172856	6.125558	6.980335	5.795984	6.059818	6.682231	8.417575	8.210577	6.056296	5.62888	7.346912
ANGPTL6	6.834014	6.575581	6.03517	6.056378	7.03189	6.439599	6.09527	5.857112	6.487246	6.16529	6.422774	6.614926	6.505586	6.797717	6.432482	6.685079	6.466219	6.127305	6.470331	6.161377	6.428747	6.606239	5.884471	6.374634	6.624581	6.426497	6.291179	7.042802	6.221346	6.650189	6.4274	6.454043	6.428692	6.348098	6.17537	6.905042	6.448657	6.430359	6.597357	6.402481	6.362856	6.189269	6.800826	6.378434	6.279191	6.440839	6.391795	6.412187	6.005833
ANK1	6.529289	7.286864	5.548792	6.069789	6.642982	6.156236	5.065529	5.371479	6.082684	4.807976	6.346098	6.592514	6.717826	6.757223	5.852972	7.868534	5.23478	7.31554	6.19636	6.720892	6.376733	6.528394	5.803801	4.770012	6.477759	6.699473	5.921969	7.562101	6.522198	6.067522	6.491172	6.624747	6.595461	6.155044	6.005068	6.921032	6.259229	6.428368	5.978419	6.165826	6.536169	5.533994	6.44875	6.219468	6.893443	5.480554	6.031881	6.028565	7.008428
ANK2	10.160015	9.330159	8.450678	8.203323	9.276734	8.866648	7.803966	8.033209	9.291706	9.903644	8.849575	9.228069	9.562386	8.34298	9.03177	7.837451	10.053014	9.478014	8.64078	9.11969	9.389371	9.920049	9.606517	8.770031	9.011255	9.833221	9.236122	8.958659	9.466687	8.640042	9.89523	9.26169	10.062953	8.829022	10.446468	9.120659	9.129101	9.617124	9.156106	9.61338	9.487014	9.563299	10.037383	8.579716	9.402117	9.033533	8.934387	8.709493	10.086244
ANK3	6.51632	6.608269	6.283866	6.829879	6.533367	7.102668	7.200267	6.641694	6.377404	6.92884	7.635836	7.955926	6.541197	6.492216	6.042837	7.114505	7.536283	6.307334	6.725415	6.233853	6.783282	6.633691	6.670832	8.159875	6.674968	6.573234	6.774441	7.189361	6.969711	7.620025	6.771213	6.590769	6.837936	7.029096	6.751892	7.14172	6.254854	6.929042	8.389793	6.717301	7.01883	7.613926	6.241061	7.928697	7.022964	6.810018	7.916181	6.916136	6.572608
ANKAR	5.461206	5.871834	4.933994	4.890164	5.543083	5.233031	5.939256	5.349162	5.916838	4.835607	6.374749	6.016447	5.571005	5.652909	5.947319	5.418181	5.493674	4.724883	5.895945	5.715618	5.00991	4.910154	5.024029	5.705705	4.825146	5.30306	4.864557	6.370326	5.93346	5.271886	5.464614	5.863182	5.103651	5.593511	4.828917	5.091154	4.946697	5.662367	5.792037	4.600305	4.91398	5.525286	6.481355	5.110273	4.759029	5.048501	5.751769	5.718333	4.7505
ANKDD1A	6.905852	6.11144	6.465597	5.768908	5.764497	5.629468	7.660637	7.279305	5.480522	6.906179	5.453376	6.405114	5.900918	5.413449	6.235114	5.592019	7.507034	6.441679	6.08614	6.006004	6.192052	5.561912	6.516837	6.302858	6.615453	6.71405	6.153316	6.174431	6.336426	6.48227	5.583044	5.728902	7.062838	6.293605	6.86958	5.996953	6.684504	5.673733	6.278372	5.825864	6.366219	5.596467	6.664057	6.520253	6.802061	6.964333	6.189157	5.837011	5.88397
ANKEF1	7.065923	7.641391	7.302642	6.811158	7.048914	7.105168	7.034735	7.821133	7.239485	6.123238	7.504069	7.096387	6.972159	7.050721	6.550011	7.60504	6.250407	7.092066	7.488868	7.420352	7.611437	7.66188	7.374901	6.531468	6.69884	7.01503	7.262067	6.91502	7.144004	7.963091	7.034735	7.405336	6.774309	7.406788	7.085759	7.101354	7.183936	7.008423	6.928222	8.032981	6.752149	7.215433	7.097789	7.489941	7.117766	7.282086	7.40027	7.388684	6.890032
ANKFY1	7.509941	8.158748	7.978052	7.653755	7.81783	7.730798	7.663667	7.679244	7.786701	7.75783	7.858797	8.079599	8.186557	8.148179	7.895522	8.131011	7.568344	7.465031	8.177206	8.177522	8.03882	8.242245	7.992648	7.697419	7.733368	7.999393	8.308519	7.712527	8.079342	8.043648	8.179702	8.125592	7.963256	8.047872	8.035804	7.715799	7.884056	8.010393	7.963542	7.718434	7.568177	7.672786	7.943052	7.693071	7.666747	7.318405	8.002595	7.842005	7.728087
ANKH	9.013715	9.368249	9.406862	9.198174	9.233036	9.172505	8.492368	8.508436	9.247872	8.72331	9.516804	9.309666	9.475846	9.104541	9.138092	9.336497	8.570604	9.303992	9.420992	9.518984	9.40039	9.453448	9.360403	8.429482	8.863143	9.226375	9.52107	9.117542	9.635174	9.193539	9.308114	9.170158	9.115775	9.102841	8.764248	9.248953	9.267495	9.409259	9.127559	9.097977	9.061709	9.050007	9.036561	8.8814	8.91796	8.26883	9.013567	9.155416	9.006337
ANKHD1	8.136906	7.24363	7.543569	7.537714	7.172439	7.930557	7.429039	7.220528	8.014842	6.609745	7.929703	7.944027	7.623672	7.944027	7.739411	7.251535	7.276523	7.17653	7.86383	7.819602	7.116725	6.509267	6.932732	7.485372	8.854207	7.775959	7.404641	8.088724	7.299156	7.426143	7.331881	7.221114	7.751258	7.385745	7.803209	7.445449	7.772384	8.300735	8.395512	8.169854	8.050351	7.307063	8.954831	8.191891	6.981361	6.723901	8.59866	7.633018	8.046072
ANKHD1-EIF4EBP3///ANKHD1///EIF4EBP3	9.427801	8.669456	9.529824	9.289648	9.204651	9.462865	9.552895	9.518382	8.975023	9.17204	8.886916	8.993808	9.07593	9.240863	8.962543	9.092696	9.63275	9.091925	8.774414	9.076364	8.9243	8.649705	8.808012	9.304002	9.342354	8.798065	8.793956	9.50494	8.966616	9.420994	8.877872	9.069879	8.820449	9.14979	8.395243	9.140262	9.139479	8.485582	9.099111	8.974336	8.761836	8.88174	9.048147	9.078524	8.974683	9.307831	8.930757	9.226663	8.89428
ANKIB1	8.337337	8.494296	8.171444	7.984619	8.450267	8.353315	8.492532	8.748498	8.399954	8.624378	8.449594	8.397081	8.488096	8.220933	8.324496	8.397081	7.832835	8.523773	8.735429	8.253229	8.618433	8.336407	8.631524	8.090185	8.277216	8.521662	8.688951	7.94861	8.7358	7.938566	8.197594	8.456525	8.303714	8.547885	7.939483	8.198946	8.08571	7.986493	8.640984	8.341375	8.882358	8.44596	8.043015	8.794702	8.640037	7.704869	8.289408	8.416209	7.962229
ANKLE2	8.050015	8.081449	7.904332	7.825661	7.852666	8.043628	7.793911	7.879473	7.985821	7.764533	7.795487	8.170023	8.012631	7.947738	7.710332	7.944719	7.81007	7.957077	8.010239	8.141603	8.02755	8.138925	8.049702	7.772612	7.975973	7.96193	8.06358	7.998593	7.770164	7.78916	7.905812	8.004467	8.100455	7.958689	8.000782	8.118738	7.830706	8.066751	8.114771	8.203596	8.138659	8.025012	7.975487	7.892294	7.712164	7.703077	7.686059	7.93547	8.216658
ANKMY1	6.34248	6.153432	6.50389	5.47021	6.142171	6.622819	6.063483	6.596078	6.08373	6.034669	6.369969	6.637334	6.671887	5.56937	6.537549	5.525948	6.0806	6.433917	6.010755	6.333969	6.784158	6.580649	6.75678	5.739643	6.474371	6.714201	6.25959	6.26341	6.503036	7.046855	6.426791	6.345118	6.216637	6.541871	6.445344	5.926693	6.689156	6.363179	5.509804	6.500397	6.085268	6.292498	6.49877	6.361084	5.904319	6.68998	6.180954	6.331331	6.807576
ANKMY2	10.592429	10.644333	10.459515	10.32521	10.280328	10.542858	10.391477	10.409361	10.681732	10.560481	10.537217	10.762878	10.739207	10.728713	10.688457	10.451082	10.09687	10.298858	10.653502	10.716777	10.704311	10.410678	10.24378	10.390882	10.319026	10.564258	10.437589	11.265096	10.935423	10.660015	10.552474	10.433881	10.389175	10.687265	10.021298	10.521514	10.346467	10.434643	10.76508	10.595906	10.043494	10.627375	10.431768	10.818067	10.584256	10.830606	10.366388	10.768378	10.541622
ANKRA2	8.278063	9.020079	9.373392	9.200286	9.104758	8.964131	9.036967	9.225588	9.201635	8.866653	9.368623	9.240416	8.850408	8.844534	9.023366	8.928038	8.67642	9.151759	8.969725	8.857971	8.967308	9.107258	8.811684	9.405399	9.224668	8.940613	8.936836	8.8652	9.289307	8.104583	8.951824	8.797866	9.314348	9.067945	8.524045	9.038644	8.725764	9.552181	9.140598	9.448647	9.238079	9.037086	9.103842	9.303692	8.945769	8.643468	9.072689	9.301223	9.159708
ANKRD10	8.099219	8.209897	8.475619	8.725418	8.492476	8.302237	8.551023	8.337649	8.920352	8.67242	8.653671	8.599887	8.386405	8.360512	8.537888	8.663397	8.323718	8.105884	8.96991	8.14382	8.010371	8.001862	7.988694	8.847637	8.423162	8.669946	8.270147	7.822474	8.36651	8.129581	8.452507	8.30074	8.800822	7.983411	8.109118	7.943128	7.949124	8.648025	8.612809	8.293285	8.054235	8.182047	8.490183	8.177275	8.126181	8.05791	8.757824	8.131596	8.062234
ANKRD11	8.380667	8.165399	8.193517	8.293871	8.450397	8.116156	7.945806	8.004541	8.24839	8.022249	7.979642	8.230971	8.374298	8.159497	8.32267	8.230072	8.015261	8.397939	8.149242	8.445488	8.069648	8.286142	8.158526	7.894545	8.289818	8.106	8.33313	8.370615	7.933525	8.618003	8.295726	8.301042	8.130434	8.448176	8.331807	8.320097	8.424937	8.153036	8.214305	8.2779	8.260808	8.263821	8.194917	8.499873	8.200517	7.901739	8.039381	8.277588	8.366232
ANKRD12	9.067245	8.792474	9.14595	9.261938	8.956122	9.5168	9.230589	9.066055	9.193664	9.226989	8.9074	9.02538	8.891009	8.752481	9.3827	9.032134	8.841692	9.06035	9.644305	9.240444	9.023101	8.996722	9.057136	8.844495	9.014787	9.010981	8.920665	9.358122	9.191218	8.786959	8.937773	8.995588	9.06021	9.382975	8.821622	9.034262	8.82021	9.116094	9.330813	9.40864	9.287533	8.884075	9.024528	8.781432	8.91264	8.463134	9.031329	9.01433	8.956084
ANKRD13A	11.104145	11.090841	10.925855	11.038225	11.174546	10.944337	10.791199	10.987017	10.960729	11.020807	11.068731	11.440956	11.34036	10.925855	11.396486	10.905492	10.929406	10.995279	11.297947	10.983145	10.582264	10.97748	11.075068	11.373011	11.058361	11.131961	11.216921	11.437438	11.201488	11.189767	11.158682	11.055946	11.08373	10.72842	10.996838	10.902612	10.980433	11.171289	11.193676	10.649464	10.892547	11.389947	11.148662	10.998665	10.95997	10.513226	11.281161	11.006655	11.171289
ANKRD13B	7.833966	8.278908	7.824921	7.704152	7.888988	7.957604	7.034984	7.265342	8.02224	7.622321	8.183511	8.213917	8.00045	7.959652	8.519796	8.264036	7.518717	7.617722	8.049085	7.638296	7.582723	7.67838	7.743895	7.727388	8.19744	7.770111	7.934843	8.352675	7.524322	7.966659	8.289806	8.056807	8.218173	8.248068	8.636808	8.248068	7.852411	8.000318	8.262373	7.434053	8.035367	8.282643	7.918217	8.377028	7.241917	7.110834	8.416093	7.777111	8.005288
ANKRD13C	7.702943	7.748759	7.949414	7.783789	7.481838	7.779459	7.884205	8.156098	7.647016	7.842327	7.767989	7.65221	7.711637	8.061985	8.01868	7.806394	7.756941	7.850844	7.868908	7.902135	7.792718	7.974463	7.643715	7.523704	7.736758	7.754137	7.868561	7.335632	7.925426	6.868608	7.75292	7.665118	7.651307	7.516023	7.608797	7.608095	7.390437	7.751462	7.384173	7.836226	7.608797	7.647927	7.703205	7.63725	7.766103	7.918702	7.687594	7.605908	7.432862
ANKRD13D	6.201278	6.566537	6.26749	5.954207	6.437895	6.117614	5.643201	5.884875	6.162193	5.776543	6.666635	6.5944	6.298342	6.403386	6.254258	6.287829	5.798146	5.980664	6.336852	6.319884	6.107193	6.109466	6.280311	6.078471	6.133935	5.965755	6.200497	6.080827	5.619115	6.55525	6.456022	6.315729	6.089141	6.238171	6.002669	6.451794	6.357023	6.361844	6.471132	5.872699	6.623351	5.934427	6.226639	6.312723	5.809945	5.983382	5.934427	5.951906	5.787911
ANKRD16	6.072866	5.965453	6.553766	6.359572	6.431257	5.847241	7.115501	6.11196	6.053329	6.130037	5.912459	6.336145	6.802518	6.214939	6.437625	6.43223	6.233143	6.768673	6.194208	5.653745	6.470934	6.60053	6.327919	5.692423	6.286044	6.181932	6.205432	6.076696	6.044968	6.480813	6.634791	6.574345	6.120309	6.503694	5.780145	6.127384	6.222703	6.138242	6.070615	5.975345	5.958499	5.299323	6.097739	6.051693	5.690404	6.447443	5.578474	5.750489	6.049917
ANKRD17	9.619561	9.437895	9.874359	9.627786	9.74722	9.534777	9.279526	9.520774	9.723939	9.377614	9.700994	9.669362	9.533506	9.535251	9.774025	9.639143	9.035209	9.453388	9.768573	9.588923	9.551244	9.669362	9.473735	9.19562	9.515608	9.738037	9.574557	9.561476	9.587374	9.64805	9.599954	9.612683	9.395555	9.54086	9.53583	9.527259	9.673407	9.488231	9.623913	9.679644	9.319213	9.578504	9.595856	9.648857	9.646402	9.152769	9.790276	9.476536	9.576231
ANKRD18A	6.597345	6.757879	6.608617	6.281934	6.514147	6.57579	6.229632	6.755335	7.193375	5.650911	7.142142	7.425856	6.857882	6.448129	6.401848	6.963926	6.246676	6.753327	6.565593	6.622286	6.203326	6.617365	6.344669	6.049953	6.616341	7.41458	6.446941	7.301707	6.333712	6.980636	6.557179	7.163502	6.704666	7.422861	7.955683	6.946166	6.918073	7.268887	7.228818	7.543129	7.128913	7.142871	6.008041	6.903381	6.911577	6.419109	6.927185	7.000734	7.252353
ANKRD19P	9.206932	9.247695	9.244497	9.511696	9.254935	9.311644	9.876911	9.822912	9.066391	9.711643	8.968795	8.971057	8.981945	9.066038	9.114629	9.249721	9.970468	9.538956	8.817594	9.097306	9.119469	9.239812	9.183917	9.629786	9.251667	9.169145	9.449242	9.237785	9.140568	9.823436	9.32963	9.135521	9.03631	9.310887	9.3701	9.195361	9.47648	8.898058	9.30755	9.134502	9.22604	9.094372	9.05574	9.233836	10.05662	9.961635	8.950094	9.498246	9.361048
ANKRD20A11P	7.686274	8.154779	7.680496	7.401716	7.920138	7.520526	8.139259	8.042526	7.602222	7.23204	7.838715	7.704523	7.715794	7.891457	7.560955	8.087707	7.449201	7.860631	7.837859	7.559425	7.684111	7.751775	7.826117	7.685576	8.406332	7.890695	7.915259	7.830319	7.115011	7.930661	7.652149	7.51003	7.46701	7.811173	8.509806	7.811677	7.869638	7.979306	8.13075	7.833959	8.100514	7.725493	7.62511	8.139463	8.361499	7.122114	8.122004	7.546498	8.034049
ANKRD23	6.156952	6.842768	7.380053	7.299783	6.926329	7.411506	5.893782	6.520437	7.844858	6.279882	6.557906	6.531924	7.793063	8.210787	7.58777	6.372288	6.438517	6.423463	7.660297	7.657406	7.868979	7.68318	6.73655	6.138169	7.633269	6.842366	6.999244	7.736216	6.886189	6.840242	7.078818	7.034833	7.068918	7.5452	6.639613	6.884578	7.451095	6.846001	5.819356	7.51611	6.557515	7.605002	6.972597	6.227526	6.594342	6.867171	6.589469	7.453075	7.874726
ANKRD26	6.833293	6.768766	6.261424	5.601766	6.021686	6.775221	6.40576	6.286667	6.53845	6.403576	6.886229	6.823083	6.581451	6.799763	6.587287	6.985533	5.48028	6.314206	6.666816	6.31309	6.459075	6.537303	6.324431	6.078446	6.203098	6.2879	6.167333	6.965458	6.657239	6.198435	6.93983	6.599103	6.247903	6.507291	6.09853	6.54255	6.277735	6.428028	6.558378	6.824479	7.007644	6.692719	6.563769	6.228637	6.321111	6.227318	6.396274	6.272888	7.560543
ANKRD27	9.561478	10.183548	10.300131	10.087179	9.730379	10.068587	9.881929	10.083827	10.348481	9.831961	10.001021	10.382907	10.028564	10.010772	10.136039	10.112071	9.657132	10.126977	10.439156	10.26158	10.246819	9.877709	9.877206	9.930955	10.092781	9.603178	10.124844	9.828876	9.977541	10.112562	10.083827	9.951101	10.307731	9.925791	10.418033	9.833382	9.825774	10.115034	9.952023	9.947818	9.761132	10.216855	9.989849	9.934685	10.021212	9.393261	9.813378	10.34414	10.11027
ANKRD28	7.746175	7.885187	7.410902	7.365043	7.522779	7.982887	7.824402	7.996815	7.695139	7.939748	7.747889	7.633672	7.431114	7.508774	7.369107	7.842299	7.494387	7.464636	7.831079	7.71389	7.30589	7.105276	7.553245	7.924843	7.711189	8.288298	7.535516	7.39145	7.694537	7.485586	7.621507	7.518683	7.826951	7.269013	7.458999	7.489632	7.299147	7.844521	7.734261	7.646109	7.689638	7.612413	7.794768	7.953569	7.985692	7.499341	7.900868	7.535111	7.497469
ANKRD29	6.745194	5.540256	7.732331	7.094873	7.132764	6.283606	5.867399	5.486691	6.968521	7.399611	5.914733	6.044884	7.570316	6.810442	6.320657	6.565179	6.876958	6.853616	6.804614	7.441614	6.125365	7.552732	7.291699	5.597953	6.587693	6.66082	6.569372	7.018206	7.37797	5.609888	6.735971	5.950058	6.3627	6.272161	5.040824	5.868278	6.231821	6.568083	4.344129	6.099794	5.6533	6.59992	5.949144	4.319944	5.958414	5.483667	5.746804	6.974672	6.484
ANKRD34A	6.385359	6.622197	6.195972	6.223756	6.282699	6.350008	5.786777	5.839469	7.137234	6.116726	6.422555	6.848526	6.57533	6.802955	6.391271	6.777485	5.869207	6.071366	6.232621	7.272229	6.911513	6.393829	6.976212	6.119215	6.513213	5.954422	6.354217	6.437212	6.121168	6.525195	6.25043	6.191065	6.003462	7.039682	6.121899	6.632196	6.0439	5.924441	6.817015	6.96194	5.950274	6.458397	6.494996	6.238955	5.27917	6.181943	5.896577	5.968178	6.796886
ANKRD34C	9.813205	10.841424	10.079499	10.89202	10.381929	10.835333	9.048106	8.98465	10.918955	9.174353	10.719238	10.068118	10.728038	10.738803	10.498434	10.712198	8.979275	10.432513	10.978718	11.078154	11.355529	10.287471	10.20979	9.683492	10.622677	10.494452	10.315526	10.854446	10.93609	9.78605	10.304702	10.860187	9.78596	10.867204	9.524323	10.655396	10.82504	9.992022	10.161512	10.628128	10.072986	10.35392	10.149846	10.088561	10.276041	9.480984	11.027268	9.828136	10.197839
ANKRD36	9.753532	9.227711	9.02044	9.129616	8.983968	9.392346	8.570829	8.968689	9.952104	9.091169	9.379397	9.740422	9.412127	9.045212	9.073858	9.188596	8.857159	8.895473	9.71017	9.368845	8.835367	8.671439	9.171857	9.271723	9.223132	9.557584	9.306729	9.691379	9.194438	9.390711	9.258415	9.350537	9.645448	9.085189	9.873874	9.312687	9.041597	9.595284	9.948486	9.063308	10.475997	9.33202	9.042034	9.496331	9.246989	8.343518	9.992843	9.146341	9.475871
ANKRD36B	9.478482	9.582169	8.985192	9.043097	9.457863	8.918557	8.060596	8.400568	10.047937	8.430474	9.657028	9.927721	9.482373	9.159805	9.234605	9.265	9.420388	9.11454	9.62242	9.631975	8.599671	8.26561	8.47971	9.544116	10.125677	9.607663	9.13557	9.450833	9.076037	8.994567	9.062735	9.043658	9.727136	8.973794	10.431954	9.309897	9.193033	9.644788	10.222532	9.398693	10.050667	9.284179	9.116859	10.060741	9.631705	8.016656	10.128234	9.406112	9.224292
ANKRD36BP2	8.881236	8.976945	8.938089	7.590541	9.19854	8.896105	7.941729	7.894871	9.085471	8.41627	9.083436	9.490781	9.120432	8.445383	9.326882	8.19051	7.772088	8.611981	9.017608	8.679531	8.120978	8.706837	8.802864	8.861253	8.968433	8.393805	9.137353	8.594779	9.723823	7.759637	9.257641	8.964496	9.453008	8.267516	7.667679	8.267516	8.810808	9.584662	9.445832	8.622409	8.994384	9.032315	9.437521	9.017648	8.916113	7.422947	8.693668	8.890078	9.083759
ANKRD37	7.987807	8.604795	9.031145	8.848861	8.492371	8.999283	9.618761	9.101845	8.468164	8.622204	8.427712	8.047483	8.463915	8.946966	8.863674	8.527182	9.102211	9.182719	8.494457	8.379499	8.870347	9.014696	8.42922	8.154198	8.476549	8.716407	8.758562	9.284455	8.412405	8.963742	8.60969	8.779932	8.743865	8.974027	8.353838	8.914238	8.97695	8.305039	8.647968	7.912454	8.444343	8.775687	8.385654	8.319302	9.027287	9.267641	8.27241	8.917926	8.959609
ANKRD39	7.210096	7.486307	7.242695	6.628655	6.971705	7.417951	6.190285	6.524418	7.516498	6.380852	7.387385	7.371298	7.609998	7.331514	7.108791	7.616298	6.47191	6.977782	7.090406	7.171484	7.353935	7.505707	7.105109	6.098568	7.086357	6.802519	7.209273	7.330112	6.754785	7.493072	7.463617	7.533009	6.809497	7.419702	7.210877	7.056204	7.214489	6.958653	7.07524	6.995896	6.666112	7.369312	7.146156	6.692105	6.445541	7.113237	6.47344	7.104335	7.24816
ANKRD40	8.201426	8.70473	8.407914	8.582548	8.385096	8.123997	8.808784	8.817628	8.302272	8.276162	8.39403	8.364127	8.567639	8.701978	8.618544	8.69249	8.750407	8.275284	8.847333	8.910646	8.6105	8.407225	8.731305	8.506828	8.702275	8.709391	8.917272	8.551311	8.726211	7.715967	8.469127	8.495361	8.579567	8.54108	8.247384	8.302607	8.721282	8.400683	8.379401	8.947738	8.502078	8.044212	8.401944	8.151204	8.257233	8.157998	8.960077	8.407727	8.392983
ANKRD42	4.363463	5.838706	4.649969	5.936255	4.880937	6.52528	5.418408	4.559062	6.967514	5.554409	6.516454	6.349686	5.451855	6.723279	5.365224	5.907792	3.622039	5.494245	5.648679	6.742361	6.219501	6.271472	5.537185	6.328372	4.901224	6.214718	5.606802	6.223002	6.351097	4.739083	6.132804	5.789913	4.669322	6.69269	4.699912	6.762843	5.284386	6.294408	6.569088	6.294913	5.116363	6.564984	5.922747	6.459745	6.189471	3.735366	6.066943	5.891172	6.91031
ANKRD44	6.93773	6.867385	7.485325	7.902207	7.294881	7.716508	7.029101	7.677983	7.297291	8.580367	7.673756	7.135075	6.987187	7.603956	7.08485	7.88155	7.228039	7.214819	7.534994	7.392385	7.079242	7.383934	7.083269	7.839053	7.27406	7.314409	7.413912	6.474107	7.679472	6.453632	7.273712	7.292725	7.883672	7.595235	8.093745	7.32201	7.41903	7.716531	7.843513	7.712936	7.200292	7.55491	6.975195	7.369487	7.734183	6.984474	7.864484	6.940922	7.519993
ANKRD46	9.99424	10.140921	10.300782	10.273714	9.977762	10.181378	10.572183	10.694416	10.053783	9.996089	10.153848	9.903355	9.83065	9.855942	10.196643	10.419304	10.618199	10.088762	10.481966	10.227155	10.108048	10.207952	10.300782	9.902276	10.06835	10.225213	10.254838	9.913093	10.306554	9.681634	10.332429	10.218384	10.337483	10.04663	9.811194	10.155029	10.116898	10.203636	10.105967	10.209646	10.114972	10.076792	10.240101	10.167355	10.160517	9.854466	10.162662	10.142205	9.752223
ANKRD49	10.2515	9.705579	10.20058	10.238168	10.10942	9.98716	10.442518	10.274707	10.476695	10.24105	10.441031	10.275253	10.168472	9.78871	10.374041	10.095113	9.696597	10.227015	10.229403	10.280681	10.092234	10.279026	10.222788	10.330434	9.963899	10.077003	10.224012	10.008066	10.188307	9.521783	10.142415	10.08684	10.159923	10.487833	10.19982	10.487121	9.866983	10.149298	10.144561	10.487833	10.012633	10.0594	10.045712	10.313822	10.360784	10.511055	10.365469	9.822374	10.265697
ANKRD50	6.622069	7.227904	7.790183	7.183826	7.345588	7.045633	7.882776	7.963223	6.734278	8.707714	7.472358	7.420139	6.83738	7.113632	8.087617	7.347853	7.563087	7.054899	7.72789	7.375116	7.637883	7.335339	7.494925	7.975961	6.944093	7.79906	7.709328	6.737659	7.395347	6.354289	7.010337	6.975706	7.071538	6.890013	6.930922	6.875504	6.630244	6.755279	7.425218	6.466484	6.222357	7.093265	6.418981	7.230674	7.554081	6.835806	6.860315	7.157503	6.902879
ANKRD52	6.593471	6.948931	6.669122	6.878613	7.00378	6.683374	6.622919	6.497712	7.168546	6.378316	7.089779	7.364612	7.191418	7.465231	7.338189	7.351869	6.567041	7.176203	6.895632	7.309328	6.965897	6.722846	6.731508	6.815373	7.143273	6.612979	7.213453	7.245333	6.637053	7.340464	7.060741	7.018839	7.001218	7.18893	7.380865	6.821614	6.93701	7.128841	7.210504	7.010104	6.851014	6.668848	7.043924	7.211522	6.391261	6.757208	6.502405	7.045384	6.991833
ANKRD54	8.101264	7.8202	8.107664	7.958188	8.608663	7.89763	8.184666	8.345042	8.006856	7.230464	8.136449	8.114557	8.28706	8.255419	8.161681	8.055723	7.58854	8.068094	8.090776	8.135133	8.266291	8.117204	7.799119	7.883022	7.907269	7.646972	8.030496	8.547602	8.058832	8.306606	8.098895	8.146218	7.984903	8.275446	7.673188	8.10953	8.114804	7.844509	8.198656	8.039688	8.628147	7.992292	7.796949	7.82335	7.722129	7.857131	8.105567	8.108388	7.739674
ANKRD6	8.384741	8.914217	9.406034	9.339875	9.216258	9.148875	8.83082	8.971146	9.387198	9.282261	9.065103	8.66134	9.47609	9.558371	8.993808	8.880498	9.218845	8.786321	9.328883	9.592896	9.361366	8.818154	8.652664	8.504945	9.668647	9.151828	9.143766	9.236773	9.196144	8.841735	9.165579	9.117388	8.937815	8.942723	8.967144	8.580782	9.398049	8.82924	8.434368	9.110618	8.934186	9.926538	8.905715	8.167871	9.30182	8.90039	8.987832	9.342674	8.893454
ANKRD65	8.110198	8.280696	8.034928	7.654117	8.362588	8.008437	7.25886	7.399383	8.028505	7.347848	8.043769	8.021339	8.271965	8.431522	8.121206	8.054217	7.6749	7.774131	7.859971	8.443531	8.267015	8.160577	7.969626	7.28087	8.223834	7.757036	8.129072	8.057274	8.053593	7.965175	8.043477	7.874943	8.041902	8.46448	7.605181	8.058757	8.12083	7.873002	8.067453	7.889959	7.90399	8.327639	7.959874	7.688638	7.248786	7.637916	7.711021	8.257468	8.162382
ANKRD7	4.99668	5.963953	5.296833	6.21112	5.651238	5.858592	5.877564	6.278252	4.99249	4.671382	5.680556	6.45459	6.472909	6.093508	5.555746	6.117147	5.058789	5.210751	6.614138	6.022797	6.120186	6.61455	4.850072	5.953672	5.712248	6.389986	5.617848	5.987178	5.821983	5.711308	5.692697	5.942841	5.508465	6.842798	6.149653	5.380754	5.933894	6.364958	6.049831	4.934379	5.728342	5.129403	6.237272	7.161091	5.614063	4.651611	5.427095	5.119694	6.317902
ANKRD9	6.531802	5.883213	6.786347	6.503232	5.916231	6.051489	7.480544	6.216217	6.485043	6.572631	6.390254	6.574942	5.9335	5.723258	6.241919	5.673654	7.155686	6.77218	5.880977	6.003855	5.928555	5.812291	5.379267	6.730199	6.301141	6.086519	5.689205	6.856651	6.08389	5.949964	5.523515	5.917309	6.427232	6.354661	6.411388	5.869967	5.950087	5.448871	5.116007	6.207343	5.960583	6.290306	6.241104	5.733461	6.397274	7.217492	6.162538	5.266386	6.286176
ANKS1A	8.373337	9.020341	9.258655	8.884234	8.458485	8.635608	8.598689	8.625958	8.647073	9.171518	8.523713	8.782557	8.633206	9.047912	8.46564	8.943639	9.232084	8.900031	8.51829	8.617936	8.8742	8.685795	8.58076	9.205964	8.794658	9.012082	8.889782	8.886692	8.838536	8.865257	8.549627	8.942179	8.993577	8.562847	8.754082	8.688279	8.991971	9.048273	9.01655	8.452814	8.950018	9.010497	8.639091	8.892266	8.781956	8.990515	8.906002	9.003659	8.606103
ANKS1B	6.648872	7.117724	7.227818	6.10727	6.927149	6.837955	5.339275	5.368344	6.850234	5.90089	7.590084	7.472018	7.034954	6.796208	6.603669	6.659139	6.676979	6.078781	7.171396	6.96241	6.196502	6.573399	8.28693	6.234244	5.926724	6.614007	6.901977	6.26641	6.549713	7.27785	6.789429	6.608571	6.860676	7.273932	5.956009	7.663825	6.700664	8.535289	7.811631	7.113644	7.060321	7.540842	7.082999	8.274793	6.368912	5.867887	7.488909	7.395732	6.806232
ANKS3	6.929445	6.72743	6.685852	6.590169	6.902192	6.769808	6.772514	6.633309	6.910076	6.235406	7.053566	7.150448	6.842679	7.115143	6.818317	6.94848	6.579169	6.861118	6.630848	6.861518	6.759574	6.603624	6.787284	6.597088	6.990048	6.62588	6.571717	7.000695	6.386241	7.314799	6.81161	7.10044	6.66892	6.843502	7.327604	6.631906	6.766098	7.095245	6.78905	6.824609	6.812216	6.559867	6.912334	7.011002	6.617024	6.873117	6.70062	6.60737	6.851697
ANKS6	7.056359	6.833362	6.647566	6.949782	6.783056	6.539736	7.237582	7.176643	6.654585	6.753982	6.493174	7.075821	6.646798	6.732761	7.220261	7.115985	7.094629	6.929154	6.850325	6.883067	6.467033	6.840879	7.132416	6.958327	6.548585	6.592535	6.712914	7.380253	6.671228	7.437959	6.744572	6.710436	6.39788	7.122246	7.133448	6.820252	6.86437	6.734	6.988741	6.70017	7.194515	7.178955	6.717474	6.972128	6.933561	7.269992	6.968927	7.023395	6.775726
ANKZF1	10.634186	9.881372	10.518475	9.901438	9.967749	10.290647	9.572054	9.687449	9.884963	9.576354	10.236919	10.839995	10.544692	9.893972	9.937385	9.902911	10.131285	10.296215	10.01179	9.809305	9.813411	9.613136	9.471268	10.300087	10.147744	10.214925	10.065073	10.4953	9.720932	10.699907	10.178289	10.156597	10.157341	10.153998	10.876208	10.298481	9.991056	10.481476	10.527624	10.122421	10.905473	10.058696	10.098741	10.52491	9.700802	9.823166	10.356579	10.47455	10.346807
ANO10	7.716426	7.773389	7.67776	7.328662	7.648235	7.742807	7.425663	7.352032	7.905056	7.404417	7.774651	7.536046	7.763458	7.609449	7.492753	7.864854	8.023916	7.496029	7.45007	7.67776	7.895487	7.427584	7.491771	7.150115	7.581886	7.543995	7.611073	6.976146	7.449374	8.120613	7.625025	7.979663	7.569524	8.101638	7.261239	7.624441	7.411625	7.309297	7.463178	7.346997	7.140322	8.05841	7.917533	7.81401	7.437732	7.923748	7.635381	7.697829	7.512485
ANO5	9.694343	9.71373	9.349918	10.059869	9.786296	9.477677	9.557414	9.54298	10.147963	8.885318	9.873965	9.567528	9.800924	10.017754	10.041145	9.845391	8.62109	9.415925	9.874592	9.712636	10.088748	9.517361	9.257858	9.140568	9.364887	9.98202	9.355463	10.025022	9.963229	8.743048	9.591255	9.949643	9.063765	9.632484	9.152961	9.7832	9.480016	9.486099	9.763328	9.951985	9.511043	9.301186	9.522841	9.891078	9.656851	8.990655	9.661499	9.976246	9.404472
ANO6	5.56064	5.473499	7.150556	6.866132	5.302555	7.199292	8.733217	8.148196	5.985238	8.114	5.639701	5.251186	5.470519	6.152258	6.151082	5.265073	8.836816	7.167669	5.351974	6.01635	6.334521	6.366897	7.157583	8.536574	6.828427	6.822733	6.196038	5.489955	6.883456	6.429194	6.414391	5.898389	7.343251	5.246508	6.40183	7.01594	6.615868	6.356012	6.608069	6.392992	6.624659	7.223489	6.574999	6.616477	8.55468	8.461658	6.405709	6.581341	6.687241
ANO8	7.00991	6.745886	7.031131	6.965947	6.702975	6.492278	6.399577	6.465233	7.160906	6.264262	6.992158	7.462177	7.205021	7.183674	7.08174	6.826441	6.516366	7.2783	6.907367	7.241571	7.1472	6.991779	6.966304	5.757863	6.789371	6.669155	6.990722	7.241894	6.7332	7.285967	7.463623	6.904636	6.688872	7.443288	7.255468	7.064426	7.04536	7.321784	6.967947	7.02809	6.79775	6.742758	6.771565	7.278031	6.262979	6.852053	6.917282	7.918725	6.735439
ANO9	6.610179	6.240665	6.585654	6.452908	6.405175	6.171632	6.898737	6.717185	6.645977	6.381108	5.590614	6.279684	6.469091	6.4368	6.782266	6.556373	6.019898	6.746245	6.075194	6.08368	5.959132	5.9707	6.375749	6.537871	6.371125	6.57119	6.062529	6.607348	6.131312	6.785852	6.4368	6.435548	6.387652	6.770317	7.20585	6.54717	6.51026	6.696889	6.183998	6.716563	6.393519	6.892367	6.903857	6.032571	6.132607	6.279783	6.089095	6.624719	7.153241
ANOS1	5.504691	5.457242	4.979938	7.552446	7.413132	5.008863	6.701225	6.793432	7.272272	8.326595	6.618566	6.72826	4.568046	6.46819	7.806539	7.117578	7.035016	5.274697	7.061205	7.044534	6.200913	7.185051	7.705993	6.029048	6.226126	5.285334	6.275847	6.866374	7.005669	4.94482	7.5465	4.979938	7.678194	6.881501	7.658699	7.36838	6.590478	7.531807	6.457682	6.950402	6.386485	7.021077	6.001376	3.971603	4.153946	6.053623	4.921897	8.01423	7.682191
ANP32A	10.181412	10.184009	10.329901	9.826044	9.869194	10.142521	10.137877	10.295541	10.113849	10.300773	9.667691	10.024789	10.258138	10.061449	10.14737	10.302108	9.835171	10.161368	10.425687	10.383919	10.191183	10.416316	10.400581	9.853295	9.917008	10.229683	10.250808	9.913533	10.30945	9.900731	10.216601	10.284669	10.057348	9.977728	9.809174	10.110748	10.292828	9.925549	9.654296	9.778992	9.778992	10.145225	10.1221	9.685798	10.113944	9.874279	9.774651	9.919761	9.832223
ANP32B	11.499814	11.696259	11.642335	11.550827	11.484098	11.489316	12.017511	11.924017	11.491956	11.536042	11.393088	11.582186	11.590696	11.636317	11.373353	11.636317	11.516958	11.853976	11.857719	11.84265	11.579629	11.750469	11.666395	11.626973	11.462288	11.645032	11.753788	11.800688	11.8039	11.715188	11.975102	11.457219	11.795746	11.324494	11.715157	11.506352	11.842994	11.534337	11.147532	11.60444	11.354854	11.410015	11.24565	11.315395	11.68569	11.846433	11.431278	11.381388	11.297624
ANP32E	8.316307	8.352082	8.319358	7.974819	8.042869	8.54372	8.28403	8.174709	8.075713	8.388082	8.70078	8.138019	8.414168	8.103705	8.024659	8.37957	7.903254	8.332265	8.799197	8.157898	8.621705	8.77327	8.198295	8.024902	8.226513	8.175608	8.611493	7.308265	8.334048	7.684514	8.428179	8.420582	8.177871	7.759164	7.724916	7.629136	8.112802	8.368402	7.668023	7.928207	8.576945	7.786364	8.07211	7.703908	8.146204	7.469283	8.111886	8.021012	7.979566
ANPEP	5.736767	8.16594	9.486939	10.587952	5.305839	9.846482	10.910478	10.774208	7.707507	8.444963	6.565237	7.709877	4.963973	6.589054	7.394266	8.107306	10.062193	9.685158	5.774741	6.904187	7.706365	7.914512	8.615921	11.041496	9.481034	5.076613	9.027867	7.641998	7.748748	10.379792	7.612499	6.946622	6.229331	6.093781	7.364083	8.819499	9.907712	5.197624	8.83571	6.28191	7.224511	7.73047	7.79954	9.227849	11.084188	10.353839	9.181549	8.549774	9.021352
ANTXR1	6.901208	7.385112	7.011755	8.539252	7.332764	6.879011	7.69472	8.453305	7.675607	10.00599	7.271294	6.713332	7.397003	7.209949	7.515171	7.417482	10.144246	6.738107	8.267901	6.651162	8.181442	7.316938	7.736062	9.081425	8.321124	8.523889	7.873908	6.987666	7.886143	6.489009	7.214019	7.876406	7.964179	7.119235	7.640079	7.748381	7.199952	7.14563	7.332339	8.480295	7.376037	7.82871	8.464555	6.663966	7.945803	8.672537	7.292185	8.385113	7.693968
ANTXR2	7.879888	5.806267	6.172678	8.158333	5.841909	6.178948	8.634688	8.044936	6.09486	9.472471	5.74494	6.17063	5.503342	5.958444	7.113533	5.471528	9.863144	6.375573	7.004615	7.261069	7.151449	6.564444	7.511728	9.116141	6.331104	7.710622	6.573015	6.882152	7.248926	6.626966	6.801993	6.51781	7.794422	5.432487	6.938201	6.83206	6.838885	5.866014	6.696114	7.279433	7.028379	6.963557	6.18406	7.198295	8.054571	8.669901	7.165436	6.680535	7.19373
ANXA1	6.583348	6.081686	5.962077	8.302443	5.452325	6.162411	9.047165	8.508681	5.747026	9.962776	6.378418	5.227027	5.508199	5.790472	5.550351	5.120999	10.964551	6.790024	6.232609	7.720538	6.942477	6.547624	7.045724	8.966828	8.009405	9.468543	6.23687	5.968942	7.197363	7.316074	7.162206	6.993819	9.529854	5.971488	6.683704	8.327823	7.054321	6.948722	7.169065	7.479589	8.045185	7.204151	6.690342	6.636231	8.518148	9.686866	7.080244	7.695949	7.331979
ANXA10	7.238443	5.435129	6.228078	7.241881	6.19543	6.899905	8.143014	7.504084	5.573382	6.256853	6.13927	6.573058	6.034369	6.098243	5.488176	6.60766	7.592372	6.575011	6.161514	6.407219	6.140215	6.286921	6.408133	7.581978	5.12473	5.569781	6.209903	6.023624	6.833	6.595358	6.050755	6.067153	4.573051	5.973266	6.656044	5.210581	5.688236	5.890569	7.276473	5.717051	6.67572	5.526619	5.86576	7.381337	6.966374	6.526344	6.048911	6.409077	5.897997
ANXA11	8.880605	8.561278	8.703932	8.559684	8.7186	8.721946	8.659338	8.831324	8.542346	9.10614	8.370167	8.382841	8.485836	8.720796	8.209742	8.542346	8.821605	8.841388	8.356695	8.734081	8.602279	8.326811	8.892239	8.641281	8.649585	8.726292	8.729958	8.982075	8.533374	8.729101	8.33779	8.4131	8.698805	8.426012	8.179783	8.672011	8.667279	8.2476	8.361691	8.341247	8.591485	9.03678	8.569633	8.705598	8.74431	8.697361	8.551264	8.627342	8.629478
ANXA13	5.618058	5.227274	6.051923	5.462752	5.079466	6.141052	4.107608	2.490919	4.347734	5.001163	6.621283	7.37148	5.939347	5.674225	2.960105	3.282364	7.460431	5.384245	5.101423	6.403011	5.103187	3.591287	3.950056	8.416985	4.659647	3.756408	5.003303	5.405254	4.551785	8.076441	5.789516	4.786159	4.024011	3.705087	8.463685	3.28592	6.562849	5.149095	6.651807	4.80533	4.627661	4.786953	4.910613	7.320534	4.241395	4.081806	4.5789	3.428511	6.454275
ANXA2	11.289456	9.749818	10.57974	11.359517	11.080118	11.458116	11.820024	11.458116	10.847448	11.969602	10.262247	9.266482	10.940733	11.370865	10.308412	10.305972	12.048639	11.250052	9.58609	11.963699	11.054817	11.338364	11.401537	11.578106	11.029394	11.534185	10.859075	10.845959	11.276011	10.450118	11.461254	11.066884	11.593516	11.590051	10.539116	11.41792	11.389797	11.247533	10.723866	11.283619	11.073536	11.518133	10.90148	10.029789	11.510582	11.803018	10.904612	11.412525	11.579779
ANXA2P2	8.862326	7.457216	8.644796	9.29648	8.849692	9.31126	9.817679	9.451915	8.564074	9.862733	8.046836	7.226637	8.553575	9.148539	8.235492	7.994479	10.071722	8.997802	7.539625	9.681021	8.837339	9.395757	9.207672	9.156502	8.696746	9.124215	8.449619	8.312905	9.107989	8.257474	9.342171	8.740371	9.247568	9.378055	8.28666	9.266216	9.063589	8.9162	8.428062	9.105929	8.915572	9.209385	8.746589	7.791782	9.314118	9.711528	8.571933	8.891815	9.231443
ANXA3	5.885294	8.26677	6.98072	7.988255	6.450666	8.282626	9.404466	9.055634	7.819798	9.119083	6.628817	6.067194	6.96028	6.822621	6.596664	7.763146	8.396219	8.183571	6.740438	8.017168	7.873633	7.136235	7.330778	9.309039	7.578113	7.712711	7.531861	7.641903	7.679237	6.425189	7.268994	7.652029	6.362113	7.651723	5.890044	7.956153	8.031945	6.410141	6.991115	7.218321	7.281663	7.873405	8.461276	5.936095	9.076355	9.195851	8.008324	7.782189	7.902366
ANXA4	9.944818	9.693434	10.582293	11.618386	10.096246	10.532685	11.906808	11.411313	10.106412	11.486621	9.388433	9.189407	9.195927	9.464454	9.966174	9.261379	12.230628	11.051983	8.54212	10.298034	9.712556	10.297288	10.182784	12.242167	10.495191	9.423216	10.235107	10.39109	10.239598	10.323402	10.122976	9.838036	9.710076	9.402569	10.034754	10.223485	10.837024	9.884299	10.231288	9.845631	10.26432	11.020212	10.345878	10.331707	11.591906	11.64247	11.292891	10.490158	10.556732
ANXA5	10.8535	11.094613	10.920304	10.698808	10.70391	11.018229	11.130408	11.238953	10.547406	11.417908	11.135118	10.890767	10.710995	10.704607	11.028959	11.139607	10.963287	10.549908	10.750877	10.75975	10.871601	10.655908	11.050613	11.119292	11.030779	10.974978	10.860733	10.297231	11.215984	10.712409	10.934889	10.858192	10.967055	10.857533	10.729868	10.569992	11.020964	10.638934	10.882097	10.583017	10.504334	11.056712	11.096034	10.930122	10.918177	11.212965	10.892817	11.096034	10.788579
ANXA6	11.292065	10.705137	10.566654	10.672971	10.707469	10.658726	9.981533	10.0906	10.706219	10.797077	10.999	11.336793	10.783682	10.499952	10.311725	10.736727	10.703841	10.648001	10.549804	10.698852	10.797077	10.664916	10.99409	10.694345	10.607963	10.757775	10.287666	11.381157	10.98009	10.875941	10.321885	10.937553	10.399537	10.623836	11.049503	11.029095	10.729984	10.834081	10.906892	10.712805	10.751604	10.759749	10.984909	11.108228	10.154868	10.186853	10.450236	10.551235	11.007367
ANXA7	11.2365	11.626318	11.492296	11.2365	11.229101	11.439942	11.152737	11.144663	11.647022	11.276499	11.684015	11.609953	11.714969	11.527933	11.485041	11.450386	10.967748	11.483389	11.455883	11.545365	11.601373	11.621184	11.577048	11.092836	11.614925	11.529484	11.530921	11.110213	11.643862	11.151034	11.479101	11.485041	11.359598	11.453347	11.295273	11.15944	11.506764	11.720567	11.404105	11.549701	11.37722	11.431066	11.587695	11.339297	11.230117	11.183603	11.346373	11.552777	11.685888
ANXA9	5.009369	5.792695	5.894394	8.357316	5.885771	7.009637	8.641679	8.335157	6.523691	8.163565	6.056463	5.907382	5.951891	5.637949	6.317646	6.014046	8.732557	7.424463	5.47806	6.766865	6.125889	6.698951	6.207417	9.225026	7.107382	5.404844	6.884825	7.18588	6.705991	7.0596	6.234936	6.422338	6.267554	6.536823	5.141825	6.607916	6.738984	5.601629	6.452968	5.977848	6.099283	6.516587	6.559343	7.537118	8.72959	8.204338	7.205053	7.405824	6.806429
AOAH	5.951182	5.516476	5.310057	6.518656	5.829549	5.607623	6.341428	5.724757	5.405881	8.088058	5.594521	5.366426	5.694159	5.976358	5.49942	5.620641	7.141114	5.360464	5.504141	5.291338	5.441904	5.498087	5.513385	6.98634	5.173312	5.781022	5.370944	5.670374	5.662915	6.172099	5.942885	5.45568	5.62255	5.594793	5.620876	5.433469	5.403278	5.675952	5.592221	6.130629	6.695687	5.200745	5.680899	6.354116	5.521448	7.674606	5.531883	5.941061	5.406382
AOC1	6.760559	5.312099	5.338365	6.060622	5.947209	5.814038	4.916074	3.779315	7.435567	6.551913	5.24943	6.008418	5.388202	5.720542	5.240069	5.475116	6.510273	6.558152	4.993855	6.089393	6.050582	4.541012	6.904665	5.666286	6.429664	5.988138	5.695236	6.790384	5.473812	5.636214	5.341535	4.853606	7.10279	5.635256	5.367841	4.736747	6.368678	7.090786	5.173843	6.49703	5.99191	7.099426	5.69131	5.635256	6.035528	5.180194	4.59627	7.525691	7.374554
AOC3	8.303327	5.876118	6.403077	7.701084	7.516023	6.350998	8.102567	8.084646	5.660492	8.863769	6.203812	5.606227	5.704049	5.694146	6.630026	5.426884	9.92278	5.725124	6.165795	5.531362	6.832356	7.229313	7.233634	6.818052	7.637664	7.850116	6.594053	5.698786	8.121184	5.976387	6.491473	5.347611	7.958786	6.194157	5.834766	7.644043	6.347482	6.106165	5.862705	6.364449	7.635327	6.369796	6.379897	6.07048	6.627419	7.668403	7.110737	7.335711	6.47513
AOX1	8.079657	6.829968	7.032021	6.712063	6.213207	7.629965	8.819686	8.456065	6.205559	7.036188	6.893288	7.028242	6.54607	6.054895	6.738333	6.982932	8.693381	8.112145	6.139491	6.277223	7.114362	6.902434	8.040561	8.053616	6.754507	7.44546	7.020019	6.907201	7.577137	7.748596	7.196013	7.284282	7.550474	6.785271	7.102651	7.454188	7.443226	7.146923	7.04016	7.836049	7.268969	7.537726	7.213427	8.108697	8.401819	8.819172	7.650187	7.028569	7.313608
AP1AR	6.020331	7.919431	7.756078	6.461173	7.334687	7.21401	7.092231	7.557106	7.018025	6.96413	7.536314	7.053828	7.607403	7.533563	7.442188	7.451234	6.845588	7.767385	8.096003	7.39331	7.398645	7.782673	7.421418	6.358708	6.998399	7.233388	7.614214	6.390297	7.277229	5.999575	7.818953	7.507625	7.124315	6.77696	6.48175	6.081392	7.071965	7.416582	5.879214	6.505502	5.955758	6.167248	6.770406	6.701192	6.830016	5.606639	7.047029	6.922709	6.688538
AP1B1	8.211234	9.067082	8.739529	8.762822	8.680537	8.533124	8.435886	8.372887	8.714028	8.681143	9.210571	9.086183	8.777712	8.95511	8.400976	8.833805	8.723369	8.901591	8.434201	8.797151	8.686	8.678169	8.796887	9.161039	8.656617	8.331289	8.706952	8.962401	8.343874	9.609514	8.812936	8.784199	8.469626	8.750845	8.541254	8.813144	8.672454	8.660653	9.089172	8.691459	8.551357	8.7797	8.650978	8.982379	8.307434	9.090068	8.291576	8.7797	8.810123
AP1G1	9.382603	8.921263	9.066615	9.423664	9.149308	9.371635	9.092161	8.98752	9.227238	8.91556	9.391062	9.315119	9.123484	9.47941	9.299615	9.287076	8.775185	9.138415	9.202236	9.423268	9.311963	9.24722	9.175806	8.7739	9.119748	9.443898	9.161088	9.653073	9.25625	8.877224	9.194729	9.33413	9.190703	9.470629	9.481531	9.311584	8.974586	9.312994	9.243371	9.297509	9.188492	9.179111	9.329268	9.351038	9.009951	9.297106	9.276939	9.07464	9.269943
AP1G2	9.602659	9.079232	8.61361	8.9506	9.45615	9.16215	8.474859	8.535037	9.259664	8.329567	9.278162	9.520459	9.355497	9.315688	9.351694	9.135929	8.769071	9.020286	9.246636	8.714257	8.406483	8.500854	8.535412	9.151738	9.64802	8.895751	9.070383	9.853847	8.71523	9.313654	9.111395	9.062241	9.128097	9.55874	10.102002	9.226588	9.227747	9.346229	9.707028	9.084402	9.326145	9.22423	9.286127	9.334748	8.720184	8.464021	9.635754	9.289184	9.25163
AP1M1	7.354036	7.158162	7.00468	7.324673	7.64931	7.250275	7.159025	6.960776	7.327044	7.349051	7.405525	7.472539	7.482555	7.503627	7.152041	7.463673	7.135995	7.459465	7.479293	7.609227	7.645918	7.356422	7.655456	7.094339	7.366831	7.125595	7.714414	6.985305	7.19785	7.798315	7.52993	7.508373	7.438482	7.67311	7.760585	7.469279	7.681051	7.326764	7.048249	7.451921	7.663366	7.345493	7.771431	6.990382	7.239084	7.444324	6.963059	7.283229	7.236032
AP1M2	8.057776	8.372008	8.375213	8.353679	7.985771	8.313922	8.218781	8.268477	8.260279	7.621924	8.087148	8.172589	8.335024	8.38884	8.296529	8.493744	7.568945	8.288786	8.038424	8.398521	8.464784	8.620417	8.044005	7.901073	7.966187	8.128834	8.139289	7.714429	8.332515	8.423379	8.251094	8.552711	7.863318	8.408442	8.344229	7.931373	8.393842	8.13938	7.879948	8.322154	8.018338	8.322459	8.09863	7.955564	7.707591	8.515552	7.603977	8.23054	7.89834
AP1S1	7.569365	8.238566	7.437867	7.193177	7.648127	7.905164	7.141505	7.377761	7.493583	7.264398	7.789997	7.544807	7.888832	7.687285	7.398579	7.90886	7.236523	7.323685	8.058493	7.889376	7.848451	7.876488	8.062515	7.054384	7.439977	7.672651	8.077296	6.684793	7.920897	7.953121	8.080374	7.775698	7.844455	7.707555	7.866647	7.543679	7.792359	7.399402	7.420445	7.706647	7.019847	7.633904	7.721033	6.9544	7.30056	7.12251	7.470804	6.971244	7.429846
AP1S2	7.728096	7.531116	7.379941	7.433956	7.586562	7.735217	7.547679	7.681079	7.76111	8.549028	8.036605	7.599032	7.552778	7.478139	7.477414	8.063223	8.037847	7.728382	7.768025	7.598334	7.428547	7.64239	7.7435	7.980621	7.535828	7.895158	7.479181	7.778275	7.816201	7.675673	7.639617	7.827059	7.687643	7.595189	7.662383	8.007777	7.181849	7.780134	7.806153	7.543935	7.964771	7.791885	7.578956	8.142829	7.977612	8.243951	8.073052	7.557206	7.594219
AP1S3	5.581743	5.858575	5.609488	5.106668	6.015025	5.020933	5.823244	5.903597	5.329418	4.617938	6.206656	5.898258	5.842405	5.449744	5.864827	5.711916	5.770308	6.512695	6.030276	6.626082	5.813005	6.669131	4.730559	5.247394	6.016922	6.41555	5.023918	5.962894	5.488924	5.553807	5.578592	5.063941	5.337674	6.605318	5.393224	5.811723	5.082491	5.97746	5.213425	6.475854	5.266145	4.553487	6.032625	5.564606	4.727196	5.539266	4.850003	5.61239	5.516202
AP2A1	6.540651	6.793176	6.812846	6.459175	6.587076	6.613876	6.513133	6.567615	6.595057	6.396816	6.896939	6.777757	6.816248	6.695877	6.591287	6.874975	6.517099	6.502577	6.767601	6.641986	6.535615	6.740235	6.616248	6.169623	6.644447	6.317083	6.73417	6.473255	6.520064	7.101779	6.729506	6.625821	6.557407	6.835798	6.910018	6.672305	6.554169	6.768655	6.740257	6.609251	6.98183	6.422225	6.896662	6.572221	6.170801	6.497875	6.56365	6.344959	6.549537
AP2A2	8.69322	8.413706	8.355525	8.19695	8.343327	8.675137	7.976894	8.146917	8.333379	8.004094	8.196657	8.407286	8.469101	8.419431	8.337065	8.555111	8.562915	8.353739	8.088033	8.209567	8.333379	8.305936	8.279353	8.165337	8.167122	7.883635	8.272482	8.79107	7.937784	8.84969	8.419987	8.449297	8.042414	8.603094	8.232022	8.477437	8.503122	8.335474	8.263321	8.224262	8.356112	8.406329	8.295669	8.190164	8.212639	8.508453	7.95203	8.422627	8.55996
AP2B1	8.843834	9.360052	9.077747	8.937574	8.841122	9.045452	8.951472	8.758796	9.039154	9.106168	9.364156	8.851601	9.179458	8.884102	9.157658	9.285489	8.722317	8.903548	9.298568	9.181752	9.42097	8.92197	9.162187	8.605785	8.955558	9.085371	9.183345	9.194625	9.343036	8.94199	9.182138	9.169541	8.936589	8.914006	8.916294	8.921493	9.080085	8.894632	9.041477	8.990385	8.91576	9.091554	8.860242	8.793569	8.901009	9.055016	9.010255	8.895881	9.014291
AP2M1	10.339206	9.98873	10.159421	10.293934	10.094923	9.960326	9.537461	9.442064	10.092422	10.173442	10.076081	10.155285	10.197685	10.030869	9.978309	10.008409	9.493681	9.932845	9.666361	9.903653	10.105793	10.016082	10.187795	9.676955	10.181256	9.851843	10.041083	9.773337	9.761737	10.282861	10.224013	10.204688	9.719432	9.940083	9.640667	10.026118	10.049461	9.955922	10.053624	9.814064	9.854026	10.13561	10.129601	9.801348	9.644353	9.849798	9.491491	10.092923	10.19303
AP2S1	9.184572	8.85036	8.664997	8.787286	8.746498	8.841556	8.700849	8.684105	8.406935	9.012367	8.657282	8.62658	8.642246	8.64459	8.331975	8.859948	8.529424	8.684923	8.342743	8.874331	8.927634	8.702247	9.013878	8.335486	8.487899	8.324473	8.823805	7.711436	8.312933	9.150602	8.852776	8.893672	8.356857	8.958635	9.227812	8.980115	8.724031	8.392812	8.614445	8.159285	8.587634	8.996353	8.803918	8.677925	8.92938	9.040672	8.231118	8.711586	8.700373
AP3B1	8.674086	9.201692	8.701374	8.487821	8.840266	8.883385	8.222314	8.577842	9.172666	8.588855	8.83862	8.535777	8.906812	8.768342	9.001016	9.215657	8.046377	8.977254	9.450656	9.323668	9.202043	9.244692	9.00272	8.028763	8.797102	9.237508	9.046721	8.268452	9.175602	8.425209	9.099051	8.91277	8.731469	9.204102	8.39089	8.699997	9.333021	9.122184	9.052194	8.582237	8.832051	8.892002	8.974502	8.369082	9.249792	8.121619	8.843751	9.148525	8.587997
AP3B2	9.360116	8.922245	9.279423	8.349502	8.689083	8.792297	7.431975	7.551613	9.034169	7.704319	9.138124	9.165101	9.287423	9.054059	8.897012	9.034838	7.845309	8.829868	8.564948	8.911006	8.858971	8.853534	8.888114	7.746161	9.160714	9.201695	8.648095	9.81059	8.620039	9.442149	8.974856	8.980382	9.16379	8.764572	9.752561	8.98353	9.045976	9.018496	9.197635	9.241045	8.945697	8.818356	8.791251	8.778694	8.550639	8.152526	8.466129	9.114794	9.376274
AP3D1	9.202652	9.385257	9.006094	9.014915	9.404027	9.332163	8.66095	8.896396	9.136782	8.517229	9.258395	9.165763	9.215199	8.851666	8.775709	9.038364	8.62962	9.098119	8.958845	9.430217	9.348324	9.264344	8.896986	8.282503	9.178332	8.807502	9.39459	8.773704	8.946637	9.726442	9.330779	9.263641	8.67768	9.33266	9.058246	8.957697	9.134023	8.915361	8.98894	9.231867	8.632129	9.188175	9.069507	9.128781	9.058553	8.974385	8.836441	8.964089	8.892274
AP3M1	8.988892	9.009411	9.304627	9.110216	8.777667	8.971149	8.946023	9.123214	9.176344	8.849731	9.058644	9.110216	8.829648	9.403856	9.255281	8.974514	8.778877	9.08484	9.136354	9.139195	9.235832	9.269859	9.228168	8.801847	8.953045	9.187288	9.089289	8.757947	9.403513	8.808579	9.094655	9.151896	9.041763	8.943245	9.010466	9.002239	8.988307	9.115667	8.715983	8.899098	8.752934	9.299402	9.32726	8.893268	9.186973	9.166651	8.613106	8.994256	9.159088
AP3M2	8.001954	6.973755	8.123274	7.984101	7.942105	7.934993	7.206634	7.449629	7.902593	7.581633	8.354254	8.396597	7.803803	8.042966	7.993547	7.91479	7.138969	7.3102	8.018039	7.218986	7.644842	7.328218	7.875478	7.536802	8.069212	8.493997	7.718846	7.943324	8.357624	7.311512	7.972345	8.069212	7.805593	7.868185	7.750757	8.534519	7.676914	7.961094	8.303111	8.009536	7.748528	8.130079	7.241254	7.709932	7.615994	6.823346	7.98109	7.40955	8.152282
AP3S1	10.217396	10.419405	10.357874	10.57028	10.062592	10.452056	11.030875	11.053921	10.141671	10.717022	10.27544	9.998638	9.941157	10.453966	10.123541	10.027334	10.807128	10.26819	10.201598	9.916448	10.327695	10.079818	10.284107	10.965035	10.526202	10.327695	10.334752	10.037146	10.6406	9.884081	10.03503	10.196189	10.368427	10.029589	10.520184	10.282292	10.257824	10.195777	10.549884	10.630116	10.707779	10.443453	10.555152	10.606753	10.596124	11.07105	10.458399	10.426927	10.453421
AP4B1	7.730733	7.742051	7.910376	8.278498	8.18308	8.351055	7.982461	7.641326	8.175465	7.628715	8.062086	8.235151	8.361489	8.224449	7.884254	7.874356	7.501959	7.976588	7.536319	7.899475	8.161838	7.764542	7.496287	8.15076	7.993433	8.052324	8.103267	8.573861	8.043159	7.678074	7.911272	7.814311	7.545777	7.915985	8.452114	7.861461	7.99522	7.964907	7.845394	8.355307	7.846384	8.001484	7.956119	7.647214	7.60769	7.586214	7.843366	8.598145	8.193264
AP4E1	8.392084	8.729894	9.172989	8.623412	8.659715	8.771707	8.562178	8.785434	9.071887	8.629566	8.72308	8.701784	8.805123	9.000215	9.040125	9.1084	8.574146	8.87663	9.05262	9.070951	8.954653	9.10617	8.993878	9.138746	8.831314	8.544016	9.107111	9.116098	8.739449	8.976561	8.809692	8.65115	8.896983	8.843617	8.736641	8.419867	8.702927	9.03581	8.870703	8.232868	8.576332	8.26924	9.008169	8.487268	8.596447	8.495258	9.247267	8.381691	8.270439
AP4M1	6.670614	7.110797	6.333157	6.160282	7.1456	6.910082	6.235593	6.615475	6.595071	6.103749	6.655679	6.668053	7.035114	6.792705	6.418668	6.732504	6.325337	6.288272	7.086488	6.40483	6.585813	7.014831	6.849084	6.46313	6.613575	6.580522	6.955727	6.689136	6.197753	6.985581	6.988091	6.828478	6.813717	6.84951	6.597192	6.275652	6.943913	6.628375	6.645155	6.397368	6.528758	6.468563	6.805231	6.846031	5.906139	6.381915	6.468152	6.389935	6.715793
AP4S1	7.327405	7.364229	7.392078	7.383075	7.225108	7.269366	6.934485	7.527231	7.463763	7.217413	7.471005	7.493958	7.556025	7.147904	7.916411	7.695875	7.294424	7.343682	7.786363	7.29957	7.544429	7.687482	7.634206	6.674558	7.07532	7.208536	7.359093	7.771576	7.627663	7.291815	7.670328	7.577689	7.220111	7.656486	7.182617	7.732506	7.202316	7.678849	7.024987	6.96381	6.763555	7.13347	7.317431	7.239932	7.270023	7.039381	7.107726	7.404791	7.104747
AP5B1	4.942175	5.957759	5.890517	5.175833	6.071585	5.34528	5.960699	6.307322	5.721199	5.221133	5.930398	5.395527	6.03473	6.44595	5.475666	6.58964	5.223726	5.175833	6.014377	6.14088	5.632702	5.28407	5.177195	5.992379	5.382044	5.16705	5.928004	5.351724	5.450267	5.90688	6.18687	5.303883	5.870267	5.761791	5.726295	5.649315	5.765994	5.540389	4.682651	5.115968	5.53653	5.123237	5.996022	5.484221	4.964439	6.034274	4.934358	5.280041	5.192756
AP5M1	8.109447	8.338523	8.583569	8.409957	8.254594	8.229019	7.841802	8.0412	8.46626	8.408695	8.328997	8.247306	8.374088	8.31906	8.364871	8.125173	8.156072	8.322647	8.487365	8.409659	8.449874	8.340245	8.401941	8.000485	8.009103	8.140128	8.270582	8.359356	8.49798	7.839777	8.163952	8.121599	8.088084	8.105688	8.230954	8.177192	7.98377	8.373673	8.269036	8.529414	8.039937	8.137455	8.208257	8.095492	8.146205	7.742628	8.094331	8.370558	8.20313
AP5S1	6.932436	7.390531	7.158045	6.605143	7.240696	7.100063	6.491404	6.68766	7.140817	6.356331	6.894641	7.227169	7.558296	7.700963	6.904811	6.957185	6.741056	7.005025	6.824224	6.96538	7.020358	6.688752	6.703613	7.073951	7.148795	7.160591	7.113894	7.708261	6.812748	7.793643	7.059478	7.212825	6.742462	7.177022	7.364362	7.210071	6.98744	7.231403	7.288935	6.891887	6.85821	6.830571	7.080558	6.931119	6.510478	6.992702	6.455717	6.95806	7.120944
APAF1	6.374468	7.118898	6.472099	6.598011	6.353964	6.675278	6.088607	6.404449	7.051419	6.641991	7.437859	6.96634	6.578793	6.630119	6.81883	6.476244	6.258158	6.817381	7.30933	6.685537	6.35224	6.28154	7.014903	7.298205	6.991652	6.905686	7.196959	6.319431	6.660357	6.391724	6.741982	7.251924	6.931457	6.955902	6.854695	6.576504	6.755691	7.662357	7.300629	7.380267	7.331	7.166911	7.205601	7.343379	6.61226	6.879971	7.091757	7.228735	6.660269
APBA1	6.774107	7.679799	6.654101	6.609238	7.011525	6.755985	6.29358	6.505096	7.025918	6.670196	7.636287	7.70517	7.245835	7.277453	6.84923	7.20606	6.433824	7.363428	7.165673	7.25141	7.296411	7.068568	6.877451	6.675	6.921113	6.614311	7.237887	7.304417	7.286781	7.645441	7.196397	6.692354	6.78676	6.640128	6.402894	7.023876	6.9352	6.504324	7.326138	6.926856	6.253596	6.808207	6.653875	7.92523	7.297959	5.868765	6.976182	7.073472	6.475725
APBA2	5.242619	6.757311	5.957835	7.086792	5.983507	6.296653	7.7961	7.705344	5.727718	6.403402	5.502251	5.390631	5.943337	5.975164	6.064417	6.06674	6.65311	6.051735	6.31786	5.729434	5.52041	6.012988	4.965416	7.585865	6.092233	5.459036	6.270895	6.401049	5.559694	5.630406	5.988096	6.307465	5.202691	6.279665	7.061834	5.1525	6.731661	5.634427	5.827458	6.107759	5.824521	8.811625	5.600347	5.994044	6.842617	8.043978	6.467303	5.345984	6.333961
APBA3	6.810124	6.880726	6.783167	6.227304	6.901519	6.544627	6.630182	6.654615	6.337534	6.493473	7.151255	6.884944	6.888008	6.757419	6.676683	6.59892	6.504645	6.81505	6.61054	6.509392	6.658942	6.744126	6.631752	6.638522	6.835755	6.046558	6.811746	7.217939	6.171435	7.156532	6.919798	6.681613	6.61312	6.964642	7.295512	6.396898	6.386773	6.551006	6.434679	7.99562	6.421559	6.366988	6.747015	6.792308	6.270705	6.927709	6.423798	6.632837	7.07617
APBB1	8.161698	7.942267	7.732676	7.578707	7.997267	7.575551	6.772124	6.760193	7.95192	6.980347	8.264581	8.164027	7.958226	8.073481	7.425644	8.04606	6.647889	7.740351	7.627106	8.007429	7.656222	8.053348	7.73966	6.873086	7.738353	7.585058	7.657492	7.519831	7.221344	8.097919	8.053639	8.374138	7.515552	8.315067	7.600283	8.179662	7.98274	8.019168	7.81536	7.734917	7.693636	8.286609	8.090216	7.677022	7.187974	7.2452	7.141105	7.741365	8.283185
APBB1IP	4.544944	5.715062	4.175323	6.36766	5.879458	5.500609	5.037044	6.782063	5.411571	8.467373	4.630538	5.236771	5.198696	4.556714	3.766088	4.874514	7.810726	4.972634	4.994493	4.52538	5.329021	4.847397	5.244362	7.058488	5.741065	5.538454	5.073513	5.661806	4.548918	4.894248	4.541132	6.336927	5.075399	6.042999	5.290431	5.315759	5.715919	5.097852	5.533087	5.863881	5.169414	5.32242	5.492742	6.12977	7.635434	7.823647	5.413289	6.085131	6.469841
APBB2	8.824631	8.757418	8.683846	8.641969	8.802463	8.784603	8.423623	8.530956	8.585765	9.160022	8.404588	8.010927	8.250348	8.556729	8.571677	8.743047	8.633443	8.297673	8.554719	8.500085	8.348921	8.201647	8.666901	8.819179	8.638968	8.629251	8.437305	8.202239	8.69305	8.329902	8.26306	8.251593	8.467622	8.4013	8.485242	8.532146	8.492058	8.549195	8.217363	8.66445	8.825327	8.850602	8.653583	8.158593	8.58907	8.674045	8.426623	8.666205	8.844577
APC	6.575453	7.180571	7.382435	6.965106	6.906613	6.847591	6.533543	6.800565	7.464305	6.715215	7.447343	7.241139	7.367915	7.484029	7.327012	7.187779	6.218218	7.092258	7.855898	7.471236	7.295691	7.126657	7.31036	6.461145	7.16241	6.813606	7.510889	6.724467	7.264754	6.762584	7.164666	7.028622	7.064706	6.653812	6.962731	6.884623	6.855218	7.150638	7.076408	6.722497	6.815272	6.747128	6.737763	6.75348	7.187414	5.862272	6.989867	6.748189	6.882248
APCDD1	7.210002	6.358614	6.481602	8.773381	8.978003	6.588667	7.656889	8.180763	6.413651	9.356112	6.280143	5.271297	5.369896	5.583627	5.91981	5.798153	10.362739	7.054408	5.987576	7.25534	6.415818	6.399961	6.132919	9.724139	7.311181	7.966032	6.056921	6.885524	6.485992	6.654901	6.033599	5.907396	8.968697	5.094863	7.633265	7.340387	6.998021	5.882886	7.060009	6.323098	6.320907	8.296671	7.184881	6.922402	7.824685	8.660545	7.586979	8.559017	7.106874
APCDD1L	7.321095	8.52034	9.399642	7.677228	8.000316	8.989801	7.100396	7.360914	7.184373	7.03773	7.122067	7.149462	8.965819	7.848042	8.407443	8.46508	6.015443	7.05834	8.92376	8.511946	7.576164	8.225761	8.432812	6.423097	8.23059	8.34267	8.666042	7.685671	8.868055	7.797695	8.320647	8.338835	7.561855	7.644343	6.914118	7.111348	9.043145	8.215224	7.231837	7.938785	8.060273	7.327233	6.938741	6.807768	8.852752	7.285458	8.321957	7.542599	7.273355
APCDD1L-AS1	6.19751	7.27326	7.434292	5.845714	6.739313	6.71569	6.20054	5.84296	6.630072	5.718729	6.225404	6.04596	7.186122	6.32571	7.121826	6.693384	4.907492	5.925674	7.831868	7.165382	5.935869	6.703202	6.909997	4.954079	7.230637	6.618251	7.26971	6.630072	7.004385	6.148195	6.64855	6.86472	7.173098	6.150973	5.862487	5.462422	7.275665	6.933167	5.754407	6.617817	6.199303	6.535513	6.25027	6.622486	6.431127	5.744947	6.550424	6.546497	6.044524
APCS	5.060255	4.606473	4.787317	7.813899	5.78269	4.872309	5.451359	6.041763	4.231246	7.80601	6.207469	5.043442	5.030549	5.053307	4.767436	4.819463	8.295372	4.318738	5.087446	5.524602	4.62766	4.573495	4.89175	7.613354	4.266803	4.402626	4.975624	7.161278	4.344411	4.938459	4.431636	5.333684	4.554044	4.749146	4.887212	5.337211	4.736866	5.024862	4.49341	4.960994	4.939315	6.8079	4.637614	4.892895	6.090301	8.04504	5.502924	4.808749	4.279521
APEH	8.111753	7.678746	7.862818	7.668459	7.903668	7.614242	7.197685	7.489869	7.766548	7.311236	7.723945	7.987098	7.980392	7.744726	7.697629	8.073379	7.055787	7.962098	7.612912	8.170348	8.113188	7.841415	7.911498	7.074895	7.850125	7.61204	7.899273	8.301973	7.751387	8.055378	7.928635	8.047205	7.552348	8.004974	8.360203	7.961815	7.994203	7.767767	7.836286	7.614513	7.513336	8.215206	7.768315	7.479769	7.632733	7.759848	7.408099	7.664729	7.587923
APEX1	10.16234	10.363323	9.947003	9.781378	9.822227	9.997814	10.229721	10.440773	10.009405	10.244654	10.002058	9.627353	10.123527	10.116138	9.905386	10.161001	9.839109	10.152939	9.787438	9.931054	10.351926	10.041449	10.092582	9.968445	10.213699	10.028491	10.1045	10.217849	9.926865	10.435796	10.037127	10.246155	10.209243	9.969735	10.536675	9.989936	10.249646	9.99051	9.833675	10.066488	9.637015	9.935337	10.62143	9.933912	10.030489	10.373327	9.983873	10.36477	10.433736
APEX2	7.310755	6.967373	7.541308	6.873837	6.724628	6.932873	6.969586	6.462865	7.162563	7.109918	7.249336	7.092072	7.381485	7.233757	7.189063	7.172792	6.752708	7.313601	6.785256	7.319039	6.944115	7.267141	6.81891	7.364636	6.917221	6.653542	6.861465	7.088338	7.313601	7.155586	6.889162	7.183026	6.635102	7.194768	7.27097	6.805402	7.036209	6.767588	6.740847	7.769447	6.365809	7.359643	6.788286	6.87678	6.617039	6.891177	6.832942	7.4328	6.781799
APH1A	6.889609	7.542541	7.392367	7.325927	7.161091	7.410618	7.727386	7.47724	7.080082	7.261884	7.224057	7.097499	7.582125	7.371477	7.126072	7.483533	7.229368	7.230744	7.645491	7.861778	7.566678	7.689061	7.322173	7.663312	7.208066	7.53237	7.544034	6.793171	7.448991	7.316828	7.739555	7.522951	7.76586	7.343263	7.101284	7.371947	7.620924	7.472627	7.036107	7.876141	7.20297	7.365172	7.005458	7.269365	7.299497	7.367537	7.275261	7.223115	7.227026
APH1B	9.487409	9.432515	9.260734	9.020648	9.112062	9.089696	8.43697	8.697812	9.432515	8.941605	9.551392	9.483312	9.582516	9.103947	9.285761	9.214489	8.393816	9.556499	9.52683	9.221003	9.385569	9.394627	9.510571	8.761885	9.09334	9.149674	9.379138	9.537324	9.427435	9.262134	9.556965	9.457676	9.682193	9.48865	9.570064	9.448413	9.445237	9.760926	9.162329	9.401751	9.308618	9.378532	9.598816	9.579724	9.249672	8.727387	9.476955	9.157942	9.231696
API5	7.620527	7.701635	7.66954	7.614974	7.597212	7.543218	8.019108	7.90656	7.757964	7.256622	8.116819	7.808936	7.866805	7.516031	7.869559	7.631583	6.972473	7.887454	7.762537	7.91412	7.550973	7.891073	7.514762	7.452291	7.949908	7.778035	7.185991	7.871393	7.950739	6.972912	7.633154	7.640374	7.831172	7.511334	6.938434	7.731012	7.403302	7.512322	7.688044	7.1003	7.334776	7.427037	7.621895	8.001561	8.11532	7.784924	7.763548	7.845689	7.101323
APIP	7.525731	8.458282	8.358045	7.461275	7.596904	8.296181	8.149531	8.158098	8.180565	7.233222	8.583416	8.633462	8.394971	7.983472	8.630926	8.290444	8.071466	8.306473	8.520986	8.041041	8.380375	8.638742	8.566728	8.816776	8.288944	8.166298	8.533718	7.664563	8.384241	7.621298	8.709516	8.177441	8.53099	8.24627	8.093115	8.098758	8.296648	8.187032	8.14768	8.434683	7.785018	8.092795	8.101827	8.639503	8.007897	8.215193	7.845594	8.709317	8.760443
APLF	6.026081	6.115465	5.512913	6.199943	5.84009	6.012254	6.462193	5.669971	6.481474	6.7456	5.328364	5.536351	5.931835	6.131715	6.392045	5.506156	4.955088	5.544143	6.503838	6.135605	5.385323	6.238705	5.674824	5.318504	6.273908	6.655067	5.612701	5.628547	6.176355	5.179382	5.845669	5.867769	7.247998	6.454267	6.745192	6.436489	5.53049	6.125339	5.251557	6.620533	6.233366	5.861809	5.220209	6.195101	4.499494	5.335827	5.534002	6.481705	6.179736
APLN	9.701809	9.883825	9.368456	9.228735	9.576817	9.302255	9.53846	9.321881	9.366866	8.2562	9.270302	9.162938	9.53846	9.100251	9.266754	8.748034	9.018174	9.472075	9.012665	9.166575	9.135721	9.40659	9.583239	8.681823	9.211887	8.730413	9.23719	9.646215	8.999474	9.993494	9.412924	9.136501	9.117542	9.31883	8.988588	9.053293	9.327026	9.298423	9.084403	9.166567	10.075999	9.296058	8.879279	9.426656	9.022637	9.669313	8.772983	8.953352	9.527988
APLNR	8.881051	5.280373	4.667604	7.769261	6.817426	7.076491	7.554124	8.230941	5.935995	9.774539	5.351733	5.514278	5.221282	5.063993	5.80947	5.289249	10.369158	4.939954	5.861659	5.89088	6.142927	5.048534	8.131558	8.333372	8.170069	7.480897	6.03858	5.732198	5.673991	6.02432	5.293556	5.687297	7.455322	5.666006	6.194866	6.671815	6.754687	6.174716	6.518527	5.784525	6.725859	8.688887	5.190254	6.703831	7.038982	8.287133	6.109023	9.13452	4.748927
APLP1	11.174915	11.728611	11.728611	11.241845	11.65347	11.49932	10.701758	10.935667	11.683246	10.659874	12.009387	12.028167	11.726503	11.588369	11.549137	11.57643	11.071896	11.496333	11.093324	11.762138	11.992968	11.669743	11.618949	11.283974	11.534679	11.226065	11.645693	11.361908	11.472724	11.581461	11.834509	11.64964	11.550763	11.693915	12.202028	11.449945	11.769624	11.550763	11.802493	11.559422	11.706842	11.893525	11.403069	12.084918	10.996549	11.415409	11.445496	11.645682	11.777708
APLP2	10.180422	10.778527	10.25259	10.483247	10.769661	10.472451	10.375934	10.348082	10.642595	10.533405	10.541671	10.630426	10.623335	10.620305	10.261904	10.810492	10.189753	10.605861	10.515491	10.77613	10.418858	10.636333	10.571617	10.464965	10.367237	10.418019	10.595036	10.329872	10.295777	10.797177	10.573567	10.584097	10.834633	10.466063	9.904807	10.533576	10.777146	10.557437	10.310465	10.594166	10.692039	10.926839	10.507561	10.35228	10.469577	10.611839	10.527224	10.678824	10.620669
APMAP	9.940855	10.327846	9.529596	10.04962	9.533685	10.152798	9.569621	9.447102	10.038526	9.743557	10.210464	10.102092	10.235846	10.254168	9.685165	10.39534	9.640586	9.610668	9.992709	10.038526	10.636888	10.226555	9.691976	9.872323	9.686071	9.730735	9.648759	9.925592	10.03802	10.214251	9.90079	10.076471	9.761811	10.379042	9.830095	10.465792	10.23407	9.746585	9.953413	10.219531	9.638959	10.037209	10.112717	9.844385	9.82562	10.031881	10.066901	10.392676	9.974328
APOA4	5.690914	5.899357	6.086713	5.821031	6.20471	5.896046	5.958981	6.411693	5.858938	5.668112	6.044468	5.998647	5.979105	6.138502	5.886837	6.109579	5.715153	6.00379	6.005247	5.884774	6.071189	5.976999	6.041516	5.628459	5.433046	5.657856	5.988957	5.870323	5.684053	6.22582	6.203815	5.89769	5.72171	6.167368	5.851985	5.935083	5.771763	6.020878	5.877051	6.001428	5.939343	5.760016	5.957742	5.990286	5.436983	6.034891	6.107538	5.589944	5.70112
APOBEC2	10.505535	10.456135	9.295608	10.502866	10.415637	9.822181	9.151228	9.413737	10.737944	9.097866	10.117111	10.522088	10.460034	10.333838	10.14821	10.352692	10.188598	9.471931	9.817177	10.156683	10.899499	8.551991	10.053567	9.861087	10.626506	10.844152	9.959921	10.378419	10.333838	10.570267	9.384462	9.710546	10.58018	10.055494	9.602309	10.335809	10.167572	9.986427	10.370299	10.20226	8.794883	9.628962	10.034446	10.955768	10.063152	9.89374	10.807212	10.272354	9.479034
APOBEC3F	7.680406	7.281304	8.261952	7.202206	7.678636	7.384807	7.358198	6.980457	8.221771	7.185937	7.485936	7.727388	8.158914	8.369164	7.612926	7.611245	7.598542	7.79436	7.193753	7.543612	8.135594	7.860114	8.032857	6.990377	7.592323	7.222044	7.986266	8.400568	7.447158	8.161203	7.863514	7.805984	8.039439	7.986264	7.55242	7.634144	8.050308	7.356888	7.216985	7.28841	7.379476	7.696613	7.258895	7.15334	7.695468	7.586286	6.915699	7.878365	6.815374
APOBEC3G	7.72647	8.782091	7.867118	8.748213	8.345923	8.303785	7.507628	8.094174	7.762054	9.964975	6.823139	7.649903	8.002042	8.228249	8.577573	8.203789	8.934895	8.419065	7.985259	8.651459	7.257562	7.550014	8.751533	9.370866	8.122977	7.952222	7.47223	8.331188	7.747816	7.260433	8.699329	8.450558	8.939045	8.31681	7.417604	8.968802	8.403293	8.609342	7.810278	7.221913	8.761858	8.355414	8.614234	6.591516	8.030345	9.134948	7.913295	9.298241	7.700748
APOC1	6.290141	7.003333	6.789315	7.860049	6.51591	6.342546	7.706138	6.950123	7.153389	9.813071	6.824314	6.020765	6.00475	6.016443	7.753255	7.051661	7.107719	6.717466	6.037928	6.110202	5.983319	6.405326	7.061056	9.423632	6.478256	6.367354	6.583325	6.427367	6.302948	7.155139	5.876639	5.734063	5.734942	6.048115	7.833318	6.281148	6.468102	6.343317	9.00824	6.088344	8.538069	8.099695	6.588875	7.803355	8.616502	8.997862	7.279	7.500291	7.630965
APOC2	5.992541	6.475908	5.744582	7.986254	6.655866	6.201736	6.558347	6.075877	6.900811	9.050715	6.505497	5.615759	5.629258	6.247657	6.7606	6.580758	6.414032	6.302424	6.212215	5.653008	5.62072	5.562129	6.244201	8.55631	5.644843	5.68277	6.292034	5.50528	5.73088	6.827592	5.630125	5.599193	5.137084	5.526853	6.22459	6.441975	5.147304	6.281267	8.758422	5.807368	6.714458	6.802505	6.37087	7.118765	7.676869	7.950275	6.036875	5.363152	6.422903
APOD	8.588801	7.720303	8.583474	10.633117	8.454951	9.086838	10.635352	9.815007	6.900455	11.101477	8.114186	7.294938	6.432608	6.708826	7.969456	7.633435	12.447531	8.840611	7.35295	7.335069	7.82467	7.734526	9.323807	11.342737	8.844876	9.923677	8.268208	8.673025	7.443731	8.277083	8.061315	8.261637	9.999545	6.279451	9.870334	10.038664	9.243246	8.079959	8.869062	8.649086	9.300883	10.025639	9.297646	8.399981	10.203574	11.684299	8.451267	9.89533	9.109795
APOE	6.533248	6.401692	5.966453	6.664157	6.604964	6.05771	6.368803	6.454128	5.935121	7.249631	6.172774	6.112912	5.988837	6.459778	6.139264	6.313651	6.603811	6.219667	6.185869	6.17058	6.115041	6.094298	6.400358	6.970479	6.297486	6.045209	6.487209	6.265953	5.994879	6.517974	6.23843	5.776371	5.897796	5.918659	6.316531	5.999873	6.056528	6.194311	6.869942	6.494519	6.705818	6.253731	6.286531	6.332657	6.191736	6.886733	5.860601	6.489922	6.596036
APOH	11.861748	10.346197	10.793158	9.934322	10.548402	10.463638	9.771601	9.211348	11.243599	9.519093	11.600525	11.451295	11.58883	10.15109	10.541687	10.517504	9.904226	11.705879	10.363063	10.272852	11.57646	11.340502	11.456219	10.825028	10.645042	10.516564	10.951853	10.758246	11.573612	11.573612	11.5425	11.305183	11.617925	11.119584	11.411147	11.276163	11.458759	11.294888	11.234341	11.550622	11.094379	11.201253	11.471981	11.713509	11.287766	9.636664	10.619848	9.947452	11.015346
APOL1	8.346367	7.002381	7.119271	7.747292	7.514127	7.179541	7.702807	7.789601	6.806115	9.198577	7.157778	7.244786	6.719959	7.434199	6.964758	6.830744	9.568699	6.803591	7.059032	6.965938	6.608863	6.559742	7.534789	8.334359	7.150561	8.004073	6.922175	7.219214	7.390796	6.874644	6.980881	7.385636	6.951378	7.390524	6.958157	7.910076	7.113259	7.306476	7.292142	7.35241	7.901714	7.485805	7.229322	7.519036	7.559178	9.022516	7.285256	7.748364	6.78736
APOL2	9.632545	9.821146	9.63874	9.906386	9.844575	9.964786	9.325028	9.358326	9.813602	9.394235	9.926828	9.764137	10.041662	9.671485	9.278385	9.55084	10.071515	9.417861	10.114707	9.673542	9.790806	9.898258	9.598983	9.802758	9.332555	9.884713	9.678934	9.923065	9.514198	10.177143	9.813602	10.093897	9.87206	9.633586	9.131142	9.922919	9.582136	9.712615	10.029501	10.212002	9.777201	9.588424	9.748796	9.985166	9.389949	9.628575	9.666361	9.700761	9.54365
APOL3	7.62577	6.109792	5.660922	6.526402	7.373443	6.183312	6.736659	7.239913	5.363029	8.267592	5.738579	5.432103	5.514687	5.640512	5.2152	5.559944	8.687541	6.275426	6.105607	5.693933	6.190764	5.92744	5.849723	7.682618	8.070395	6.569426	5.495709	5.957007	6.454162	5.357489	6.067711	6.077132	6.60968	5.410145	5.78499	6.423476	6.062218	6.002812	5.893821	6.780816	6.236838	5.502795	6.142019	5.653565	6.336202	7.410183	5.482067	7.315374	5.60644
APOL6	8.07311	7.216464	7.048231	7.727319	8.042881	7.008464	7.350871	7.725642	7.533013	8.180156	7.64066	7.443339	7.239192	7.908145	7.568919	7.865877	7.458792	7.043255	7.542072	7.100984	7.079184	7.091034	7.640938	7.629564	7.311775	8.191162	7.27367	7.614229	7.64471	6.359435	7.676712	7.942822	7.666325	8.260869	6.593851	8.204422	7.151456	8.25001	7.1725	8.407903	8.216842	7.369402	7.89432	7.423795	7.883257	8.213908	8.056378	7.962292	7.154607
APOLD1	11.148394	9.567791	9.233018	9.644999	9.653104	9.659699	9.496172	9.832607	8.679454	9.977947	8.367058	8.969397	8.845796	8.96879	8.609301	8.873162	11.567797	9.712995	10.190281	9.523461	9.065539	10.154958	9.450254	9.136878	9.424123	9.331657	9.274419	9.706043	9.703139	9.308011	8.840161	8.889684	10.262758	8.940582	9.838771	10.381738	9.480295	9.398619	9.325594	10.095784	9.312047	9.947222	9.029759	9.353435	9.961288	8.83672	9.01163	10.499906	9.868746
APOM	6.447058	7.010446	7.031464	7.21651	7.121818	7.27613	7.51956	7.636753	7.010825	6.885896	6.373713	6.308999	7.296827	6.963789	6.548034	7.040321	6.329289	6.995586	7.121818	7.160325	7.339414	7.215424	7.389896	6.153395	6.591684	6.54307	7.037545	7.120475	7.033272	7.40392	6.932201	7.3479	6.94774	7.325968	5.753966	7.075101	6.956377	6.571248	6.549015	7.116693	6.93233	6.992505	6.628817	5.850236	7.095009	6.8857	5.881768	6.895386	7.432819
APOO	10.908234	11.0043	10.925213	10.914347	11.059576	10.723652	10.259945	10.442806	10.517893	10.179559	10.588819	10.667671	11.010492	10.669469	11.057926	10.724451	9.701877	10.532914	10.753603	11.045842	10.974888	11.115371	11.057926	9.951432	10.524049	10.353661	10.741955	10.752335	11.181486	10.940992	11.083811	10.802717	10.308174	10.943098	9.974167	10.768364	10.993014	10.772648	10.354015	10.474713	10.284682	10.681265	10.451912	10.675941	11.006653	10.602853	11.115728	10.517256	9.848271
APOOL	7.353606	8.024527	8.083633	7.690579	7.951569	8.458327	8.032566	8.365135	8.052743	7.641625	7.931929	7.884115	8.067776	8.115937	8.428144	7.997832	7.50194	7.858356	8.363533	8.04663	8.250744	8.157205	8.024527	7.529778	7.80554	7.883866	8.120798	7.755886	8.12614	7.530879	7.868439	7.949257	7.917918	7.909301	7.553147	7.691113	7.806735	7.708129	7.678748	7.811941	7.712402	7.65436	8.067185	7.576891	7.724585	7.750125	7.561035	7.784918	7.538246
APOPT1	7.832572	7.723218	7.967504	7.795633	8.016223	7.783472	7.939697	8.017507	7.747931	7.501762	7.900493	7.876454	7.844899	7.804089	7.4117	7.817701	7.722901	7.786189	7.829536	7.867311	7.596395	7.684757	7.641791	7.55787	7.984218	7.673771	7.822931	7.899491	7.644868	7.881895	7.786832	7.625127	7.738457	7.970763	8.205132	7.71928	7.747452	7.81786	7.929838	7.863866	8.088711	7.794936	7.824628	7.847884	7.660081	7.787909	7.931414	7.603962	7.946919
APP	10.340465	10.570995	10.630737	10.67522	10.873782	10.592025	10.653698	10.669807	10.668864	10.468714	10.770153	10.554642	10.475908	10.686861	10.436076	10.78435	10.198015	10.408365	10.701514	10.568317	10.496709	10.485765	10.502251	10.463786	10.45827	10.697614	10.612315	10.410028	10.652752	10.531257	10.49052	10.445728	10.529136	10.66515	10.527507	10.474674	10.515281	10.677422	10.644095	10.680103	10.888849	10.544208	10.639675	10.659738	10.56092	10.303054	10.763778	10.6625	10.578803
APPBP2	8.917212	8.894939	9.18262	9.150921	8.855623	8.956327	9.104736	9.409615	9.348023	8.887333	9.343614	9.074506	9.105172	9.162924	9.250349	9.340308	9.354377	9.235791	9.33699	9.162924	9.287175	9.105172	9.192179	8.974002	9.119841	9.041882	9.383727	8.969824	9.230209	8.849012	9.173256	9.242236	9.634499	9.063438	9.413551	8.962144	8.833976	9.227967	9.151545	9.133908	9.058972	9.293686	8.868228	9.116337	9.08184	9.083786	9.09884	8.923264	9.233975
APPL1	6.622991	7.651226	8.116871	7.201438	7.935331	7.682942	8.363961	8.834932	7.547856	7.586602	7.669903	7.346723	7.34861	7.557564	8.007722	7.547186	7.525399	8.10176	8.211872	8.051862	7.889488	7.866157	8.136854	7.557956	7.842146	7.40816	8.287936	6.924315	8.220528	6.605971	7.864121	7.442015	7.809294	7.562812	6.744501	7.249953	7.733284	7.723782	7.559887	7.564867	7.184275	7.317911	7.697713	8.134008	8.14853	7.428865	7.353711	7.285917	7.161243
APPL2	8.404109	9.341488	9.322723	8.698013	9.326016	8.765282	8.571364	8.933308	9.32975	8.608233	8.764596	8.928145	9.416029	8.842095	9.245923	9.185359	8.133256	9.112402	9.544747	9.218281	9.316768	9.154718	9.11362	8.548022	9.119704	9.263056	9.527765	8.4302	9.549288	9.181712	9.232757	9.059214	9.224145	8.918554	9.263301	8.606207	9.101159	9.33235	8.986466	8.820037	9.117086	9.108728	9.07899	8.004292	9.170769	8.048697	9.315164	9.304391	8.868483
APRT	9.926684	9.659005	9.75082	9.740308	9.322955	9.415705	10.110169	9.941568	9.176666	9.766978	9.0721	9.245365	9.490931	9.378223	9.107261	9.408616	9.899165	9.602488	9.041194	9.40321	9.543659	9.568053	9.708139	9.451859	9.362224	9.36613	9.47656	9.073541	9.032826	10.10672	9.749303	9.585313	9.305386	9.467647	9.192796	9.783834	9.627259	9.291899	9.196889	9.47325	9.285396	9.821777	9.377334	9.62049	9.642174	10.270078	9.068739	9.554308	9.461936
APTR	8.116392	7.896168	8.178189	7.544444	7.777893	7.776686	8.36623	8.116392	7.611631	7.421132	8.086533	8.010919	8.10729	8.059824	7.920929	7.689529	7.582031	7.956505	7.664618	8.153337	8.575166	8.24516	8.116927	7.688602	7.863284	8.198744	7.877825	8.280884	8.014477	7.898638	8.116079	7.656762	8.001489	7.837489	8.237088	7.899049	7.934793	7.859332	7.88236	8.049218	7.477581	7.354065	8.118539	7.653553	8.41625	7.951682	7.933235	7.900772	7.478857
APTX	8.224207	8.340005	8.515002	8.415926	9.04119	8.523399	8.390298	8.150477	8.510722	8.14	8.565922	8.202884	8.364859	8.322638	8.569054	8.152	8.303567	8.370614	8.437362	8.603897	8.537295	8.534542	8.272309	7.989859	8.330288	8.415926	8.309699	8.365722	8.49687	8.580986	8.421672	8.514371	8.410094	8.656728	8.753018	8.229895	8.338365	8.240357	8.40607	7.84804	8.430176	8.27098	8.26642	8.21032	8.631826	8.755838	8.56707	8.19497	8.360554
AQP1	8.639154	7.116996	7.980376	9.797508	6.910759	8.569632	10.664195	9.829463	7.695322	9.913561	7.198669	6.654306	6.328575	6.883602	7.432769	6.55416	11.236765	8.692476	6.540654	6.669781	7.391686	7.375033	7.49948	11.245901	9.206333	8.987415	7.853073	7.655947	7.865462	8.362358	7.028491	7.568405	7.385001	6.455375	7.895093	8.220258	9.069047	6.793582	8.263217	8.131823	8.095708	8.95844	7.74711	7.968992	10.218516	10.30049	9.391764	8.318034	8.143086
AQP11	6.492893	7.411954	6.366591	6.560617	7.136409	7.333017	6.234641	6.961639	6.730491	6.127595	7.003033	7.233555	7.071257	6.77771	6.600565	7.159338	6.524948	7.125922	7.376317	6.849152	6.89358	7.024823	7.292223	6.574079	6.427934	6.908372	6.864992	7.263223	6.933402	6.947363	7.746043	6.882716	6.453014	7.275181	6.343561	6.910811	6.546493	7.099142	7.058805	6.380997	6.303324	6.991997	6.399674	7.053468	6.821556	5.963412	6.711317	6.715339	6.03295
AQP12B///AQP12A	5.003963	6.143903	7.748518	8.08569	5.040566	7.814069	9.321698	8.870966	6.685415	6.592787	5.196582	5.669573	5.142374	5.991267	6.145294	5.374473	7.779887	8.025094	5.001685	5.836508	6.432263	6.437572	6.712247	7.558055	7.797563	4.39074	7.148287	6.332396	5.794147	8.245127	6.775909	6.162153	4.759016	5.594938	5.748544	6.327351	7.648246	4.713591	6.819231	5.406517	6.213076	6.045838	5.926668	7.448369	8.815915	8.790735	6.943341	6.119063	7.30479
AQP3	8.494098	7.73224	8.561951	7.370662	7.718399	7.823071	8.503819	8.860175	7.725348	8.124175	8.558158	8.321645	7.380842	8.057983	7.169938	8.092368	9.788816	8.019364	7.576881	8.531435	7.802429	7.706683	7.942075	8.509212	7.145115	8.32837	7.664683	8.588775	7.972048	9.85257	7.344741	9.079391	8.395663	8.10454	8.314819	8.173183	7.871897	8.230163	9.137304	9.000939	8.282321	8.775059	8.993431	8.927046	7.799478	8.292437	8.503481	8.601087	7.662353
AQP4	7.093853	6.351835	7.189414	6.343948	7.040113	6.734249	4.76072	5.529891	6.786872	5.57686	6.693987	6.72375	7.026601	6.537485	7.184673	6.110438	4.748592	6.860072	6.351432	7.098888	6.450903	7.016299	6.976334	5.312273	6.235141	6.935965	6.713175	6.41153	6.781628	5.331751	6.690098	6.394135	6.853261	6.719021	6.139144	6.316673	6.999066	6.906594	5.401725	6.704606	6.604813	6.169429	6.231002	6.135437	6.011416	4.474477	6.257156	6.680845	6.702966
AQP6	6.500107	5.995775	6.373447	5.59371	6.571434	6.406616	5.710961	5.453154	6.333227	5.909393	5.933789	5.901402	6.335262	5.885477	6.363196	6.210878	5.538428	6.264879	6.900838	6.714629	5.958105	6.425541	5.807965	5.881278	6.279258	6.245905	6.116805	5.740566	6.711621	6.370424	5.902387	6.180327	6.269242	6.508215	5.933139	6.424222	6.196542	6.897629	6.600826	5.949252	5.533816	6.049742	6.736306	6.65449	6.54043	5.762021	6.552829	6.291737	5.658078
AQP8	5.66996	6.674596	8.936677	8.772406	5.416743	8.93568	10.18491	9.954771	6.415128	7.35456	5.712841	6.055179	5.120914	5.990476	6.902453	6.708512	7.683363	8.908738	5.35121	5.141543	7.334498	7.332238	7.982059	8.776688	7.972426	4.92952	8.204554	6.758355	6.995267	9.807229	6.994914	6.104948	5.073057	5.977621	6.060099	7.451392	8.409827	5.262165	7.452566	5.79974	6.12406	5.830636	6.732258	7.685332	10.186532	10.648237	7.724549	7.038937	7.681918
AQR	8.085607	8.279725	8.632059	7.995749	8.346306	8.267948	8.355186	8.375408	8.528174	8.183363	8.428427	8.507519	8.529282	8.091281	8.405674	8.529282	8.046197	8.196106	8.722561	8.499152	8.535727	8.479165	8.485689	8.239975	8.285463	8.53162	8.530645	8.239349	8.439246	8.571641	8.467225	8.53948	8.504685	8.316	8.400412	8.161057	8.426876	8.159129	8.010407	7.870635	8.50341	8.099623	8.528082	8.316995	8.307802	7.92628	8.658055	8.103923	8.392933
AR	6.694419	6.116607	7.240785	7.238169	7.351437	5.823317	6.781153	6.645761	7.077125	7.831386	5.781523	5.724083	6.874839	6.659752	7.471577	6.812714	7.899169	7.222546	6.847695	7.238755	6.792969	8.084314	5.823317	7.339297	6.347278	6.89915	6.531357	6.610211	7.185394	5.467216	7.313075	6.075884	7.009823	6.703161	7.018464	6.720671	6.495657	5.375112	5.46346	6.562792	6.063222	7.017428	6.57141	5.596632	6.38439	6.535472	6.170922	6.726519	6.289989
ARAF	7.546525	7.500435	7.083838	7.048245	7.729606	7.237174	7.739104	7.468966	7.558353	7.108241	7.801398	7.603893	7.612783	7.765699	7.719666	7.652144	7.275528	7.794581	7.472695	7.315731	7.895721	7.722979	7.378771	7.301023	7.768582	7.324297	7.65753	7.555995	7.417906	7.145397	7.616502	7.609095	7.961661	7.522715	7.561826	7.479667	7.565232	7.961338	7.207228	7.919812	8.101786	7.760024	7.585221	7.604739	7.289529	7.645813	7.46084	7.706435	7.566184
ARAP1	8.057582	8.272895	8.030313	7.492806	7.612759	7.742965	7.493687	7.496497	8.041991	8.057041	8.298015	8.159875	7.948619	7.810255	7.899798	7.696457	7.678553	7.913774	7.658237	7.626531	7.680884	7.534725	7.731658	8.398985	7.981596	7.8375	8.025986	7.462427	7.391458	8.187309	8.001796	8.043766	7.965298	7.971606	7.99068	7.769597	8.075376	8.031245	8.177589	7.638699	8.15932	8.152272	8.786692	7.894137	7.453291	8.166384	7.908418	8.074791	7.989024
ARAP2	6.714455	6.801428	7.280805	7.661192	6.56282	6.9287	8.214566	7.968201	6.091479	7.58608	6.813057	7.035905	6.076675	6.308438	6.838163	6.934399	8.073896	7.322183	6.75236	6.848288	6.486408	6.727175	6.910487	8.01401	6.632045	6.699154	7.072309	6.299225	6.390287	7.09634	6.672301	6.891415	6.770253	6.158246	6.910837	7.245147	6.962286	6.42484	7.255285	6.69744	7.287015	6.719484	6.663976	8.177865	7.80601	7.939648	7.623636	6.579247	6.672806
ARAP3	7.652426	5.647021	6.702461	7.110612	6.764003	6.374797	7.120109	7.19109	6.192168	8.075858	6.182459	6.073952	5.539502	5.712677	5.709274	5.621603	8.230573	6.720631	6.525994	6.971301	5.937583	6.836799	6.817822	6.850876	8.120878	7.373467	6.661461	7.146937	6.786159	6.226964	5.972216	6.569057	7.143036	6.422736	7.281683	6.404941	6.551834	6.496852	6.927283	6.789598	6.897872	6.606621	6.738982	7.112894	6.894936	6.513811	6.035508	7.95829	6.896884
ARCN1	11.655268	11.988791	11.723778	11.596044	11.831759	11.920749	11.908416	11.895292	11.803156	11.467341	11.756551	11.740789	11.716127	11.829767	11.819892	11.963262	11.436178	11.939591	12.091605	11.970238	12.14724	11.760305	11.89788	11.498648	11.845301	11.763947	11.996194	11.963262	11.937117	11.839531	11.613527	11.833785	11.879955	11.864656	11.37928	11.683903	11.895678	11.64121	11.683903	11.570454	11.300269	11.660145	11.689622	11.576684	11.673496	11.575174	11.660145	11.698649	11.608258
AREG	3.658081	4.702305	3.358507	4.600081	4.898369	3.02721	6.141006	4.695157	2.934773	6.509235	5.512699	4.058681	4.335817	4.274074	2.594369	2.677634	9.117272	4.081921	5.972283	8.472753	3.02721	4.768534	2.88333	4.370979	4.885388	7.401642	2.88333	5.708888	3.674231	3.988021	3.453971	3.511971	8.103734	2.610411	5.382971	5.826781	3.934216	4.43167	4.052094	4.597453	3.09587	4.635876	3.211246	4.81179	5.921873	4.724554	5.39021	3.987107	5.999215
AREL1	8.400601	9.367628	9.126128	9.571686	8.426342	9.133009	9.064341	8.92203	9.423294	8.75887	9.415882	9.612919	9.29626	9.59205	8.765415	9.389147	8.914309	9.161109	9.174562	9.351067	9.324319	9.13961	9.214186	9.003708	9.20928	9.007959	8.704102	9.444923	9.354917	9.483417	9.399778	8.906781	9.323876	9.267971	9.255948	8.897912	9.374823	9.306864	8.683372	9.480336	9.050354	9.334986	9.680712	8.956412	9.026864	8.850133	9.373926	9.28233	9.224559
ARF1	6.416254	7.114579	6.858369	6.416254	6.528651	7.751866	6.750588	5.943605	7.28507	5.969834	6.84243	7.48429	7.143095	7.022743	7.005779	6.920041	6.740752	6.275308	7.352425	7.063704	6.319996	6.724424	6.242018	7.118598	8.160173	6.948568	7.14109	7.293735	6.611442	6.654314	6.848085	6.443135	7.455543	6.546252	6.926823	6.777858	6.801252	6.810003	7.281454	6.498217	7.17149	6.882974	7.228167	7.372894	7.054593	6.050283	7.261734	6.409291	6.890485
ARF3	9.103318	9.325357	9.165946	9.035859	9.352139	9.24327	8.771526	8.620383	8.990823	8.956677	9.208883	8.817533	8.8676	9.383873	9.154176	9.178357	8.819785	8.944683	8.913257	9.094366	9.099147	9.269862	9.364937	8.71744	8.912352	8.980428	9.081137	8.943721	8.990465	8.847003	9.018295	9.159594	8.878303	9.029705	8.918613	9.171056	9.056243	9.263214	9.026122	9.222687	9.120645	9.256933	9.23397	8.731081	8.920468	9.261447	8.858982	8.98293	9.318265
ARF4	10.832194	11.331353	11.252227	11.385951	11.2648	11.508651	11.601488	11.618166	11.152427	11.393454	11.571229	10.811801	10.950396	11.705378	11.204493	11.289287	10.765513	11.041995	11.294088	11.245112	11.834604	11.16441	11.193025	10.976561	11.439706	11.292902	11.417043	10.646431	11.238757	10.911227	10.974556	11.129219	10.935962	11.20945	10.429202	11.161654	11.246121	10.900223	10.884138	10.920713	11.089365	11.277324	11.255768	10.96169	11.199381	11.312472	11.122976	10.928927	11.186709
ARF5	10.299163	10.901263	10.577634	10.200991	10.33614	10.209074	10.29546	10.278155	10.424882	9.856367	10.517086	10.197868	10.663061	10.312314	9.96543	10.503014	9.910199	10.135114	10.869012	10.249172	10.729582	10.656853	10.595519	10.183929	10.367184	10.360626	10.725983	9.934987	10.196057	10.82373	10.589199	10.469728	10.302513	10.270787	10.325153	10.135893	10.553725	10.288026	10.113217	10.47058	10.403735	10.197823	10.434111	10.286829	9.633656	10.604511	10.046335	9.976275	10.160034
ARF6	8.965542	9.164779	9.37221	9.26543	9.069898	9.092526	9.352959	9.420722	9.066022	9.562451	9.154127	9.256862	9.141111	9.331829	9.287415	9.308476	9.30683	9.042444	9.40389	9.319152	9.130726	9.217295	9.22751	9.379954	9.186345	9.438687	9.315073	8.874079	9.126464	9.068934	9.13871	9.239198	9.335278	9.295517	9.147316	9.15585	9.117531	9.284829	8.938466	9.244145	9.300676	8.948882	9.236596	9.266468	8.7823	9.685353	9.215679	9.060995	9.02945
ARFGAP1	7.941933	7.787497	7.662526	7.725342	7.678432	8.090761	7.344085	7.242334	7.829075	6.990446	8.18001	8.262564	7.74751	8.268982	7.501037	7.703269	7.663749	7.579646	7.464287	7.515803	7.71683	7.286	7.524345	7.322458	7.69103	7.440033	7.533731	7.644338	7.043462	8.515499	7.664061	7.82112	7.682822	7.791795	8.513807	7.519074	7.710287	7.768472	8.084465	7.670101	7.490651	7.707127	7.745172	8.091097	7.059679	7.447354	7.947121	7.727663	7.981011
ARFGAP2	9.914053	9.738091	9.449358	9.434168	9.719639	9.411997	9.309871	9.314841	9.387945	9.17817	9.54362	9.748917	9.713749	9.673879	9.419908	9.673879	9.304713	9.528233	9.537433	9.821987	9.693233	9.716119	9.493986	9.425631	9.578056	9.492733	9.764935	9.42974	9.454912	9.90239	9.712195	9.662408	9.404703	9.461739	9.230139	9.637494	9.58361	9.639889	9.790445	9.315559	9.529608	9.409882	9.325215	9.662487	9.343603	9.186107	9.826598	9.4571	9.459304
ARFGAP3	10.16337	10.858605	10.959254	10.696938	10.54817	11.084821	11.399071	11.471004	10.713201	10.677619	10.942526	10.510493	10.511364	10.812082	11.224444	11.107097	10.311197	10.924092	10.696938	10.902739	11.112455	11.015252	10.750391	10.547234	11.083472	10.706981	10.87353	10.416833	10.917735	10.021017	10.724676	10.830429	10.900786	10.927818	10.636735	10.64017	10.926782	10.536012	10.569097	11.235927	10.072476	10.473413	10.950806	10.761274	10.838639	11.270607	10.823583	10.579339	10.756019
ARFGEF1	7.905526	8.368565	8.287739	8.616872	8.265643	8.579493	8.728213	8.792259	8.32749	8.417066	8.31828	8.194847	8.323647	8.340624	8.529365	8.594083	8.023271	8.480554	8.749178	8.382941	8.552483	8.578491	8.431245	8.044241	8.217698	8.509841	8.637417	8.458413	8.629919	8.24349	8.520441	8.333179	8.364543	8.567333	7.99731	8.254523	8.580833	8.494225	7.941264	8.338055	8.260428	8.029887	8.335371	7.921714	8.423901	7.855074	8.346641	8.347803	8.53063
ARFGEF2	8.221181	8.932205	9.104538	8.536821	8.840618	8.937933	9.08853	9.220696	8.772937	8.435814	9.063679	8.634572	8.756484	8.83193	8.995853	8.893163	8.24192	8.937319	9.001709	8.67621	9.30868	8.887738	8.814692	8.479746	8.924526	8.853429	8.570214	8.049478	8.938939	8.515636	8.726334	8.810365	8.766508	8.835314	8.429665	8.516504	8.664401	8.701977	8.701977	8.624588	8.289652	8.810918	8.715937	8.726587	8.774059	8.58293	9.196061	8.760107	8.577281
ARFGEF3	9.529025	9.365762	9.694442	9.183707	9.677544	9.418028	8.936067	9.220914	9.796378	8.554673	9.785405	9.874758	9.66823	9.536238	9.904867	9.293302	8.734212	9.664103	9.486189	10.021079	9.667164	9.905443	9.903278	8.988269	9.822585	9.786517	9.801444	9.20458	10.121425	8.880198	9.643116	9.697549	10.133586	9.66127	10.235944	9.777952	9.92959	10.132923	9.953832	9.930693	10.154257	9.921233	10.179217	9.92455	9.691292	8.779712	9.686675	9.752993	9.851363
ARFIP1	7.686542	8.567518	8.304151	8.249454	8.904433	8.164362	8.140381	8.584598	8.753812	8.500206	8.738812	8.208282	8.484758	8.36367	8.452958	8.606571	8.206517	8.141132	8.585774	8.483799	8.827176	8.74854	8.76795	8.17655	8.357862	8.276451	8.939855	7.726379	8.723602	8.398229	8.137397	8.439613	8.244518	8.084422	8.088005	8.316008	8.537466	8.347041	8.334408	7.998871	9.043327	8.331457	8.59734	8.681433	8.124114	9.05582	8.452422	8.034589	8.39928
ARFIP2	10.269281	9.862319	9.69843	10.038645	10.022004	10.192961	9.682471	9.634897	9.800629	9.250013	9.708673	9.80437	9.934386	10.070527	9.753164	9.734837	9.597964	9.961365	9.218482	9.750581	10.222951	9.87769	9.830818	9.448643	10.238074	9.651859	9.750581	10.450584	9.385484	10.537034	9.910572	9.946753	9.526167	10.110888	9.900747	9.959994	10.280156	9.691982	9.638911	10.215838	9.765098	10.372358	9.69397	9.858758	9.910833	9.94595	9.548445	10.134096	10.108336
ARFRP1	7.499895	7.718178	7.337526	7.398705	7.322205	7.308543	7.214658	7.457948	7.345891	6.997343	7.271379	7.294809	7.516435	7.43231	7.365856	7.614499	7.279728	7.267466	7.182315	7.256164	7.552287	7.54229	7.435059	6.852453	7.282531	6.928904	7.532992	7.52532	7.162179	8.018092	7.555189	7.405422	7.058267	7.682822	7.445643	7.250583	7.408033	7.238996	7.383875	7.340348	7.152554	7.25154	7.440314	8.199374	6.990273	7.260678	7.126803	7.142038	7.288925
ARG2	9.838974	10.468808	10.111207	10.428995	10.638165	10.257129	10.00424	10.181211	10.040625	9.946182	9.98821	10.242832	11.042195	10.214871	10.87736	10.468808	10.224243	10.967254	10.594831	10.823078	10.264373	10.762323	10.385902	9.46431	10.072059	10.346051	10.75191	10.961614	10.771658	10.655009	10.511205	10.760356	9.918832	9.876992	9.115413	10.210134	9.966318	9.979315	9.639858	9.39839	10.180101	9.534103	9.660499	9.528552	9.987368	9.07638	9.195257	9.874165	9.849653
ARGLU1	9.384175	9.6642	9.727701	9.320749	9.868202	9.489014	9.649628	9.610296	9.808015	9.552924	9.817468	9.844619	9.626801	9.65452	9.751766	9.649628	9.671785	9.632736	9.885724	9.662063	9.366634	9.657778	9.582645	9.844619	9.772236	9.630992	9.587315	9.444618	9.599939	9.406583	9.644729	9.650096	10.082122	9.643988	9.922782	9.520593	9.606226	9.945639	9.811536	9.785738	9.91205	9.580317	9.82136	9.845602	9.275255	9.415485	9.854081	9.582364	9.69625
ARHGAP1	10.934847	11.002725	10.716995	10.522893	10.84459	10.794432	10.262851	10.494079	10.918127	10.668756	10.67153	10.802196	10.918127	10.802196	10.838094	10.845766	10.301465	10.279606	10.878471	11.137776	10.834685	10.713756	10.860881	10.366443	11.081715	10.659557	10.937725	10.211247	10.857286	10.772494	11.004348	10.832307	10.780071	11.11133	10.672737	10.798145	11.063959	11.03962	10.753845	10.63612	10.954318	10.797162	10.919184	10.777869	10.757813	10.252976	10.6294	10.722389	10.855551
ARHGAP10	7.190866	6.817561	6.999437	6.798651	6.890052	6.897836	7.361486	7.396432	6.844457	7.340212	7.225456	7.177487	6.789664	6.781239	6.832854	7.326819	7.61365	7.395756	6.925353	6.828517	7.092431	7.41053	7.402596	6.903164	6.530744	7.130822	7.206937	7.846483	7.41435	7.393117	7.157994	6.903164	7.235552	7.749301	7.50837	7.04421	7.066229	6.754369	6.894917	7.229379	7.115908	6.712776	7.151881	7.736525	7.287678	7.52994	7.245487	6.79414	7.568713
ARHGAP12	8.644058	8.699471	8.709342	9.231117	9.203575	9.144108	9.452528	9.954459	9.305016	9.07637	9.1615	8.781656	8.98372	9.441724	9.371053	9.869042	9.166616	9.263874	9.252065	9.233846	9.167465	9.6296	8.911328	8.993579	8.972718	8.849568	8.976435	8.79619	9.057549	8.948119	9.071713	9.214027	9.3854	9.308017	8.641086	9.40907	9.137228	9.14313	8.987329	9.067757	8.944452	9.038922	8.973305	9.573342	9.066092	8.726016	9.361747	9.419512	8.877479
ARHGAP17	8.644905	8.825264	8.662251	8.575568	8.485492	8.855792	8.81742	9.018182	9.104529	8.950613	8.82023	9.055685	8.61644	8.764969	8.687081	8.595202	9.051517	9.156637	8.391505	8.494306	8.458761	8.446281	8.81678	9.182907	8.922963	8.772791	8.533227	8.718026	8.583977	9.336488	8.728221	8.763773	8.724782	8.917562	9.006616	8.450363	8.745226	8.817424	8.633271	8.915448	8.470406	9.362255	8.921379	8.74372	8.359522	8.953165	8.75291	9.020877	8.982049
ARHGAP18	8.53056	9.449932	9.249512	9.272232	8.889684	9.054984	9.764381	9.860547	8.928492	9.284493	8.056583	8.252902	9.250772	9.111656	9.033245	9.676808	8.504012	9.774257	9.090551	9.925324	8.696501	9.413547	8.816638	9.108351	9.361399	9.437992	8.886072	9.416692	9.124998	8.119839	8.916008	9.601007	9.439259	9.079125	8.824966	9.32162	9.453328	8.749226	8.610563	8.982739	9.779974	8.832787	9.130103	8.897985	9.761593	9.204161	9.18222	8.874642	9.193149
ARHGAP19	8.011192	8.118969	8.205683	7.505903	7.688653	8.18476	7.923437	8.258857	7.716309	8.726016	7.458625	8.166327	8.032752	7.746484	8.126485	7.574766	8.00851	7.702572	9.596176	7.76793	8.369528	8.113716	7.910866	8.649668	7.976759	7.658944	8.182145	8.41673	8.297617	8.077098	7.661431	7.618587	7.488675	7.771626	7.534743	7.698245	7.496331	8.180984	7.9678	8.551114	7.854367	8.903191	7.820096	7.629495	7.82158	7.520929	7.921158	7.87753	7.172297
ARHGAP21	7.427756	8.184406	7.808716	7.998995	8.050562	8.004774	8.446418	8.548259	8.05262	8.643764	8.061994	8.292674	7.536389	8.260239	8.477227	8.120458	8.5665	8.30086	7.795248	8.075185	7.815275	8.132287	7.873244	8.716579	7.932358	7.993911	7.93473	7.856823	8.121344	7.935009	8.177683	8.02715	8.404497	7.8918	8.088768	7.946792	7.956335	7.616266	8.384753	7.390071	8.258589	8.094905	7.939228	8.117094	7.953098	7.596688	8.304186	8.612145	8.230327
ARHGAP22	6.622412	6.004604	5.136986	7.253183	5.779863	5.62599	6.076485	6.164122	5.811691	7.919946	5.591564	4.926531	5.453837	6.13123	4.795914	5.758868	7.17093	5.263313	4.952102	5.038283	5.59024	5.915622	5.712102	7.531339	6.502414	6.529107	6.159369	5.868687	5.238721	6.319569	4.967144	5.720811	5.420629	7.135902	6.368877	7.254796	6.495809	5.595972	6.759066	6.570923	6.522089	5.731137	6.721035	5.251167	7.744492	7.753453	7.133239	6.548161	6.557802
ARHGAP23	6.770157	6.10166	6.269307	6.491906	6.24439	6.195629	6.771413	6.898694	5.821321	6.686534	6.299028	6.15376	6.149524	6.203383	6.058829	6.113632	7.32613	6.20666	6.198782	6.346009	6.397338	6.43643	6.625184	6.45143	6.563642	6.650164	6.683871	6.159487	6.430984	6.306292	6.457024	6.426882	6.522025	6.385645	6.313516	6.358425	6.304836	6.364889	5.983785	6.353255	6.376346	6.140225	6.321043	6.276251	6.465414	6.841489	6.490024	6.39906	6.263434
ARHGAP24	7.307829	6.965738	7.056993	7.431771	7.682164	7.013052	8.050439	8.035775	6.976468	7.273128	7.148529	7.332553	6.889474	7.404436	6.778713	6.976833	7.091049	7.920689	7.718637	7.144407	7.192236	7.108616	7.42901	7.892303	7.063283	7.511698	7.757977	7.259343	7.190406	7.220864	7.107986	6.939358	7.34279	7.421598	6.26745	7.177295	7.222718	7.472736	7.173916	7.266214	8.0844	7.83631	7.304818	7.129453	7.672979	6.408894	7.134822	7.312437	6.809167
ARHGAP25	7.991576	8.569177	7.635844	8.033925	7.833073	8.150427	8.118771	8.002081	7.697253	9.843359	7.443009	7.305297	8.150682	8.327001	7.364928	8.137262	8.531725	7.855107	8.419289	7.694547	7.817949	7.426763	8.215002	9.373043	8.638127	8.648188	8.111898	8.668246	7.569878	7.607503	7.185931	7.495419	8.679078	7.708762	7.758834	8.554775	7.511519	7.935144	8.130996	7.923624	8.360628	8.356101	7.519808	7.014125	8.315521	7.82818	8.204332	8.363191	7.474461
ARHGAP26	5.923996	6.705792	6.325793	6.580426	6.460744	6.590378	6.591183	6.647297	6.74201	7.317314	6.17413	6.142033	6.661922	6.214884	6.344194	6.1374	7.031634	6.489512	6.591598	6.226041	6.417728	6.395601	6.011527	6.995577	6.510272	6.37795	6.469211	6.53141	6.755091	5.955988	6.478328	6.626955	6.229669	6.18909	5.996151	6.164582	6.471817	6.299864	6.306274	6.286712	6.059327	5.753771	6.472519	6.25455	6.541614	6.330536	6.597783	6.483366	6.743994
ARHGAP27	6.675555	6.411839	5.84175	6.903368	6.024725	6.641127	6.40667	6.394588	6.471889	7.549844	6.105227	6.686615	6.665818	6.640476	6.672422	5.909569	7.34416	6.254577	6.244707	7.094912	6.32363	5.944835	6.437035	7.24226	6.823588	6.388841	6.208448	7.293886	6.161155	6.575417	6.329598	6.288097	6.974311	7.167421	6.815973	6.431678	5.836278	5.771754	6.46527	6.37181	6.434079	6.532015	5.454512	6.571712	6.190747	6.573281	6.650618	6.869924	6.339338
ARHGAP29	9.535564	8.20952	9.084948	8.722426	8.729967	8.472502	9.728665	9.498968	8.591137	9.56955	8.871134	8.513038	7.845065	8.599301	8.699124	7.861783	10.079443	8.519408	8.886291	8.236491	8.917252	8.31894	9.118137	9.790842	9.450602	9.06364	9.115095	7.604958	9.131555	7.910115	8.935907	8.082664	8.917273	8.332994	8.582812	8.386499	8.810823	8.871177	9.294948	9.4437	8.897319	9.056886	9.109288	9.284042	8.807569	9.188134	8.690591	9.351814	9.387681
ARHGAP30	5.786336	5.962158	5.861863	5.514784	6.275522	5.661775	5.867661	5.852145	5.75665	6.622711	5.871949	5.79482	5.866655	6.078629	5.907757	6.108907	5.701925	6.143361	5.891468	6.138541	5.726145	5.975949	5.766042	6.158926	5.476985	5.610867	6.038228	5.427046	5.470972	6.523467	5.848173	5.650463	5.612564	5.766673	5.698976	5.656303	5.740773	5.744058	5.762391	6.140206	5.884263	5.623686	5.964996	5.421986	6.006864	5.501485	5.444045	5.681327	5.593007
ARHGAP31	6.411931	5.188929	5.439479	6.090504	5.744193	5.985832	6.343985	6.542885	5.745446	6.640966	5.777957	5.044876	5.528935	5.365839	5.462761	6.417578	7.141919	5.146564	5.996009	5.910912	5.713801	5.292318	6.224649	5.864242	6.031537	6.299563	5.600944	5.598527	6.46472	5.29122	5.162437	5.271955	5.950624	5.360917	5.802923	5.100433	5.332339	5.487264	5.465879	5.476201	6.051678	5.406421	5.741911	5.367658	4.978532	5.969829	5.321859	6.391572	5.456417
ARHGAP32	8.013271	8.339836	8.480123	8.107123	8.168017	8.486817	8.703769	9.027161	8.276933	8.044839	8.357419	8.428582	8.172732	8.069769	8.222097	8.291336	8.383947	8.323051	8.264597	8.10741	8.115199	8.370177	8.141787	8.660412	8.137331	8.175232	8.394352	8.651836	8.367537	8.633566	8.279778	8.135145	8.309579	8.410512	7.756257	8.302778	8.281475	8.027242	8.510834	8.292566	8.229893	8.422234	8.217238	8.772274	8.596402	8.436307	8.714541	8.387618	8.186341
ARHGAP33	9.783074	8.780924	8.462475	8.677937	8.968175	8.63485	8.167282	8.504106	8.959284	7.973939	9.300164	10.058684	9.352498	9.274457	9.383293	8.306544	9.143279	8.976283	8.769729	9.033406	7.974802	7.933384	8.106355	9.241599	9.609628	8.716573	8.708907	9.501	8.267082	9.750591	8.892478	8.865225	9.077167	9.296185	9.672293	9.506987	9.074235	9.325744	10.130003	8.869222	8.82763	8.711554	9.762114	10.029528	9.400573	7.814098	9.669275	9.151465	9.34231
ARHGAP35	8.473556	8.566199	8.609259	8.476095	8.562091	8.332353	8.248637	8.280813	8.39058	8.193725	8.409282	8.600822	8.496951	8.495403	8.389046	8.600207	8.166496	8.617698	8.344239	8.614245	8.509372	8.523339	8.605098	8.24765	8.286069	8.320427	8.600207	8.53026	8.312099	8.531581	8.464181	8.560812	8.349763	8.545536	8.619017	8.305556	8.511846	8.452123	8.655596	8.571729	8.431341	8.448233	8.466229	8.840825	8.311781	8.528352	8.206951	8.645778	8.43104
ARHGAP39	7.929761	8.085205	8.007232	7.104026	7.837461	8.287518	7.428132	7.526193	7.785211	6.920034	8.10302	7.885719	8.001568	7.567773	7.813028	8.001249	8.634315	7.546635	8.040524	7.619455	7.594253	7.791839	7.464314	7.413668	8.010516	7.471172	8.078012	7.23214	7.640513	7.948667	8.075961	8.33824	7.950007	7.587062	8.217383	7.657763	8.184253	7.786015	7.547728	7.910202	7.647629	7.779817	7.939896	7.356888	7.307182	7.172614	7.868373	7.437196	8.581993
ARHGAP4	6.654118	6.42498	6.684557	6.399976	6.925438	6.708691	6.709151	6.871246	6.413877	7.246554	6.78915	6.54935	6.569597	6.699548	6.244682	6.815675	6.707832	6.896375	6.577855	6.450237	6.719682	6.266853	6.822764	6.834907	6.476573	6.214752	6.599635	7.006503	6.175418	6.863552	6.655729	6.501466	6.679004	6.722272	6.609527	6.319693	6.595743	6.576916	6.781537	6.505993	6.49334	6.447905	6.72469	6.624615	7.043996	6.75207	6.604387	6.986388	6.385567
ARHGAP42	7.010344	5.893959	5.541322	6.076303	6.119939	7.380924	6.064732	6.235943	6.914848	7.475516	5.431817	6.08027	6.555593	6.000531	6.603695	6.782778	6.049589	5.493371	6.529261	6.277473	6.575779	6.655618	5.906594	5.859656	6.264498	6.330532	6.470488	5.768449	6.316831	4.758015	6.555987	6.336043	6.492029	6.951011	5.306489	6.196759	5.92213	6.441687	5.940369	5.239411	6.823082	6.174443	6.698142	4.835443	6.476919	7.17021	5.734943	6.579104	6.886822
ARHGAP44	8.390825	8.576939	8.038711	8.22782	8.402777	8.70069	7.737626	7.729205	8.273013	7.428419	8.231783	8.654785	8.360212	8.582052	7.944912	8.374549	7.626604	8.305191	8.613455	8.631205	8.068385	8.09165	8.154178	7.550616	8.822299	8.318651	8.496009	8.466769	8.405207	8.554195	8.486443	8.245539	8.241664	8.892267	8.270177	8.40536	8.502417	8.62979	8.714551	8.488783	8.97706	7.819558	8.3061	8.67896	8.652836	7.619861	8.258303	8.677527	8.20082
ARHGAP5	8.020148	8.355252	8.523785	7.976908	8.273383	8.299092	8.4098	8.634661	8.59894	8.516314	8.717036	8.54152	8.268624	8.363785	8.357203	8.48035	8.293457	8.237243	8.782329	8.399876	8.344783	8.46575	8.65681	8.380743	8.251967	8.372109	8.738579	7.810077	8.643896	7.851604	8.272073	8.210715	8.667893	8.289819	8.327136	8.455643	7.879675	8.58003	8.389771	8.243688	8.416427	8.497923	8.444642	8.647406	8.198828	8.051154	8.540156	8.499965	8.307127
ARHGAP5-AS1	6.7797	8.066747	7.439041	7.283251	7.60353	7.373308	6.914872	7.024513	7.782162	6.922273	7.614749	7.862268	7.863564	7.614749	7.505334	8.10003	7.323815	7.779085	8.016344	7.638231	7.621891	8.311574	7.767122	7.711294	6.941503	7.599529	7.828198	7.400003	7.464388	8.517569	7.996005	7.678954	8.092612	7.638879	8.324147	7.74186	7.566689	7.777469	8.202963	6.828204	7.842387	8.062826	7.932201	8.581095	7.283136	6.959679	7.365147	7.685014	8.123751
ARHGAP6	7.063413	4.964969	5.124624	4.989221	5.269752	4.91037	7.610063	7.535657	4.005183	6.709257	4.361303	4.626143	4.76695	3.923802	4.407574	5.890194	8.208882	6.241058	5.069983	4.51693	6.421311	5.042699	5.281448	6.819255	6.658783	6.743468	5.91549	4.836351	5.813455	4.065504	5.335953	4.016089	6.381769	4.940979	6.167309	4.400929	5.149877	5.070359	5.881799	4.970482	6.760086	5.878727	5.229112	4.322519	5.863341	7.097162	5.177023	6.650859	5.575748
ARHGAP9	6.519872	5.394359	5.489009	6.557622	5.748045	6.781462	6.367446	6.400269	6.086205	8.353072	5.856376	5.712463	5.288423	5.612465	5.992502	5.684645	7.983187	5.812237	5.817238	6.105791	5.508802	5.351911	5.180823	8.023972	6.545663	6.338214	5.351911	5.828105	5.604313	5.770126	5.530174	5.77815	6.51869	5.776364	6.187349	6.789939	5.666076	5.852555	6.391568	5.339826	6.585561	6.215602	5.96501	6.941669	6.233451	7.195573	6.254279	6.587125	5.762646
ARHGDIA	7.152008	7.647788	7.280099	6.919227	7.538408	7.117277	7.222718	7.082247	7.016568	6.890534	7.069225	6.963325	7.163488	7.595838	7.160095	7.437699	6.990894	6.990585	6.908396	7.523761	7.36628	7.426355	7.360049	6.659516	7.214031	7.016874	7.573111	6.829041	7.122402	7.752146	7.464877	7.408702	7.14741	7.290116	7.16864	7.06109	7.369934	7.085402	7.091953	7.040759	6.790414	7.322914	7.223989	7.05694	6.935919	7.580862	6.843918	6.929744	6.981747
ARHGDIB	9.713836	7.966934	8.047474	9.101553	8.98416	7.982555	9.146291	8.919149	7.857798	10.581831	7.782079	7.376025	7.32912	7.685641	7.610608	7.330095	10.170681	7.927392	8.203466	8.146914	8.367832	8.258194	8.950888	9.487023	9.072463	9.093163	8.79539	8.100274	9.273073	7.795309	8.282631	7.735932	8.471942	6.813485	8.921119	8.178287	7.922868	8.10259	8.737992	8.096501	8.70541	9.087544	8.134417	7.922303	9.029905	9.358225	8.090075	9.194902	7.630128
ARHGEF1	5.954997	6.114483	6.472136	6.088484	6.277472	5.987789	5.753993	5.389701	6.265854	5.593464	6.83427	6.780417	6.554372	6.198286	6.035633	6.365339	5.806103	5.991796	6.515767	6.111784	5.634152	5.936002	5.786566	5.76798	6.243564	6.115633	6.347316	6.138173	6.278536	6.028633	5.835468	6.189049	6.066366	6.134644	6.466116	5.877071	5.85331	6.369544	6.347934	6.062917	6.175512	5.667812	6.399577	6.236157	5.650886	5.314603	6.572648	5.802574	5.856146
ARHGEF10	8.177947	7.016563	6.688088	7.733106	6.202846	7.871042	8.156738	7.739849	6.498183	8.726693	6.366909	6.583211	6.48729	6.248093	6.647788	6.032181	8.811675	7.402158	6.287297	6.288693	7.173912	7.21988	7.618526	8.404625	7.802394	7.154261	7.602428	7.912123	7.21545	6.737722	6.514283	6.350215	8.031553	6.021768	7.820797	7.199743	7.160255	6.071971	6.84147	6.871131	6.577559	8.024925	6.674023	6.773086	8.084557	7.624592	6.60464	8.357678	6.910194
ARHGEF10L	9.891642	9.505531	9.477946	9.653779	9.767026	9.514578	9.272222	9.820301	9.69987	9.043042	9.751933	9.701919	9.96374	9.667076	9.579984	9.441561	9.057594	9.558812	9.694844	9.429563	9.309057	9.419361	9.582	9.430861	9.694844	9.456236	9.587528	9.764949	9.083559	9.80013	9.533068	9.612603	9.093847	9.619445	9.817293	9.565532	9.285929	9.516648	9.288985	9.631156	8.902008	9.685076	9.607856	9.190348	9.723563	9.419247	9.516204	9.536126	8.992011
ARHGEF11	7.9423	8.35473	8.147699	8.111124	8.026583	7.810809	7.88319	7.783661	8.256239	7.99143	8.224815	8.395153	8.18966	8.05492	8.215929	8.174874	7.912948	8.101704	8.568453	8.168757	8.039644	8.334238	8.416252	7.835558	8.213207	8.264361	8.422444	8.073141	8.192428	8.82562	8.22943	8.210275	8.252299	8.365753	8.513932	8.329687	8.437069	8.243483	8.214851	8.195152	8.482728	8.516061	8.505626	7.925167	7.657409	8.429139	8.043292	8.248306	8.144591
ARHGEF12	7.270672	6.495715	7.027877	6.845845	7.140221	6.859872	7.57497	7.383077	7.176601	7.169134	6.960358	6.750279	6.998328	6.629977	6.792704	6.989642	6.551661	6.821123	7.445057	7.152624	6.92232	7.141121	7.313324	6.304701	6.824975	7.351903	7.377306	6.644123	7.388017	7.043292	7.199244	7.334384	7.34299	7.112791	6.576027	6.861265	6.739344	7.298505	6.599788	6.689572	6.890546	6.639197	6.869135	6.880587	7.556333	6.207922	7.326952	6.439309	6.427715
ARHGEF15	7.431118	5.593436	6.378962	6.601001	6.74824	6.667954	6.499443	6.041332	7.183523	6.827795	5.543262	6.053954	6.659441	6.478268	6.239311	6.316617	6.495671	6.150078	6.394937	6.471833	6.605611	6.265423	6.855022	5.505218	7.353457	6.867439	6.298768	6.80514	6.704091	6.234894	6.217442	6.310015	6.77257	6.81514	7.07451	6.818332	6.823653	6.081392	6.591957	6.904892	5.786807	7.305651	6.791374	5.828209	6.663211	5.974356	5.747893	7.40103	6.356367
ARHGEF16	7.301367	6.918406	6.78627	6.812267	6.871587	6.904178	6.373477	6.478437	7.034973	6.020564	6.871587	7.287979	7.18605	7.441116	6.619108	7.291893	6.50468	6.752768	6.774584	7.16055	6.674258	6.815673	6.531096	6.279507	7.022196	6.49806	6.916798	7.124338	6.528399	7.747028	6.800613	7.105383	6.620461	7.378836	7.458051	6.872768	7.075743	7.010274	7.122254	6.726925	6.687874	6.806558	7.029298	6.736895	7.023316	7.071743	6.835629	6.936377	7.300657
ARHGEF17	9.603305	9.098621	8.723199	9.277714	9.293976	9.20596	8.327957	8.403103	9.420945	9.047627	9.036494	9.054745	8.705457	9.207078	9.360663	9.018795	9.03437	9.06938	8.88776	9.183873	8.546586	9.307527	9.402658	8.618051	9.156191	9.338587	8.909897	9.627893	8.828536	8.961855	9.325099	8.842858	9.187091	9.175663	9.299574	9.318825	9.161045	8.98743	9.252727	9.615108	8.869909	9.368929	8.946207	9.12176	8.166635	8.971702	9.15437	9.380218	9.661728
ARHGEF18	10.319282	10.57859	11.822446	10.409152	10.331207	10.615546	10.558761	10.736762	10.296297	10.810823	10.108923	10.045737	10.344828	10.397521	10.322052	10.600366	11.434406	10.603442	10.40218	10.530181	10.452557	10.506785	9.979708	10.719632	10.756083	9.93432	10.276517	10.969863	10.369615	10.397521	10.473432	10.664595	10.325125	10.224694	11.687479	10.165865	10.279448	10.061358	10.527528	11.786218	10.558249	10.384695	10.382699	10.250057	10.485346	10.569889	9.919663	10.132267	10.743348
ARHGEF19	6.570949	6.441811	6.253746	5.935906	6.212404	5.702976	6.879221	6.705179	5.819396	6.307028	5.825731	6.02269	6.275167	6.2285	6.003364	6.318881	6.519577	6.136116	5.878885	6.04055	5.389087	5.796287	5.864785	6.841867	5.896681	6.151394	6.063392	6.11018	6.005819	6.892009	5.580842	6.073591	5.664702	6.387091	6.920597	5.728254	6.032929	6.079198	5.862715	5.906554	5.976451	5.906554	5.725667	5.935722	6.717842	7.26989	6.215118	5.663079	6.16585
ARHGEF2	7.88346	7.940583	8.068378	8.020357	8.360895	7.856884	8.223005	8.124598	7.599795	8.495185	7.536366	7.669006	7.960787	7.992174	7.937539	7.893586	8.516675	7.741213	8.108576	7.851757	7.968104	7.564387	8.158763	8.064777	8.022811	8.250022	8.319196	8.001169	8.16838	7.763242	7.706567	7.910533	8.368369	7.876329	7.437637	7.860062	7.934058	7.893617	7.558272	7.783545	8.154449	7.549175	7.482757	7.78938	8.005298	7.822398	7.947488	8.057493	7.847858
ARHGEF26	6.668111	7.312082	7.728179	7.566775	7.308274	7.517586	6.987712	7.431132	6.863014	7.149459	6.505134	6.997513	7.825181	6.911512	7.120554	7.187086	6.336541	6.92361	7.614652	7.363556	7.195439	7.446548	7.289439	7.206278	6.781835	7.695863	7.87066	6.59876	7.117262	5.871313	7.322148	7.626107	7.106587	6.355627	6.181399	6.66653	6.713263	7.152116	6.632809	6.371323	7.58915	5.944163	6.797414	7.032364	7.429873	6.312737	7.162396	6.646302	6.131959
ARHGEF26-AS1	5.866882	5.880407	5.716509	5.719582	5.747227	6.213197	3.895937	3.856318	6.05747	4.665831	6.292576	6.731123	6.667749	6.590958	5.585055	6.262963	3.745964	5.145157	6.689609	6.211374	6.410916	5.395413	6.568231	6.031594	4.692726	5.161312	6.957655	5.73378	5.723868	4.668388	5.518953	6.460936	4.537546	5.300193	4.470802	6.083853	5.267824	5.459272	6.420253	5.197979	4.95795	4.607193	4.966355	6.757168	5.375702	2.761202	5.823118	4.453174	5.244353
ARHGEF28	8.620057	7.477954	7.755685	7.66583	8.158138	8.040403	7.945823	8.077958	7.617681	7.405282	8.195427	8.617813	7.879342	7.917594	7.540494	7.593528	8.176283	8.356492	7.58038	7.797893	7.87906	7.77255	8.051057	8.079086	7.973968	8.191137	7.922759	8.32675	8.341485	8.16637	7.963848	8.20816	8.370057	7.800413	8.471364	8.191609	7.863461	8.824718	8.408146	8.105493	8.309956	8.384543	8.19423	8.741814	8.408146	7.56543	8.316291	7.913525	7.974218
ARHGEF3	11.210785	10.544748	11.170349	10.96215	10.910237	11.025447	11.156062	11.618611	10.666711	10.946159	10.899513	11.466429	10.627162	11.168052	11.151698	10.807616	10.966907	10.918823	10.941788	10.88388	10.953433	10.761236	10.894908	11.577197	10.656428	11.247149	10.882229	10.941788	11.097679	11.562669	10.860098	11.018383	10.939196	11.202736	10.426398	10.961397	10.949175	10.797367	11.571894	10.632055	11.505763	11.114762	10.974984	11.442127	10.946477	11.419972	11.084641	11.509242	11.21463
ARHGEF37	7.884941	7.958392	7.886417	7.740161	7.886087	7.883412	7.799224	7.812333	7.908283	7.718993	7.566883	7.727351	7.534617	7.760594	7.857566	7.674192	7.693838	7.846189	7.681016	7.778862	7.703225	8.037397	7.742938	7.506447	7.699219	7.51087	7.817536	7.766508	7.805033	7.910155	7.829078	7.516814	7.799479	8.243832	7.642677	7.608028	7.935943	8.160766	7.794233	7.844726	8.318271	8.061904	7.815416	7.668257	8.098853	7.594012	7.749222	8.096535	7.835474
ARHGEF39	6.103629	5.856775	6.375389	5.672176	5.536899	6.249396	5.853778	6.36373	6.242613	4.774464	6.03618	6.465579	6.002552	5.734893	6.52465	6.557986	5.350634	5.904387	6.420151	5.866433	6.181846	5.823265	6.111821	6.279008	6.000548	5.983506	6.523576	6.441038	5.779337	7.037599	6.325877	6.522499	5.836712	6.277701	6.802389	6.406456	6.133396	6.869654	6.650671	6.705602	6.214448	5.986013	6.522398	7.165231	5.994102	5.628416	6.841015	5.265095	6.686069
ARHGEF40	9.048205	8.077817	7.845594	8.539993	8.58099	8.446537	8.747883	8.606	8.549189	8.716665	8.452067	8.761994	7.851431	8.073544	8.684556	8.321282	8.926686	8.193271	8.264317	8.084151	7.878408	7.873889	8.249387	9.332776	8.898392	8.644409	8.030586	8.76761	8.131694	8.134227	8.396623	8.264018	8.954537	8.498394	9.143094	8.724214	8.318675	8.323656	8.997297	8.603438	9.188216	8.87275	8.423283	8.813116	8.859066	9.169585	9.186692	8.293546	8.789746
ARHGEF5	9.328679	8.098161	7.155372	8.848695	7.726398	8.353658	8.229413	7.985379	8.348859	8.019421	8.759757	8.571515	9.126643	8.650678	9.076369	7.374231	8.751639	8.02452	8.65218	9.400347	8.504626	8.700058	8.979377	7.305806	8.752222	8.937799	8.635021	9.305992	8.779187	8.455354	8.795989	9.027464	8.162357	8.821502	9.362099	8.591898	8.078933	8.526291	9.017951	8.720625	9.645053	8.81291	8.371489	8.14296	8.884988	8.904663	8.141716	8.911582	7.841278
ARHGEF6	7.448823	6.819298	7.928614	7.53663	6.14114	6.366468	8.011241	8.063694	6.329758	8.96143	6.461959	5.845013	6.455763	6.686842	6.03145	6.228789	8.925797	8.134547	6.640974	6.528157	6.552326	6.757042	7.145914	8.987245	7.820944	7.293633	7.024603	6.541939	7.11679	7.196553	6.849968	5.843369	7.434655	5.686131	8.119234	7.420326	6.606782	6.751248	7.505489	7.838514	6.842357	8.034234	6.686288	6.023389	8.054488	7.834237	7.054583	7.790654	7.072054
ARHGEF7	6.96351	7.006471	6.8752	6.861684	7.115606	6.982932	6.645451	6.562788	7.084611	6.548137	7.165397	7.150988	7.074762	7.164488	7.106304	7.218438	6.60842	7.01278	7.341554	6.922033	6.773249	7.037002	6.895805	6.681472	6.8373	7.295541	7.026068	7.21069	7.011488	6.820578	6.735124	7.186906	7.244984	6.779252	7.605402	6.930391	6.875851	7.346921	7.220773	6.849259	7.031094	7.109254	6.994858	6.730402	6.941534	6.189476	7.309353	6.801249	7.252575
ARHGEF9	9.588533	10.347569	9.916723	9.903853	10.099053	9.857692	9.885468	9.241992	10.353016	9.424488	10.303106	9.952906	10.443625	10.005085	10.12041	10.240446	9.161364	9.921631	10.440332	10.232311	10.296724	9.977174	10.002987	9.115027	9.88646	10.087062	10.112932	10.266553	10.297345	9.723973	10.038417	10.036339	9.889961	9.904896	9.578335	9.991715	10.073049	9.671157	9.746599	9.736623	9.462544	10.002914	9.813514	9.43826	9.859084	9.255193	9.885657	10.098771	9.402811
ARID1A	8.540794	8.167758	8.776473	8.070384	8.301949	8.539883	8.108724	8.424448	8.617774	8.293417	8.537381	8.656687	8.309286	8.235029	8.289124	8.418051	7.974153	8.078686	8.644289	8.486959	8.295166	8.075928	8.440537	8.429803	8.419633	8.587567	8.456695	7.499228	8.430868	8.342637	8.488738	8.467002	8.288755	8.159636	8.53102	8.01333	8.22769	8.600529	8.487191	8.192879	8.413102	8.530073	8.091431	8.608229	8.301579	7.984535	8.427928	8.306908	8.108961
ARID1B	7.690837	7.697421	7.955362	7.780639	7.897743	7.623104	8.035083	8.001353	7.714966	7.615772	7.67768	7.433682	7.643029	7.486931	7.580717	7.91884	7.530285	7.978575	7.987028	7.657566	7.670918	7.807777	7.806953	7.32885	7.442792	7.743511	7.85478	7.596881	7.658744	7.798493	7.708733	7.606907	7.555375	7.789666	7.48155	7.475712	7.876863	7.838912	7.570267	7.580858	7.604133	7.694248	7.692387	7.918361	7.782786	7.54347	7.652827	7.403037	7.546859
ARID2	8.232885	7.939052	7.895603	7.670082	8.00395	8.027675	7.858755	8.090958	8.172027	7.942977	8.195045	8.195045	7.891008	7.864225	8.166142	8.155972	7.725379	7.835582	8.097497	7.867987	7.684573	7.756412	7.64326	8.137529	8.149446	8.243655	8.103788	7.646919	8.082031	7.686984	7.67246	7.508358	8.074514	8.237458	8.245983	7.764052	7.74505	8.369762	8.146605	7.65773	8.087306	7.671316	7.968407	8.160071	7.760957	7.43704	8.443155	7.972544	7.937029
ARID3A	7.26791	7.054072	7.270357	6.793829	7.253762	6.942723	6.830354	7.069257	7.165503	6.646405	7.290642	7.656844	7.14889	7.241493	7.404132	6.977027	6.590653	6.759094	7.443795	7.199331	7.057336	7.225982	7.273199	6.288209	7.496384	7.161141	7.511549	6.9731	6.972706	6.939389	7.31119	7.042572	7.099844	7.003782	7.457881	6.791301	7.244266	7.071044	7.093743	7.056204	6.567066	6.788057	7.055519	7.131093	7.198579	6.483223	7.0136	6.854918	6.80888
ARID3B	7.279731	7.76622	7.548755	6.731448	7.371345	7.109064	7.867205	7.234364	7.63625	7.018975	7.257226	7.908078	7.609684	7.486058	7.621667	7.369014	6.807041	7.432565	7.509914	7.925447	7.219555	6.94432	7.768569	7.080419	7.830571	7.015591	7.768238	7.785858	7.178508	8.023919	7.28921	7.11865	7.56236	7.58473	7.86197	7.097435	7.407615	7.491404	7.423585	7.133703	6.821721	7.499911	7.558079	7.292165	7.108696	6.483213	7.540911	7.342672	7.300249
ARID4A	7.945723	8.163351	8.612306	7.866166	8.207258	8.22422	8.540139	8.702361	8.923035	8.333153	8.788593	8.60335	8.291476	8.254028	8.663975	8.710512	8.181078	8.551718	8.93654	8.383756	8.500656	8.488034	8.607165	8.487746	8.46505	8.246661	8.638065	8.485787	8.500981	8.055469	8.601412	8.358475	8.997519	8.581869	8.332983	8.12376	8.510956	8.89826	8.449359	8.614778	8.853983	8.061331	8.773598	8.572155	8.199749	8.042624	8.801813	8.492225	8.595296
ARID4B	8.554643	8.57588	8.495862	8.511367	8.59292	8.599704	8.323194	8.594203	8.79657	8.347728	8.85188	8.678799	8.787931	8.523878	8.29133	8.890998	8.412549	8.388704	8.83685	8.794365	8.446648	8.580779	8.541248	8.44042	8.374138	8.863699	8.765819	8.344253	8.744052	8.748662	8.366155	8.577192	8.780405	8.648454	8.595544	8.705157	8.473537	8.75174	9.060663	8.461372	8.698623	8.449147	8.500549	9.028388	8.631724	8.105559	8.80932	8.377388	8.608873
ARID5A	6.621576	6.203963	6.288311	6.023757	6.367818	5.5521	6.374988	6.235628	6.324379	6.882669	5.665737	5.950629	6.38275	6.461487	5.654742	6.212466	7.223619	6.06766	6.338605	6.698287	6.30275	6.045616	6.464896	6.269929	6.189595	6.818591	6.031567	7.154077	5.796306	6.190119	6.253886	6.12471	6.433697	6.324241	5.67037	5.613971	5.656782	5.76066	5.894823	6.154864	4.962314	6.14637	5.592238	5.505814	5.66353	6.704896	5.198946	6.197768	5.451996
ARID5B	8.726726	9.448982	9.001212	9.422164	9.231462	9.212571	8.567903	8.880431	9.203715	9.987414	9.150447	8.987797	9.117667	9.474169	9.215366	9.090118	9.672902	9.177482	9.688815	9.440216	8.92905	9.292596	8.998985	8.787259	9.158319	9.768263	9.578609	8.783731	9.742565	8.27605	9.299259	9.307997	9.314241	9.390365	8.328898	9.160644	9.134824	9.408544	8.804774	9.001185	9.424458	9.021728	9.560619	8.998205	9.374615	8.483005	9.143268	9.209143	9.183879
ARIH1	7.898602	7.880618	7.991694	7.697797	8.135275	7.622241	8.314934	8.442736	8.135025	8.07681	7.913059	7.914588	7.971818	8.06723	8.179578	8.253202	7.591418	8.124867	8.356608	8.338894	7.923894	8.287216	8.302085	7.367778	7.676829	8.253202	8.26802	8.101388	8.081824	7.943892	8.012274	8.071668	8.056468	8.417645	7.879546	7.793857	7.65373	8.034978	7.520492	8.11336	7.798316	7.716151	7.89509	7.982705	7.870154	7.505438	8.191429	7.978486	7.989413
ARIH2	8.350146	8.490449	8.342381	8.153436	8.289743	8.495402	8.154572	8.083374	8.388089	8.011684	8.471206	8.36397	8.504071	8.793564	8.34373	8.231015	7.924375	8.127762	8.456675	8.403738	8.13734	8.218333	8.213101	8.1761	8.599862	8.54097	8.2698	8.31807	8.335594	8.356178	8.265177	8.445442	8.599826	8.468853	8.076444	8.157121	8.374482	8.398499	8.43061	8.456448	8.397327	8.19578	8.503704	8.236364	8.165263	8.03212	8.33958	8.326846	8.622583
ARIH2OS	6.578047	7.373892	7.679551	7.09493	7.174216	7.029814	6.705876	6.376155	6.713871	6.257601	7.033983	6.961936	7.435816	7.401499	6.650125	6.998249	6.183969	7.359426	6.973811	7.145536	7.54808	7.618271	7.552462	6.949634	6.852528	6.834596	7.28036	6.859322	7.222794	7.00409	7.62834	7.538153	7.092345	7.758385	6.279394	7.197283	7.611767	7.287412	7.261759	6.980207	7.298874	7.262748	7.517607	7.525453	6.820242	6.806549	6.606768	7.511309	6.937598
ARL1	10.273162	10.931045	10.632546	10.751295	10.413166	10.801909	10.645156	10.72872	10.544713	10.318194	10.874606	10.369425	10.477795	10.747441	10.685553	10.633289	10.199079	10.643573	10.778922	10.315588	11.082677	10.573093	10.730344	10.198552	10.596751	10.575868	10.759787	10.343089	10.736962	10.247192	10.581696	10.609028	10.450132	10.532623	10.281333	10.729127	10.60284	10.483362	10.478689	10.531281	10.416195	10.643937	10.324199	10.267194	10.639584	10.289776	10.437135	10.589947	10.597731
ARL10	9.202991	10.0882	9.815186	9.848521	9.897345	9.290419	9.087895	9.269868	10.219016	9.558191	10.190086	10.296275	9.900028	10.061375	10.521037	10.060604	9.186343	9.687479	10.081997	10.280862	9.631595	9.692038	10.164596	10.037978	9.642411	9.830527	9.935842	9.963517	9.829994	9.706399	10.321262	10.336475	9.932993	10.352264	10.18276	10.029921	9.94358	10.260941	10.181109	9.976738	9.946534	9.671075	10.026892	10.281287	9.191747	8.964176	10.319033	10.079283	10.420665
ARL13B	5.868965	7.096402	6.168076	5.756404	5.629971	6.315674	6.323466	6.782916	7.063795	6.653963	7.311933	7.036767	6.466373	5.853346	7.434183	6.766586	6.526955	6.850016	6.811539	6.462702	6.655143	7.227934	6.6085	6.761956	6.577572	6.98256	6.934997	5.815006	6.424713	5.716122	6.495952	6.584846	7.146841	6.198398	5.759316	6.514751	6.178981	7.346185	6.266785	6.733222	6.699557	6.495079	6.842257	5.800909	5.674253	5.990122	6.639472	6.422066	6.374007
ARL14	2.606619	2.689769	8.10343	5.091163	2.834733	6.223816	7.630574	8.182888	3.442068	5.98798	2.473996	2.473996	3.03886	2.993597	3.989646	4.756682	8.211344	7.132982	3.320745	9.33967	3.171001	3.65243	4.092108	7.137361	6.845297	3.880288	4.891107	3.792636	3.544874	5.336272	3.544874	3.65243	5.828828	3.691627	2.901823	6.454622	6.354309	2.48064	6.114348	4.285657	3.404254	2.901823	3.327388	5.615016	8.413596	7.897227	4.451488	4.451488	3.774741
ARL14EP	8.528702	8.844669	8.880033	9.015955	8.855618	9.062375	8.891508	8.950288	8.875114	9.032236	8.764649	8.786819	9.058133	9.183953	9.039733	8.541186	8.984043	8.997284	9.266824	9.138613	8.913957	9.237238	8.829287	8.635905	8.935952	8.882058	8.826987	8.62896	9.085642	8.496547	9.004976	9.040662	8.863071	9.08043	8.235721	8.944302	8.63744	8.785409	9.047375	9.029207	8.642848	8.633502	8.432283	8.622134	8.43574	8.942947	8.866393	8.64586	8.794532
ARL15	9.975929	9.002284	9.414097	9.149035	9.769432	9.597618	8.743996	8.751807	9.684711	9.269583	9.485103	9.607026	9.571753	9.153786	9.854125	9.541018	8.555709	9.242581	9.673724	9.512956	8.822401	9.546708	9.699624	9.240425	9.069639	9.5964	9.56304	8.887494	9.662827	8.845138	9.461128	9.748182	9.801727	9.533998	9.30445	9.691452	9.248882	9.82901	9.683777	9.448275	9.206587	9.401454	9.608587	9.478012	9.415933	8.45763	9.512365	9.657237	9.321522
ARL16	9.154249	8.888044	8.964959	9.59163	9.591069	9.38984	8.332158	8.591035	8.955455	8.123937	8.95995	8.688827	9.705779	9.630722	8.812385	9.155454	8.408793	8.806065	9.346381	8.880304	9.392534	8.72862	9.139991	8.006415	9.791565	8.88258	8.87516	9.203072	8.608829	8.923548	9.422441	8.616252	8.787712	9.245456	7.932177	9.056393	9.306331	8.764587	9.239625	8.392763	8.227346	9.334434	9.106192	8.190508	8.894242	7.883062	9.367918	8.950634	8.875802
ARL2BP	6.779397	7.663993	7.180504	7.892233	7.05041	7.488184	7.385155	7.646439	7.247726	7.464559	7.347467	7.300533	7.573689	7.210371	7.451421	7.57894	6.809988	7.273853	7.566312	7.510225	7.819812	7.597853	7.720768	6.829778	7.163272	7.095112	7.594381	6.587142	7.51915	7.381368	7.461249	7.428523	7.376448	6.738322	6.486858	7.028323	7.54511	7.154188	6.509908	6.953718	6.760651	6.69881	7.020544	6.727281	7.360272	7.433367	6.896561	6.901629	7.305607
ARL3	7.809958	8.000376	8.151588	7.843914	8.058211	7.960683	7.418649	7.467886	8.314965	7.647062	8.386505	8.35403	8.157558	8.284771	8.030935	8.053876	7.555278	7.936167	8.110331	8.07581	8.06883	8.183207	8.255574	7.739154	8.182325	8.139186	8.300039	7.993735	8.042628	8.632181	8.15873	8.072272	8.23749	8.099635	8.197988	8.184022	8.319109	8.190289	8.310614	8.271802	7.987962	8.135826	8.038819	8.32104	7.774058	7.780902	8.163171	8.207162	8.025849
ARL4A	9.012582	7.913861	7.99918	8.257752	8.406838	8.087759	8.552024	8.022372	8.538994	9.082984	8.280552	8.878564	8.460414	8.588174	8.742417	8.220774	9.107773	8.024375	8.24104	8.336873	8.29683	8.199752	8.261303	8.478613	7.917264	8.631017	8.107801	8.707184	8.610256	7.830816	8.239251	7.97338	8.388303	8.525098	8.304241	8.505595	8.174112	8.124058	8.247686	8.390332	7.977278	8.589481	8.241734	8.696459	8.498786	7.794176	8.362182	8.474119	8.484174
ARL4C	6.93433	7.744433	7.245062	6.632879	7.072409	7.450097	7.314152	6.996821	8.000816	8.578893	6.552608	6.273641	7.736935	7.779034	7.177178	7.795001	7.155042	7.934473	7.329239	7.743105	7.530556	7.698537	7.584332	7.032083	7.264787	8.163995	6.966047	6.497882	7.061955	6.298877	7.526741	7.69136	7.540155	8.410577	7.858045	7.942629	8.073218	7.623842	7.680671	7.586852	7.227837	8.061912	7.960731	6.270991	8.106549	7.496265	7.460366	7.461736	8.417025
ARL4D	6.361646	7.13594	7.29028	7.185674	7.218502	6.870749	6.992835	6.10468	6.362179	6.819918	6.483859	6.935049	7.186459	7.051346	6.358979	6.956027	6.922938	6.382251	7.975192	7.554161	7.074404	6.596993	6.778558	5.405791	6.148476	7.999154	7.21603	6.870749	6.456275	6.882545	7.394269	7.367908	6.908862	7.077496	5.955407	6.799934	6.572811	7.232588	5.745163	7.420592	7.186031	5.768172	6.964754	6.142495	6.94	7.158065	6.457208	6.993604	6.223791
ARL5B	6.971177	8.047201	8.265811	8.201883	7.854822	7.814566	8.907751	8.803537	7.98184	8.226841	7.734038	7.797283	7.879603	8.517224	8.446947	8.575685	7.589683	7.917063	7.994589	8.187271	8.643569	8.56348	8.347456	7.588837	7.781412	8.155917	8.263274	7.962868	8.097008	7.285436	7.805493	8.338454	8.40808	7.794847	7.774351	7.925573	7.817009	7.742649	7.830965	8.460793	7.92156	7.475941	7.207209	7.790657	7.902047	8.391704	8.128726	7.609259	8.289405
ARL6	7.482022	8.235026	7.714858	7.302604	7.758667	8.179208	7.727721	7.659528	8.235886	7.210016	8.345566	8.277698	8.328192	8.549862	8.00134	8.373193	6.912165	8.134074	8.474098	8.065618	8.585079	8.2329	7.99241	7.359942	7.900483	8.080013	8.321405	8.112115	8.558538	7.481396	8.115336	8.292155	8.237048	8.645899	7.645391	7.825649	8.130391	8.075045	8.091788	7.670562	8.36061	7.428501	8.163066	8.220909	7.843879	6.9511	8.38923	8.128905	7.090536
ARL6IP1	10.54006	11.116652	11.27284	11.146085	12.212961	11.22127	11.16064	11.507013	11.070539	11.511825	11.465721	10.884188	11.006237	11.322351	11.303089	11.198668	10.840596	11.345233	11.389442	11.223532	11.184609	11.139008	10.948144	11.585669	11.154418	11.247324	11.380297	10.451829	11.201958	10.608402	11.360524	11.096634	11.283015	10.954587	10.654444	10.885291	11.202111	11.150487	10.847129	10.791146	11.375028	11.104486	11.0364	11.162784	11.005526	11.106465	11.060855	11.088	10.902927
ARL6IP5	10.726584	11.237589	11.116715	11.019891	10.963692	11.202307	11.105355	11.011525	11.226526	11.706903	11.055171	11.02616	11.255972	11.226526	11.328798	11.289835	11.201084	11.149662	11.340642	10.932209	11.432886	11.014644	11.194761	11.292635	11.073893	11.14745	11.348499	10.822593	11.271443	10.88526	11.113294	11.151902	11.187599	11.117754	10.613916	11.148572	11.150712	11.043047	11.065013	11.10758	11.056217	11.15617	11.056217	11.019832	11.218515	11.073833	11.13359	11.138354	11.028251
ARL6IP6	7.639849	7.368253	7.818946	7.476011	7.956365	7.657107	7.750481	7.872434	8.039351	7.654583	8.339409	7.966058	7.734901	7.921709	8.123265	7.774796	7.678825	7.791875	8.062358	7.827527	7.701414	7.664289	7.85078	8.035833	7.899779	7.663142	7.895272	7.270753	8.031718	7.26204	7.756553	7.624285	8.127464	8.115669	8.13197	7.580933	7.700428	8.065566	8.334564	7.794368	8.781336	7.653849	7.773887	8.01561	7.663697	7.712449	7.866155	7.726911	7.985625
ARL8A	9.055821	8.647243	8.985929	9.10825	9.09993	9.035094	8.956048	8.873271	8.712464	8.810703	9.037332	9.027376	8.911231	8.683127	8.934235	8.908487	8.785845	9.046532	8.66978	8.852889	9.128887	9.043453	8.984498	8.851368	8.978985	8.798476	9.036709	8.486763	8.594121	9.370614	8.726461	8.783249	8.510093	8.815596	9.164483	8.899631	8.941999	8.750911	8.887092	8.84988	8.589214	9.037683	8.678061	9.069641	8.857398	8.970429	8.726883	8.636694	8.941006
ARL8B	9.21716	9.625895	9.698885	9.819837	9.571837	9.928262	9.853788	10.026847	9.693056	10.127684	9.947874	9.372707	9.715866	9.651138	9.852817	9.681429	9.292123	9.518583	9.866022	9.713458	9.975424	9.685995	9.746239	9.721378	9.770583	9.662141	9.844954	9.133578	9.769542	9.720413	9.682893	9.626737	9.51737	9.657412	8.90252	9.794537	9.540234	9.505264	9.349787	9.306382	10.001193	9.770997	9.526962	9.584975	10.05457	9.316982	9.875458	9.845367	9.116085
ARL9	5.854827	6.155622	6.109496	6.522796	6.442632	5.97816	5.434004	5.313975	6.611438	6.265702	6.116851	5.929657	6.673768	6.301971	6.828288	6.222576	5.44067	6.226692	6.20637	6.510547	6.434789	6.337825	6.186187	5.126	5.579903	5.842204	6.260328	6.192405	6.34719	6.141398	6.132764	6.431667	5.482425	6.229133	5.866859	6.437504	5.983491	6.080505	6.186728	5.981891	5.325849	5.228331	5.761618	6.036268	5.833066	5.408215	5.676262	6.612097	5.578061
ARMC1	8.841158	9.118484	9.430103	9.033862	9.069917	9.278371	9.394013	9.727634	9.142051	9.344666	9.321921	9.164613	8.85879	9.307833	9.351892	8.996917	8.644144	9.16503	9.495633	9.32417	9.388405	9.43155	8.999582	9.195487	9.336806	9.036954	9.332959	8.551681	9.495096	8.35756	9.059226	9.224664	9.075137	9.441792	9.222545	9.072566	8.858425	9.095046	9.142457	9.368373	9.063435	9.33044	9.290815	9.522488	9.33211	9.066331	9.103473	8.890116	8.796996
ARMC10	8.613304	8.276236	8.336488	8.529969	7.948252	8.544888	8.739339	8.937448	8.243344	8.221317	8.303205	7.977475	8.066635	8.478349	8.320032	8.004332	8.222674	8.612734	7.924534	8.387486	8.459789	8.257975	8.333209	8.407024	8.30384	8.246671	8.212616	8.382446	8.156043	7.87733	8.338218	8.243072	8.197775	8.122119	7.808286	8.216613	8.321599	7.918684	7.850079	8.087742	8.211975	7.935519	8.045898	8.019143	8.424311	8.28981	8.12185	8.229441	8.367197
ARMC2	5.081764	6.89302	6.25361	6.13086	6.299759	6.551023	5.220124	5.601496	6.899862	5.751419	6.968052	7.484769	6.84254	6.871208	5.966267	6.71016	6.077292	6.215104	7.080292	6.278553	6.281175	6.35783	6.628427	7.155582	6.963987	6.370077	6.218957	6.793491	6.86738	6.622239	6.949958	7.058902	6.653771	6.72256	8.282565	6.20369	6.729987	7.205218	7.086916	7.890417	6.949462	6.528954	7.253835	6.704096	5.117868	5.450838	7.614484	6.655907	6.9837
ARMC5	6.80346	7.100745	7.431366	7.032752	7.247741	7.105967	6.971593	7.573516	6.925257	6.702941	7.297089	7.188178	7.090375	7.314954	7.152229	7.353991	6.648768	7.40737	7.221178	7.127655	7.303762	7.236453	7.212475	6.977884	6.984919	6.957451	7.366798	7.038239	6.94598	7.742754	7.225598	7.191563	6.981097	7.382147	7.187255	7.148186	7.071368	7.088589	7.354899	7.187617	7.076325	6.788352	7.30682	7.22575	7.386245	7.391191	6.990999	6.771654	7.130898
ARMC6	7.09856	6.773517	6.859443	6.526729	7.012277	7.096133	6.505478	6.781208	6.933786	6.35469	7.08391	7.01267	7.249687	7.17908	6.979602	6.832152	6.262426	6.766203	6.886033	6.86715	7.111016	6.992698	6.841208	6.085172	6.839273	6.561196	6.970592	7.154468	6.75499	7.071903	6.953099	7.106359	6.727477	6.99942	7.297005	6.606153	6.876088	6.888842	6.480928	6.964682	6.380178	6.83559	6.626976	6.945861	6.397165	6.968894	6.349947	6.482681	6.765252
ARMC7	7.003904	7.033764	6.734175	7.134229	6.743288	6.984897	6.724342	6.68666	6.942387	6.872297	7.055208	7.038638	6.927492	7.164703	7.109811	6.889233	6.826612	7.131299	6.642962	6.979899	7.133169	7.07106	7.031802	6.730733	6.599677	6.664413	7.007637	7.304141	6.900521	7.250886	6.907885	7.168763	6.801788	7.115672	7.207411	7.009107	6.95633	7.009604	7.0468	6.84741	6.819392	6.898842	7.03293	7.017327	6.874756	7.039299	6.925347	6.477127	6.905053
ARMC8	7.473619	8.014526	7.792597	7.343676	7.617302	7.782531	7.809933	7.643224	7.804096	7.41594	7.991846	7.86653	7.971838	7.491245	7.884938	8.026979	7.411179	8.306374	7.928026	7.751276	7.779887	7.677713	7.696811	7.577282	7.746044	7.957543	7.889792	7.787251	7.57698	7.88104	7.732089	7.979022	8.058402	7.565639	7.250256	7.733455	7.727014	8.03222	7.87046	8.035564	7.725439	7.317441	7.733455	7.661643	7.610133	7.270928	7.995231	7.545301	7.619259
ARMC9	7.095936	6.965308	6.809542	6.235292	6.701482	6.41496	6.549977	6.730007	6.652164	6.921445	6.705019	6.78327	6.874859	6.647703	6.420166	6.515973	6.266074	6.53494	6.912028	6.723546	6.602007	6.532287	6.655187	6.565829	6.337835	6.362107	6.686875	6.955915	6.278608	6.712951	6.689262	6.69612	6.423937	6.847593	6.658269	6.858067	6.462609	7.011154	6.491378	6.440017	6.745407	6.477727	6.905925	6.982203	6.228932	6.276532	6.567826	6.915013	6.646904
ARMCX1	10.973213	11.430964	11.520261	10.82395	11.018937	11.317695	10.962572	11.151233	11.379345	11.019749	11.587746	11.39829	11.316442	11.450589	11.526422	11.071375	10.736106	11.533087	11.336129	11.194101	11.328014	11.315468	11.559726	11.019749	11.450589	11.293962	11.534934	10.952569	11.36397	10.736106	11.568777	11.496159	11.43366	11.357426	11.39577	11.348668	11.382023	11.646692	11.410667	11.432932	11.211348	11.069949	11.382023	11.345169	11.319984	11.157212	11.213438	11.531662	11.264963
ARMCX2	10.137474	9.971777	10.127348	9.928674	10.014341	10.484121	9.501132	9.78933	10.34955	9.952412	10.663241	10.561094	10.223279	10.190487	10.34955	9.863616	9.502729	9.987367	10.318046	9.933649	10.247479	10.11063	10.09442	10.134569	10.150409	10.087539	9.941467	10.373513	10.234249	9.513282	9.836237	10.103779	9.877009	10.469599	10.244778	10.479844	10.048988	10.210064	10.417367	10.21974	10.025247	10.674055	10.204	10.41677	9.991085	9.714787	10.237061	10.404492	10.162048
ARMCX3	10.521498	10.762709	11.018611	10.811308	11.223692	10.855082	10.972299	11.014789	10.818379	10.514102	11.136774	10.712239	10.475846	10.886831	10.843074	10.653744	10.282987	10.488259	10.934762	10.709387	11.07994	10.598875	10.594153	10.578969	10.968948	10.93993	10.759646	10.569917	10.820123	10.323649	10.556235	10.755164	10.746562	10.750992	10.752485	10.725098	10.674998	10.719094	10.882659	10.956884	11.098399	10.673485	11.077711	10.831094	10.585144	10.863122	10.80402	10.741864	10.613243
ARMCX5	8.080968	8.82493	8.774681	8.432085	8.461412	8.717625	8.321116	8.268641	8.687448	8.090038	9.059094	8.550481	8.746573	8.433275	8.619171	8.384127	7.981857	8.414541	8.647588	8.603417	8.780331	8.633566	8.586138	8.197984	8.352923	8.638455	8.430621	8.608807	8.801555	7.996226	8.630864	8.604292	8.208677	8.583792	8.070422	8.491055	8.398073	8.612409	8.14452	8.388786	9.428337	8.361518	8.416791	8.517917	8.561881	8.02441	8.252814	8.777302	8.3373
ARMT1	9.00304	10.473939	10.162384	10.057152	9.697795	10.305444	10.18327	10.509977	10.033156	10.07892	10.700754	9.921347	10.2674	9.706629	10.113008	10.882537	9.793669	10.068628	10.891232	10.010331	10.263528	10.302864	10.524238	9.881787	9.920833	9.823137	10.560817	9.148446	10.2674	10.027541	10.411167	10.270598	10.142158	9.688049	9.486747	9.329938	10.006442	10.123328	9.843929	9.828386	9.94628	10.187016	9.831867	10.493454	9.478254	9.536434	9.638381	10.353766	10.053233
ARNT	7.793401	8.567338	8.469329	8.412503	8.253727	8.485621	8.946226	8.827736	8.159213	8.430709	8.315465	8.190693	8.308856	8.654929	8.651369	8.434159	8.750309	8.347093	8.499567	8.41037	8.207202	8.464314	8.352639	8.819231	8.173221	8.511056	8.757319	8.0194	8.493705	8.667336	8.448213	8.542048	8.764084	8.161132	7.974431	8.392338	8.471403	8.435323	8.374669	8.376567	8.15241	8.283381	8.640358	8.756037	8.184956	8.548776	8.519927	8.022328	8.441415
ARNT2	9.737514	9.510084	9.899669	9.240421	10.642836	9.309582	8.603376	9.017826	9.883233	9.046178	9.851547	10.109068	9.97266	9.500567	9.503615	9.611772	8.651782	9.848385	9.69983	9.396816	9.666367	9.985443	10.210687	8.820729	9.491646	9.322457	9.955085	9.78623	10.050133	10.058272	9.710666	9.571373	9.547212	9.769155	9.4441	9.526583	9.299702	9.843695	9.607798	9.925325	8.965874	9.657165	9.51613	9.661001	9.090452	9.294363	9.050545	9.434814	9.339095
ARNTL	8.213393	8.535825	7.342308	8.236434	8.236434	8.590053	6.981996	7.616416	8.239101	9.149345	8.38593	8.348386	8.798293	8.49093	9.121672	9.032845	7.230122	9.026256	8.491527	8.014993	9.180015	7.715073	8.672257	7.855963	8.141631	8.428653	9.118902	8.661336	8.812342	7.04179	8.810514	8.621415	8.882299	8.025826	7.959975	7.711921	8.559508	8.251457	7.469117	8.115066	7.998736	8.780352	8.138821	7.820185	8.053368	8.654178	7.739012	8.05769	7.788826
ARNTL2	6.096795	4.988143	5.441656	5.299546	5.521431	4.790166	5.944146	6.204816	6.2854	6.833039	5.640704	5.291986	5.767279	7.007674	6.434973	5.493479	5.920588	5.976499	5.718144	6.410448	6.318894	6.866649	5.476287	5.751092	5.245137	5.965615	6.031784	6.037234	5.718144	5.528056	6.596731	5.991382	6.088595	6.301553	6.011007	5.851737	5.526134	6.122096	5.590724	6.091853	5.69582	5.203907	5.183766	5.091656	5.468863	5.889364	5.300545	4.422592	6.134259
ARPC1A	9.448535	10.033535	9.490901	9.713612	9.806665	9.570702	9.747069	9.740422	9.461472	9.680846	9.379664	9.48347	10.031305	9.494638	9.382816	9.591348	9.401577	9.835805	9.837906	9.836561	9.965808	10.090858	9.98817	9.447363	9.439912	9.675973	10.16088	9.949335	9.888195	10.242652	9.947074	9.650807	9.512743	9.52921	9.170673	9.778665	9.966811	9.431461	9.341098	9.602227	9.318197	9.828011	9.677728	9.447989	9.568393	9.236948	9.657645	9.75746	9.657027
ARPC2	11.784997	11.202322	11.142427	11.247467	11.329831	11.376584	11.312266	11.319918	11.078743	11.947283	11.186803	11.251341	11.394199	11.230795	11.174415	11.306651	11.315378	11.208282	11.062944	11.509948	11.277605	11.299325	11.274779	11.312266	11.521468	11.586362	11.192291	11.42662	11.498038	11.191232	11.319918	11.302256	11.419926	11.340596	11.300827	11.402559	11.161264	11.276253	11.334415	11.354674	11.136811	11.541715	11.30925	11.312261	11.341887	11.530944	11.419926	11.337522	11.23812
ARPC3	11.62931	11.367196	11.512526	11.602968	11.31708	11.369349	11.586527	11.720296	11.26453	11.914175	11.341317	11.242344	11.409452	11.382015	11.31708	11.602968	11.296314	11.463522	11.330368	11.52668	11.411249	11.486258	11.52437	11.522248	11.296314	11.667322	11.421583	11.44482	11.610751	10.930136	11.321004	11.202154	11.25596	11.538478	11.351812	11.568632	11.426345	11.406194	11.3499	11.327428	11.293284	11.587208	11.496056	11.079308	11.445502	11.744905	11.088299	11.402388	11.233321
ARPC5	9.014367	9.562988	9.421878	8.807504	9.376309	9.321138	9.057406	9.15835	8.95786	9.729417	9.1663	9.042982	9.13606	9.030644	9.3004	9.273281	8.98261	9.14321	9.584623	9.325537	9.352926	9.394058	9.442785	8.798496	8.989901	9.016405	9.719259	8.788357	9.437502	9.025062	9.366145	9.235632	9.153698	8.927757	8.648332	9.061207	9.162661	9.159399	9.073251	9.13661	8.796407	9.081562	9.076574	9.049776	9.450945	9.049123	8.822536	9.052875	8.849263
ARPC5L	9.365044	9.224172	9.29719	9.220473	9.109571	9.147065	8.834722	8.914971	9.179617	9.141836	9.153512	9.351176	9.329554	9.432468	9.601354	8.947982	8.982516	9.1668	8.85018	9.397791	9.248403	9.119691	9.241574	9.052475	9.089454	9.104788	8.960187	9.299514	9.069714	9.670794	8.989596	9.154967	9.098896	9.290879	9.733597	9.142484	9.251544	9.008611	8.959047	9.099702	8.844167	9.302214	8.829512	9.098896	8.924235	9.456739	8.981447	9.224128	9.339279
ARPIN	7.532843	7.759293	7.652939	7.861233	7.438845	7.621272	8.976257	8.656185	7.479114	7.634651	7.351739	7.421833	7.271654	7.231862	7.726356	7.383623	7.634651	7.975607	7.482358	7.420327	7.774783	7.883422	7.945068	7.545183	7.643389	7.489778	7.226398	7.208029	7.643389	7.742417	7.959351	7.601382	7.368209	7.350868	7.288689	7.458684	7.912588	7.777313	7.282804	7.762152	7.767711	7.544485	8.025746	8.128458	8.169602	8.698085	7.699356	7.25235	8.023009
ARPP19	9.807724	10.115831	10.041667	9.873085	10.060475	10.125307	9.607999	9.767791	10.063098	9.625072	10.181954	9.869683	10.172987	10.043251	10.161473	10.225761	9.346725	9.969828	10.221098	10.185382	10.072962	10.162102	10.190259	9.176271	9.976993	10.087324	10.203598	9.612466	10.225761	9.727198	10.122463	9.981742	9.986431	10.047869	9.16682	9.878038	10.020781	10.087336	9.682782	9.580205	9.768612	9.967592	9.705791	10.103294	9.696388	9.541981	9.631004	9.777315	9.988116
ARRB1	6.976179	6.053722	6.954999	6.416326	6.471686	6.036704	7.56095	6.996436	6.343854	7.506702	6.51788	6.86099	6.331116	6.01112	6.424577	5.996654	7.296114	7.527666	5.911732	6.614866	6.794879	6.946799	7.010637	7.384911	6.524705	6.406153	6.592551	6.664398	6.964006	7.455282	6.955335	6.386426	7.245213	6.961961	7.612416	7.242874	6.76349	6.58951	7.164754	7.120146	7.645379	6.9299	7.224826	7.33416	7.114908	7.469414	6.620776	6.898251	7.183851
ARRB2	6.914053	6.501596	6.574446	7.050084	6.669637	6.583149	6.571496	6.488824	7.008826	7.789186	6.751585	6.540883	6.728549	6.807793	6.927133	7.089071	6.775808	6.603652	7.080436	6.340557	6.697903	6.789185	6.420569	7.53417	6.936132	6.966102	6.612079	7.285874	6.986998	6.542901	6.375521	6.717615	6.721093	7.137671	7.16903	6.322906	7.250409	6.681902	6.407544	6.644654	6.979586	6.745267	7.064837	6.001908	6.464855	6.989634	6.382934	6.634792	7.039842
ARRDC1	7.083759	7.269336	7.180729	7.321071	6.82317	7.157013	7.114501	7.521115	7.225312	6.707605	6.979681	7.288782	7.210147	7.320439	7.058717	7.328669	7.908015	7.231757	6.727236	7.213055	6.54145	7.027572	6.837696	7.071529	7.541115	6.871886	7.114134	7.024528	7.01996	7.098251	7.271092	7.20656	7.320607	7.602117	6.879312	7.15052	6.769931	6.949671	6.881703	7.674457	6.487555	6.733484	7.169598	6.990906	6.734635	7.53128	6.737522	7.057172	7.145313
ARRDC1-AS1	6.473114	6.772842	6.549092	6.342917	6.255193	6.533897	6.250621	6.245796	6.573767	5.791071	6.72454	6.61793	6.570348	6.859181	6.595117	6.694005	6.540092	6.354755	6.739295	6.513341	6.505701	6.398954	6.207376	5.904422	6.485286	6.069229	6.593136	6.382942	6.145699	7.280519	6.574901	6.602089	6.354085	6.841411	6.485593	6.480159	6.567269	6.66311	6.635211	6.251859	6.63559	6.111692	6.277092	6.492681	5.404282	5.989149	6.394272	6.320236	6.549284
ARRDC2	6.985642	7.848856	7.367481	7.098107	7.249825	7.110305	6.511992	6.479177	7.656111	7.361361	7.19535	7.168656	7.780987	7.288095	7.426555	7.258511	7.160035	7.509621	7.159239	7.32218	7.027501	7.291245	7.012325	7.643829	7.692452	7.264055	7.23162	7.30001	7.164452	7.702403	7.463254	7.42396	7.244812	7.575794	7.966606	7.213588	7.5414	7.61965	7.567354	6.968567	7.904917	7.557955	7.843319	7.235756	7.612539	6.976206	7.10022	7.859203	7.475255
ARRDC3	7.487084	7.958503	8.417836	6.961985	7.210296	8.135804	8.414217	8.840695	8.00488	8.854282	8.120934	7.489012	7.804377	8.379272	8.370155	8.702846	8.874508	8.55628	8.19372	8.014335	8.106857	8.539603	7.48067	8.615756	8.183528	8.096132	8.541911	6.784452	8.201664	5.874158	8.216013	7.543702	8.297471	8.12213	8.166724	7.635922	7.609265	7.61562	7.499129	7.207638	8.113448	7.037738	8.151235	7.896502	7.165051	8.013997	7.860253	8.853167	7.481865
ARRDC4	12.401345	10.697638	11.404469	10.728007	11.808726	10.911652	10.867836	11.193309	12.487992	11.077454	10.038965	10.663504	12.029077	11.432048	11.883924	11.043992	9.50097	12.015479	10.453448	11.768725	11.866141	11.781713	11.168989	10.294885	11.843836	11.617761	11.686899	11.239077	11.977079	9.347044	12.098317	11.597584	12.681303	11.753586	12.147957	10.962312	11.804968	12.018398	10.355709	11.990395	11.331478	12.180727	12.167313	11.024378	10.949649	10.820941	10.604662	11.874453	11.932505
ARSA	7.313681	7.120228	6.458438	7.012147	6.863527	6.936419	6.648451	6.606555	7.074867	6.294867	7.293776	7.099784	7.040329	7.125528	6.955566	7.043432	6.933553	7.104361	6.534268	6.859697	6.887236	6.984487	6.749661	6.438195	7.06172	6.643648	7.014441	6.999938	6.347948	7.535215	7.004544	7.189931	7.015979	7.361054	7.201389	7.463137	7.181119	6.827351	7.24698	7.089089	6.7824	7.532683	6.861877	7.125991	6.603798	6.853913	6.738607	6.826679	7.219344
ARSB	5.796993	5.293554	6.034163	6.420337	5.707843	6.102068	6.179047	6.692141	5.889435	6.380975	5.592721	5.407768	5.898287	6.112913	5.944197	6.044343	5.270923	5.430592	6.312579	5.668101	6.01997	6.289106	5.786025	5.753694	5.537664	5.853703	5.820068	5.245142	5.79406	5.724336	6.162173	6.17202	6.012423	6.337864	6.301431	5.71448	5.746053	5.789267	5.687554	6.114327	5.270968	6.041114	6.423925	5.566177	5.851448	6.002291	5.97007	6.221055	5.910345
ARSD	8.664193	7.91902	8.680447	8.542845	8.3061	8.299607	9.198278	8.857017	8.090246	8.355702	8.135403	8.287826	8.438686	8.472106	8.080235	8.238982	8.610909	8.703751	8.242212	8.30223	8.451751	8.407522	8.356293	9.213719	8.192116	8.172361	8.195667	8.600693	8.456243	9.084576	8.523702	8.376884	8.139345	8.424262	8.558401	8.552708	8.450692	8.249559	8.444293	8.248988	8.046624	8.340941	8.208873	8.488528	8.861903	8.971299	8.535932	8.014947	8.038457
ARSE	8.34211	7.584182	8.670287	7.838982	6.966278	9.22467	9.977097	9.853535	7.511088	7.915143	8.759314	8.499042	7.506552	8.461943	7.808439	7.834058	7.093047	8.987757	7.518447	6.364339	8.586847	7.772984	8.375903	10.580264	8.206285	7.774641	8.461943	8.953554	8.629096	10.161936	7.714522	7.791775	7.362695	7.822846	8.25907	8.969418	8.675444	7.356516	8.575343	7.454286	8.316167	7.018493	8.295943	9.828415	10.001872	10.025504	8.127874	7.457743	8.268716
ARSG	7.395351	6.978172	6.435766	6.230404	6.523728	7.481379	5.826986	5.816351	6.89149	6.138053	6.728273	7.089354	6.913717	6.972817	7.006388	7.039106	6.46723	7.238572	6.721593	7.241491	6.806093	7.100889	6.756288	6.232301	6.805753	6.234204	6.06434	6.94853	6.756288	7.133837	6.701624	7.128513	6.488538	7.292889	7.219779	7.246036	7.472542	7.305158	6.438396	7.237755	7.141997	6.469366	6.790881	6.968277	6.220468	5.572167	6.886528	6.906062	7.019233
ARSJ	5.104121	4.630076	5.725418	6.184186	5.831787	5.706855	6.008884	6.05521	5.61853	6.205716	6.977285	7.01384	4.997146	6.01783	5.090335	5.252002	7.465223	5.097953	5.492753	6.014063	5.014498	5.863522	7.143673	6.888072	5.536715	6.072078	5.560448	4.82994	6.237598	6.657169	5.343463	5.796003	6.086373	5.889492	5.994861	6.710798	5.120698	6.818155	6.866795	4.78639	7.030086	6.617096	5.882978	8.120198	6.19486	6.192027	6.634607	6.636369	6.833789
ARSK	5.598534	6.017862	5.868261	6.652628	6.750235	5.70524	5.868965	5.521705	5.632149	5.333179	5.986547	6.147859	6.260802	6.059739	5.889717	5.75713	5.039665	6.48267	5.815212	5.892583	6.416433	6.217598	5.98353	5.475805	5.435336	6.202546	6.018985	6.126109	5.712056	6.499207	5.968303	6.167004	5.494045	6.418797	5.681029	5.267877	6.345154	6.167933	5.65193	6.060597	6.306002	6.183018	6.13787	5.664616	5.383971	5.319239	5.933398	5.380608	6.226196
ARV1	9.642135	9.965794	9.722298	9.648817	9.855354	9.927295	9.888011	10.111401	10.202632	9.68214	9.893053	9.870896	10.008855	9.807395	10.106335	10.089415	9.404617	9.977113	10.045387	10.196102	10.376899	10.021801	9.987799	9.614021	9.862275	9.703259	9.776697	10.273291	10.2092	10.156905	9.808836	9.711582	10.187855	9.747086	9.46755	9.979457	10.121812	9.672411	9.859072	9.933694	9.416036	9.997718	9.798726	9.63518	10.098028	9.341295	9.921925	10.176257	10.047512
ARVCF	8.568	8.63651	8.556762	8.355673	8.560223	8.224361	7.568197	7.918081	8.43925	7.667745	8.359341	8.387076	8.80948	8.859037	8.566174	8.431878	7.793523	8.712891	7.999079	8.250376	8.409056	8.462785	8.249855	7.576192	8.546676	7.760149	8.355414	8.827432	7.818459	9.225851	8.464482	8.402408	8.187716	8.538679	8.515848	8.456086	8.503957	8.251239	8.403515	8.35545	8.203857	8.336188	8.465304	8.383715	7.866894	8.181267	8.12268	8.60609	8.696538
ARX	9.866063	9.045168	9.712664	8.94005	9.603841	9.117202	8.440306	8.507806	9.575055	8.414392	10.1663	10.452768	9.682412	9.028689	9.635242	9.031253	9.411502	9.63427	8.853981	9.411502	9.255558	9.814301	9.804327	10.269756	9.38679	8.87341	9.527776	8.881536	9.482016	10.020184	9.631134	9.067637	9.992776	9.648607	10.411092	9.445534	9.412641	10.063039	10.47647	9.592885	9.971323	9.613471	9.784449	10.718841	9.118281	8.606701	9.922241	9.377433	9.706317
ASAH1	10.335357	10.546863	10.256859	10.446533	10.184679	10.215737	10.577939	10.444619	10.284285	10.941271	10.511708	10.323209	10.267444	10.409371	10.611995	10.464388	10.361897	10.489328	10.617093	10.447136	10.377808	10.290479	10.653517	10.526138	10.318307	10.267938	10.403819	10.003855	10.515654	10.228497	10.56549	10.434819	10.369543	10.551993	10.262812	10.433732	10.449853	10.398019	10.386771	10.386771	10.511198	10.35418	10.56917	10.323852	10.332616	10.583788	10.3155	10.574701	10.16566
ASAH2B	9.094852	9.177132	9.662051	9.456408	8.994723	9.641472	9.15563	8.747177	9.2062	8.343757	9.372977	9.545855	9.664964	10.440414	9.088931	9.082379	8.747451	9.355616	9.708311	9.102538	9.456848	9.660159	9.490874	9.001534	8.501957	9.575681	9.47892	9.212348	9.349714	9.597912	9.157462	9.377703	9.128078	9.591953	9.570913	8.852694	9.27681	9.218393	8.744833	8.752457	8.725599	8.123007	8.989475	9.417949	8.827681	8.695852	8.996254	9.444452	8.322652
ASAP1	8.645173	9.206831	8.79879	8.8586	9.21149	8.808978	8.078168	8.464257	9.391366	9.046816	9.000244	8.744288	9.212894	8.939781	9.023457	9.341608	8.573	8.665958	9.238617	9.108229	9.023785	8.962307	8.840285	7.994233	8.780669	9.183902	8.954591	8.841158	9.165509	8.580546	8.961641	9.484795	9.082577	8.878526	8.870944	8.802621	8.93607	8.903647	8.811936	9.123484	8.784622	9.02311	8.873669	8.290514	8.813568	8.468845	9.018266	8.920538	8.742099
ASAP1-IT1	6.69448	5.723399	5.611898	5.515651	6.269132	6.354747	4.933942	4.985794	6.778838	5.492342	6.772382	6.438609	6.53605	5.857146	5.657664	6.486559	4.84939	5.171263	6.639133	6.343769	5.49546	5.280608	6.236711	5.450735	6.311946	7.942971	5.734518	6.427468	6.164894	5.889896	5.339226	6.092697	6.825866	5.661865	5.718652	5.862435	5.355402	6.749928	6.452464	6.1233	6.291794	5.786042	6.037579	6.569153	5.265838	5.743804	6.939372	6.171555	5.688292
ASAP2	8.183076	7.401585	7.492024	8.712037	7.198361	7.663603	9.203543	9.109587	7.459866	9.376053	8.0184	7.244113	7.616331	7.84839	8.130385	7.508312	9.891548	7.590798	8.1802	7.965195	7.885266	8.257058	8.012617	9.617667	8.444507	8.700812	8.030433	6.525693	8.055996	7.722682	8.086851	7.2295	8.367023	7.684567	9.465617	7.600846	7.500527	7.676436	7.938503	7.29498	8.772593	8.156579	7.696033	7.89776	9.021166	8.77745	9.095998	8.329833	7.744601
ASAP3	6.150703	5.513285	6.308196	6.059983	5.566634	5.731599	7.630319	7.082392	5.204804	6.930639	6.046991	5.921849	6.119162	5.433707	6.069648	5.496937	8.249157	6.524271	5.223644	4.995029	5.521959	5.835825	5.77204	7.658885	5.790516	5.468847	5.707456	6.878463	5.673661	6.217664	5.778765	5.888711	5.995953	6.353428	5.85907	5.923435	6.594921	5.499073	5.338171	5.834115	5.493673	5.701604	5.921799	6.492294	6.799458	7.51991	6.278451	6.147455	6.100787
ASB1	9.003666	9.398971	9.416928	9.223063	9.689349	9.168161	8.55206	8.350858	9.371286	8.939711	9.22929	9.338738	9.502537	9.315612	9.579392	9.346601	8.530889	9.056826	9.234642	9.675769	9.607921	9.514931	9.21212	8.628551	9.080706	9.151325	9.520104	9.835992	9.644681	9.027348	9.428036	9.239644	9.057991	9.476248	9.162918	9.450624	9.070461	9.400447	9.117233	9.226431	9.410066	9.307383	9.162918	8.82262	8.8788	8.512963	9.086358	9.131449	9.64682
ASB10	5.41813	5.622755	6.00091	5.566105	5.911434	5.797342	5.453494	5.848005	5.795007	5.725475	5.672328	5.607124	5.815167	5.91231	5.396884	5.981489	5.704413	5.622755	5.749318	5.677122	5.726171	5.768922	5.781296	5.442145	5.176215	5.271791	5.869669	5.887149	5.390515	6.163152	5.672987	5.528208	5.340532	5.904768	5.649461	5.606618	5.574328	5.931216	5.445792	5.60317	5.755162	5.642906	5.545303	5.684808	5.208757	5.877093	5.531078	5.541272	5.443211
ASB13	9.879904	9.138217	9.115379	9.320869	9.647332	9.576936	8.841865	8.924284	9.061555	9.422197	9.32634	9.765395	9.470932	8.955694	9.074485	9.184356	8.996894	9.230252	9.287229	9.088566	9.257053	9.50085	9.308292	8.971983	9.129349	9.455058	9.440348	9.908975	9.630919	9.811916	9.397935	9.30127	9.028347	9.747608	9.393803	9.635039	9.254279	9.473393	9.545447	9.698434	9.332072	9.352572	9.499649	9.726893	8.980738	9.392003	8.838835	9.512258	9.525556
ASB14	6.224358	5.34622	5.395474	5.754167	5.539442	5.789819	6.466866	6.269516	5.630207	4.813205	5.552601	5.815586	6.004277	6.036641	5.719077	5.624585	5.517542	6.206383	5.928892	5.602102	5.523388	5.585512	5.54921	5.531754	5.843918	5.392578	5.4232	6.473896	5.609526	5.264	5.379508	5.31151	5.662574	6.069229	5.484244	5.426484	5.41286	5.509279	6.111277	5.772192	6.708869	5.846991	5.461869	5.524274	5.480878	4.957146	5.754197	5.292106	5.383172
ASB16	6.231203	6.264769	6.558776	7.13726	7.222802	6.474938	7.17961	5.977599	7.317169	5.751223	6.911881	6.933976	7.486671	7.156142	7.492012	6.870589	5.810571	6.905811	6.915464	6.741213	6.406565	7.071038	7.214477	5.823405	6.626595	7.46629	7.112154	5.959291	6.695552	6.852531	6.365446	6.466443	6.877449	6.779833	6.062382	6.024152	6.592518	6.865803	6.553281	7.580311	6.558244	6.431261	6.620811	5.971212	6.377421	5.618843	6.130421	6.825866	6.223063
ASB16-AS1	5.972198	6.803546	7.603592	5.54587	6.835118	6.515948	5.449858	5.548226	6.885024	5.326411	7.123292	6.837038	7.103989	6.808958	5.529143	6.980796	5.916159	5.680609	6.782296	6.829423	6.861481	5.969161	6.655763	5.970927	6.631679	6.136887	6.906036	6.373517	7.057033	6.131618	7.304853	6.555359	6.531142	6.837873	6.535588	6.246886	7.340336	6.867427	5.864275	5.969895	6.925079	6.704117	6.830053	6.483836	5.747403	5.566984	6.642627	6.20134	7.279534
ASB4	6.774805	7.629217	6.841598	5.96165	8.15823	7.237763	6.381655	6.565869	7.051891	5.42689	7.141077	7.230952	7.802097	7.215498	6.498392	6.948933	7.292703	6.646559	6.874343	6.973096	7.059964	6.730642	7.612801	6.618059	6.149859	7.422016	6.421383	6.815285	7.61554	6.979014	6.123559	7.574253	6.648504	7.438284	5.805907	7.385867	6.590945	7.791964	7.330807	6.868818	6.592859	7.065084	6.76326	6.882089	7.197675	7.271648	6.701279	6.375657	7.196662
ASB6	7.021617	7.414993	7.441489	6.930043	7.451839	7.144896	6.885145	7.007112	7.311482	6.879189	7.383039	7.810055	7.665252	7.734388	7.619163	7.702102	6.897296	7.163683	7.29892	7.422392	7.624275	7.582075	7.469167	7.06787	7.228378	6.880749	7.553714	7.660914	7.230606	7.972958	7.493435	7.449907	7.37384	7.487395	7.593463	7.192761	7.384591	7.278821	7.203214	7.137428	7.323192	7.215889	7.264034	7.40951	6.819634	7.335947	7.215889	7.209621	7.321799
ASB7	7.195336	7.342076	6.951229	7.449148	7.242978	7.65422	7.084508	6.894053	7.521028	7.130649	7.715826	7.440964	7.313526	7.013718	6.980477	7.450972	7.530628	7.464366	7.483913	7.350973	6.801235	7.478859	7.126884	7.253714	7.278959	7.421316	7.227851	6.807337	7.183663	7.51478	7.297763	7.497527	7.386367	6.952107	7.219591	7.064696	7.47206	7.416276	7.257945	6.864826	7.680582	7.468782	7.392344	7.067075	7.294373	7.241323	7.879515	6.918552	6.986143
ASB8	8.376799	8.966774	8.88039	8.728744	9.124356	8.877543	8.772735	9.089685	8.977865	8.28426	9.026884	8.838762	8.822739	8.950561	8.875958	8.821272	8.271986	8.542121	9.033945	9.037417	9.052026	8.888196	8.71209	8.630222	8.801762	9.087981	9.148977	8.561324	9.070973	8.528829	8.996708	8.890957	8.864938	9.12941	8.731313	8.735256	8.958196	8.968981	8.791307	8.68331	9.270597	8.731313	8.882521	8.628671	8.782666	8.480958	8.776272	8.783283	8.883741
ASB9	12.791083	13.045541	12.6628	12.8787	13.206015	12.734973	11.951865	12.369408	13.158738	12.128077	12.8787	12.791083	13.35511	12.839451	12.959241	13.188328	12.62024	12.989169	12.964661	12.932969	12.505683	12.861922	12.632729	12.089539	12.900316	13.206015	12.760475	13.188328	12.872484	12.303875	12.780668	12.844737	12.496083	12.583994	11.891041	12.778016	12.782929	12.910887	11.968365	12.831685	12.018814	12.998849	12.324573	12.154487	12.660148	11.567864	12.583994	12.798634	12.74863
ASCC1	7.766213	7.852726	7.452814	8.027453	7.838877	7.591096	8.34699	8.503166	7.565862	8.170053	7.982526	7.56404	8.048911	7.855338	8.155034	8.229262	7.743975	8.338567	8.018863	8.125745	7.761412	8.202123	7.96504	8.355942	7.829986	8.020542	7.734856	8.34699	8.26296	7.443626	7.956325	7.919648	8.069444	7.84369	7.83088	8.316084	7.839311	7.819711	7.45159	7.900238	7.734551	8.087932	7.248482	7.888307	8.137794	7.765621	7.98053	7.5941	7.882072
ASCC2	8.824431	8.068145	8.174662	8.575795	8.722914	8.14758	8.118043	7.963434	8.235278	7.931761	8.232198	8.656603	8.432772	8.222295	8.169669	8.172866	7.95888	8.426594	7.80351	8.420825	8.638198	8.321834	8.278219	8.034925	8.414138	8.201675	8.433687	8.346873	8.02579	9.102612	8.284532	8.506273	7.868832	8.52038	8.396567	8.445325	8.51561	8.162297	8.493115	8.635874	7.760408	8.450802	8.415114	8.323592	7.782345	8.359685	7.777153	8.494438	8.669059
ASCC3	8.092735	8.358312	8.5167	8.035361	7.867862	8.340792	8.113502	7.968406	7.989596	8.065316	8.049805	7.750612	7.993178	8.012194	8.426442	8.288768	7.848505	8.246597	7.822004	7.939489	8.588056	7.939151	8.091492	7.189012	8.079483	8.131613	8.051544	8.30121	8.184078	7.697182	8.284109	8.274905	7.585215	8.161265	7.680158	7.96551	8.043454	8.311359	7.571356	7.771351	7.592776	7.789273	8.129846	7.948137	7.738034	8.086573	8.119031	8.369474	7.402438
ASCL1	8.675995	4.545639	7.236508	3.773558	5.216571	6.843377	5.817122	6.130031	5.99421	5.11566	4.178438	4.940598	6.968948	5.392261	7.89104	5.6196	4.015698	4.258785	6.358888	6.479093	5.117284	4.910247	6.159726	4.178438	5.92293	9.580958	6.154526	5.904698	6.549073	4.384558	5.193884	8.260769	8.50453	6.614783	5.975588	3.848374	4.687642	10.776103	5.019952	9.992619	6.020657	4.284525	5.4728	6.119812	5.761087	8.213808	7.040648	5.255903	6.320738
ASCL2	8.565814	8.800495	8.536901	7.952091	8.284953	8.21671	7.035863	7.345358	8.91612	7.359164	8.116949	8.54008	9.144898	8.209604	9.257867	8.245392	7.820295	7.674726	8.799282	8.516853	8.419228	8.291516	8.11063	6.865095	8.318874	7.472662	9.075949	8.235176	7.823495	8.118134	8.178287	7.71752	7.348624	7.230504	7.262321	7.042384	7.048432	6.701813	6.48052	6.809644	6.031719	8.013242	7.107365	6.426239	7.04009	6.356692	7.064928	7.605193	6.636313
ASF1A	8.87083	8.627801	8.999309	8.221753	9.078031	8.898034	9.054727	9.281584	8.718157	8.920583	8.863235	8.635882	8.733203	8.792281	8.741688	8.8987	8.802511	8.802511	9.186961	8.852901	9.229692	9.138484	8.823604	8.641205	8.66233	8.573881	9.196677	8.486556	9.090936	8.237167	9.265349	8.971572	8.616654	8.987805	8.337477	8.458124	8.535055	8.66923	8.300734	8.239842	8.731984	8.485113	9.126917	9.144231	8.616966	8.393385	8.517886	8.745009	8.901775
ASGR1	6.862148	6.65735	6.624905	5.966912	6.472084	6.493367	6.101092	6.194725	6.556487	6.44908	7.036487	7.148343	6.799961	6.18605	6.440301	6.213193	6.012138	7.117989	6.30809	6.341302	6.410076	6.473713	5.91881	6.350862	6.821253	6.299024	6.876939	6.601897	6.529589	7.080299	6.780612	6.703721	7.034035	6.602422	7.095229	6.517475	6.898798	6.533524	6.49481	7.090669	6.718043	6.661949	7.002012	6.102053	6.708995	6.183172	6.595482	6.702663	6.440896
ASH1L	9.769734	9.700513	9.734001	9.602605	9.808485	9.842962	9.4519	9.696176	10.204618	9.787142	9.918882	10.093273	9.892407	9.724443	9.759054	9.971483	9.411624	9.671059	10.172823	9.859484	9.694231	9.761222	9.935634	9.723112	9.745483	10.132895	9.956852	9.842962	10.078642	9.743641	9.748176	9.834956	9.950211	9.932169	9.887757	9.853999	9.696724	10.172933	10.202959	9.886411	10.35496	9.872021	9.627285	10.421557	9.684617	9.50942	9.968455	9.824046	9.753592
ASH1L-AS1	9.103163	9.283575	9.020104	9.742698	8.815163	8.878626	8.574285	8.765112	8.810252	8.673087	9.483353	9.69043	9.617648	8.774592	9.089097	10.266954	9.416599	9.338758	10.126935	8.77727	8.889795	9.103469	9.433501	10.604977	9.159467	9.183959	8.642822	10.133993	8.885182	9.022631	8.85963	9.322154	8.978075	9.114991	9.10453	10.119731	9.368875	10.073584	8.8993	9.437072	9.729802	8.917681	8.688898	9.18983	9.960524	8.101842	8.929257	9.058225	9.167236
ASH2L	11.180995	11.124529	11.423998	11.080819	11.335715	11.054201	11.649676	11.469676	11.088757	11.184124	10.904319	11.226855	11.460049	11.100865	11.160227	11.250968	12.045162	10.970778	11.738473	11.324706	11.240516	11.29467	11.403636	11.007322	11.124529	11.177909	11.469676	10.830888	11.364652	11.591177	11.503037	11.356887	11.480383	10.983196	11.082009	11.085823	11.300766	11.253598	10.882842	10.859965	11.035651	10.843398	11.0872	11.188672	10.690866	10.781925	11.275505	10.951935	11.273904
ASIC1	6.382315	5.611985	6.150409	5.766348	6.678965	5.459715	5.670369	4.794294	5.881668	5.586905	7.198052	7.498646	6.036302	6.617759	6.328023	5.996993	7.150124	5.493099	5.756793	5.318797	5.460468	5.832898	6.053661	6.973054	6.340292	5.550758	5.779831	6.300293	6.149995	6.890299	5.500084	5.686672	6.009072	6.51805	8.373334	6.420181	5.979765	6.73676	8.011887	5.961503	5.406894	6.946869	7.230526	7.529572	5.294105	5.575387	6.841436	6.30171	6.879982
ASL	9.150897	8.965054	8.570425	8.345441	8.191417	8.834425	8.767488	8.369969	8.450889	8.36332	8.771949	8.697315	9.344914	9.032432	8.88971	8.701009	9.090197	8.666106	8.196852	8.533901	8.792488	8.651625	8.341652	8.371768	8.642979	8.374146	8.600051	9.036571	8.359901	9.37315	8.674293	8.853152	7.974148	8.763949	8.426856	8.71856	8.653401	8.560262	8.904779	7.873051	8.519857	8.734119	8.333152	8.560262	8.31978	9.108511	8.234595	8.660328	8.600901
ASMTL	8.688616	7.981763	8.095255	8.274193	9.132735	8.902905	8.296947	8.056377	8.07967	7.952937	7.796248	8.604212	8.694844	8.3579	8.457957	8.280566	8.174846	8.248156	7.767606	8.675105	8.393065	8.625534	8.660505	7.838605	8.23671	7.55794	8.002184	8.096073	7.906587	8.701569	8.732759	8.608641	8.243915	8.612063	7.915361	8.3211	8.666864	8.414762	8.034018	8.238723	7.927853	8.561762	7.860944	8.014161	7.74117	7.666324	7.585718	8.366621	8.297119
ASNA1	7.571004	7.962242	7.651824	7.457353	8.022997	7.723035	7.536336	7.569813	7.44169	7.596929	7.935041	7.729714	8.099915	7.803688	7.662843	7.876034	7.570692	7.908867	7.580509	7.848337	8.289271	8.118698	8.410056	7.399905	7.918937	7.606456	8.063132	6.724011	7.887632	8.361502	8.157969	8.167607	7.715922	7.944623	7.65295	8.146113	8.131833	7.805703	7.205878	9.034614	7.486275	8.022867	7.839586	7.588105	7.780527	8.463747	7.343864	7.438676	7.864395
ASNS	10.464561	10.073939	10.619705	10.609416	10.322631	10.650279	10.225084	10.724098	10.381696	9.892113	10.431357	10.393927	10.346429	10.640217	10.429347	10.305647	9.894943	10.462549	10.243373	10.335966	10.597922	10.152167	10.347441	10.126426	10.254446	10.582874	9.924919	10.969784	10.331327	10.266123	10.215076	10.301573	10.369297	10.38167	10.956722	10.398454	10.578284	10.222803	10.332148	10.456027	10.167637	10.523662	10.247623	10.320009	10.784094	10.268778	10.321884	10.462106	10.569574
ASNSD1	10.571518	10.245984	10.789179	10.407275	10.453301	10.661646	10.598647	10.81931	10.643714	10.793039	10.311771	10.743155	10.867461	10.875169	10.798051	10.48055	10.42575	11.082955	10.764257	11.040599	10.597919	11.051884	10.841134	10.24138	10.5156	10.714729	10.743155	11.100864	10.642927	10.793871	10.656385	10.584649	10.801017	10.695849	10.270298	10.64224	10.486623	10.5263	10.086019	10.636066	10.457295	10.625887	10.234318	10.545329	10.990181	10.270298	10.581716	10.65098	10.518493
ASPA	5.948347	5.205789	4.918783	4.999264	4.840004	5.360058	6.602899	6.714072	4.5446	7.493663	5.059801	5.200292	4.957331	4.783478	5.301608	4.826778	8.784489	5.682219	5.31751	4.26971	6.183789	4.946017	6.39121	7.63808	6.195986	6.221703	4.765614	5.621071	5.681691	4.826778	5.774868	4.883353	7.334855	6.075339	5.132694	5.046549	5.54022	5.432105	4.603023	4.671599	5.96819	4.512313	5.334443	5.360385	5.971904	6.697339	6.179135	5.030013	6.334971
ASPDH	6.757619	6.435885	6.655175	5.773978	6.521241	6.224403	5.875173	5.963285	6.351096	5.603275	6.939304	6.675435	6.590943	6.361748	6.542643	6.419458	6.259005	6.581639	6.427783	6.216076	6.269326	6.428697	6.855371	5.994221	6.441201	5.947866	5.94841	6.17702	6.089285	6.905579	6.597889	6.6951	6.143895	6.973802	6.336879	6.88414	6.539374	6.459893	6.897034	6.35727	7.264546	6.61284	6.110521	6.412202	6.188643	6.674424	6.22517	5.891532	6.377455
ASPH	8.547139	8.924901	8.925242	9.004682	9.188165	9.147238	9.043453	8.922993	8.785868	8.815896	8.710913	8.703726	9.017138	8.803881	9.415138	9.060902	8.608983	8.832011	8.877669	9.324385	8.94273	9.212777	8.382245	8.555932	8.790897	9.32814	8.823258	8.998992	9.310188	8.289739	9.160923	9.179305	9.205948	9.173898	8.574869	8.873264	8.90929	9.035693	8.364729	8.933923	9.238115	8.776738	8.725205	8.75448	8.838641	8.657744	8.838967	9.101981	9.170763
ASPHD1	8.587756	8.145475	8.195864	8.316273	8.289807	8.454526	7.146597	7.510155	8.685353	7.052226	8.57865	8.594577	8.289512	8.476733	9.043313	8.104297	7.446263	8.515822	8.04617	8.256473	8.481741	8.136444	8.578363	7.324845	8.205655	8.04617	8.348746	8.184894	7.690103	8.84727	8.393845	8.321378	8.219736	8.70856	8.7648	8.232517	8.146735	8.779861	8.326207	7.750351	8.229973	8.23361	8.277522	8.036569	8.10919	8.496586	7.83548	8.040663	8.671905
ASPHD2	6.416499	6.677157	7.041291	6.783441	7.099216	6.575688	6.080409	6.118029	7.181164	7.109499	7.145877	6.392629	6.930914	7.017687	7.186376	7.140921	6.293105	6.151057	7.037242	6.840528	7.064267	7.031246	6.307563	5.877887	6.087369	6.560488	6.355533	6.923247	6.50038	6.751216	6.682474	7.098169	6.029347	7.120697	6.148161	7.089496	6.489235	6.515575	6.196743	6.8225	6.255572	5.835099	6.466735	6.531254	6.405683	7.021086	6.421231	6.492775	6.419941
ASPN	9.590454	8.540668	8.492767	9.821247	8.375018	8.204165	10.420918	10.125956	7.452669	11.13923	7.402222	7.207911	7.005867	7.586883	7.779493	6.024436	10.580602	8.071188	8.182869	7.425785	8.865372	8.514064	9.546473	10.609111	9.727893	10.45002	9.218274	8.112065	8.879686	7.890114	8.671301	8.387195	9.27854	6.865269	9.54045	8.552163	8.708971	8.210205	9.003093	8.616208	9.440317	9.45883	10.56904	8.800323	10.109327	9.8679	9.000053	9.529021	8.790432
ASPSCR1	7.539976	6.993991	7.082124	7.922724	7.757767	6.951337	6.924172	6.879371	7.320523	6.572568	7.341562	7.38829	7.580587	7.291644	7.079167	7.973791	6.718269	7.367901	6.827429	7.079167	7.210086	7.350652	7.115969	6.606539	7.09539	6.867634	7.363403	7.303051	6.893423	7.673894	7.430438	7.39524	6.924308	7.295402	7.506687	7.215306	7.388508	7.211666	7.3651	7.422801	6.969318	7.264366	7.246749	7.032636	6.737643	7.143926	6.696323	7.099721	7.112111
ASRGL1	7.287306	7.617667	7.007094	7.24445	7.067274	7.421382	6.652769	7.333263	6.739876	7.207169	6.9231	6.968359	7.803555	7.718674	7.053487	7.67079	7.359461	6.754041	7.067274	7.353175	7.39932	7.195328	6.458544	7.107383	6.707868	7.120133	7.15645	7.667491	7.090976	6.692974	6.671713	7.404839	6.769657	7.218691	6.331433	7.38058	7.185669	7.347522	6.371	7.367564	6.483318	6.926527	6.562499	6.775818	7.090277	7.402147	7.191516	7.472439	7.382853
ASS1	10.127395	8.641702	8.55165	9.017143	8.610047	8.527954	9.393578	9.510716	8.684465	9.613208	9.023542	8.125325	9.020219	8.485901	8.354496	8.608613	9.759425	9.287638	8.162279	8.561886	9.004341	8.922681	9.162803	9.702928	8.958181	8.853039	8.662898	8.651771	8.804726	9.709387	8.941499	8.570361	9.253059	9.183037	9.762244	9.623432	9.162545	8.47428	8.425974	8.896494	8.92812	8.957912	9.215885	8.45077	9.488054	9.529181	8.527509	8.396705	9.5046
ASTE1	7.85782	7.202038	8.771477	7.91075	7.638739	7.5012	8.306439	8.086895	8.214139	7.49165	8.108691	8.002499	7.904197	7.77673	7.580017	7.420693	7.862252	7.971146	8.214424	7.466063	8.16119	7.629781	8.037174	8.051422	7.21638	7.622295	7.643953	7.908202	7.705808	7.989054	7.416196	7.800748	7.456413	7.662398	6.750221	7.731872	7.755328	7.483826	8.034923	8.753824	7.553968	7.401724	7.654688	9.145607	7.286977	7.083193	8.208048	8.002065	7.727493
ASTN1	7.477271	7.702166	7.608042	6.575362	7.375611	7.129735	4.832316	5.840077	7.761283	6.11446	8.757631	9.069443	7.24109	7.523354	7.815313	6.833088	8.031359	7.820453	7.69794	7.66331	6.911218	8.356229	8.837398	9.269755	6.426398	6.096794	7.314475	7.224422	6.823664	8.868114	7.173761	7.716256	8.240493	8.807272	8.718279	8.571978	7.063547	8.660072	9.394252	8.581144	8.512615	8.211993	7.763551	10.057678	6.529742	5.434438	8.19784	7.24968	8.490876
ASTN2	5.346027	6.353331	5.713033	6.795962	6.415561	5.830588	7.172214	7.345957	5.823405	6.333235	5.717405	5.580065	6.251141	6.223728	7.328923	5.549834	6.014315	6.529781	5.835645	6.171148	6.46941	5.955543	6.308766	6.062822	6.380817	6.599192	5.887302	5.730508	6.453193	6.715702	6.361317	5.764368	5.418311	6.119513	6.284354	5.9997	6.016191	5.625351	6.04641	6.295544	6.122028	5.915993	5.839382	6.19831	7.164178	7.891543	6.215093	5.683821	6.988366
ASUN	8.709452	8.684204	8.560464	8.744628	9.360127	8.574172	8.647482	9.370771	8.856442	8.851146	8.482303	8.407379	8.707581	9.083326	8.776194	8.77367	8.65579	9.004351	8.814058	8.87508	8.997481	9.065154	8.58238	8.360847	8.535573	8.488067	8.851146	8.251367	8.864108	8.423185	8.855535	8.878791	8.906276	8.57421	8.386579	8.531562	8.325112	8.628303	8.555403	8.654854	8.403688	8.956614	8.555403	8.462979	8.319657	8.809846	8.637949	8.243578	8.7582
ASXL1	8.013449	7.848553	8.022489	7.886097	7.840882	7.743486	7.884293	7.695179	7.93316	7.678148	7.884024	8.140873	8.1165	7.737393	7.849137	8.368568	7.514932	7.876012	8.019998	7.846827	7.482587	7.594158	7.769648	8.18027	7.774831	8.343743	7.95393	8.416398	7.879077	7.976661	7.843524	8.01487	8.15652	7.763992	8.298429	7.840681	7.937157	8.160017	8.02254	8.303974	8.020547	7.80282	7.879082	8.080513	8.032693	7.660839	8.371332	7.950176	7.998182
ASXL2	8.867957	8.522041	8.592888	8.379909	8.764141	8.399818	8.36245	8.61637	8.712077	8.863891	8.795591	8.678246	8.499868	8.533353	8.714951	8.658521	8.359329	8.508469	8.953671	8.693541	8.743608	8.861969	8.620414	8.395367	8.576447	8.717467	8.776281	8.503159	9.019363	8.241222	8.785841	8.798187	8.738829	8.618494	8.610371	8.59845	8.337643	8.800068	8.77498	8.445698	8.754227	8.2404	8.991565	8.745135	8.794298	8.49084	8.679614	8.490472	8.126002
ASXL3	7.988964	7.713521	7.524242	7.545414	8.046065	7.553597	6.474044	7.399056	8.30671	7.479787	7.691651	7.430942	8.191129	7.601133	7.703061	8.451648	6.305306	7.75466	8.286203	7.955566	7.716701	8.28185	8.161858	6.827185	7.701588	8.225491	8.078532	7.445311	8.089319	6.288186	8.30671	7.869131	8.298091	8.132099	7.556166	8.09553	7.977788	8.600793	7.871313	7.900718	8.671576	7.91919	8.128668	7.817794	7.662158	6.919172	7.755991	7.998701	7.90737
ATAD1	8.984964	9.26871	9.43974	9.296533	9.234963	9.484881	8.845912	9.471784	9.398547	8.91229	9.213814	9.303512	9.245078	9.422707	9.482967	9.381446	9.007215	9.368337	9.577971	9.418222	9.703772	9.482967	9.342059	8.705825	9.27002	9.32825	9.496698	8.546028	9.521268	8.483963	9.304194	9.39002	9.478121	9.118671	9.135558	9.172151	9.183454	9.461706	8.810215	8.984726	9.022207	8.952262	9.100059	9.162666	9.289823	8.827113	9.375019	9.084485	9.001309
ATAD2	5.65825	6.627422	6.233796	5.884941	6.189458	6.039448	6.253934	6.605256	6.335088	6.427704	5.983283	6.328115	6.725495	6.340307	6.313688	6.597066	6.02213	7.310436	6.438961	6.362698	5.863981	6.662268	6.950207	5.934462	5.998684	6.180839	6.280217	6.9334	6.701903	6.498132	6.109412	6.670814	6.284598	6.262314	5.827873	6.61703	5.865626	5.826816	6.136575	5.853195	6.208222	6.45719	5.842669	5.963131	6.192251	5.903151	6.17058	6.172789	6.16516
ATAD2B	8.255507	8.673472	8.368069	7.979101	9.004444	8.292433	8.801677	9.144658	8.896335	8.591945	8.862109	8.820657	8.494388	8.878881	9.158226	9.232078	8.658505	8.963272	8.852684	8.529932	8.390123	8.817322	8.747559	8.898709	8.302604	8.427721	8.756566	7.797132	8.134402	8.753123	9.078583	8.692848	8.974505	9.017855	8.710591	8.272845	8.043552	8.991399	8.791146	8.092025	8.535266	8.3601	8.654531	8.763476	8.60571	8.519654	8.640661	8.222882	8.575306
ATAD3B	7.246416	7.371025	7.348476	7.082721	7.339001	7.425943	7.090362	6.989237	7.404161	6.48554	7.701288	7.325522	7.296275	7.708456	7.47678	7.555823	6.933541	7.312205	7.152905	6.775579	7.344057	7.141606	6.927753	6.59008	7.410956	6.932447	7.273094	7.324905	6.77028	7.890038	7.155436	7.303174	7.080334	7.800289	7.432063	6.885335	7.310516	7.425169	7.499493	7.306734	7.653738	7.154658	7.230673	7.380638	6.944747	7.191571	7.582165	7.32572	7.329107
ATAD3C	6.167162	6.59584	6.602356	6.410249	6.639915	6.282983	6.387458	6.624024	6.570023	6.081386	6.680224	6.383029	6.777269	6.720965	6.098464	6.436649	6.145976	6.658777	6.533745	6.387031	6.629419	6.813649	6.514237	5.790378	6.405235	6.122098	6.632193	6.180283	6.393845	7.247904	6.550574	6.86252	6.274356	6.609947	6.754454	6.317933	6.756273	6.54192	6.544454	6.348876	6.552499	6.255162	6.643673	6.51069	6.479008	6.375344	6.453792	6.128177	6.768928
ATAT1	7.707265	7.99368	7.228653	7.399156	7.630632	7.708126	6.625932	6.801986	7.739754	6.683396	7.915853	7.998603	7.796184	7.617439	7.494352	7.868372	7.45915	7.78208	7.471647	7.499873	7.185428	7.043981	7.101624	7.121984	7.689415	7.647837	7.090047	8.487894	7.524619	7.681703	7.246683	7.675932	7.365354	7.491118	7.431801	7.629632	7.754863	7.758449	7.655804	7.859603	7.254448	7.52777	7.229062	7.909099	7.291359	6.796991	7.345335	7.748772	7.660773
ATCAY	7.191573	5.778513	5.727007	6.334499	6.560588	5.585203	5.206844	5.369199	6.554305	5.170427	7.105692	7.468931	6.509991	6.619272	6.822587	5.932363	5.376106	6.863899	6.182197	5.981575	5.456951	6.512097	7.009255	6.734421	6.274937	5.927508	6.046408	6.398948	5.44429	6.45326	6.673983	7.021402	6.051845	7.185286	8.284945	7.003407	6.725393	7.285231	7.247765	7.20751	6.760432	6.375201	6.450231	7.25373	5.162651	5.903749	6.566788	5.736888	6.783821
ATE1	7.887029	7.945772	7.792878	7.837025	8.083882	7.740425	8.138957	8.032952	7.965542	7.837587	7.998482	8.144066	7.894922	8.032032	8.099099	8.424345	7.364098	7.863572	8.156292	8.020445	7.751487	8.002388	8.05774	7.598396	7.851181	8.013523	8.007081	7.905809	8.000646	7.399372	7.673171	7.791447	7.759875	8.384597	7.980639	7.90072	7.464663	7.813223	7.688035	8.014935	7.798919	7.921793	7.840406	7.941212	7.699057	7.89913	7.97913	7.967919	7.515365
ATF1	8.233167	8.609651	8.671607	8.641256	8.625157	8.231887	8.568606	8.973851	8.902745	8.674411	8.78928	8.278467	8.615575	8.917541	9.195329	8.897267	8.395987	8.495272	9.396461	8.850874	8.684839	8.706031	8.761212	8.250293	8.75966	8.566681	9.027219	7.747	8.878753	8.028125	8.470102	8.739768	8.864219	8.626133	8.84567	8.509122	8.3682	8.73773	8.317235	8.455915	8.292167	8.568823	8.379688	8.177765	8.005482	8.685374	8.702677	8.497676	8.327397
ATF2	7.711565	8.279333	8.004972	8.281966	8.106074	8.269683	8.192268	8.499698	8.662829	8.018054	8.313449	8.284632	8.382657	8.254994	8.584234	8.47483	8.076949	8.283726	8.59933	7.959895	8.397354	8.222953	8.366246	7.815449	8.317635	8.353587	8.304634	8.094731	8.319113	8.161762	8.161762	8.301489	8.6313	8.277977	8.330911	8.310545	8.370944	8.412136	7.828288	8.531609	8.010332	8.231104	8.021949	8.179017	7.842116	8.405146	8.006203	7.980887	8.553968
ATF3	6.911923	5.232554	5.510301	7.70671	5.905146	5.223989	8.625659	8.685053	5.733257	8.003924	5.736327	5.51657	5.283835	5.768102	5.421865	5.720186	10.194979	8.19135	6.187602	6.155517	6.528747	7.117844	6.270696	5.455499	6.80011	7.497309	8.104929	5.387655	4.493064	6.019606	6.638539	5.161536	8.217308	5.682049	7.009936	8.165618	7.219702	5.069971	6.323415	6.236689	7.170552	5.501645	5.809226	5.954639	8.37542	7.740384	6.417146	4.891068	7.130729
ATF4	12.743725	12.560969	12.327424	12.743725	12.856176	12.701368	12.77212	12.879611	12.61759	12.715741	12.592461	12.709553	12.649116	12.799743	12.778665	12.482601	12.649116	12.431964	12.494051	12.77212	12.765016	12.560969	12.649116	12.371076	12.554738	12.72281	12.560969	13.045828	12.68735	12.65737	12.332171	12.6292	12.764387	12.68672	12.19105	12.597803	12.616961	12.207739	12.487563	12.764387	12.137897	12.493422	12.481972	12.656741	12.458973	12.749239	12.609864	12.648487	12.813869
ATF5	6.724454	6.622171	6.952076	6.781482	7.313205	6.693732	6.679315	6.936641	6.438289	6.763167	6.646705	6.634464	7.071258	6.673953	6.852997	7.065295	6.205675	6.844809	6.961708	7.04011	6.9425	6.960344	6.719821	6.056222	6.626207	6.819386	7.500142	6.223358	7.0049	7.301408	7.109699	6.842591	6.430704	6.687976	6.628373	6.790769	7.021139	6.490449	6.539938	6.624519	6.240044	6.275252	6.618513	6.7564	6.806415	6.718416	6.835756	6.000775	6.158313
ATF6	8.262777	8.104847	8.218975	8.305609	8.210119	8.18827	8.301324	8.554828	8.223548	8.195242	8.253121	8.261353	8.179304	8.219537	8.079109	8.326573	7.608631	8.391338	8.633235	8.447362	8.334892	8.305057	8.306066	7.978163	7.809931	8.570446	8.278058	8.017226	8.351229	8.201835	8.107331	8.680966	8.003341	8.138259	8.033452	8.34241	8.022664	8.252852	8.047133	8.17222	8.026328	8.160639	7.942801	8.041463	8.210681	7.993696	8.041463	7.881289	8.008244
ATF6B	7.353816	7.594161	7.793447	7.452693	7.569512	7.623533	7.343499	7.3924	7.39955	7.023412	7.652375	7.539518	7.640494	7.640235	7.3757	7.797964	7.361622	7.422624	7.434525	7.19721	7.407512	7.531802	7.419321	7.321198	7.859585	7.363439	7.524331	7.06271	7.19721	7.838038	7.629368	7.24907	7.481369	7.810005	7.508334	7.410396	7.852514	7.830704	7.659081	7.415166	7.954025	7.420663	7.608576	7.415485	7.354585	7.372655	7.719538	7.302522	7.622575
ATF7	7.011956	7.783414	7.805771	7.16991	7.230161	7.277447	8.183605	7.723341	7.423882	7.197388	7.251855	7.353388	7.72034	7.046484	7.577652	7.930811	6.592491	7.448671	7.533206	7.503218	7.456343	7.380495	7.53989	6.622221	7.32506	7.68821	7.282687	7.666408	7.493567	7.140336	7.370921	7.836575	7.348231	7.881091	6.771881	7.511977	7.448097	7.689126	6.7815	7.192929	7.550098	7.479166	7.314676	7.43433	7.41416	7.967495	7.189471	7.563799	7.199148
ATF7IP	9.22808	9.23055	9.238509	9.04575	9.310779	9.23055	8.891449	9.248671	9.301919	9.052856	9.399698	9.299899	9.249519	9.156698	9.205318	9.39536	8.927832	9.050926	9.299455	9.213936	8.873331	9.072187	8.847907	9.184689	9.323109	9.176123	9.242933	9.073715	9.052856	8.956074	9.06711	8.973502	9.236499	9.232945	9.57351	8.978763	9.117235	9.44484	9.605166	9.451952	9.682427	9.050989	9.210062	9.606656	9.019072	8.814472	9.560348	9.153003	9.130822
ATF7IP2	8.091211	8.162103	8.313618	9.091618	8.014665	8.035495	9.484208	9.15515	8.39838	8.228748	8.993866	8.754497	7.900615	8.766179	8.110398	8.304288	8.466664	8.704068	8.266264	7.635294	8.555405	7.880187	7.942569	9.098186	8.81944	8.175142	8.013786	8.829593	8.563912	9.136673	7.91585	8.336163	8.49161	8.560896	9.321566	8.83062	8.56124	8.229226	8.856774	8.86221	8.173683	8.779998	9.619407	8.83062	8.26131	9.269462	8.695783	8.445975	8.846329
ATG10	5.907838	6.76687	6.692397	5.727397	6.671706	6.581598	6.209017	6.247937	6.810721	5.581166	6.544779	6.388697	6.88966	6.995797	7.110948	6.70916	5.986421	5.791802	6.481788	5.928197	7.009194	6.827862	6.367706	5.21021	5.601796	6.419325	6.83051	6.585777	7.064037	5.846299	6.302601	6.30974	6.26742	6.775013	6.101599	6.296831	6.507603	6.380201	5.817844	6.293946	6.252015	5.921791	6.837055	5.904586	6.262268	6.300623	6.280222	7.254104	6.328342
ATG101	9.1711	9.153001	8.968884	9.161461	9.216154	8.827116	8.799977	8.716416	9.057591	9.045363	9.222666	9.056704	9.506778	9.218174	9.057043	8.960574	8.443558	9.039677	8.889026	9.530287	9.437203	9.297968	9.118357	8.92985	9.347526	9.031698	9.050293	8.986747	8.746992	9.894057	9.089926	9.149081	9.057057	9.68171	9.284363	9.242829	9.141031	8.875054	8.994641	9.451502	9.00466	9.391654	9.265083	9.196559	9.200472	9.471009	8.626176	9.164327	9.529979
ATG12	8.617733	8.184922	8.54837	8.403616	8.681017	8.302903	8.524417	8.78495	8.350447	8.530631	8.616453	8.539729	8.353678	8.527739	8.392481	8.457023	8.125958	8.44278	8.592234	8.420248	8.457385	8.4105	8.492626	8.444036	8.480102	8.477148	8.530976	8.447191	8.82078	8.271294	8.46208	8.47272	8.554609	8.623058	8.668486	8.442179	8.274442	8.378236	8.616979	8.83499	8.498998	8.52986	8.500369	8.446709	8.629062	8.368222	8.571459	8.494115	8.629062
ATG13	8.285801	8.237199	8.36493	8.308114	8.471124	8.314287	7.967722	8.090713	7.954562	7.838997	8.294081	8.287202	8.27165	8.260431	8.055954	7.999469	8.00875	8.181204	8.045635	8.176306	8.654686	8.08776	8.287529	8.013959	8.129463	8.032268	8.287529	8.315521	8.142412	8.635329	8.010709	8.372934	8.047207	8.266129	7.739108	8.312173	8.449102	8.270749	8.196222	8.240765	8.210708	8.043807	8.260356	8.347592	7.92116	8.500097	8.158155	8.157516	7.842252
ATG14	10.244558	10.819414	10.974596	10.641699	11.132736	10.700105	10.815002	11.137933	10.562825	10.836516	10.579119	10.658361	10.907495	10.155483	10.602592	10.627289	11.018619	10.749847	11.058631	10.533657	10.50883	10.661064	10.648245	11.144188	10.876535	10.991149	10.971478	10.465426	10.79623	10.478871	10.938545	10.97252	11.123598	10.767562	11.050596	10.766632	10.838038	11.001074	10.810881	10.787015	11.122292	10.486107	10.948021	10.57144	10.751306	10.384928	11.262278	10.724383	10.963303
ATG16L1	7.292697	8.354924	8.107702	7.727178	8.24277	8.108942	8.173211	7.625147	8.262273	7.712062	8.192678	8.570665	8.025067	8.57133	8.518564	7.898809	7.898194	8.017507	8.668171	8.378261	8.393091	8.083395	8.215913	8.493078	7.92862	7.657622	8.609521	8.008926	8.053419	8.82159	7.681494	8.044082	8.252989	8.06211	8.027182	7.764272	8.123029	7.772075	8.451416	7.847279	8.720881	8.240737	8.347399	7.781346	7.431901	8.075858	8.356371	7.557337	8.234046
ATG16L2	7.576209	7.466961	7.623745	7.103794	7.253555	7.163906	7.142111	6.925377	7.686529	7.219872	7.890554	8.125957	7.822104	7.583567	7.592046	7.270936	7.234473	7.451451	7.20115	7.258268	7.00362	7.083637	7.522279	8.07741	7.865151	7.311856	7.264515	8.032691	6.986758	8.052892	7.502688	7.462612	7.66054	7.351214	7.68856	7.592291	7.518666	7.821742	8.071612	7.760273	7.635994	7.474051	8.365313	7.838375	6.926579	7.352107	7.610018	8.004078	7.764644
[truncated: 12,836 more rows]
[truncated: 33 more columns]
